# Supplementary material for: Identifying Lipid Metabolism‐Related Therapeutic Targets and Diagnostic Markers for Lung Adenocarcinoma by Mendelian Randomization and Machine Learning Analysis
Source: Thorac Cancer. 2025 Mar 19;16(6):e70020. doi: 10.1111/1759-7714.70020 (PMC11922676; doi:10.1111/1759-7714.70020)
Supplement: Supplementary file 3 — Table S1‐2. [file TCA-16-e70020-s009.xlsx]

## Sheet: EVenn
Table S1-2. LMRGs from GSEA
HALLMARK	KEGG	REACTOME	HALLMARK|KEGG	HALLMARK|REACTOME	KEGG|REACTOME	HALLMARK|KEGG|REACTOME
CCDC58	B3GNT4	AACS	ALDH9A1	ACOT8	ACAT1	ACAA1
ECH1	B3GNT2	OXCT1	ADH1C	DECR1	HADHA	ACAA2
HIBCH	ST3GAL6	ACSS3	ADH7	ELOVL5	ACSL6	ACADL
IDH1	B4GALT1	HMGCLL1	GCDH	HMGCL	ACOX3	ACADM
PCBD1	B3GNT5	BDH1	CBR3	HSD17B11	CPT1B	ACOX1
RETSAT	FUT9	BDH2	ADIPOR2	MLYCD	ACSL3	ACSL1
S100A10	FUT7	OXCT2	AQP7	HSD17B4	GLA	ALDH3A2
SUCLG1	FUT6	CYP2D6	CEL	HAO2	HEXB	CPT2
VNN1	FUT5	CYP4B1		MCEE	B3GALNT1	CYP4A11
CA2	FUT4	CYP4F11		HPGD	HEXA	ECI1
HSD17B10	FUT3	CYP4F22		ACOT2	EPHX2	FABP1
ALDH1A1	FUT2	CYP4F12		G0S2	CYP2E1	FABP2
CA4	FUT1	CYP4F8		CRAT	ALOX5	HADH
PTS	B4GAT1	CYP2F1		HMGCS1	CYP2J2	ME1
MAOA	GCNT2	CYP2A13		SLC22A5	GGT1	MGLL
AUH	B3GNT3	CYP2A7		FASN	PLA2G3	EHHADH
FH	B3GALT5	NDUFAB1		CIDEA	AKR1C3	HADHB
ALAD	ABO	PON1		IDI1	PTGIS	ECHS1
ACO2	B4GALT3	CROT		ACSM3	ALOX12B	ACADS
GRHPR	B4GALT2	DPEP1			CYP4F2	ACADVL
MDH2	ST3GAL4	ELOVL1			PTGES2	HSD17B7
HSP90AA1	B4GALT4	HACD3			ALOX15B	ACAT2
BCKDHB	ST3GAL3	ACOT7			ALOX15	HMGCS2
UROS	B3GALT2	TECR			PLA2G6	GPD1
YWHAH	B3GALT1	SLC25A1			PLA2G2E	CBR1
LDHA	ST8SIA1	MCAT			PLA2G10	CD36
CRYZ	CPT1C	SLC25A17			PLA2G2A	ECI2
RDH16	ALDH1B1	ABCD1			PLA2G4A	ACSL5
INMT	ACADSB	ABCC1			PLA2G5	GPD2
UGDH	ALDH2	ACSBG1			PTGS2	PPARA
GSTZ1	ADH6	PON3			PTGS1	CPT1A
IDH3B	ADH1B	PON2			PLA2G4B	NSDHL
MDH1	ADH4	PTGR1			PLA2G2F	ACSL4
ETFDH	ADH5	PHYH			ALOX12	LTC4S
SDHD	ADH1A	ACBD5			CYP2C9	CYP4A22
HSDL2	ALDH7A1	PTGES3			CYP2C19	CYP1A1
SDHC	A4GALT	ACAD10			CYP2C8	DHCR24
CD1D	ST3GAL2	ACOT13			CYP2B6
ALDH3A1	GBGT1	PCCB			CYP2U1
PDHB	ST3GAL1	PECR			PLA2G1B
TDO2	NAGA	MECR			LTA4H
NBN	CYP2C18	FAAH			PTGES
PSME1	JMJD7-PLA2G4B	ELOVL4			GPX1
NCAPH2	PLA2G12B	ELOVL3			GPX2
BPHL	GPX7	ACOT9			GPX4
ODC1	GPX6	ACSBG2			CYP4F3
CA6	GPX5	PPT1			PLA2G4E
DLD	GPX3	HACL1			GGT5
HCCS	GGT6	ACLY			HPGDS
EPHX1	GGT7	ALOX5AP			PTGDS
DLST	PLA2G2C	MORC2			PLA2G2D
FMO1	SORBS1	PTGR2			PLA2G12A
AOC3	UCP1	CYP1A2			TBXAS1
UROD	MMP1	AC092724.1			SLC27A5
KMT5A	RXRG	DPEP3			SLC27A4
UBE2L6	PLTP	PCTP			APOA2
MIF	PDPK1	SLC27A3			FADS2
SUCLG2	ILK	CBR4			APOA1
CPOX	APOC3	MMUT			CYP7A1
SMS	OLR1	FADS1			SLC27A1
NTHL1	LPL	THRSP			SCD
AADAT	PCK2	MMAA			CYP8B1
REEP6	PCK1	OLAH			DBI
HSPH1	ADIPOQ	ACOXL			NR1H3
APEX1	UBC	PRXL2B			GK
ACSS1	GAL3ST1	THEM4			GK2
ENO3	B4GALT6	ACOT11			APOA5
IDH3G	LIPG	MAPKAPK2			RXRB
LGALS1	DGKZ	ELOVL7			RXRA
METAP1	DGKE	MID1IP1			ACOX2
ALDOA	DGKD	FAAH2			CYP27A1
D2HGDH	DGKH	HACD1			ANGPTL4
ADSL	TKFC	ACSF2			SLC27A2
SUCLA2	PNLIPRP2	DPEP2			FABP4
SDHA	PNLIPRP1	ELOVL6			SCP2
XIST	PNLIP	ACOT12			PLIN1
OSTC	GLYCTK	ACSM6			FABP3
GLUL	DGKQ	PCCA			FABP5
GABARAPL1	DGKB	ACBD7			FABP6
PRDX6	DGKG	ACSF3			FABP7
ERP29	AKR1A1	ACOT4			SLC27A6
H2AFZ	DGKA	SLC25A20			PPARG
GAPDHS	LIPC	ALOXE3			PPARD
GAD2	DGKI	ACBD4			SCD5
PTPRG	LIPF	ACOT1			SGPP2
IL4I1	SOAT1	HACD4			GLB1
TP53INP2	LIPA	THEM5			GALC
PDHA1	SOAT2	ELOVL2			SGMS2
RAP1GDS1	LYPLA1	AWAT1			GBA
BLVRA	ADPRM	ACOT6			SPHK2
SERINC1	LYPLA2	TECRL			NEU2
BMPR1B	LCAT	HACD2			PLPP3
RDH11	CYP3A5	NUDT19			NEU1
ENO2	UGT2B28	PPT2			ACER2
	COMT	ACBD6			UGCG
	SULT2B1	ACAD11			DEGS2
	SULT1E1	AMACR			ARSA
	HSD17B6	DECR2			SPHK1
	UGT2B11	HTD2			SGPL1
	UGT2A3	ACACA			NEU3
	UGT1A4	LCN9			SMPD4
	CYP3A7	LCN1			SGMS1
	UGT1A1	LCN15			ACER3
	UGT1A3	LCN12			CERK
	UGT1A10	APOD			SMPD2
	UGT1A8	NFYA			ENPP7
	UGT1A7	CREBBP			DEGS1
	UGT1A6	MBTPS2			SGPP1
	UGT1A5	NFYC			NEU4
	UGT2A1	SREBF1			ACER1
	CYP3A43	SMARCD3			PLPP1
	UGT2B10	NCOA1			ASAH1
	UGT2B7	SEC23A			PLPP2
	UGT2B4	TBL1X			SMPD1
	UGT2B17	KPNB1			SPTLC2
	UGT2B15	MVK			SPTLC1
	ST6GALNAC4	HMGCR			SMPD3
	ST6GALNAC3	SEC24A			KDSR
	ST6GALNAC6	SCAP			UGT8
	ST6GALNAC5	NFYB			ASAH2
	SLC33A1	INSIG2			MBOAT2
	ST3GAL5	MED1			GPAM
	B3GALT4	HELZ2			MBOAT1
	ST8SIA5	RAN			DGAT2
	STAT3	TGS1			AGK
	CHUK	SEC24B			AGPAT3
	PTPN11	NCOA2			AWAT2
	NPY	MBTPS1			AGPAT4
	TNF	CARM1			AKR1B1
	SLC2A4	SEC24D			DGAT1
	SLC2A1	SAR1B			LCLAT1
	MTOR	GGPS1			GPAT3
	MAPK9	FDPS			GPAT4
	MAPK10	PMVK			PNPLA3
	PRKCQ	MVD			AGPAT1
	IKBKB	SEC24C			AGPAT2
	PRKAG3	CHD9			GPAT2
	TNFRSF1B	TBL1XR1			LSS
	ADIPOR1	SP1			SQLE
	AKT1	INSIG1			EBP
	AKT2	MTF1			CYP51A1
	TNFRSF1A	NCOA6			DHCR7
	JAK2	SREBF2			CYP27B1
	LEPR	TSPOAP1			MSMO1
	AKT3	AC003665.1			FDFT1
	LEP	STARD3NL			SC5D
	NFKB1	NR1H4			TM7SF2
	NFKBIB	CYP24A1			PEMT
	NFKBIA	CYP46A1			PLA2G15
	NFKBIE	OSBPL3			GPD1L
	IKBKG	ABCB11			LPGAT1
	MAPK8	OSBPL6			MBOAT7
	RELA	LRP2			CHAT
	STK11	SLCO1A2			LPCAT1
	TRAF2	HSD17B14			PTDSS1
	PRKAB1	HSD3B7			ACHE
	PRKAA1	TSPO			ETNK1
	SOCS3	LGMN			PCYT1A
	TRADD	SLC10A1			CHPT1
	G6PC2	UBE2I			LPCAT3
	IRS2	LHB			ETNK2
	AGRP	PIAS4			PTDSS2
	PRKAG1	CUBN			PCYT2
	G6PC	ABCC3			CDS1
	IRS1	OSBP			PGS1
	CAMKK1	VDR			CDIPT
	CAMKK2	SLCO1B3			CDS2
	IRS4	OSBPL9			PHOSPHO1
		SLC10A2			TAZ
		OSBPL2			GNPAT
		STARD3			LPCAT4
		SLCO1B1			CHKA
		CGA			LPCAT2
		BAAT			PLD1
		FDX1			CHKB
		CH25H			PISD
		OSBPL1A			PLD2
		LBR			PCYT1B
		GC			CRLS1
		CYP39A1			SRD5A3
		STAR			AKR1C4
		IDI2			HSD3B2
		FDXR			HSD3B1
		ALB			CYP3A4
		STARD4			CYP11A1
		STARD5			HSD11B2
		ARV1			HSD11B1
		STARD6			HSD17B2
		CYP2R1			HSD17B3
		SUMO2			CYP21A2
		PLPP6			HSD17B1
		AKR1B15			CYP19A1
		FDX2			CYP17A1
		ALDH3B1			CYP11B2
		CERS4			CYP11B1
		VAPA			HSD17B8
		FA2H			AKR1C2
		PRKD2			AKR1C1
		COL4A3BP			CYP1B1
		PRKD3			STS
		ORMDL2			SRD5A2
		VAPB			SRD5A1
		ORMDL1			CYP7B1
		ALDH3B2			UGT1A9
		CSNK1G2			AKR1D1
		CERS5			HSD17B12
		CERS2			B4GALNT1
		CERS3			PPARGC1A
		SAMD8			PRKAG2
		PPM1L			POMC
		SPTSSA			ACACB
		ORMDL3			PRKAB2
		CERS6			PRKAA2
		SPTLC3
		PRKD1
		SPTSSB
		CERS1
		MTMR7
		GDE1
		PIK3C2A
		OSBPL5
		PNPLA6
		PI4K2B
		INPP4A
		PIK3CB
		PLEKHA5
		MTMR1
		SLC44A1
		CSNK2A2
		PIK3C3
		SYNJ2
		STARD7
		CPNE3
		DDHD2
		MTMR2
		PITPNM2
		OSBPL8
		PITPNM3
		SBF1
		MTMR3
		ABHD4
		DDHD1
		CPNE6
		CSNK2A1
		LPIN2
		BMX
		MTMR8
		GDPD3
		VAC14
		MTMR9
		PLD3
		PLA2G4C
		PLEKHA4
		PIK3R2
		PIK3CG
		PLEKHA8
		PIP5K1B
		PLEKHA1
		MTMR4
		INPP4B
		PTPMT1
		PITPNM1
		FIG4
		BCHE
		PIKFYVE
		PLEKHA3
		PIK3R3
		RAB14
		PLBD1
		PIK3CA
		OCRL
		GPCPD1
		PLAAT1
		SLC44A2
		PNPLA7
		INPP5K
		LPIN3
		TPTE2
		PIK3C2B
		PLAAT4
		PLAAT2
		SBF2
		CEPT1
		ARF3
		LPIN1
		PNPLA8
		SLC44A5
		SELENOI
		PIK3C2G
		MTMR6
		PIK3R5
		SLC44A3
		PI4KB
		PIP5K1A
		ARF1
		PLEKHA6
		RAB5A
		OSBPL10
		PLA1A
		PIK3R1
		TNFAIP8
		MIGA2
		INPP5E
		MTMR12
		PIP4K2A
		PLA2R1
		GDPD1
		AGPAT5
		PI4K2A
		ABHD3
		GDPD5
		SYNJ1
		PLA2G4D
		ACP6
		TNFAIP8L2
		ALPI
		PTPN13
		MTMR14
		PLB1
		LIPH
		ETNPPL
		ENPP6
		INPPL1
		PIP4P1
		PLD4
		PIP4K2C
		MTMR10
		PLAAT5
		RAB4A
		MFSD2A
		PLA2G4F
		INPP5D
		PLEKHA2
		MTM1
		PIK3CD
		PTEN
		PLAAT3
		RUFY1
		PNPLA2
		CPNE7
		PLD6
		TMEM86B
		MIGA1
		PITPNB
		TNFAIP8L3
		DGAT2L6
		INPP5J
		TNFAIP8L1
		PIP5K1C
		LIPI
		PIK3R4
		INPP5F
		SLC44A4
		CSNK2B
		SACM1L
		CPNE1
		STARD10
		PI4KA
		TPTE
		PIK3R6
		PIP4K2B
		ARSD
		ARSF
		CTSA
		GBA2
		ARSB
		ESYT2
		SUMF2
		GLTP
		ESYT1
		ARSG
		SUMF1
		ARSE
		ESYT3
		GLB1L
		ARSK
		ARSJ
		ARSI
		GM2A
		PSAP
		ARSH
		CPTP
		LPAR2
		PLPPR2
		PLPPR5
		PLPPR4
		S1PR4
		PLPPR3
		PLPPR1
		S1PR1
		LPAR3
		S1PR5
		LPAR5
		LPAR1
		S1PR3
		S1PR2
		ABCB4
		PNPLA4
		MED24
		ABHD5
		AGPS
		ALAS1
		MED17
		THRAP3
		MED29
		AHRR
		FAR2
		RORA
		PRKACA
		LIPE
		MED15
		PNPLA5
		EP300
		TRIB3
		MED25
		MED26
		PLIN3
		SULT2A1
		CAV1
		MOGAT3
		NRF1
		AHR
		MED13
		MED31
		DHRS7B
		CCNC
		MED23
		FAM120B
		FHL2
		MED28
		MED13L
		MOGAT1
		NCOA3
		MED20
		NR1D1
		SIN3B
		MED18
		NR1H2
		GPS2
		CDK8
		MED10
		ARNTL
		MED6
		GRHL1
		CLOCK
		HILPDA
		AGT
		MED4
		GLIPR1
		FITM1
		MED9
		NCOR1
		PRKACB
		RGL1
		ARNT
		TNFRSF21
		TIAM2
		PLIN2
		MED22
		ANKRD1
		MED21
		CDK19
		PPARGC1B
		MED7
		MED19
		MED8
		MED27
		MED11
		MED30
		ABCA1
		PRKACG
		MOGAT2
		PEX11A
		GSTM4
		SIN3A
		NPAS2
		HSD17B13
		HDAC3
		ARNT2
		PPP1CA
		ESRRA
		MED16
		MED14
		MED12
		PPP1CC
		CIDEC
		AGMO
		NCOR2
		FITM2
		FABP12
		FAR1
		TXNRD1
		FABP9
		PPP1CB
		GK3P
