# Supplementary material for: Identifying Lipid Metabolism‐Related Therapeutic Targets and Diagnostic Markers for Lung Adenocarcinoma by Mendelian Randomization and Machine Learning Analysis
Source: Thorac Cancer. 2025 Mar 19;16(6):e70020. doi: 10.1111/1759-7714.70020 (PMC11922676; doi:10.1111/1759-7714.70020)
Supplement: Supplementary file 4 — Table S2. [file TCA-16-e70020-s006.xlsx]

## Sheet: Table S1
Table S1. Datasets information
Accession number	Number of LUAD	Number of normal lung	Platform	Array
GSE32863	58	58	GPL6884	Illumina HumanWG-6 v3.0 expression beadchip
GSE30219	85	14	GPL570	Affymetrix Human Genome U133 Plus 2.0 Array
GSE31210	226	20	GPL570	Affymetrix Human Genome U133 Plus 2.0 Array
GSE43458	80	30	GPL23270	Affymetrix Human Genome U133 Plus 2.0 Array
GSE75037	83	83	GPL6884	Illumina HumanWG-6 v3.0 expression beadchip
GSE40419	87	77	Illumina HiSeq	/
TCGA-LUAD	541	59	Illumina HiSeq	/
