# Supplementary material for: Identifying Lipid Metabolism‐Related Therapeutic Targets and Diagnostic Markers for Lung Adenocarcinoma by Mendelian Randomization and Machine Learning Analysis
Source: Thorac Cancer. 2025 Mar 19;16(6):e70020. doi: 10.1111/1759-7714.70020 (PMC11922676; doi:10.1111/1759-7714.70020)
Supplement: Supplementary file 5 — Table S3. [file TCA-16-e70020-s010.xlsx]

## Sheet: Table S3
Table S3. DEGs by DESeq2 analysis
gene	baseMean	log2FoldChange	lfcSE	pvalue	padj	significant	Type
TSPAN6	3050.92	1.10473	0.101634	7.17429e-28	6.99888e-27	significant	Up
TNMD	6.78905	2.69819	0.480053	0.000620836	0.00109621	significant	Up
DPM1	1524.6	0.262812	0.0756071	0.000487716	0.000871014	significant	Up
SCYL3	757.351	0.486592	0.0668491	2.82333e-13	1.10748e-12	significant	Up
C1orf112	373.589	1.74204	0.0996673	2.79696e-69	1.84988e-67	significant	Up
FUCA2	2377.49	0.243974	0.0863063	0.00460815	0.00734856	significant	Up
GCLC	4301.43	2.20759	0.217185	2.01916e-25	1.71435e-24	significant	Up
NFYA	1881.77	0.797126	0.0744128	5.33754e-27	4.95908e-26	significant	Up
LAS1L	1994.72	0.367996	0.0582579	2.63903e-10	8.29682e-10	significant	Up
ANKIB1	3194.18	0.611305	0.0792593	9.23187e-15	4.01523e-14	significant	Up
KRIT1	303.869	0.330074	0.0848089	9.45094e-05	0.000182684	significant	Up
RAD52	392.642	0.41734	0.0892588	2.643e-06	5.90694e-06	significant	Up
HS3ST1	1106.35	1.50431	0.165651	2.05772e-20	1.29468e-19	significant	Up
AOC1	1817.12	4.94235	0.302988	5.04208e-62	2.44717e-60	significant	Up
WNT16	34.3419	4.1571	0.290263	7.87507e-11	2.58279e-10	significant	Up
HECW1	81.774	2.3764	0.191346	2.073e-36	3.17475e-35	significant	Up
LASP1	12453.8	0.318885	0.0808473	0.000129865	0.000247247	significant	Up
TMEM176A	3495.93	0.949552	0.163743	3.243e-09	9.30776e-09	significant	Up
ICA1	2006.56	1.15989	0.0972919	3.9195e-33	5.06111e-32	significant	Up
DBNDD1	1424.91	1.9644	0.124458	4.01266e-57	1.63106e-55	significant	Up
NDUFAF7	597.127	0.574812	0.0603885	1.35098e-21	9.19072e-21	significant	Up
MTMR7	219.345	1.72037	0.242842	4.96634e-08	1.2963e-07	significant	Up
SLC7A2	5543.21	0.984578	0.261076	7.1549e-05	0.000140258	significant	Up
ARF5	3910.62	0.34048	0.0922729	0.000215113	0.000399759	significant	Up
POLDIP2	5192.43	0.589183	0.0696282	2.1866e-17	1.13314e-16	significant	Up
AK2	7179.61	0.651473	0.0751478	7.73647e-18	4.11971e-17	significant	Up
FKBP4	4035.56	1.12031	0.116893	5.33303e-22	3.72949e-21	significant	Up
KDM1A	3988.33	0.648568	0.0663037	1.00753e-22	7.39579e-22	significant	Up
ARHGAP33	412.89	1.27875	0.160111	3.68023e-16	1.75562e-15	significant	Up
NDUFAB1	2191.07	0.466665	0.082288	1.68364e-08	4.55673e-08	significant	Up
ARX	176.044	1.5512	0.321176	2.17287e-07	5.3347e-07	significant	Up
SLC25A13	1668.32	1.06048	0.0863805	5.22372e-35	7.43941e-34	significant	Up
CDC27	2800.63	0.180239	0.0610177	0.0031904	0.00519208	significant	Up
CALCR	44.7661	1.68762	0.277386	4.32803e-09	1.22935e-08	significant	Up
HCCS	1035.77	0.230795	0.0677739	0.000637598	0.00112448	significant	Up
DVL2	1499.32	0.217468	0.0717278	0.0024049	0.0039761	significant	Up
PRSS22	1292.09	1.6383	0.162861	1.32919e-24	1.08238e-23	significant	Up
SLC25A5	12424.1	0.27753	0.0929256	0.00296071	0.00483684	significant	Up
MCUB	901.354	0.296615	0.112328	0.0077853	0.0120612	significant	Up
HOXA11	21.8126	4.09417	0.488203	1.4629e-17	7.66041e-17	significant	Up
POLR2J	1591.72	0.752985	0.101491	7.58292e-14	3.08551e-13	significant	Up
DHX33	1059.99	0.457901	0.0699726	5.37277e-11	1.78553e-10	significant	Up
LIG3	1543.01	0.809135	0.0716201	1.37954e-29	1.49286e-28	significant	Up
RPAP3	1381.05	0.568016	0.0595077	1.18218e-21	8.0781e-21	significant	Up
REXO5	216.045	1.02497	0.104219	3.45978e-23	2.61161e-22	significant	Up
CIAPIN1	2108.05	0.307106	0.0676601	7.06623e-06	1.51989e-05	significant	Up
SPPL2B	1759.74	0.660153	0.106643	4.85522e-10	1.49724e-09	significant	Up
PON1	88.3921	1.67021	0.24897	2.77706e-12	1.01467e-11	significant	Up
GCFC2	708.888	0.200002	0.0740867	0.00676147	0.0105496	significant	Up
ABCB4	103.929	2.12269	0.198002	6.74902e-28	6.60382e-27	significant	Up
SOX8	53.2737	0.85533	0.218633	0.0013944	0.00236904	significant	Up
IBTK	3264.75	0.232217	0.0726033	0.00150583	0.00254771	significant	Up
ZNF195	1214.45	0.741064	0.0903145	1.7007e-16	8.31639e-16	significant	Up
GDE1	4992.62	0.18084	0.0820129	0.0296622	0.0426201	significant	Up
CRLF1	5809.15	4.05484	0.339321	3.25032e-34	4.44097e-33	significant	Up
OSBPL7	946.896	0.613085	0.120499	2.72666e-07	6.64334e-07	significant	Up
YBX2	253.694	4.72043	0.281971	4.30718e-65	2.38066e-63	significant	Up
CACNG3	0.721461	2.16244	0.691424	0.00394716	0.00634426	significant	Up
TMEM132A	2424.1	2.00499	0.149131	3.09421e-42	6.32158e-41	significant	Up
ZNF263	1443.54	0.19896	0.0510203	9.48263e-05	0.000183274	significant	Up
SPATA20	3223.2	0.907573	0.100545	1.16317e-19	6.96584e-19	significant	Up
CACNA1G	54.0575	1.33011	0.233156	1.11121e-07	2.80585e-07	significant	Up
TNFRSF12A	4007.45	0.429997	0.150846	0.00388748	0.00625511	significant	Up
DLX6	43.5563	4.95065	0.449316	6.53151e-30	7.19572e-29	significant	Up
MAP3K9	1304.03	0.590804	0.107436	3.12019e-08	8.27485e-08	significant	Up
BAIAP2L1	3195.9	1.22721	0.102451	1.67965e-33	2.21131e-32	significant	Up
AGK	1304.49	0.550846	0.0612285	1.86004e-19	1.09973e-18	significant	Up
TTC22	875.105	0.945174	0.119602	1.2928e-15	5.94483e-15	significant	Up
PHTF2	1655.42	0.628306	0.0882818	1.24134e-12	4.66664e-12	significant	Up
CCL26	25.5715	1.21593	0.241833	1.47593e-07	3.67775e-07	significant	Up
FARP2	1697.53	0.269174	0.076008	0.000390693	0.000705619	significant	Up
USH1C	210.691	3.88931	0.373773	2.48583e-22	1.78247e-21	significant	Up
GGCT	1235.5	1.70083	0.108994	1.07547e-55	4.11441e-54	significant	Up
DBF4	639.569	1.40974	0.109507	1.39693e-38	2.37211e-37	significant	Up
IFRD1	516.708	0.305087	0.129703	0.0177184	0.0262194	significant	Up
COX10	670.331	0.301999	0.0609128	6.77223e-07	1.59043e-06	significant	Up
GTF2IRD1	1531.74	0.886872	0.0838389	2.66293e-26	2.37678e-25	significant	Up
ELAC2	2681.6	0.210959	0.0603137	0.000476397	0.000851969	significant	Up
SCIN	2044.36	1.50713	0.221138	1.7382e-12	6.46597e-12	significant	Up
ARSD	4589.91	0.386019	0.116353	0.000836601	0.00145792	significant	Up
MYH13	7.85698	0.690874	0.272864	0.0228236	0.0333142	significant	Up
CDKL3	23.9034	0.641003	0.134448	1.26624e-06	2.91272e-06	significant	Up
UPP2	7.68887	0.613901	0.234591	0.00645523	0.0100928	significant	Up
MARK4	1579.14	0.264585	0.0734698	0.000389865	0.00070419	significant	Up
PROM1	1508.85	1.37758	0.310656	1.94014e-06	4.38429e-06	significant	Up
CEACAM7	130.308	5.33366	0.303677	5.26815e-32	6.45646e-31	significant	Up
CD79B	172.457	0.227083	0.18083	5.68862e-06	1.23419e-05	significant	Up
SCN4A	92.4873	3.2466	0.312204	9.56338e-24	7.4547e-23	significant	Up
PAX6	4.18586	2.7531	0.423691	3.50222e-05	7.09278e-05	significant	Up
RPUSD1	1097.47	0.948221	0.101891	7.54209e-21	4.88883e-20	significant	Up
RHBDF1	2016.42	0.58656	0.0973876	1.35244e-09	4.01513e-09	significant	Up
LUC7L	1896.49	0.611569	0.0983487	3.9562e-10	1.22757e-09	significant	Up
TSR3	1306.24	0.282272	0.0819145	0.00054195	0.000962673	significant	Up
TEAD3	2112.72	0.383689	0.0874349	1.03358e-05	2.18936e-05	significant	Up
DNAJC11	1288.09	0.369668	0.0595501	5.30342e-10	1.62981e-09	significant	Up
NOX1	84.7199	1.47386	0.147475	1.24037e-19	7.40088e-19	significant	Up
E2F2	310.235	2.32983	0.146435	5.33112e-58	2.23689e-56	significant	Up
SYN1	63.4104	0.505888	0.179158	0.0038434	0.00618717	significant	Up
JARID2	1277.14	0.258601	0.0827153	0.00169928	0.0028589	significant	Up
CDK11A	52.599	0.438986	0.115858	0.000132139	0.000251282	significant	Up
NADK	3758.22	0.473959	0.0726202	1.13954e-10	3.69143e-10	significant	Up
TFAP2B	13.2132	2.64494	0.49541	0.0262606	0.0379984	significant	Up
TFAP2D	58.3828	7.22726	0.622653	1.8995e-33	2.49402e-32	significant	Up
CYB561	7114.56	0.565527	0.0847665	2.30417e-11	7.88714e-11	significant	Up
CELSR3	764.852	3.3782	0.176581	1.26973e-83	1.44033e-81	significant	Up
PLEKHG6	609.055	1.66638	0.152804	1.88709e-28	1.90279e-27	significant	Up
SS18L2	645.79	0.348845	0.0777329	6.6238e-06	1.42831e-05	significant	Up
MGST1	13749.9	0.958722	0.140392	3.91662e-12	1.41592e-11	significant	Up
MAPK8IP2	441.643	1.40189	0.2057	2.09255e-12	7.72228e-12	significant	Up
UBE3C	4694.01	0.279029	0.0628367	9.4096e-06	2.00012e-05	significant	Up
TENM1	430.967	2.26211	0.322481	1.86132e-12	6.90028e-12	significant	Up
PAX7	440.826	6.46098	0.583035	2.95639e-43	6.35265e-42	significant	Up
IYD	623.349	1.33758	0.278195	3.45058e-07	8.31061e-07	significant	Up
TRAF3IP3	410.775	0.46797	0.141871	0.000830129	0.00144716	significant	Up
POMT2	1084.02	0.535811	0.0760919	1.93212e-12	7.15459e-12	significant	Up
BAZ1B	5375.59	0.340353	0.0666196	3.94837e-07	9.46163e-07	significant	Up
RANBP9	2253.24	0.448286	0.0667428	1.83115e-11	6.30228e-11	significant	Up
ETV7	550.653	0.811453	0.132851	5.79073e-10	1.77423e-09	significant	Up
SPRTN	644.126	0.504631	0.0621468	3.96868e-16	1.88999e-15	significant	Up
EEF1AKNMT	2115.12	0.480715	0.0612206	3.66422e-15	1.63524e-14	significant	Up
ZNF207	6565.51	0.534731	0.0570825	6.83103e-21	4.44221e-20	significant	Up
UQCRC1	6263.59	0.306214	0.0828103	0.000316926	0.000578659	significant	Up
NCAPD2	3942.44	1.02597	0.109312	5.11523e-21	3.35361e-20	significant	Up
GIPR	257.443	0.686496	0.175773	6.29076e-05	0.000123966	significant	Up
PRSS3	95.3691	5.00725	0.366874	7.08537e-40	1.29199e-38	significant	Up
ZNF200	463.32	0.306002	0.0599518	3.4683e-07	8.34917e-07	significant	Up
HFE	967.697	0.313418	0.0931871	0.000741771	0.00130022	significant	Up
FMO1	151.919	1.28289	0.188143	2.47781e-12	9.08733e-12	significant	Up
LYPLA2	3995.62	0.806302	0.0887834	9.18438e-20	5.52905e-19	significant	Up
SLC6A7	9.55571	1.02144	0.200569	1.20833e-07	3.03773e-07	significant	Up
APBA3	615.311	0.352657	0.0736345	1.75916e-06	3.9878e-06	significant	Up
MKS1	758.616	0.538015	0.0672366	1.06758e-15	4.9441e-15	significant	Up
AKAP8L	1102.33	0.33802	0.0723679	2.79745e-06	6.23001e-06	significant	Up
MBTD1	1155.44	0.392282	0.080197	9.03568e-07	2.09975e-06	significant	Up
UTP18	1735.81	0.361471	0.0647802	2.32684e-08	6.23013e-08	significant	Up
RNF216	2824.78	0.252743	0.0614807	3.9775e-05	8.00687e-05	significant	Up
PTBP1	11636.4	0.380348	0.0553716	7.36448e-12	2.60683e-11	significant	Up
DPF1	32.9568	1.37749	0.198498	5.40751e-09	1.52179e-08	significant	Up
SYT7	3109.44	3.41754	0.200733	1.44274e-66	8.47873e-65	significant	Up
LARS2	1012.54	0.206802	0.0583217	0.000384166	0.000694668	significant	Up
ANLN	2018.3	3.77327	0.173843	3.90642e-105	1.65692e-102	significant	Up
QPCTL	706.694	0.804067	0.0969731	6.54513e-17	3.27525e-16	significant	Up
PPP5C	2396.03	0.175013	0.0662862	0.00892994	0.0137483	significant	Up
MAP4K3	2054.99	0.301908	0.072017	2.63996e-05	5.40712e-05	significant	Up
ZBTB32	51.2054	0.746804	0.145954	1.94057e-07	4.78363e-07	significant	Up
TMEM159	2865.87	0.908418	0.116317	3.17918e-15	1.42432e-14	significant	Up
GABRA3	112.512	5.94484	0.516948	1.06403e-32	1.34632e-31	significant	Up
BRCA1	760.659	1.46876	0.129683	2.03993e-30	2.31806e-29	significant	Up
ERCC1	1802.93	0.163125	0.0736646	0.0265516	0.038391	significant	Up
MBTPS2	1272.32	0.464038	0.0721753	1.1328e-10	3.67083e-10	significant	Up
PRICKLE3	585.67	0.73425	0.0882979	7.2227e-17	3.60138e-16	significant	Up
LTF	5478.43	1.21325	0.284962	6.70402e-06	1.44501e-05	significant	Up
NR1H4	22.0739	1.65648	0.430854	0.00758019	0.0117565	significant	Up
PSMC4	4310.61	0.759574	0.0842478	2.47117e-19	1.44833e-18	significant	Up
SLC25A39	7911.1	1.2042	0.0938251	1.17199e-37	1.90397e-36	significant	Up
PGM3	1858.88	0.511775	0.0811412	2.45552e-10	7.73736e-10	significant	Up
DDX11	1157.89	1.46116	0.12363	6.59495e-33	8.44319e-32	significant	Up
TACC3	2290.79	1.65543	0.119266	1.4949e-44	3.43545e-43	significant	Up
POLA2	236.344	0.804476	0.0987198	2.14909e-16	1.04176e-15	significant	Up
ZC3H3	1523.52	0.602399	0.0900731	2.83039e-11	9.6326e-11	significant	Up
CAPN1	12928.5	0.39764	0.0815844	1.07542e-06	2.48637e-06	significant	Up
MTMR11	1226.06	1.40457	0.141025	7.95734e-24	6.23267e-23	significant	Up
COX15	1522.71	0.249082	0.0652269	0.000129386	0.000246384	significant	Up
DPEP1	126.008	1.69465	0.226448	5.18265e-19	2.98814e-18	significant	Up
BID	1475.79	0.285722	0.102857	0.00517865	0.00820868	significant	Up
MATR3	80.4194	1.45781	0.197431	3.62162e-08	9.55144e-08	significant	Up
NPC1L1	169.058	4.37339	0.335138	1.20117e-34	1.68e-33	significant	Up
XYLT2	2149.99	0.704069	0.0748329	3.82898e-21	2.52731e-20	significant	Up
ISL1	44.5482	4.34566	0.484986	2.49625e-19	1.46215e-18	significant	Up
CHDH	770.86	0.37195	0.131075	0.00434291	0.00695115	significant	Up
CLCA1	5.60451	2.73263	0.624602	0.00312181	0.00508683	significant	Up
CXorf56	1113.8	0.179426	0.0552817	0.00117743	0.00201817	significant	Up
TTC27	942.605	0.467922	0.0621343	4.39237e-14	1.82029e-13	significant	Up
CYP24A1	4151.01	6.6537	0.318746	2.41236e-99	6.4557e-97	significant	Up
SYT13	734.493	4.06151	0.412278	8.73984e-25	7.18294e-24	significant	Up
NCDN	1699.96	0.358173	0.0781875	4.27185e-06	9.37338e-06	significant	Up
ZFP64	872.989	0.704907	0.0640332	2.41623e-28	2.42256e-27	significant	Up
MNAT1	575.421	0.591426	0.0751858	3.31208e-15	1.48284e-14	significant	Up
MRE11	1285.98	0.437346	0.0671259	6.43454e-11	2.12607e-10	significant	Up
SLC7A9	42.9944	2.86669	0.296694	5.0413e-21	3.30847e-20	significant	Up
SPAST	1411.68	0.425858	0.0705432	1.37676e-09	4.08299e-09	significant	Up
CPS1	10301.3	6.56377	0.432537	1.1797e-54	4.35108e-53	significant	Up
NLRP2	1198.47	1.10267	0.279073	2.65691e-05	5.44127e-05	significant	Up
SLC45A4	2190.48	0.472896	0.12976	0.000229026	0.000424442	significant	Up
ZNF839	370.406	0.407648	0.0765255	8.71308e-08	2.2234e-07	significant	Up
ZDHHC6	1839.37	0.293729	0.0553163	1.07027e-07	2.71055e-07	significant	Up
GRAMD1B	724.716	1.28562	0.234684	1.09365e-08	3.00792e-08	significant	Up
NDUFS1	4094.39	0.326936	0.0646353	4.14644e-07	9.92166e-07	significant	Up
BIRC3	4834.64	0.383368	0.174525	0.0278458	0.0401819	significant	Up
GLRX2	795.775	0.262413	0.0648338	4.9724e-05	9.90663e-05	significant	Up
DERA	2147.77	0.274925	0.0992863	0.00550594	0.00870201	significant	Up
STRAP	5131.38	0.359426	0.0915539	0.000124053	0.000236714	significant	Up
ABCC2	976.844	4.75645	0.362769	1.8972e-41	3.75418e-40	significant	Up
DEF6	1212.16	0.512011	0.0905957	1.43485e-08	3.90778e-08	significant	Up
GCLM	2517.2	1.0316	0.153416	8.4457e-12	2.97605e-11	significant	Up
DEPDC1	426.713	3.76528	0.181347	4.96329e-98	1.22581e-95	significant	Up
TYMP	5280.97	0.649368	0.114219	1.47678e-08	4.01415e-08	significant	Up
TOMM34	1826.16	0.509677	0.0821709	5.64568e-10	1.73115e-09	significant	Up
KPNA6	3927.78	0.146411	0.058117	0.0120225	0.0181795	significant	Up
RTEL1-TNFRSF6B	111.599	1.37692	0.164971	1.57978e-17	8.24367e-17	significant	Up
RNASET2	1581.4	0.683579	0.117438	4.89628e-09	1.38371e-08	significant	Up
KCNG1	21.0615	1.72947	0.268139	1.03244e-07	2.61917e-07	significant	Up
SLAMF7	2148.43	1.13149	0.171606	1.6297e-11	5.62483e-11	significant	Up
INSRR	6.65985	2.90891	0.289678	1.27685e-12	4.7955e-12	significant	Up
B4GALT7	1437.43	0.69926	0.0775834	1.3567e-19	8.07524e-19	significant	Up
SH2D2A	327.96	0.65485	0.129739	3.11172e-07	7.5326e-07	significant	Up
VRK2	671.012	0.247278	0.0763381	0.00115379	0.00197887	significant	Up
VEZT	4199.94	0.404763	0.0657747	7.24949e-10	2.20148e-09	significant	Up
POU2F2	600.728	0.387306	0.141928	0.00572202	0.00901796	significant	Up
BRD9	2367.24	0.676565	0.0843657	7.33107e-16	3.4359e-15	significant	Up
ARNTL2	1549.13	2.45626	0.197374	7.83046e-37	1.23011e-35	significant	Up
SLC39A9	4460.52	0.128419	0.0585365	0.0301964	0.0433112	significant	Up
ANK1	129.324	1.2683	0.226539	5.7575e-08	1.49321e-07	significant	Up
IBSP	93.5462	2.60238	0.326521	1.62069e-45	3.89426e-44	significant	Up
TFB1M	404.005	0.446395	0.0765918	5.02444e-09	1.4187e-08	significant	Up
HMGB3	12730.5	3.48613	0.177883	5.30528e-87	7.55557e-85	significant	Up
NUP160	2935.09	0.243735	0.0673641	0.000292308	0.000535916	significant	Up
BAK1	1296.74	0.777184	0.0902991	6.0937e-18	3.26095e-17	significant	Up
IKZF2	987.349	0.846271	0.125176	7.53081e-12	2.66522e-11	significant	Up
CENPQ	329.301	0.387364	0.100483	0.000105515	0.000202709	significant	Up
EIPR1	1334.68	0.732975	0.0746249	1.05207e-22	7.70822e-22	significant	Up
ALG1	1010.31	0.585244	0.0752658	5.83809e-15	2.57068e-14	significant	Up
ZCCHC8	1322.2	0.236023	0.0536703	1.07618e-05	2.27565e-05	significant	Up
ABCF2	806.389	0.547141	0.0713566	1.39705e-14	5.99599e-14	significant	Up
CHPF2	4065.79	0.980451	0.0780891	2.27527e-36	3.47362e-35	significant	Up
LRRC7	40.1042	0.858282	0.156968	0.000483281	0.000863567	significant	Up
FUT8	2887.23	1.43709	0.113484	2.50042e-37	4.0186e-36	significant	Up
UBA6	2504.76	0.585882	0.0869604	1.23656e-11	4.30369e-11	significant	Up
SLC4A7	1236.42	0.873735	0.126624	2.99208e-12	1.08976e-11	significant	Up
APBA2	845.259	1.98431	0.186681	1.96358e-27	1.8634e-26	significant	Up
TMSB10	62766.6	0.638499	0.118164	4.69853e-08	1.22886e-07	significant	Up
RNF19A	4618.07	0.362462	0.114192	0.00175958	0.00295525	significant	Up
FAM136A	1969.07	1.17262	0.0717931	4.49509e-60	2.01618e-58	significant	Up
DEPDC1B	330.282	3.60416	0.172562	6.76595e-99	1.73698e-96	significant	Up
ADSS2	2855.87	0.597935	0.0620094	4.16519e-22	2.95087e-21	significant	Up
ZZZ3	1803.04	0.363681	0.0733442	6.57924e-07	1.54734e-06	significant	Up
CASR	42.1197	2.76061	0.388813	5.99056e-05	0.000118361	significant	Up
RPL26L1	728.95	0.553534	0.0971181	9.9037e-09	2.73234e-08	significant	Up
NSUN2	4035.97	1.02414	0.0841942	6.23747e-34	8.39305e-33	significant	Up
MRI1	373.204	0.367948	0.0829797	8.39685e-06	1.79364e-05	significant	Up
METTL1	840.061	1.36007	0.113599	1.18597e-33	1.57198e-32	significant	Up
HOXC8	52.6324	2.66103	0.30214	5.84787e-20	3.56e-19	significant	Up
AGA	1672.21	0.72562	0.117537	4.3322e-10	1.34125e-09	significant	Up
PI4K2B	2385.02	0.271723	0.081696	0.00109044	0.00187516	significant	Up
EDC4	1678.33	0.159996	0.0742829	0.0310555	0.0444649	significant	Up
TRIO	6404.28	0.716164	0.107303	2.91131e-11	9.88901e-11	significant	Up
VCAN	10378.2	1.76314	0.179084	8.81658e-24	6.88357e-23	significant	Up
CDH1	18606.7	0.995064	0.101237	3.69119e-23	2.7828e-22	significant	Up
MTREX	2616.27	0.207306	0.0680181	0.00223721	0.00371049	significant	Up
RAI14	6523.06	0.585966	0.11104	1.2306e-07	3.08973e-07	significant	Up
SOX30	38.4578	1.52463	0.248951	1.6431e-10	5.2624e-10	significant	Up
PNKP	1439.13	0.50485	0.07836	9.81529e-11	3.19923e-10	significant	Up
BEST2	1.62625	1.04267	0.353461	0.0155366	0.0231472	significant	Up
SPDL1	540.991	1.30271	0.0962083	4.20949e-42	8.54645e-41	significant	Up
STAU2	2469.64	0.761887	0.0912139	5.03283e-17	2.53539e-16	significant	Up
SLC66A1	889.383	0.423912	0.0829509	3.59519e-07	8.64717e-07	significant	Up
RTN4R	330.689	0.456762	0.13944	0.000890721	0.0015463	significant	Up
PHF23	1694.8	0.357707	0.0679368	1.30218e-07	3.25812e-07	significant	Up
RAB27B	2426.19	0.809628	0.179941	4.10743e-06	9.02682e-06	significant	Up
PSMA4	5273.76	0.32466	0.0793316	4.62632e-05	9.2408e-05	significant	Up
MYO16	98.8971	0.978381	0.237634	1.62586e-05	3.38659e-05	significant	Up
LSG1	1994.14	0.4979	0.0753974	3.3604e-11	1.13591e-10	significant	Up
TNC	14779.3	1.55373	0.215481	9.31067e-14	3.76655e-13	significant	Up
THAP3	592.02	0.336352	0.0823989	4.4003e-05	8.81642e-05	significant	Up
TDP1	704.512	0.759085	0.102924	1.08919e-13	4.38531e-13	significant	Up
AIFM2	1446.11	0.767046	0.11208	5.3073e-12	1.89897e-11	significant	Up
C2orf83	0.935483	0.995105	0.464211	0.0206033	0.0302431	significant	Up
MED17	243.698	0.415297	0.0978528	1.92196e-05	3.97492e-05	significant	Up
AP2S1	3065.55	0.230211	0.0856863	0.00703258	0.0109472	significant	Up
USH2A	12.0854	0.707159	0.226872	0.00117935	0.00202128	significant	Up
ADAM28	1671.88	2.29038	0.169709	1.43666e-42	2.97566e-41	significant	Up
BARX2	496.206	3.84492	0.247018	2.0333e-56	8.07979e-55	significant	Up
DCUN1D1	1783.26	0.275337	0.0796004	0.000518949	0.000923666	significant	Up
ZIC2	80.1853	5.20454	0.389939	6.8008e-43	1.42985e-41	significant	Up
TRIT1	1074.68	0.853197	0.0841299	2.42127e-24	1.9465e-23	significant	Up
CUL7	2300.63	0.852813	0.0828848	9.25799e-25	7.59599e-24	significant	Up
HSPA5	42379.7	0.887347	0.0774046	6.55927e-30	7.22223e-29	significant	Up
DSG2	8725.23	1.45956	0.133564	1.5336e-27	1.46677e-26	significant	Up
OFD1	1772.05	0.365088	0.0781017	2.7081e-06	6.0455e-06	significant	Up
MAGEC2	79.4118	7.91483	0.756427	2.17134e-22	1.56328e-21	significant	Up
CTPS2	1451.64	0.611713	0.0737805	1.34652e-16	6.62597e-16	significant	Up
POLR2B	4218.61	0.42031	0.0634109	3.61414e-11	1.21936e-10	significant	Up
TPR	6668.03	0.430967	0.0748438	8.44762e-09	2.34221e-08	significant	Up
CP	15130.3	3.47368	0.223026	1.99335e-56	7.93719e-55	significant	Up
XK	352.072	0.647428	0.199406	0.000806324	0.00140778	significant	Up
FAM184B	36.5735	0.481141	0.165511	0.00307788	0.00501943	significant	Up
USP28	1432.55	0.767031	0.0834489	2.78381e-20	1.73752e-19	significant	Up
HDAC9	679.391	0.463951	0.183316	0.00964736	0.0147817	significant	Up
TSPAN17	2744.98	0.59177	0.0773764	3.58251e-14	1.49228e-13	significant	Up
NOP16	570.867	0.88375	0.0962382	2.31557e-20	1.45037e-19	significant	Up
TNFRSF17	176.197	1.81867	0.214967	2.84142e-18	1.55903e-17	significant	Up
MRPS10	2368.55	0.742596	0.0805817	5.36234e-20	3.26952e-19	significant	Up
GUCA1A	0.78459	1.39373	0.445662	0.000740046	0.00129731	significant	Up
FAM120A	10086.6	0.327837	0.0601297	7.52845e-08	1.93248e-07	significant	Up
R3HDM1	1473.8	0.839171	0.0706559	1.25353e-32	1.58404e-31	significant	Up
COL9A2	1315.62	1.93238	0.203776	3.15305e-22	2.24359e-21	significant	Up
ADAMTS6	113.514	0.802609	0.170244	1.36799e-06	3.1342e-06	significant	Up
UTS2	19.5256	1.07503	0.26973	2.3152e-05	4.76295e-05	significant	Up
TNFRSF9	344.431	1.3609	0.181818	1.62572e-14	6.94841e-14	significant	Up
EPN3	720.45	3.05461	0.161743	8.9225e-81	9.02004e-79	significant	Up
RCN1	2352.1	0.824738	0.0998573	1.14728e-16	5.66553e-16	significant	Up
RFC2	1477.32	0.80607	0.0905254	3.18468e-19	1.85648e-18	significant	Up
CLPTM1L	12633.2	0.942892	0.101942	1.32195e-20	8.4372e-20	significant	Up
FOXP3	229.935	1.83749	0.14106	1.01087e-39	1.82115e-38	significant	Up
PTCD2	438.023	0.520011	0.0707043	1.57532e-13	6.29451e-13	significant	Up
NFE2L3	1280.58	1.45322	0.140605	1.5413e-25	1.3155e-24	significant	Up
LETMD1	2413.8	0.25192	0.0763902	0.0010146	0.00175216	significant	Up
HOMER3	451.67	1.01265	0.113487	1.99838e-19	1.1776e-18	significant	Up
RAD51	302.021	2.19125	0.139509	3.6462e-56	1.4343e-54	significant	Up
POLQ	288.86	3.30074	0.172314	8.12634e-84	9.27211e-82	significant	Up
PIK3CB	2208.24	0.18536	0.0835771	0.0300445	0.0431155	significant	Up
THOC3	394.263	0.957141	0.0997098	3.78849e-22	2.6879e-21	significant	Up
HEBP2	2735.42	0.544813	0.0867955	3.60066e-10	1.12063e-09	significant	Up
MPHOSPH9	739.378	1.00791	0.105238	4.69575e-22	3.30182e-21	significant	Up
PLEKHA5	2071.54	0.556745	0.105476	1.21279e-07	3.04776e-07	significant	Up
PRSS8	7882.58	0.517989	0.130168	6.05437e-05	0.000119562	significant	Up
SIKE1	1699.98	0.436704	0.0720832	1.70778e-09	5.01967e-09	significant	Up
RRP12	2261.96	0.586207	0.0894987	6.52739e-11	2.15492e-10	significant	Up
TTC17	3844.99	0.189377	0.0637771	0.00403391	0.00647677	significant	Up
ALX4	10.6714	1.17407	0.335094	0.000141951	0.000269129	significant	Up
FSTL4	835.458	2.47133	0.290842	9.53708e-19	5.39044e-18	significant	Up
MRTO4	2058.72	0.911662	0.0866233	6.28573e-26	5.49466e-25	significant	Up
NNAT	43.1905	1.83651	0.166828	0.0145572	0.0217644	significant	Up
MCF2L2	80.0001	0.599811	0.153471	6.86955e-05	0.000134909	significant	Up
ANAPC4	1347.35	0.223385	0.066824	0.000806385	0.00140778	significant	Up
TRAPPC3	2803.33	0.229459	0.0665605	0.000789076	0.0013788	significant	Up
PHPT1	2745.99	0.653738	0.114663	8.756e-09	2.42393e-08	significant	Up
ENTPD2	187.634	2.11678	0.221461	1.03426e-22	7.58341e-22	significant	Up
ARID4B	2715	0.22359	0.0677831	0.000942007	0.00163141	significant	Up
OPN3	353.542	0.49034	0.183316	0.00608069	0.0095495	significant	Up
PTPRN	105.295	4.30279	0.317493	1.14736e-29	1.25062e-28	significant	Up
HHAT	613.351	0.495825	0.111951	8.15913e-06	1.74496e-05	significant	Up
PLEKHH1	367.742	0.781552	0.200997	5.82398e-05	0.000115222	significant	Up
ATP9A	4810.49	0.329697	0.101056	0.00106428	0.00183228	significant	Up
CHRDL2	194.547	1.946	0.232965	1.38842e-09	4.11693e-09	significant	Up
NOP58	2220.58	0.796989	0.0631036	8.59471e-37	1.348e-35	significant	Up
KCNH2	499.056	1.42016	0.251164	3.45491e-09	9.89122e-09	significant	Up
EIF2AK2	4070.59	0.241581	0.0783581	0.00202099	0.00336907	significant	Up
USP36	2758.58	0.172124	0.0637275	0.00687204	0.0107119	significant	Up
ITIH4	13.6666	0.716375	0.204575	0.000289282	0.000530666	significant	Up
ITIH1	6.93306	1.27793	0.229805	0.00498103	0.00791055	significant	Up
ZFR	4370.56	0.235955	0.0539193	1.33994e-05	2.80812e-05	significant	Up
ZNF280C	332.366	0.751443	0.0843837	3.24345e-19	1.88904e-18	significant	Up
NPFFR2	32.1818	2.99655	0.441723	2.20448e-15	9.99803e-15	significant	Up
PHF21B	9.18454	1.58844	0.306814	1.09401e-06	2.52786e-06	significant	Up
TRAF1	947.595	0.7412	0.116755	1.45361e-10	4.67468e-10	significant	Up
IL17RB	434.069	0.438372	0.144957	0.00219188	0.00363871	significant	Up
GYG2	555.964	2.21355	0.157535	6.05005e-46	1.48481e-44	significant	Up
DCBLD2	6296.64	1.13818	0.181354	2.70441e-10	8.49416e-10	significant	Up
SERPINB3	143.152	1.93419	0.470703	1.6328e-05	3.39996e-05	significant	Up
SOAT1	4679.48	0.240473	0.0760291	0.00154922	0.00261749	significant	Up
PKP2	897.884	1.38048	0.232361	6.29099e-10	1.92117e-09	significant	Up
MSH4	8.45929	0.604408	0.214843	0.00361944	0.00584642	significant	Up
F7	48.7972	2.91975	0.330007	6.5061e-19	3.7128e-18	significant	Up
GDI2	12322.6	0.266702	0.068094	0.00010272	0.000197611	significant	Up
MTA3	2024.47	0.699316	0.0699088	2.6817e-23	2.03116e-22	significant	Up
LAMC2	14405.4	0.884671	0.2048	1.62578e-05	3.38659e-05	significant	Up
SEC61A1	19596.8	0.680675	0.0632344	9.11147e-26	7.87307e-25	significant	Up
CAMK2B	105.251	2.86977	0.305289	3.78618e-18	2.05772e-17	significant	Up
POLR3E	1594.93	0.659379	0.062455	6.92919e-26	6.03551e-25	significant	Up
ZC3H11A	12.2469	1.44598	0.241307	4.30265e-10	1.33295e-09	significant	Up
YIPF1	1858.34	0.576271	0.0646383	3.78898e-19	2.19824e-18	significant	Up
NDC1	1637.73	1.01835	0.0932065	4.4249e-28	4.36693e-27	significant	Up
UNKL	662.34	0.3889	0.093548	2.92333e-05	5.95875e-05	significant	Up
ALDH18A1	4906.11	1.61509	0.0779903	5.27983e-96	1.19785e-93	significant	Up
TARBP1	2272.9	0.865982	0.10135	1.20655e-17	6.35385e-17	significant	Up
GATB	792.74	0.328134	0.0745018	1.01123e-05	2.14387e-05	significant	Up
DNAJC25	455.551	0.256844	0.0651061	7.78964e-05	0.000152105	significant	Up
PSD	187.148	1.05993	0.137993	6.25668e-15	2.75252e-14	significant	Up
STYK1	440.265	2.59319	0.159019	1.85216e-60	8.42366e-59	significant	Up
CCAR1	3253.44	0.647291	0.0552955	1.03046e-31	1.24414e-30	significant	Up
CREB3L3	5.92865	2.91505	0.315211	0.008976	0.0138127	significant	Up
SNRNP40	1809.53	0.312387	0.0652129	1.57841e-06	3.59601e-06	significant	Up
RIMBP2	133.638	2.42243	0.366701	1.31241e-11	4.56035e-11	significant	Up
COL11A1	3194.63	6.25536	0.299336	2.41539e-99	6.4557e-97	significant	Up
QSER1	1922.3	0.575959	0.0981127	3.57075e-09	1.02139e-08	significant	Up
BCAT1	4572.07	0.610608	0.197608	0.0015858	0.00267744	significant	Up
SPAG4	693.319	2.89138	0.143253	5.79041e-92	1.10761e-89	significant	Up
NCKAP1	9455.26	0.328241	0.0687589	2.2375e-06	5.03471e-06	significant	Up
MRPS35	3252.24	0.845319	0.103134	1.70455e-16	8.33102e-16	significant	Up
SFSWAP	1940.05	0.245186	0.0657256	0.000188884	0.000353338	significant	Up
TNK2	2385.42	0.425752	0.0996609	1.99511e-05	4.12182e-05	significant	Up
MON2	2325.6	0.190732	0.0891634	0.0318868	0.0456083	significant	Up
CDH3	5245.51	2.76416	0.206911	3.66784e-42	7.46229e-41	significant	Up
DGAT2	553.24	0.900571	0.146087	3.52576e-10	1.09802e-09	significant	Up
CS	6854.09	0.317381	0.067952	2.95142e-06	6.5639e-06	significant	Up
MRPS24	13.3009	0.478186	0.159655	0.00230515	0.00381895	significant	Up
VMP1	12886.8	1.37434	0.111545	2.15413e-35	3.13417e-34	significant	Up
POLD1	1187.92	0.557404	0.0907649	7.39872e-10	2.2447e-09	significant	Up
BICRA	845.573	0.275893	0.0965469	0.00424602	0.00680166	significant	Up
RPL18	27569	0.338624	0.10585	0.00200543	0.00334427	significant	Up
CA11	573.423	0.459856	0.150132	0.00190206	0.00317895	significant	Up
ISOC2	1959.99	0.571697	0.0980426	4.51119e-09	1.27942e-08	significant	Up
U2AF2	6239.28	0.423311	0.0682758	7.67085e-10	2.32365e-09	significant	Up
AHRR	10.6455	1.26091	0.278325	1.72105e-06	3.90457e-06	significant	Up
ZNF275	1383.23	0.493068	0.0808816	9.052e-10	2.72594e-09	significant	Up
MTMR1	1916.21	0.309299	0.0600268	2.425e-07	5.93133e-07	significant	Up
GPC1	2885	0.425179	0.143937	0.00273991	0.00449607	significant	Up
ADCK1	425.29	0.239723	0.0833473	0.00387047	0.00622921	significant	Up
RNF4	3091.38	0.309655	0.0495404	4.42989e-10	1.37063e-09	significant	Up
CASP8	1984.55	0.425255	0.068611	6.50381e-10	1.98306e-09	significant	Up
INTS13	1156.39	0.95868	0.0944151	2.80209e-24	2.24247e-23	significant	Up
TM7SF3	4304.23	0.229508	0.105389	0.0313776	0.0449096	significant	Up
DLX3	174.462	2.13908	0.239596	3.44306e-20	2.13059e-19	significant	Up
DMRT3	20.7259	1.77335	0.378132	3.53834e-07	8.51357e-07	significant	Up
TAF2	1719.95	0.715715	0.0775829	2.57406e-20	1.61073e-19	significant	Up
TNPO3	3063.61	0.170283	0.0639951	0.00986559	0.0150923	significant	Up
BORCS8-MEF2B	1.69645	0.669048	0.295457	0.0163091	0.0242425	significant	Up
RFXANK	1328.67	0.282404	0.0872103	0.00117327	0.0020114	significant	Up
TMEM161A	1249.65	0.262931	0.090985	0.00374978	0.00604295	significant	Up
LPAR2	857.391	0.959716	0.0891694	2.42656e-27	2.29271e-26	significant	Up
CTSA	8148.21	0.602637	0.0915419	3.79621e-11	1.27769e-10	significant	Up
SUGP2	2845.08	0.375306	0.0849199	9.04729e-06	1.92709e-05	significant	Up
SLC12A2	3640.61	0.615386	0.15035	3.18818e-05	6.48032e-05	significant	Up
EYA2	740.091	1.77909	0.269755	5.08244e-12	1.82185e-11	significant	Up
ABCA7	1747.68	0.579216	0.12183	1.62484e-06	3.69749e-06	significant	Up
BCAS1	1430.13	2.20965	0.28293	3.6713e-16	1.75179e-15	significant	Up
SBNO2	5464.27	0.442253	0.104304	3.71125e-05	7.49201e-05	significant	Up
PMS1	699.488	0.53139	0.0677389	3.49018e-15	1.56007e-14	significant	Up
HMG20B	2495.66	0.347742	0.0795309	1.5171e-05	3.16963e-05	significant	Up
TAF11	1112.19	0.274178	0.0680087	5.27975e-05	0.000104912	significant	Up
AP3D1	7913.51	0.318159	0.0681071	3.0017e-06	6.67192e-06	significant	Up
ZNF76	1845.48	0.372461	0.0741736	4.69428e-07	1.11845e-06	significant	Up
NTHL1	1078.95	0.636399	0.115485	2.61021e-08	6.96783e-08	significant	Up
UHRF1BP1	1799.59	0.423628	0.0793279	8.80645e-08	2.24634e-07	significant	Up
OAT	6306.37	0.974081	0.125337	4.393e-15	1.94933e-14	significant	Up
WDR3	1775.32	0.71822	0.0780963	2.68103e-20	1.67659e-19	significant	Up
WDR18	1299.32	0.339156	0.0990245	0.000570184	0.00101016	significant	Up
MCM10	405.383	3.52083	0.176512	2.73651e-90	4.85382e-88	significant	Up
DGKA	1444.49	0.985448	0.107824	3.13031e-20	1.9457e-19	significant	Up
ERBB3	11747.4	0.831271	0.117737	1.29744e-12	4.87003e-12	significant	Up
KARS1	6360.15	0.450294	0.0658989	1.00903e-11	3.53515e-11	significant	Up
ADAT1	1102.32	0.527366	0.0668224	3.68425e-15	1.6438e-14	significant	Up
PDIA5	1914.27	0.272411	0.0883046	0.00196032	0.00327212	significant	Up
TBC1D22B	1079.42	0.29022	0.0548123	1.15398e-07	2.90708e-07	significant	Up
NDUFB4	3660.94	0.529535	0.0879517	1.9148e-09	5.59863e-09	significant	Up
ZC3H15	3120.42	0.527629	0.0630917	8.11472e-17	4.041e-16	significant	Up
PACC1	573.508	0.853044	0.0948373	1.35277e-19	8.05676e-19	significant	Up
SNAP91	17.197	0.829834	0.319566	0.0322803	0.0461339	significant	Up
COL17A1	2954.11	4.14868	0.303486	4.62937e-54	1.66036e-52	significant	Up
SEC61A2	315.658	1.03106	0.0999097	2.38643e-25	2.01828e-24	significant	Up
ME1	1788.85	0.548545	0.156902	0.000373915	0.00067745	significant	Up
CDK13	3014.03	0.297039	0.0693269	1.79838e-05	3.73119e-05	significant	Up
MTHFD2	2902.02	1.48972	0.125454	3.6013e-33	4.66567e-32	significant	Up
SLC9A7	1416.06	1.21892	0.114724	9.38091e-27	8.58494e-26	significant	Up
CTNNA2	10.8243	2.11674	0.374461	0.000903834	0.00156809	significant	Up
ELAVL1	3343.09	0.237809	0.04241	1.98651e-08	5.34679e-08	significant	Up
DIP2B	2652.45	0.200869	0.0809252	0.016666	0.0247429	significant	Up
SMARCD1	2800.46	0.2663	0.0685366	0.000101416	0.000195295	significant	Up
NFYC	2238.99	0.177392	0.0624153	0.00456074	0.0072807	significant	Up
SLC9A3	61.1454	2.04072	0.220372	1.61715e-21	1.09177e-20	significant	Up
NGEF	466.137	2.95606	0.217506	1.72799e-43	3.72951e-42	significant	Up
ASPM	997.15	3.74	0.172497	4.15541e-106	2.0269e-103	significant	Up
POLR1H	489.429	0.691884	0.0844142	1.69745e-16	8.30256e-16	significant	Up
ZBTB11	1386.37	0.153405	0.0581065	0.0080709	0.0124839	significant	Up
GOLGA5	3258.31	0.559329	0.0608368	3.27011e-20	2.02936e-19	significant	Up
LRRC40	844.704	0.194662	0.076779	0.0109817	0.0167159	significant	Up
TRMT11	545.543	0.300204	0.0764941	8.97632e-05	0.000173989	significant	Up
MSANTD3	808.796	0.29406	0.0802855	0.000241995	0.00044733	significant	Up
ARFGEF1	4383.25	0.606316	0.0881469	5.04079e-12	1.80792e-11	significant	Up
ZFAT	636.614	0.616325	0.104801	1.682e-07	4.17153e-07	significant	Up
MTFR1	1737.45	1.2693	0.107068	1.52942e-32	1.92024e-31	significant	Up
STAG3	247.257	1.19202	0.187143	5.79517e-11	1.92034e-10	significant	Up
FECH	1481.71	0.238775	0.096949	0.0133699	0.020094	significant	Up
PFKP	6093.12	2.10625	0.148922	1.80798e-46	4.56346e-45	significant	Up
TRAM1	23062.9	0.284309	0.106544	0.00721334	0.0112107	significant	Up
PHKA1	1118.74	1.6379	0.0974637	3.5517e-64	1.88307e-62	significant	Up
CACNB1	782.653	0.630937	0.1522	2.49908e-05	5.13041e-05	significant	Up
PKM	59561.5	0.905055	0.0926417	7.71037e-23	5.70918e-22	significant	Up
METTL22	560.835	0.483595	0.0670004	4.47543e-13	1.7322e-12	significant	Up
TP53BP1	1873.59	0.347081	0.0844506	4.40404e-05	8.82301e-05	significant	Up
TRO	281.588	0.631326	0.158421	4.84867e-05	9.67305e-05	significant	Up
RRP15	1259.21	0.29023	0.070068	3.26387e-05	6.62657e-05	significant	Up
DHX8	3001.29	0.23114	0.0515614	7.50032e-06	1.60953e-05	significant	Up
IARS2	6921.64	0.829257	0.0696013	2.22142e-32	2.7677e-31	significant	Up
SYT1	445.672	1.58878	0.250846	3.87555e-11	1.30305e-10	significant	Up
IDH3G	2497.29	0.482106	0.0786664	1.08938e-09	3.26095e-09	significant	Up
CBFB	2846.87	0.387708	0.0584696	3.97932e-11	1.33609e-10	significant	Up
HEATR6	1098.91	0.431014	0.0630184	7.03857e-12	2.49599e-11	significant	Up
COASY	3876.23	0.819251	0.0751444	6.60304e-28	6.47071e-27	significant	Up
PLEKHH3	1369.93	0.353451	0.0954827	0.000197246	0.000368099	significant	Up
GRIPAP1	2839.5	0.29136	0.0801804	0.000284896	0.000523015	significant	Up
FTSJ1	1987.39	0.716569	0.0716323	1.03175e-23	8.01694e-23	significant	Up
PRR11	928.605	2.21047	0.151196	1.5844e-49	4.67675e-48	significant	Up
POLR1A	2802.7	0.501897	0.0730081	5.66653e-12	2.02231e-11	significant	Up
IP6K2	2685.75	0.192587	0.0620504	0.00191875	0.0032063	significant	Up
KIF2A	1867.66	0.646565	0.0800794	5.38192e-16	2.53946e-15	significant	Up
PSME4	4402.71	0.565774	0.0690648	2.4341e-16	1.17525e-15	significant	Up
ERLEC1	5585.45	0.21069	0.0770154	0.00692867	0.010795	significant	Up
PAGE1	11.3723	5.03993	0.819789	4.97543e-07	1.18284e-06	significant	Up
PITX1	681.268	4.49894	0.266251	7.41801e-66	4.20735e-64	significant	Up
TRPC7	1.08171	5.06873	1.33007	2.53478e-05	5.20042e-05	significant	Up
ADAM7	0.99502	3.5093	1.07197	0.00281365	0.0046101	significant	Up
NUP133	2580.3	0.339424	0.0584748	7.74731e-09	2.1557e-08	significant	Up
NUCKS1	16039.5	0.243626	0.0703514	0.000514991	0.00091729	significant	Up
VPS35	6718.01	0.286934	0.0579411	1.04389e-06	2.41549e-06	significant	Up
GAL	112.033	5.39663	0.364703	3.46726e-41	6.7582e-40	significant	Up
CLEC2D	619.783	0.732822	0.136016	4.6334e-08	1.2128e-07	significant	Up
FUNDC1	730.838	0.736542	0.0821881	2.35826e-19	1.3834e-18	significant	Up
DRD4	35.5057	0.821774	0.186941	6.15694e-06	1.33239e-05	significant	Up
PLA2G10	255.861	1.24484	0.261101	4.95604e-07	1.17852e-06	significant	Up
MAPK6	2593.54	0.573572	0.0963038	2.50378e-09	7.26089e-09	significant	Up
GNB5	843.562	0.431437	0.0673514	1.43162e-10	4.607e-10	significant	Up
HDHD5	1518.54	0.480269	0.0797376	1.45272e-09	4.29585e-09	significant	Up
UFD1	1755.92	0.488687	0.0715707	1.1206e-11	3.91127e-11	significant	Up
GUCY2C	40.354	3.109	0.256683	3.44594e-18	1.87594e-17	significant	Up
SCT	19.9944	0.923959	0.186939	3.65354e-07	8.77992e-07	significant	Up
NUCB2	4016.16	0.409981	0.0945319	1.87863e-05	3.89025e-05	significant	Up
PFN2	3947.92	1.43141	0.173222	3.23779e-17	1.652e-16	significant	Up
SPTB	1369.82	3.30043	0.26361	2.57025e-37	4.12402e-36	significant	Up
DAPP1	875.936	0.5064	0.131884	0.000101193	0.000194923	significant	Up
SLC44A1	6261.15	0.26372	0.0856918	0.0020244	0.00337446	significant	Up
TMEM260	717.842	0.356401	0.0875543	4.76194e-05	9.50391e-05	significant	Up
CLTCL1	252.731	0.261844	0.121562	0.0301149	0.0432102	significant	Up
RNF126	1242.44	0.216234	0.0858336	0.0114515	0.0173687	significant	Up
MNT	1003.17	0.204462	0.0670673	0.00258287	0.00425198	significant	Up
JMJD6	1301.49	0.1514	0.0711426	0.0330783	0.0471915	significant	Up
POLB	1351.76	1.15441	0.114007	1.64049e-24	1.33143e-23	significant	Up
ST6GALNAC1	3028.96	1.92097	0.206719	1.50695e-21	1.02091e-20	significant	Up
WIPI1	1028.29	0.289001	0.0758469	0.000135967	0.00025811	significant	Up
ASNS	42.5198	1.28059	0.158358	1.81872e-16	8.87128e-16	significant	Up
AP3M2	1053.89	0.179304	0.0849089	0.0344041	0.0489327	significant	Up
CNGB1	121.206	2.95973	0.25727	3.61316e-32	4.4618e-31	significant	Up
CHAT	25.9808	6.05543	0.551563	5.64781e-18	3.03148e-17	significant	Up
PABPC1	68515.4	1.03739	0.0973655	6.82356e-27	6.29477e-26	significant	Up
EIF2B3	1014.7	0.158305	0.0644974	0.0140686	0.0210711	significant	Up
TCOF1	2546.64	0.625961	0.0833048	4.21985e-14	1.7514e-13	significant	Up
OSBPL3	2047.51	0.641858	0.108613	3.46343e-09	9.91416e-09	significant	Up
EPHA8	6.18808	3.8607	0.432714	4.65848e-16	2.20771e-15	significant	Up
SLC12A3	18.683	1.36528	0.185758	0.00296895	0.00484827	significant	Up
RAD18	710.788	0.420343	0.0692047	1.16927e-09	3.4926e-09	significant	Up
TRPM5	20.3078	2.43203	0.323469	1.93792e-11	6.65994e-11	significant	Up
MAP4K4	6263.47	0.258214	0.101891	0.0156252	0.0232702	significant	Up
RPL31	30283.3	0.25752	0.105464	0.0139879	0.0209646	significant	Up
SNX13	2655.23	0.253441	0.0989227	0.0108103	0.0164678	significant	Up
BUD23	4394.53	0.789522	0.0767575	7.91828e-25	6.52147e-24	significant	Up
TRIP13	964.002	2.62636	0.17088	1.20935e-54	4.45199e-53	significant	Up
TCF3	3548.53	0.962121	0.0855662	2.28659e-29	2.44032e-28	significant	Up
DAZAP1	4499.32	0.356993	0.0573643	4.75892e-10	1.46847e-09	significant	Up
HLTF	1088.78	0.991645	0.120872	1.10087e-16	5.44186e-16	significant	Up
FAM50A	3956.78	0.612875	0.0968286	3.05612e-10	9.56497e-10	significant	Up
FAM3A	2508.19	0.292232	0.0932139	0.00169568	0.00285359	significant	Up
CPSF1	4658.06	0.898145	0.0981539	3.71884e-20	2.29469e-19	significant	Up
MYO3B	138.457	3.49775	0.277318	3.93513e-38	6.51215e-37	significant	Up
SLC6A15	39.2848	3.90811	0.463029	2.27282e-12	8.35909e-12	significant	Up
SPP2	37.6612	7.85932	0.542883	1.24236e-53	4.35182e-52	significant	Up
ASIC4	10.8888	0.63466	0.214791	0.0141625	0.0212004	significant	Up
SPEG	390.257	0.449836	0.190616	0.0154844	0.0230782	significant	Up
LNX1	440.093	0.702038	0.113548	4.25789e-10	1.3195e-09	significant	Up
SREBF1	5976.26	0.25966	0.109088	0.021091	0.0309102	significant	Up
TRPC5	3.43225	2.52514	0.550502	2.90935e-05	5.93212e-05	significant	Up
UBE2D1	1370.78	0.349343	0.0738525	2.44664e-06	5.48191e-06	significant	Up
SMC1A	5121.68	0.219187	0.0800888	0.00660916	0.0103244	significant	Up
HSD17B10	2693.56	0.485522	0.086844	2.61863e-08	6.98742e-08	significant	Up
MARK2	3875.93	0.508708	0.0656463	8.22722e-15	3.59028e-14	significant	Up
HMMR	596.629	3.00737	0.158663	1.53805e-81	1.63092e-79	significant	Up
CHFR	1507.89	0.277827	0.0678455	4.07265e-05	8.19106e-05	significant	Up
FCGR2B	733.578	0.397991	0.147504	0.00617938	0.00969413	significant	Up
TRNT1	695.625	0.238081	0.0701067	0.000682689	0.00120075	significant	Up
ACAP1	885.391	0.369613	0.132151	0.00472511	0.00752892	significant	Up
DERL2	1896.68	0.328497	0.0658931	5.82669e-07	1.37672e-06	significant	Up
SIDT1	625.657	0.859955	0.148152	3.41223e-09	9.77191e-09	significant	Up
NDE1	1192.16	0.926782	0.088869	1.12006e-25	9.6313e-25	significant	Up
XRCC1	1207.26	0.195824	0.0769423	0.0118768	0.017969	significant	Up
CYP2W1	17.0604	1.79369	0.332741	9.14548e-05	0.000177074	significant	Up
MCM2	1221.66	1.93711	0.144423	5.26278e-42	1.06406e-40	significant	Up
MOV10L1	34.9622	1.41287	0.2117	2.747e-09	7.93319e-09	significant	Up
PANX2	719.202	2.42517	0.194738	7.93139e-37	1.24497e-35	significant	Up
TP63	690.309	0.97712	0.273819	0.000160766	0.000303063	significant	Up
LLGL2	6636.34	0.406909	0.108142	0.00021563	0.000400643	significant	Up
NLE1	842.463	0.93004	0.0800541	2.31968e-31	2.75635e-30	significant	Up
SDHA	331.326	0.823894	0.0981982	2.80911e-17	1.44385e-16	significant	Up
GSDMB	1244.8	1.7212	0.148489	6.19966e-32	7.56483e-31	significant	Up
ADAM11	27.8462	1.25141	0.183649	2.71351e-10	8.52139e-10	significant	Up
PPP2R3A	1258.46	0.621322	0.119895	1.671e-07	4.14532e-07	significant	Up
ABCB11	14.6697	1.29856	0.270882	4.40747e-07	1.05204e-06	significant	Up
DHRS9	580.341	0.539453	0.234635	0.0167718	0.0248867	significant	Up
IGF2BP2	1277.42	0.802705	0.184556	7.95723e-06	1.70384e-05	significant	Up
MAP3K13	2797.72	0.484938	0.0775171	5.44445e-10	1.67207e-09	significant	Up
NSF	2759.76	0.82636	0.0651541	1.21075e-36	1.87187e-35	significant	Up
CLASP1	2944.13	0.225442	0.0644615	0.000604734	0.00106855	significant	Up
MRPS34	2330.34	0.843743	0.0898272	3.73675e-21	2.4681e-20	significant	Up
NOTCH3	8976.23	0.761265	0.120075	1.99509e-10	6.34287e-10	significant	Up
CLNS1A	3256.94	0.712794	0.0669452	1.21194e-26	1.10187e-25	significant	Up
PPP2R2C	510.095	4.9382	0.341895	1.85098e-49	5.44712e-48	significant	Up
TEAD2	1889.03	0.324931	0.112174	0.00392856	0.00631593	significant	Up
EED	935.83	0.647119	0.0673402	7.01821e-22	4.86265e-21	significant	Up
CDHR2	115.137	4.0639	0.304961	1.95073e-30	2.22058e-29	significant	Up
SNCB	4.63338	1.2588	0.290717	0.000156867	0.000296142	significant	Up
ATP2A3	4376.69	0.622301	0.167615	0.000166415	0.000313198	significant	Up
CA12	2522.86	1.54176	0.270171	1.94888e-09	5.6923e-09	significant	Up
BCS1L	902.435	0.75556	0.0664978	5.35283e-30	5.92394e-29	significant	Up
ZNF532	2885.84	0.493154	0.0889867	2.61327e-08	6.97503e-08	significant	Up
LMAN1	9227.48	0.612365	0.0787515	1.38324e-14	5.93936e-14	significant	Up
HACD3	5815.92	0.396903	0.0834465	2.42824e-06	5.44191e-06	significant	Up
IPCEF1	541.558	1.17986	0.200507	1.3399e-09	3.97971e-09	significant	Up
ENO1	83332.3	1.1797	0.0955043	1.54291e-35	2.26488e-34	significant	Up
MYDGF	5253.43	0.548427	0.0970527	1.29992e-08	3.55271e-08	significant	Up
ANO8	828.683	0.737255	0.11402	6.99295e-11	2.30239e-10	significant	Up
KCNQ2	36.8891	5.32218	0.439028	1.07875e-23	8.36879e-23	significant	Up
TIPIN	263.402	0.531611	0.0836776	1.72393e-10	5.51222e-10	significant	Up
SRI	4647.1	0.336835	0.0963466	0.000564027	0.000999794	significant	Up
EIF4G3	3496.26	0.533216	0.0675108	2.42363e-15	1.09462e-14	significant	Up
NUP37	730.347	0.630559	0.0855245	1.47125e-13	5.88555e-13	significant	Up
SEMA3A	1080.66	1.72342	0.224543	2.11393e-15	9.5963e-15	significant	Up
GTSE1	471.843	3.08767	0.155946	3.26656e-88	4.94061e-86	significant	Up
SEMA3C	3114.51	0.389872	0.152521	0.0105057	0.0160326	significant	Up
GRAMD4	3339.52	0.496563	0.112825	9.0841e-06	1.93367e-05	significant	Up
WNT8B	10.7286	1.1762	0.212272	1.09131e-08	3.00191e-08	significant	Up
ZNF638	4657.16	0.315326	0.0702886	8.55739e-06	1.82713e-05	significant	Up
SLC25A40	956.597	0.264628	0.0732369	0.000289039	0.000530272	significant	Up
TIMM21	696.039	0.29636	0.0680729	1.26949e-05	2.66936e-05	significant	Up
VPS9D1	848.272	0.659204	0.100808	4.80514e-11	1.60426e-10	significant	Up
FNDC3B	6657.62	0.478576	0.0941294	3.66227e-07	8.79981e-07	significant	Up
CACNG5	8.06859	4.10082	0.391852	2.88201e-19	1.68356e-18	significant	Up
TMEM131	3896.57	0.313851	0.0644992	1.10395e-06	2.54901e-06	significant	Up
FSCN1	5190.86	0.937014	0.178241	8.12089e-08	2.07826e-07	significant	Up
MOCOS	854.404	0.905669	0.131441	2.89776e-12	1.05679e-11	significant	Up
PLD1	935.532	0.313205	0.112144	0.00487735	0.0077544	significant	Up
WDR62	572.146	2.33534	0.159208	6.33046e-50	1.90314e-48	significant	Up
BCAP29	37.2494	0.564426	0.124325	4.31579e-06	9.46233e-06	significant	Up
SEC31B	301.395	0.384944	0.155234	0.0117073	0.0177276	significant	Up
SART3	2074.15	0.177881	0.0512671	0.000538662	0.000957092	significant	Up
TUBA3D	15.0805	1.18966	0.160968	6.01909e-14	2.46823e-13	significant	Up
MCM6	2441.06	1.46124	0.105292	8.30138e-44	1.82602e-42	significant	Up
REXO2	1433.81	0.318652	0.0677386	2.47339e-06	5.5393e-06	significant	Up
UNG	1806.7	0.821496	0.087639	5.5144e-21	3.60682e-20	significant	Up
SPAG5	1134.54	3.08109	0.145149	5.47431e-100	1.52585e-97	significant	Up
TPD52	4688.4	1.10286	0.124202	2.61824e-19	1.53131e-18	significant	Up
TRAF4	4001.99	1.31481	0.0892012	1.89696e-49	5.57404e-48	significant	Up
GPATCH1	587.192	0.585832	0.0727868	7.37983e-16	3.45792e-15	significant	Up
NT5C2	1868.02	0.334911	0.0836186	6.71423e-05	0.000131951	significant	Up
CAMSAP3	1429.16	0.261448	0.109963	0.0170375	0.0252597	significant	Up
RAP1GAP	4425.46	0.511821	0.189309	0.00555292	0.00877129	significant	Up
TM9SF3	12341.3	0.41987	0.0722535	2.67518e-08	7.12954e-08	significant	Up
UBE2T	827.497	3.309	0.146506	5.24231e-114	4.26178e-111	significant	Up
DNAJC10	7312.96	0.888289	0.0870337	1.35658e-24	1.10423e-23	significant	Up
GTF3C1	5074.63	0.281171	0.0666562	2.84795e-05	5.81238e-05	significant	Up
PAK3	265.292	1.775	0.280887	2.98525e-11	1.01296e-10	significant	Up
CAPN6	295.107	1.35693	0.337459	0.0204918	0.0300952	significant	Up
DCX	2.31804	1.81128	0.468173	0.00245776	0.00405766	significant	Up
SNRPA	2026.2	0.664583	0.0785262	1.86967e-17	9.71739e-17	significant	Up
EXOSC5	919.983	1.16943	0.112594	9.47419e-26	8.17201e-25	significant	Up
LRCH4	680.627	0.205967	0.0848902	0.0156191	0.0232647	significant	Up
FAM76B	760.097	0.305131	0.0711368	1.95543e-05	4.04199e-05	significant	Up
SIRT6	796.801	0.399115	0.0863876	3.43007e-06	7.58261e-06	significant	Up
TYR	1.01401	3.51284	0.877169	0.000405051	0.000729946	significant	Up
SLC25A43	1343.96	0.215005	0.0809311	0.00768523	0.0119128	significant	Up
UBE2A	3530.02	0.246151	0.069577	0.000397107	0.00071654	significant	Up
SMC1B	98.8661	3.47602	0.286295	1.13314e-35	1.67491e-34	significant	Up
AMPH	123.992	1.2328	0.24399	1.20593e-07	3.03208e-07	significant	Up
FAP	919.323	2.31473	0.172654	3.5318e-42	7.19301e-41	significant	Up
UBE2K	4597.1	0.449882	0.0679735	4.50317e-11	1.5068e-10	significant	Up
N4BP2	1014.37	0.600587	0.110454	4.19091e-08	1.10008e-07	significant	Up
TULP3	1227.19	0.338718	0.0715554	2.05636e-06	4.63887e-06	significant	Up
SYNJ2	1356.62	1.54076	0.0997581	1.65261e-54	6.04954e-53	significant	Up
RBFOX1	24.5705	3.88278	0.459195	7.75364e-13	2.95529e-12	significant	Up
HOXA9	17.1481	1.8048	0.249954	1.87398e-05	3.88144e-05	significant	Up
FGF20	10.4125	2.4973	0.317867	1.21973e-12	4.59334e-12	significant	Up
P2RY10	321.612	0.445243	0.153787	0.00324418	0.00527433	significant	Up
NRDC	5634.73	0.379933	0.0574885	4.09576e-11	1.37448e-10	significant	Up
VDAC3	4203.97	0.573635	0.101334	1.29577e-08	3.54286e-08	significant	Up
CBFA2T2	1739.08	0.415301	0.0850962	1.15017e-06	2.65229e-06	significant	Up
BRINP1	384.57	1.15281	0.367882	0.00049924	0.000890129	significant	Up
ITCH	3531.44	0.287207	0.0689834	3.10367e-05	6.31512e-05	significant	Up
PKD2L2	14.0473	0.86216	0.232217	0.000102249	0.000196782	significant	Up
SDF4	7228.66	0.318285	0.0762971	4.8845e-05	9.73955e-05	significant	Up
MYH7B	107.713	0.343647	0.164227	0.0330263	0.047131	significant	Up
BPIFB2	426.913	4.63747	0.450522	8.95427e-27	8.20991e-26	significant	Up
CDH17	555.762	5.23718	0.355976	6.10031e-50	1.83678e-48	significant	Up
THOC1	1021.04	0.662085	0.0819157	4.50612e-16	2.13655e-15	significant	Up
XRCC5	13979.9	0.384918	0.0562023	9.85276e-12	3.45378e-11	significant	Up
CEACAM1	2231.86	2.04467	0.148306	5.32939e-44	1.18836e-42	significant	Up
SENP1	987.1	0.405629	0.0664246	9.50446e-10	2.85734e-09	significant	Up
DUSP13	110.529	6.06549	0.394798	1.07403e-55	4.11441e-54	significant	Up
PAFAH1B3	1148.73	2.2497	0.130064	3.3127e-68	2.07826e-66	significant	Up
AFM	0.886175	1.63214	0.551606	0.0275648	0.0398	significant	Up
KIF22	1504.69	1.31974	0.0904231	9.56822e-49	2.70951e-47	significant	Up
DDX1	4774.27	0.229201	0.058969	0.000105117	0.000201983	significant	Up
RIMS1	126.122	1.15425	0.303342	4.27981e-05	8.58559e-05	significant	Up
MOXD1	1985.46	0.302658	0.143212	0.0326158	0.0465861	significant	Up
PTPRH	728.15	5.16794	0.240359	2.19971e-104	8.75889e-102	significant	Up
SLC35C2	3000.72	0.268242	0.0667935	5.78115e-05	0.000114398	significant	Up
EPHA6	25.0913	2.19454	0.340828	9.47054e-12	3.32218e-11	significant	Up
RIF1	2891.8	0.449403	0.088838	3.98191e-07	9.53967e-07	significant	Up
RDH8	0.942986	1.87944	0.684306	0.0061328	0.00962415	significant	Up
COL5A3	873.653	0.565332	0.161694	0.000381275	0.000689823	significant	Up
PUM3	1359.27	0.552017	0.0823467	1.61662e-11	5.58361e-11	significant	Up
CPOX	958.309	0.933536	0.0841913	8.55206e-29	8.80988e-28	significant	Up
HSP90AA1	49062.9	0.267139	0.0843856	0.00147879	0.00250435	significant	Up
RBL1	638.019	0.897229	0.0983502	3.68595e-20	2.27512e-19	significant	Up
DLGAP4	3554.26	0.254138	0.0767023	0.000956577	0.00165562	significant	Up
IGSF9B	723.682	1.18583	0.241096	2.61114e-07	6.37461e-07	significant	Up
NDC80	523.423	3.11563	0.162624	2.91712e-83	3.25234e-81	significant	Up
AFP	13.2158	8.64603	0.548599	3.35865e-17	1.71232e-16	significant	Up
CDH7	16.7218	2.0384	0.40742	3.36208e-07	8.11049e-07	significant	Up
IMPG2	18.5444	0.5617	0.16504	0.000518565	0.000923151	significant	Up
ARG2	224.836	1.07807	0.167722	5.02235e-11	1.67363e-10	significant	Up
PKP1	1687.24	2.17364	0.335175	8.02268e-12	2.83262e-11	significant	Up
UBA5	1828.96	0.165465	0.0599468	0.00592004	0.00931423	significant	Up
JMJD4	298.273	0.637071	0.0796982	9.9189e-16	4.60561e-15	significant	Up
DUSP12	777.563	0.654854	0.0646159	2.73539e-24	2.18999e-23	significant	Up
AACS	2023.44	0.670203	0.0907413	1.59757e-13	6.37949e-13	significant	Up
PCDHA6	32.2045	1.75602	0.283501	7.61308e-11	2.49981e-10	significant	Up
HSPB11	930.572	0.526618	0.0801757	4.94257e-11	1.64845e-10	significant	Up
ATP8B1	3004.62	0.693291	0.123334	1.46425e-08	3.98341e-08	significant	Up
IL12RB2	153.288	1.57417	0.212566	2.16518e-14	9.15777e-14	significant	Up
WDR70	1401.77	0.473858	0.069919	1.04988e-11	3.67167e-11	significant	Up
MPP4	2.9336	0.784045	0.264001	0.0118092	0.017875	significant	Up
STRADB	771.87	0.431754	0.0905993	1.67148e-06	3.79885e-06	significant	Up
BZW1	6893.95	0.691447	0.089253	7.26814e-15	3.18528e-14	significant	Up
C1QTNF3	339.614	1.01982	0.187612	9.75807e-06	2.07193e-05	significant	Up
ME2	2103.81	0.169705	0.0762551	0.0258813	0.0374857	significant	Up
C5orf22	1655.09	0.691267	0.0774684	3.08892e-19	1.80173e-18	significant	Up
CCNT2	2164.09	0.446394	0.0699155	2.50174e-10	7.87535e-10	significant	Up
COL19A1	18.9683	0.91712	0.257814	0.000174849	0.000328343	significant	Up
DLG3	2992.71	0.772364	0.0738406	1.46757e-25	1.25421e-24	significant	Up
KCNK2	34.7813	2.13465	0.320471	5.97507e-09	1.67692e-08	significant	Up
SERTAD4	908.184	0.531821	0.161571	0.000852643	0.00148469	significant	Up
TRAF5	1258.05	1.33999	0.116803	5.28843e-31	6.14182e-30	significant	Up
MRPL22	985.649	0.447837	0.0823678	4.66535e-08	1.22084e-07	significant	Up
GEMIN5	1299.01	0.240157	0.0664061	0.000289633	0.000531211	significant	Up
OPRK1	61.5499	1.99434	0.40883	8.17013e-08	2.09032e-07	significant	Up
SEMA5B	137.943	0.535978	0.188669	0.00350726	0.00567831	significant	Up
ITGB5	7307.28	0.295126	0.0958556	0.0032748	0.00532145	significant	Up
XPO1	7444.05	0.742697	0.0664536	1.49181e-28	1.51361e-27	significant	Up
PALB2	662.995	0.790684	0.0620188	2.3426e-37	3.76805e-36	significant	Up
GRHL2	2518.5	0.839466	0.0948377	6.70947e-19	3.82326e-18	significant	Up
TNPO1	5649.49	0.377337	0.0788158	1.67261e-06	3.80088e-06	significant	Up
PLOD1	8045.38	0.810251	0.0922279	9.01958e-19	5.10238e-18	significant	Up
P2RX5	91.939	1.25577	0.188757	8.05425e-12	2.84325e-11	significant	Up
NUFIP1	361.387	0.304636	0.0642335	1.97645e-06	4.46429e-06	significant	Up
OXCT1	1240.72	0.460458	0.142529	0.00104468	0.00180107	significant	Up
EPYC	56.8503	5.28806	0.391173	1.51589e-43	3.28262e-42	significant	Up
SLC27A5	211.171	0.285423	0.128372	0.0248147	0.0360266	significant	Up
ZNF586	493.888	0.284819	0.0919501	0.00185788	0.00310937	significant	Up
RPS5	26820.4	0.4731	0.127026	0.000164666	0.000309996	significant	Up
FAT1	8023.06	1.18613	0.149672	7.17698e-16	3.3653e-15	significant	Up
PPIE	2272.93	0.32337	0.0645122	5.21059e-07	1.23558e-06	significant	Up
ZMPSTE24	3963.04	0.336144	0.0662695	3.83273e-07	9.20035e-07	significant	Up
NOA1	1116.84	0.407623	0.0656847	6.46427e-10	1.97193e-09	significant	Up
REST	2107.51	0.166423	0.0745113	0.0252914	0.0366885	significant	Up
HAL	484.715	2.59125	0.261552	1.62511e-24	1.32005e-23	significant	Up
GSTP1	31825.5	0.4466	0.12437	0.00028321	0.000520164	significant	Up
EIF3I	9001.35	0.563548	0.0749474	8.03596e-14	3.26237e-13	significant	Up
NKAIN1	36.4811	4.74059	0.327596	5.71409e-41	1.10275e-39	significant	Up
COL16A1	2320.67	0.647686	0.131086	5.6381e-07	1.33339e-06	significant	Up
TXLNA	4689.87	0.271576	0.0522584	2.77078e-07	6.7483e-07	significant	Up
APOB	44.1993	3.10427	0.322701	0.000188449	0.000352559	significant	Up
AGBL5	1406.12	0.243686	0.0745784	0.00128637	0.00219429	significant	Up
KIF3C	896.233	1.06412	0.153037	1.39071e-12	5.2031e-12	significant	Up
RAB10	8382.39	0.422335	0.0737876	2.06344e-08	5.54696e-08	significant	Up
GCKR	48.1679	3.00949	0.290737	1.28883e-26	1.1696e-25	significant	Up
CAD	3099.96	1.10519	0.0967711	2.095e-30	2.37787e-29	significant	Up
BCORL1	1105.87	0.446188	0.0948434	2.47801e-06	5.549e-06	significant	Up
SEH1L	1736.18	0.39841	0.0798681	5.47432e-07	1.296e-06	significant	Up
OVGP1	209.841	1.51834	0.161361	9.21964e-22	6.34066e-21	significant	Up
IGSF9	1226.03	3.2221	0.165784	1.06231e-85	1.43936e-83	significant	Up
ZNF213	1046.99	0.439692	0.086831	3.59026e-07	8.63636e-07	significant	Up
RRN3	2219.81	0.407636	0.0595196	9.40514e-12	3.30042e-11	significant	Up
CTTN	13838.2	0.834466	0.07788	6.50847e-26	5.68174e-25	significant	Up
MTIF2	1640.17	0.762135	0.059586	1.18057e-37	1.91632e-36	significant	Up
TTC39A	2039.66	0.615147	0.139557	7.72476e-06	1.65569e-05	significant	Up
ORC1	322.455	2.73397	0.155436	1.29716e-70	9.00673e-69	significant	Up
ATG16L1	1783	0.641802	0.0579427	1.25495e-28	1.27994e-27	significant	Up
USP40	2675.42	0.221227	0.0718965	0.00207755	0.00345774	significant	Up
POMGNT1	3637.87	0.205945	0.0707559	0.0041202	0.00660932	significant	Up
RAD54L	192.731	3.11289	0.162553	2.12141e-83	2.37879e-81	significant	Up
MAST2	2704.86	0.94753	0.0840457	9.39113e-30	1.0265e-28	significant	Up
B4GALT1	14335.8	0.432418	0.0936252	3.71026e-06	8.18162e-06	significant	Up
AQP6	36.9149	2.84843	0.312629	3.62297e-21	2.39457e-20	significant	Up
DIMT1	467.091	0.184241	0.0778902	0.0186117	0.0274685	significant	Up
FOLH1	158.907	0.836578	0.164836	2.21462e-07	5.43242e-07	significant	Up
EIF2AK1	10672.5	0.992551	0.0690283	3.55109e-46	8.82617e-45	significant	Up
SEPHS1	2339.5	0.187287	0.0622529	0.00265944	0.00436991	significant	Up
MRPL28	2355.93	0.46217	0.0888487	1.69335e-07	4.19809e-07	significant	Up
CEACAM6	70478.3	1.36694	0.205019	5.97514e-12	2.12933e-11	significant	Up
FAT2	248.444	2.06398	0.301303	5.64239e-13	2.16667e-12	significant	Up
TMED2	16758.1	0.798677	0.0835635	9.40236e-22	6.46176e-21	significant	Up
ERO1B	1324.33	1.07527	0.183735	1.88172e-09	5.50604e-09	significant	Up
HSD17B2	201.709	1.65591	0.324626	8.16968e-07	1.90645e-06	significant	Up
PPEF1	49.463	2.16917	0.199791	2.60158e-19	1.52202e-18	significant	Up
HUWE1	13624.8	0.373847	0.0784503	2.53963e-06	5.68307e-06	significant	Up
ZW10	914.933	0.425894	0.0640774	2.63466e-11	8.9853e-11	significant	Up
ALG9	371.188	0.328685	0.112487	0.00320964	0.00522166	significant	Up
MYBPC2	74.7653	1.51878	0.219575	8.84455e-13	3.35275e-12	significant	Up
NOX4	246.971	1.3515	0.159069	4.80185e-18	2.5931e-17	significant	Up
TRIP6	3524.11	0.481243	0.121796	7.88947e-05	0.000153993	significant	Up
ACHE	795.267	2.42753	0.243489	1.02839e-24	8.4222e-24	significant	Up
SRRT	4444.37	0.646501	0.071677	1.74701e-19	1.0351e-18	significant	Up
BAX	2495.16	0.252001	0.0813104	0.00247699	0.00408766	significant	Up
NLK	1199.98	0.170975	0.0615942	0.0055991	0.00883636	significant	Up
ADAMTS2	1694.29	0.731881	0.147867	4.76773e-07	1.1354e-06	significant	Up
TMPRSS11E	591.174	6.68926	0.340085	2.43437e-88	3.79976e-86	significant	Up
ATXN7L3	3551.95	0.584488	0.0632897	6.89213e-20	4.18006e-19	significant	Up
PSMC5	4416.59	0.439299	0.0708444	8.85601e-10	2.67021e-09	significant	Up
MMP2	14724.6	0.322247	0.145185	0.0244729	0.0355488	significant	Up
GNAO1	218.852	0.629266	0.172979	0.000195436	0.000364931	significant	Up
OGFOD1	1448.5	0.263877	0.0532791	7.2587e-07	1.70058e-06	significant	Up
NOP14	1271.9	0.478898	0.0646805	1.74232e-13	6.94332e-13	significant	Up
L2HGDH	497.997	0.92309	0.0882388	6.65778e-26	5.80688e-25	significant	Up
RTRAF	4800.75	0.539616	0.0691934	9.00526e-15	3.92016e-14	significant	Up
NID2	619.529	0.463597	0.157988	0.0028146	0.00461127	significant	Up
GMCL1	1774.6	0.488991	0.0631089	7.86101e-15	3.43585e-14	significant	Up
SF3B2	11164.4	0.239819	0.0578429	4.01595e-05	8.08202e-05	significant	Up
GNAS	50311.2	0.388503	0.0880273	9.15166e-06	1.94699e-05	significant	Up
DNM1L	2905.37	0.367697	0.0807127	5.41781e-06	1.17806e-05	significant	Up
PTHLH	218.324	2.73376	0.259413	1.62455e-27	1.54844e-26	significant	Up
PHACTR3	708.032	0.803991	0.280795	0.00243228	0.00401933	significant	Up
ERGIC2	2280.16	0.690867	0.0842526	2.07261e-16	1.00669e-15	significant	Up
TFAP2C	938.999	1.19989	0.136916	7.13772e-19	4.06254e-18	significant	Up
AURKA	1041.91	2.62107	0.154607	1.04509e-65	5.87628e-64	significant	Up
PIR	924.068	0.719142	0.173768	2.26261e-05	4.6587e-05	significant	Up
METTL2A	1094.28	0.517697	0.0652468	1.75441e-15	7.99771e-15	significant	Up
ALG6	719.351	0.72524	0.068925	5.22344e-26	4.58455e-25	significant	Up
CNOT3	2067.02	0.350917	0.0750435	2.7309e-06	6.09152e-06	significant	Up
DDX18	4344.32	0.319467	0.0579194	3.73017e-08	9.82974e-08	significant	Up
KHSRP	6657.17	0.238812	0.0695857	0.000603788	0.00106698	significant	Up
DNMT3B	312.618	2.02833	0.165709	1.98359e-35	2.89251e-34	significant	Up
TPX2	2462.29	3.64784	0.171711	2.29687e-98	5.74542e-96	significant	Up
PDRG1	959.346	0.611817	0.0912932	1.56931e-11	5.4231e-11	significant	Up
SLC15A1	177.109	3.9524	0.326732	1.54389e-35	2.26488e-34	significant	Up
ANKRD10	3883.27	0.476116	0.0973038	1.42656e-06	3.26302e-06	significant	Up
TGDS	649.677	0.515511	0.0815019	2.19729e-10	6.95512e-10	significant	Up
DOCK3	200.965	1.62468	0.205788	4.3684e-16	2.07276e-15	significant	Up
COQ9	1823.35	0.55825	0.07408	3.91383e-14	1.62647e-13	significant	Up
TMEM40	93.1953	1.29363	0.241973	2.29566e-08	6.14918e-08	significant	Up
SMOX	656.184	1.46873	0.159121	5.38643e-21	3.52549e-20	significant	Up
NSFL1C	3562.3	0.144954	0.0642482	0.023687	0.0344714	significant	Up
SLC4A11	527.731	1.8621	0.211357	1.31515e-19	7.84224e-19	significant	Up
CPXM1	668.906	1.98928	0.183401	1.83788e-28	1.85509e-27	significant	Up
LZTS3	2482.66	0.598717	0.123812	1.07007e-06	2.47429e-06	significant	Up
TESC	3592.7	3.57674	0.27461	1.94755e-39	3.44191e-38	significant	Up
RPL6	23540.6	0.314569	0.0816153	0.000150731	0.000285	significant	Up
SIRPG	169.419	1.41941	0.166269	2.8534e-18	1.56516e-17	significant	Up
MAPKAPK5	1658.02	0.290338	0.0564579	2.88828e-07	7.01957e-07	significant	Up
ESF1	888.804	0.245564	0.0785955	0.00183067	0.00306568	significant	Up
ANAPC5	5295.58	0.363223	0.0588971	1.07826e-09	3.22865e-09	significant	Up
SLC8B1	2238.54	0.203546	0.0755926	0.00697599	0.0108652	significant	Up
LHX5	18.1233	5.32161	0.524552	1.41071e-27	1.35388e-26	significant	Up
OAS1	3573.75	1.18891	0.149586	6.43022e-16	3.02168e-15	significant	Up
GCN1	6702.45	0.522068	0.0753355	5.58723e-12	1.9951e-11	significant	Up
RPLP0	60852.4	0.644039	0.109247	5.90581e-09	1.65796e-08	significant	Up
TRMT6	1083.8	0.559784	0.0809245	3.7661e-12	1.36251e-11	significant	Up
CHGB	516.216	5.76115	0.38357	3.3632e-31	3.96252e-30	significant	Up
BRAP	1261.52	0.221793	0.0498145	7.93062e-06	1.69833e-05	significant	Up
ERP29	10019.6	0.251748	0.0972632	0.011794	0.0178535	significant	Up
FUS	10472.3	0.41263	0.0692141	2.94648e-09	8.48919e-09	significant	Up
IGBP1	2435.89	0.274429	0.0743469	0.000215195	0.000399874	significant	Up
GRAMD1A	6111.55	0.525712	0.107853	1.43434e-06	3.28044e-06	significant	Up
FXYD3	57.8141	0.471686	0.222926	0.0280069	0.0403965	significant	Up
CMTM1	48.1044	1.15111	0.117397	3.20522e-23	2.4211e-22	significant	Up
KCNH4	17.518	1.07434	0.180207	9.99515e-10	2.99931e-09	significant	Up
GANAB	21432.9	0.402746	0.0683179	4.99884e-09	1.41167e-08	significant	Up
RBM41	571.992	0.429742	0.081623	1.2222e-07	3.06983e-07	significant	Up
BIRC5	1769.8	3.65938	0.176315	2.73022e-97	6.49625e-95	significant	Up
LAG3	387.666	1.24466	0.181763	2.10505e-12	7.76549e-12	significant	Up
MLF2	8420.5	0.416803	0.0899125	4.8982e-06	1.06852e-05	significant	Up
OTUB2	164.517	1.21822	0.119609	7.31417e-25	6.03667e-24	significant	Up
ZBTB25	788.455	0.481211	0.0898148	7.0972e-08	1.82635e-07	significant	Up
NECAP1	1658.47	0.165281	0.0647907	0.0106655	0.0162574	significant	Up
ANKRD24	107.85	0.438532	0.175399	0.0105974	0.0161587	significant	Up
DHX32	1798.27	0.543308	0.0867577	4.78727e-10	1.47675e-09	significant	Up
PAPOLA	9302.09	0.374451	0.0683512	7.61295e-08	1.95288e-07	significant	Up
RGS1	4684.04	0.779889	0.168891	2.95642e-06	6.57353e-06	significant	Up
MRPS33	1579.99	0.725188	0.0925761	3.66329e-15	1.63519e-14	significant	Up
NDUFB2	1908.48	0.204339	0.0856247	0.0187465	0.0276632	significant	Up
NUDC	5214.3	0.246807	0.0787837	0.00194913	0.00325428	significant	Up
MAEA	2792.7	0.419365	0.0601861	3.04935e-12	1.10958e-11	significant	Up
STRN4	3600.96	0.222495	0.0763553	0.00359129	0.00580431	significant	Up
TFAP4	678.919	1.23069	0.0829329	2.52515e-50	7.75878e-49	significant	Up
FETUB	3.41206	6.14767	0.709846	5.36895e-15	2.36946e-14	significant	Up
DNAJB11	1733.39	0.799399	0.072799	3.30352e-28	3.28684e-27	significant	Up
THPO	115.303	3.02233	0.278177	4.5903e-29	4.79964e-28	significant	Up
CHRD	577.427	1.34648	0.201385	5.40701e-12	1.93358e-11	significant	Up
GOLGA3	5780.45	0.642791	0.0769261	6.56542e-17	3.28372e-16	significant	Up
PABPC4	6550.83	0.597052	0.0692311	5.23678e-18	2.81862e-17	significant	Up
USP48	2747.23	0.356062	0.058639	1.97026e-09	5.75389e-09	significant	Up
AARS1	7807.96	0.587375	0.0784978	2.46689e-13	9.72158e-13	significant	Up
KIF4A	841.679	3.81968	0.166942	3.84044e-116	3.74654e-113	significant	Up
TNRC6A	2539.86	0.26987	0.0789706	0.000707656	0.00124332	significant	Up
PLEKHG2	2882.82	0.977808	0.143451	5.1904e-12	1.85953e-11	significant	Up
DLL3	159.139	6.88539	0.412119	1.56016e-61	7.40641e-60	significant	Up
NAT14	829.608	0.476121	0.113767	2.39761e-05	4.92989e-05	significant	Up
EXOC1	1510.69	0.185005	0.0606598	0.00232012	0.00384114	significant	Up
POU4F3	7.61344	1.57713	0.24067	7.79682e-07	1.82184e-06	significant	Up
DTX2	1809.41	1.27071	0.116347	2.90669e-28	2.8994e-27	significant	Up
PUS7	1029.07	1.26564	0.0908997	1.52513e-44	3.5008e-43	significant	Up
SLC26A4	245.694	2.34702	0.29217	6.73271e-10	2.04869e-09	significant	Up
SMPX	15.1588	2.73497	0.325808	1.12505e-16	5.55859e-16	significant	Up
FH	2860.4	0.602398	0.0736107	2.65046e-16	1.27588e-15	significant	Up
SEL1L3	9672.95	0.77469	0.0888518	4.86542e-18	2.62598e-17	significant	Up
TF	678.984	4.65555	0.345935	7.40583e-22	5.12576e-21	significant	Up
ORC6	339.463	3.04209	0.145979	5.30031e-98	1.29268e-95	significant	Up
ZFHX4	179.254	1.73828	0.251061	5.53386e-13	2.12751e-12	significant	Up
CPA1	3.32942	0.0678431	0.301868	0.000125139	0.000238663	significant	Up
ZC3HC1	715.807	0.52352	0.0674559	7.87139e-15	3.43961e-14	significant	Up
ESR1	656.185	0.889235	0.213374	1.51773e-05	3.1705e-05	significant	Up
RGS17	543.554	3.76593	0.200971	6.59881e-80	6.40544e-78	significant	Up
TMEM101	1928.56	0.212379	0.0888206	0.0164899	0.0245018	significant	Up
HAUS4	642.451	0.430983	0.0905122	1.94096e-06	4.38564e-06	significant	Up
MYH7	4.2402	2.6458	0.374655	3.0075e-11	1.01998e-10	significant	Up
OSGEP	1477.69	0.32501	0.0740967	1.36761e-05	2.86458e-05	significant	Up
RNF31	29.4657	0.910624	0.137809	1.84695e-11	6.35439e-11	significant	Up
SCFD1	2924.99	0.499781	0.0847091	3.04441e-09	8.76486e-09	significant	Up
G2E3	1033.35	0.728406	0.110118	2.76311e-11	9.41184e-11	significant	Up
HNRNPC	17318.8	0.552616	0.0595007	1.48548e-20	9.43466e-20	significant	Up
RPGRIP1	76.482	0.585396	0.113515	1.86993e-07	4.61357e-07	significant	Up
SUPT16H	5824.63	0.39499	0.0712862	2.85276e-08	7.59037e-08	significant	Up
GEMIN2	477.546	0.878015	0.117353	3.90604e-14	1.62358e-13	significant	Up
DAZL	4.37729	2.43467	0.338198	4.94387e-07	1.1758e-06	significant	Up
WDR76	484.621	1.13803	0.11115	4.73393e-25	3.94885e-24	significant	Up
TBX15	474	3.71723	0.237005	5.87399e-57	2.37775e-55	significant	Up
PHGDH	1461.21	0.645694	0.201457	0.000972421	0.0016814	significant	Up
COL9A3	96.975	2.24156	0.201682	2.40078e-18	1.32396e-17	significant	Up
CLSPN	476.824	2.722	0.154587	1.2122e-70	8.44684e-69	significant	Up
RFFL	933.402	0.409095	0.0785727	1.91687e-07	4.7264e-07	significant	Up
MFSD11	1243.52	0.238769	0.0638371	0.000197129	0.000367914	significant	Up
GPATCH2	920.197	0.633401	0.0795732	1.49809e-15	6.85972e-15	significant	Up
NUP50	2632.09	0.270983	0.0620187	1.21203e-05	2.55266e-05	significant	Up
CDC45	457.847	3.18161	0.164545	8.57058e-85	1.05836e-82	significant	Up
XYLB	295.282	1.61426	0.105517	1.28659e-53	4.49869e-52	significant	Up
GABRP	370.158	3.08733	0.343955	4.27494e-11	1.43289e-10	significant	Up
KRT31	1.24089	5.0965	0.578693	0.0019769	0.00329839	significant	Up
CDC6	950.634	3.40554	0.159813	1.93948e-102	6.52433e-100	significant	Up
CDC23	1436.62	0.147994	0.0505316	0.00342268	0.00554697	significant	Up
AAAS	1685.74	0.429606	0.0673691	1.60555e-10	5.1455e-10	significant	Up
CBX5	5481.15	0.409883	0.0938144	1.20576e-05	2.53973e-05	significant	Up
SUCO	3269.86	0.60134	0.0751191	2.10279e-15	9.55017e-15	significant	Up
MSH2	1812.51	0.939621	0.0884761	1.93419e-26	1.74229e-25	significant	Up
MAP3K1	1807.85	0.230579	0.0891234	0.0110402	0.0167997	significant	Up
DHPS	91.8018	0.881457	0.144871	6.0194e-10	1.84169e-09	significant	Up
HOOK2	1822.15	0.481809	0.0945616	2.93323e-07	7.1264e-07	significant	Up
NXPE1	2.40442	2.08155	0.423603	0.000349364	0.00063515	significant	Up
ARCN1	10240.1	0.412404	0.0611049	2.15916e-11	7.39726e-11	significant	Up
PSMD5	2081.37	0.261769	0.0586399	8.23327e-06	1.76005e-05	significant	Up
NUP188	3204.85	0.210159	0.0723699	0.00433142	0.00693333	significant	Up
CRAT	1802.57	0.37791	0.08594	1.33135e-05	2.79102e-05	significant	Up
NANS	1543.11	0.357779	0.0785903	4.87413e-06	1.06363e-05	significant	Up
WHRN	485.361	0.771592	0.120087	8.32167e-11	2.72377e-10	significant	Up
PDE6C	19.4476	0.382647	0.168055	0.0201168	0.029569	significant	Up
CWF19L1	1047.61	0.180149	0.0741475	0.0148769	0.0222101	significant	Up
SEMA4G	537.324	0.626769	0.176471	0.000271436	0.000499385	significant	Up
BTAF1	1922.81	0.276817	0.0913229	0.00243432	0.00402237	significant	Up
BLNK	442.911	0.52197	0.113568	3.5519e-06	7.84038e-06	significant	Up
TLL2	54.6908	2.93418	0.230731	1.19849e-35	1.76882e-34	significant	Up
CYP26A1	14.3276	2.74524	0.395627	2.80305e-12	1.02359e-11	significant	Up
TDRD1	91.6913	2.70405	0.330054	1.17906e-15	5.43459e-15	significant	Up
BAMBI	1155.1	1.05823	0.23148	1.895e-06	4.28578e-06	significant	Up
IL11	76.5491	2.67715	0.230231	1.84934e-32	2.31298e-31	significant	Up
MYO3A	42.1752	1.09393	0.326185	0.00026413	0.000486495	significant	Up
NUBP2	2420.53	0.513994	0.0941928	3.99501e-08	1.05021e-07	significant	Up
SMIM24	93.4813	4.20191	0.333957	1.26719e-32	1.59923e-31	significant	Up
KCNK16	5.33434	1.31283	0.431255	0.0228221	0.0333142	significant	Up
SRPK1	2006.34	1.6014	0.0819678	1.15636e-85	1.55598e-83	significant	Up
BRPF3	3207.56	0.652513	0.0883385	1.52396e-13	6.09303e-13	significant	Up
MRPS18A	560.533	0.558279	0.085505	5.54076e-11	1.83978e-10	significant	Up
TMEM14A	1290	0.82476	0.109698	3.15016e-14	1.31781e-13	significant	Up
NCR2	1.76616	1.54826	0.369127	3.53724e-06	7.80979e-06	significant	Up
HSP90AB1	61788.8	0.668455	0.0779823	7.1241e-18	3.80192e-17	significant	Up
CDC5L	2798.25	0.313114	0.0613941	3.38556e-07	8.16307e-07	significant	Up
ITPR3	10534.8	0.279921	0.121454	0.0256873	0.0372296	significant	Up
ZNF184	439.988	0.306903	0.0656988	2.84168e-06	6.32561e-06	significant	Up
DSP	16570.8	2.20418	0.175449	5.13627e-35	7.32022e-34	significant	Up
CDC7	475.096	1.25589	0.12514	2.95731e-24	2.36476e-23	significant	Up
PRTFDC1	438.649	1.25486	0.135385	5.36274e-21	3.51115e-20	significant	Up
TSPAN15	4098.69	0.300281	0.0992206	0.00289616	0.00473773	significant	Up
MACROH2A2	740.524	0.421054	0.153791	0.00538023	0.00851299	significant	Up
PSMD8	6627.81	0.343764	0.0880963	0.000101613	0.000195655	significant	Up
FBXL19	1054.17	1.15446	0.0969076	3.73673e-33	4.83791e-32	significant	Up
STX1B	57.6284	0.72406	0.175589	2.38157e-05	4.89743e-05	significant	Up
HSD3B7	824.588	0.7404	0.115763	1.08205e-10	3.51279e-10	significant	Up
SETD1A	1944.61	0.303914	0.0765793	6.86343e-05	0.000134802	significant	Up
BCL7C	929.987	0.297912	0.0787738	0.000148448	0.000280956	significant	Up
MAGEB2	36.0449	4.76934	0.776862	1.06608e-13	4.29493e-13	significant	Up
EFNA2	59.8141	5.93218	0.365675	4.88363e-61	2.26868e-59	significant	Up
CBARP	79.8043	1.93659	0.180341	7.17058e-28	6.99876e-27	significant	Up
TIMM13	1816.68	0.418201	0.0965096	1.29672e-05	2.72251e-05	significant	Up
CDC34	2157.71	0.648429	0.0929328	2.30289e-12	8.46171e-12	significant	Up
MTAP	1268.58	0.310599	0.115256	0.00685659	0.0106912	significant	Up
MISP	3402.62	0.642157	0.165417	7.72079e-05	0.000150806	significant	Up
CEP170B	3849.25	0.561966	0.102665	3.88987e-08	1.02381e-07	significant	Up
POLRMT	1623.42	0.263181	0.0811157	0.00128384	0.00219055	significant	Up
HCN2	69.2875	2.25256	0.224393	7.53839e-25	6.21647e-24	significant	Up
CDHR5	99.9867	3.54348	0.351529	1.19126e-15	5.48953e-15	significant	Up
IZUMO4	134.342	1.10608	0.169131	2.19497e-11	7.5173e-11	significant	Up
RASSF7	3021.62	0.439359	0.126165	0.00047018	0.000841544	significant	Up
TRMT2A	1348.03	0.798769	0.0915251	2.98931e-18	1.63649e-17	significant	Up
RANBP1	2738.49	0.925122	0.0931894	2.52806e-23	1.91777e-22	significant	Up
KLHL22	884.51	0.174685	0.0673905	0.00982119	0.0150291	significant	Up
LZTR1	690.701	0.352445	0.090006	8.26461e-05	0.000160961	significant	Up
MMP11	6340.61	5.26732	0.257333	3.97326e-104	1.52004e-101	significant	Up
SMARCB1	3298.19	0.496606	0.0650275	1.90934e-14	8.10906e-14	significant	Up
DERL3	412.297	2.15371	0.181842	1.63202e-33	2.15006e-32	significant	Up
DDTL	53.6142	0.578842	0.117839	6.71518e-07	1.57779e-06	significant	Up
TBC1D10A	714.166	0.172547	0.0759973	0.0230714	0.0336457	significant	Up
GGT5	1968.94	0.645288	0.137699	2.04032e-06	4.6043e-06	significant	Up
RNF215	655.981	0.510449	0.0811401	2.61602e-10	8.22582e-10	significant	Up
SEC14L2	381.363	1.06135	0.150553	6.91434e-13	2.64055e-12	significant	Up
PPIL2	2167.08	0.519626	0.0757062	6.2457e-12	2.2221e-11	significant	Up
PES1	3350.41	0.448678	0.0736381	1.54775e-09	4.56648e-09	significant	Up
SLC35E4	205.609	0.686627	0.110427	3.51133e-10	1.0937e-09	significant	Up
TOP3B	7.09004	0.920745	0.205437	3.59809e-06	7.93965e-06	significant	Up
CRYBB3	11.2258	0.814319	0.189019	9.60398e-06	2.04032e-05	significant	Up
ESS2	856.386	0.194392	0.0749411	0.00928183	0.0142496	significant	Up
CARD10	1322.71	0.548067	0.128624	1.82263e-05	3.77991e-05	significant	Up
LRP5L	314.901	0.888782	0.135807	3.06344e-11	1.03859e-10	significant	Up
SLC25A1	3513.24	0.3744	0.0894849	3.17637e-05	6.45699e-05	significant	Up
SEZ6L	25.7792	0.826718	0.2856	0.0098205	0.0150291	significant	Up
HPS4	1766.89	0.301443	0.0611147	8.56822e-07	1.9954e-06	significant	Up
SRRD	528.938	0.135152	0.0558651	0.0148681	0.0221985	significant	Up
PATZ1	2394.43	0.475217	0.0778922	1.23518e-09	3.67988e-09	significant	Up
GCAT	667.201	1.09746	0.132238	3.83061e-17	1.94431e-16	significant	Up
POLR2F	1559.42	0.433001	0.104837	3.35417e-05	6.80494e-05	significant	Up
CCDC134	595.774	0.465277	0.0774212	1.61187e-09	4.74705e-09	significant	Up
DEPDC5	502.105	0.278452	0.0616229	5.95773e-06	1.28999e-05	significant	Up
PICK1	1198.98	0.211353	0.0915527	0.0210007	0.030787	significant	Up
SLC16A8	68.0536	2.18841	0.206509	2.83282e-27	2.67269e-26	significant	Up
CENPM	369.569	1.71385	0.14442	2.47738e-33	3.23752e-32	significant	Up
SEPTIN3	343.819	1.49766	0.205253	5.63713e-14	2.31696e-13	significant	Up
KDELR3	2306.4	2.22534	0.126626	2.71081e-70	1.87535e-68	significant	Up
CYP2D6	95.0655	1.99646	0.204345	3.49447e-20	2.16103e-19	significant	Up
DMC1	39.2427	0.947916	0.164132	3.65886e-09	1.04567e-08	significant	Up
TCF20	2651.33	0.44741	0.0742381	1.85228e-09	5.42478e-09	significant	Up
HSCB	427.125	0.532255	0.0928207	8.02508e-09	2.22854e-08	significant	Up
CBY1	889.055	0.262085	0.0938248	0.00498978	0.00792347	significant	Up
TOMM22	3319.83	0.313165	0.0898388	0.00049263	0.000879307	significant	Up
XBP1	22118.8	0.521373	0.107331	9.62091e-07	2.23176e-06	significant	Up
SBF1	4217.64	0.376974	0.0918477	5.63156e-05	0.000111585	significant	Up
MIOX	74.5575	4.15392	0.315976	8.06304e-41	1.54536e-39	significant	Up
LMF2	3792.54	0.206299	0.0902257	0.0260007	0.0376419	significant	Up
RHBDD3	1032.63	0.913318	0.0986938	1.08868e-20	6.99874e-20	significant	Up
HMGXB4	1353.42	0.430308	0.059617	4.84349e-13	1.86835e-12	significant	Up
NEFH	293.817	2.4668	0.312699	2.81829e-14	1.18304e-13	significant	Up
CHKB	22.6486	0.982845	0.157676	1.8715e-10	5.96161e-10	significant	Up
BIK	336.347	1.98136	0.165944	7.77775e-34	1.04153e-32	significant	Up
MCAT	678.297	0.296218	0.0762915	9.95711e-05	0.000192064	significant	Up
THOC5	1645.79	0.491216	0.0697819	1.81934e-12	6.75235e-12	significant	Up
MCM5	2644.42	0.644099	0.0925173	3.02393e-12	1.10116e-11	significant	Up
APOBEC3H	69.4451	0.405856	0.161839	0.0105719	0.0161235	significant	Up
ARSA	2867.02	0.2861	0.104705	0.00664229	0.0103711	significant	Up
RASD2	212.439	0.707743	0.169086	0.00134711	0.0022919	significant	Up
TTLL12	2635.25	0.924508	0.106991	3.31126e-18	1.80413e-17	significant	Up
CABP7	22.3416	2.63675	0.272102	9.59727e-17	4.76348e-16	significant	Up
ASCC2	3558.3	0.401491	0.0770113	1.71949e-07	4.25804e-07	significant	Up
PNPLA5	8.50514	6.49273	0.723449	7.58624e-19	4.31279e-18	significant	Up
CACNA1I	90.348	2.05082	0.249231	1.55075e-17	8.10084e-17	significant	Up
FOXRED2	1378.67	0.891691	0.123686	2.90262e-13	1.13789e-12	significant	Up
EIF3D	8527.24	0.200298	0.0693556	0.0038879	0.0062552	significant	Up
SGSM3	37.4896	0.955716	0.140121	4.18233e-12	1.50946e-11	significant	Up
IFT27	839.018	0.276623	0.0941563	0.00313948	0.00511476	significant	Up
SLC25A17	1188.57	0.465842	0.067335	3.93201e-12	1.42096e-11	significant	Up
UPK3A	68.5669	3.08422	0.285427	8.5163e-29	8.77768e-28	significant	Up
FAM118A	984.824	0.50823	0.115802	1.04917e-05	2.22021e-05	significant	Up
RANGAP1	4631.7	0.618242	0.0832599	2.2456e-13	8.8764e-13	significant	Up
TRMU	1074.4	0.921163	0.0842433	4.06336e-28	4.01622e-27	significant	Up
DESI1	3181.29	0.455676	0.0890043	2.83538e-07	6.89876e-07	significant	Up
ZBED4	1551.34	0.584093	0.0635638	3.08056e-20	1.9166e-19	significant	Up
HDAC10	43.7686	1.20601	0.136566	3.46652e-19	2.01535e-18	significant	Up
KCNK10	20.043	2.0772	0.362559	1.35151e-08	3.68802e-08	significant	Up
ABHD4	2435.56	0.410085	0.100795	5.03056e-05	0.000100165	significant	Up
FKBP3	1494.29	0.941345	0.0894942	3.4889e-26	3.08996e-25	significant	Up
SDR39U1	147.189	0.341779	0.103931	0.000931218	0.00161359	significant	Up
PRMT5	982.767	0.749229	0.08805	1.19892e-17	6.3171e-17	significant	Up
COCH	201.365	3.72277	0.257224	3.01583e-49	8.76929e-48	significant	Up
POLE2	283.729	2.34741	0.137964	4.14223e-66	2.38404e-64	significant	Up
VCPKMT	361.015	0.417886	0.0745627	1.84488e-08	4.97795e-08	significant	Up
PYGL	2693.54	0.618758	0.13504	3.88074e-06	8.54594e-06	significant	Up
TRIM9	146.633	2.74209	0.274596	6.6251e-25	5.48186e-24	significant	Up
PSMC6	3466.61	0.570108	0.0762208	6.10567e-14	2.50111e-13	significant	Up
GNPNAT1	1041.17	1.52676	0.120207	1.18647e-37	1.92429e-36	significant	Up
CDKN3	406.502	2.86635	0.173861	7.01022e-63	3.50709e-61	significant	Up
CCDC198	78.0498	5.4913	0.452834	1.02677e-35	1.52112e-34	significant	Up
PLEK2	849.365	2.7067	0.157109	7.06337e-68	4.38896e-66	significant	Up
PSMA3	4227.4	0.404474	0.0789122	2.68925e-07	6.55955e-07	significant	Up
TIMM9	791.415	0.694541	0.0844387	1.682e-16	8.22905e-16	significant	Up
GSTZ1	868.881	0.65019	0.111968	4.54749e-09	1.28906e-08	significant	Up
AHSA1	4182.66	0.476941	0.0745265	1.36109e-10	4.38584e-10	significant	Up
ISM2	10.4374	3.29603	0.372377	9.28217e-15	4.0353e-14	significant	Up
ALKBH1	517.245	0.164166	0.0579672	0.00456137	0.00728083	significant	Up
CHGA	59.0056	1.50834	0.398924	0.0148398	0.0221631	significant	Up
SIX4	817.622	1.9129	0.13456	8.41649e-47	2.14099e-45	significant	Up
CEP128	305.253	0.687145	0.119925	6.80829e-09	1.90283e-08	significant	Up
ERH	3540.92	0.521901	0.0860894	1.18362e-09	3.53277e-09	significant	Up
HIF1A	9965.75	0.676528	0.107692	3.07917e-10	9.63557e-10	significant	Up
SERPINA4	110.976	8.36722	0.598147	4.1551e-47	1.06953e-45	significant	Up
MTHFD1	2295.79	0.568999	0.0759541	6.15476e-14	2.52069e-13	significant	Up
TELO2	1800.28	0.821586	0.096375	8.89092e-18	4.71901e-17	significant	Up
GSKIP	1579.37	0.577444	0.0982034	3.14202e-09	9.02989e-09	significant	Up
VRK1	607.366	0.66649	0.0982274	8.6694e-12	3.05157e-11	significant	Up
PSMC1	734.13	0.225277	0.0792583	0.00434473	0.00695349	significant	Up
PAPLN	956.499	0.646552	0.127868	3.05361e-07	7.40112e-07	significant	Up
C14orf93	392.124	0.356345	0.0667695	8.80975e-08	2.24689e-07	significant	Up
PSMB5	5265.93	0.714443	0.0947662	3.43255e-14	1.43104e-13	significant	Up
ACIN1	7194.15	0.358666	0.0705605	3.51214e-07	8.45261e-07	significant	Up
APEX1	6237.13	0.739781	0.0840464	2.22949e-18	1.23333e-17	significant	Up
PABPN1	512.19	1.06144	0.136683	3.17516e-15	1.42284e-14	significant	Up
CINP	1194.9	0.227098	0.0759667	0.00276161	0.00452903	significant	Up
DHRS2	109.43	3.26374	0.277728	3.60176e-07	8.6619e-07	significant	Up
SRP54	3949.23	0.769462	0.0909214	2.83779e-17	1.45706e-16	significant	Up
CPNE6	5.1386	1.11897	0.344173	0.00915497	0.0140648	significant	Up
CHD8	4264.02	0.210487	0.0685191	0.00242642	0.00401066	significant	Up
PSMA6	340.532	1.08267	0.129646	2.52235e-17	1.29989e-16	significant	Up
EMC9	418.836	1.0089	0.105456	4.69636e-22	3.30182e-21	significant	Up
PSME2	6358.04	0.593042	0.0962151	7.78248e-10	2.356e-09	significant	Up
BRMS1L	597.399	0.458437	0.11304	4.35782e-05	8.73939e-05	significant	Up
TM9SF1	203.53	0.193936	0.0637474	0.00246606	0.00407102	significant	Up
SEC23A	3346.46	0.594757	0.104523	1.25508e-08	3.43544e-08	significant	Up
PNN	4288.34	0.646984	0.0981699	3.36181e-11	1.13619e-10	significant	Up
NFATC4	1734.91	1.19332	0.120744	1.71715e-23	1.3154e-22	significant	Up
PLTP	6774.49	0.730848	0.146661	5.36535e-07	1.27105e-06	significant	Up
GSS	2591.89	0.760642	0.0734262	3.52055e-25	2.95057e-24	significant	Up
MMP9	2677.81	1.96484	0.209152	5.1536e-22	3.60845e-21	significant	Up
VSX1	19.0832	3.90089	0.34002	1.47463e-31	1.77274e-30	significant	Up
TRPC4AP	5637.24	0.212243	0.048389	1.16258e-05	2.4517e-05	significant	Up
PYGB	11822.4	0.66898	0.114044	5.63474e-09	1.583e-08	significant	Up
ABHD12	3907.64	0.452717	0.0833654	5.22334e-08	1.36047e-07	significant	Up
GINS1	677.763	3.03238	0.14924	4.56056e-93	9.56785e-91	significant	Up
NINL	971.043	0.343078	0.119869	0.00418793	0.0067119	significant	Up
UQCC1	1566.19	0.367285	0.059474	6.31638e-10	1.92802e-09	significant	Up
ZMYND8	3146.88	0.473878	0.0809509	4.13415e-09	1.17617e-08	significant	Up
SGK2	159.427	2.6089	0.220496	1.26226e-33	1.67196e-32	significant	Up
MYBL2	2257.29	3.78952	0.199547	3.07005e-82	3.32777e-80	significant	Up
HNF4A	300.737	2.79363	0.397492	6.94662e-14	2.83488e-13	significant	Up
NDRG3	2192.3	0.150769	0.0610373	0.0133135	0.020017	significant	Up
RAB5IF	69.657	1.39529	0.147331	5.52878e-22	3.86223e-21	significant	Up
PABPC1L	1550.14	2.12768	0.162044	2.10076e-40	3.94874e-39	significant	Up
SALL4	198.547	3.41404	0.19179	2.17717e-72	1.6338e-70	significant	Up
ADNP	5339.76	0.347435	0.0608932	1.07254e-08	2.95403e-08	significant	Up
PFDN4	925.932	0.788229	0.103183	1.61846e-14	6.92038e-14	significant	Up
DOK5	156.386	2.24106	0.211138	1.48176e-27	1.42055e-26	significant	Up
CSTF1	1593.79	0.386612	0.0534342	4.54897e-13	1.75822e-12	significant	Up
BMP7	327.785	0.833838	0.265889	0.00353639	0.00572222	significant	Up
RAE1	1564.84	0.742727	0.076317	1.39687e-22	1.01658e-21	significant	Up
TPD52L2	7216.23	0.497906	0.0741951	2.61826e-11	8.93249e-11	significant	Up
DNAJC5	5741.26	0.212211	0.0795806	0.0091089	0.0140039	significant	Up
NELFCD	3970.61	0.796238	0.0776729	8.74983e-25	7.18812e-24	significant	Up
PRPF6	6669.77	0.252487	0.0772294	0.00143294	0.00243072	significant	Up
PRELID3B	4672.81	0.713212	0.0951599	4.81297e-14	1.98785e-13	significant	Up
HRH3	2.66655	4.04042	0.670292	0.000194645	0.000363523	significant	Up
MTG2	1435.18	0.691512	0.0825297	4.13378e-17	2.09274e-16	significant	Up
PSMA7	7700.08	0.37344	0.0892153	2.87222e-05	5.86069e-05	significant	Up
NTSR1	35.4724	4.5314	0.382008	9.27254e-16	4.31164e-15	significant	Up
MRGBP	1101.3	1.13772	0.087463	4.57779e-39	7.92523e-38	significant	Up
TCFL5	562.519	0.461125	0.0854305	5.74083e-08	1.48909e-07	significant	Up
GID8	3909.06	0.564213	0.071203	3.37286e-15	1.50901e-14	significant	Up
SLC17A9	1217.44	2.47953	0.188997	1.40459e-40	2.66068e-39	significant	Up
NKAIN4	61.463	3.18303	0.280447	1.95073e-35	2.84672e-34	significant	Up
ARFGAP1	4556.31	0.864428	0.0901246	1.05647e-21	7.2402e-21	significant	Up
AVP	0.565666	3.06635	0.966569	0.0215011	0.0314827	significant	Up
COL20A1	3.13235	1.80594	0.374689	2.02646e-05	4.18436e-05	significant	Up
EEF1A2	2795.5	6.32608	0.330409	2.97208e-84	3.51444e-82	significant	Up
PTK6	1330.25	1.71188	0.171748	6.19962e-24	4.87745e-23	significant	Up
GMEB2	1145.4	0.195689	0.0736921	0.00828922	0.0128053	significant	Up
CDC25B	4841.08	0.511632	0.116623	1.29164e-05	2.71331e-05	significant	Up
ISM1	412.172	0.556699	0.176785	0.00126674	0.00216365	significant	Up
RNF24	1870.43	0.286923	0.092076	0.00173557	0.00291669	significant	Up
ARFRP1	1979.66	0.308503	0.0872256	0.00038641	0.000698531	significant	Up
NDUFAF5	445.524	0.288872	0.0896611	0.0012234	0.00209365	significant	Up
TRIB3	1626.71	1.27097	0.141577	8.15546e-20	4.91722e-19	significant	Up
CSNK2A1	4541.21	0.403527	0.0641021	2.84627e-10	8.92392e-10	significant	Up
SLC52A3	484.764	1.09115	0.149228	1.1437e-13	4.59717e-13	significant	Up
HM13	9292.8	0.808732	0.0724464	4.3832e-29	4.58555e-28	significant	Up
MYLK2	14.5808	0.835724	0.166793	2.92758e-07	7.11422e-07	significant	Up
SEC23B	4342.44	0.232937	0.0777362	0.00267987	0.00440014	significant	Up
FERMT1	1353.53	3.20325	0.164572	5.37515e-86	7.33389e-84	significant	Up
HAO1	2.1706	3.30434	0.655015	0.00019148	0.000357955	significant	Up
TM9SF4	5202.62	0.464186	0.0622001	7.63432e-14	3.10578e-13	significant	Up
CRNKL1	1617.02	0.292583	0.062072	2.56581e-06	5.74034e-06	significant	Up
POFUT1	3168.96	0.321262	0.0692411	3.37745e-06	7.46799e-06	significant	Up
NOP56	3897.3	0.799042	0.0838986	1.63166e-21	1.10118e-20	significant	Up
CDK5RAP1	1379.22	0.614807	0.0642221	1.39332e-21	9.45893e-21	significant	Up
SNTA1	1229.6	0.766296	0.138804	2.1171e-08	5.68649e-08	significant	Up
OXT	8.13927	2.01872	0.323641	4.61087e-11	1.54204e-10	significant	Up
TTI1	1597.77	0.713932	0.0647927	2.17097e-28	2.18226e-27	significant	Up
E2F1	998.264	1.44536	0.142999	1.06077e-24	8.68146e-24	significant	Up
RPRD1B	2052.68	0.323735	0.0632543	3.01274e-07	7.30841e-07	significant	Up
CHMP4B	9175.28	0.456818	0.0697488	6.53236e-11	2.1562e-10	significant	Up
ASIP	4.90795	0.547798	0.188114	0.0027669	0.00453693	significant	Up
CST4	25.0847	7.21671	0.495604	9.47564e-40	1.71026e-38	significant	Up
ACTR5	559.446	0.737337	0.0685417	3.66645e-27	3.44089e-26	significant	Up
WFDC2	16562.1	1.72403	0.189567	1.23454e-20	7.89548e-20	significant	Up
AHCY	6305.75	0.93618	0.102007	4.94441e-20	3.0251e-19	significant	Up
FAM83D	645.316	2.25303	0.157099	8.38712e-48	2.23859e-46	significant	Up
DHX35	639.257	0.240728	0.0590977	4.48963e-05	8.98616e-05	significant	Up
DNTTIP1	3036.5	1.51668	0.145145	2.85556e-26	2.54174e-25	significant	Up
SYNDIG1	142.688	1.642	0.200267	3.72803e-17	1.89371e-16	significant	Up
PIGU	1473.52	0.778851	0.0774834	5.50148e-24	4.34221e-23	significant	Up
TNNC2	396.894	2.94559	0.318437	1.51647e-20	9.6252e-20	significant	Up
ACOT8	864.005	0.316328	0.0785501	5.66056e-05	0.000112136	significant	Up
APMAP	6618.3	0.359527	0.0825574	1.24629e-05	2.622e-05	significant	Up
CELF4	99.6607	0.875017	0.20378	8.78454e-06	1.87399e-05	significant	Up
CDH20	29.1052	1.50867	0.304139	1.28483e-07	3.21801e-07	significant	Up
RBFA	438.814	0.38708	0.0799238	1.28548e-06	2.95419e-06	significant	Up
USP14	3673.4	0.497097	0.0669496	1.00314e-13	4.04887e-13	significant	Up
METTL4	561.694	0.317125	0.0786556	5.17099e-05	0.000102845	significant	Up
LPIN2	5770.61	0.287177	0.121725	0.0181358	0.0268005	significant	Up
SMCHD1	3101.85	0.268304	0.0997478	0.00688545	0.0107311	significant	Up
CEP76	304.555	0.60822	0.0833676	2.28431e-13	9.0221e-13	significant	Up
ST8SIA5	12.9815	1.07789	0.24713	0.00103685	0.00178837	significant	Up
CEP192	1328.91	0.398079	0.103823	0.000111979	0.000214471	significant	Up
RNMT	2087.87	0.218931	0.0668309	0.00122291	0.002093	significant	Up
LIPG	478.666	0.721582	0.165349	0.000146737	0.000277876	significant	Up
LAMA1	176.792	1.45067	0.207985	0.000558089	0.000989808	significant	Up
NOL4	25.8259	1.41451	0.321899	0.000207998	0.000387348	significant	Up
MIB1	3038.55	0.226536	0.0895315	0.0115062	0.0174449	significant	Up
RBBP8	2094.99	0.578941	0.0930817	4.45993e-10	1.37948e-09	significant	Up
CSTF2	1054.44	1.04663	0.0678006	5.34038e-54	1.90835e-52	significant	Up
MXRA5	6079.22	1.68767	0.174898	7.6353e-23	5.65574e-22	significant	Up
VSIG1	2569.05	3.48295	0.356374	2.32613e-28	2.33462e-27	significant	Up
PSMD10	2260.51	0.279316	0.0731814	0.000130202	0.000247816	significant	Up
TBL1X	2031.44	0.828319	0.106671	4.64805e-15	2.06016e-14	significant	Up
GPR143	196.539	1.13555	0.183448	2.01714e-10	6.40983e-10	significant	Up
POLA1	878.945	0.303695	0.0815293	0.000206231	0.000384131	significant	Up
NXT2	1133.3	0.414184	0.10312	5.21543e-05	0.000103697	significant	Up
ALG13	1416.33	0.320583	0.0819534	8.55243e-05	0.000166218	significant	Up
PRPS2	2499.09	0.813937	0.0917814	4.954e-19	2.85884e-18	significant	Up
MOSPD1	1003.37	0.829555	0.114154	2.10515e-13	8.34491e-13	significant	Up
AMMECR1	1004.95	0.678039	0.0792295	1.05785e-17	5.59191e-17	significant	Up
SUV39H1	442.157	0.673301	0.0968428	2.88879e-12	1.05371e-11	significant	Up
XIAP	4230.87	0.315633	0.063774	7.09696e-07	1.66389e-06	significant	Up
ATP11C	1127.3	0.353235	0.099272	0.000382051	0.000690972	significant	Up
MCF2	19.3234	2.51864	0.307791	3.0291e-15	1.35926e-14	significant	Up
ABCD1	1126.45	0.302103	0.101141	0.00265111	0.00435732	significant	Up
CACNA1F	94.1011	0.38845	0.181985	0.0288329	0.0415142	significant	Up
PLP2	3574.66	0.573185	0.1181	1.13549e-06	2.6203e-06	significant	Up
NAA10	923.788	0.91276	0.10147	1.55319e-19	9.22505e-19	significant	Up
SMARCA1	3707.99	0.59502	0.112395	1.04804e-07	2.65665e-07	significant	Up
ASB9	333.734	0.369338	0.153731	0.0147345	0.0220109	significant	Up
RBBP7	4867.06	0.460015	0.0626019	1.89241e-13	7.52146e-13	significant	Up
KCND1	224.143	0.712069	0.125804	9.93959e-09	2.74186e-08	significant	Up
SLC25A14	374.923	0.257017	0.0696302	0.000227595	0.00042187	significant	Up
PIM2	3293.7	0.969548	0.135633	5.25237e-13	2.02088e-12	significant	Up
SCML2	82.7164	1.22803	0.180914	2.94116e-10	9.21698e-10	significant	Up
SLC35A2	2783.65	0.986107	0.0970184	1.86311e-24	1.50772e-23	significant	Up
PQBP1	2265.48	0.380766	0.0922315	3.86323e-05	7.78511e-05	significant	Up
PCSK1N	494.527	2.26695	0.279371	2.85762e-17	1.46608e-16	significant	Up
TAZ	1247.1	0.560231	0.0893756	3.2059e-10	1.00225e-09	significant	Up
RAB40AL	0.966052	0.816903	0.334946	0.0109682	0.0166966	significant	Up
PGK1	28940.5	0.778827	0.106483	4.1889e-13	1.62484e-12	significant	Up
MAGT1	6804.89	0.230607	0.078512	0.00436225	0.00698039	significant	Up
SMS	3610.13	0.698649	0.0897087	1.34366e-14	5.77575e-14	significant	Up
UBL4A	2884.76	0.540294	0.0861994	3.23962e-10	1.01247e-09	significant	Up
GPR50	3.762	4.51644	0.745573	1.59442e-07	3.96138e-07	significant	Up
JADE3	831.566	0.332732	0.0801807	3.35373e-05	6.80476e-05	significant	Up
CDK16	4943.62	0.607183	0.0816703	1.47038e-13	5.88364e-13	significant	Up
HTATSF1	3590.32	0.283499	0.0686302	3.53924e-05	7.16478e-05	significant	Up
TIMP1	21300.4	1.51425	0.126517	9.59888e-34	1.28189e-32	significant	Up
GABRE	1247.8	1.09024	0.219625	2.77795e-07	6.76493e-07	significant	Up
FGD1	251.015	0.971675	0.157636	3.24229e-10	1.01298e-09	significant	Up
PIN4	755.901	0.378051	0.0749192	4.17132e-07	9.97874e-07	significant	Up
PORCN	533.355	0.443514	0.0955132	2.95948e-06	6.57884e-06	significant	Up
ITIH6	16.2277	3.10047	0.37574	1.44304e-17	7.56044e-17	significant	Up
MAGED2	9110.13	0.236435	0.0885359	0.00917357	0.0140911	significant	Up
SRPX2	1626.11	1.97252	0.175313	2.69255e-30	3.02966e-29	significant	Up
CENPI	239.507	2.73762	0.154347	9.19022e-72	6.64113e-70	significant	Up
DRP2	53.7886	3.05993	0.240747	4.24066e-38	6.99995e-37	significant	Up
TAF7L	20.2275	4.30923	0.326295	4.09911e-29	4.29988e-28	significant	Up
MLNR	3.39106	1.14508	0.310066	9.06518e-05	0.000175589	significant	Up
STK24	3173.1	0.322519	0.0837201	0.000110182	0.000211175	significant	Up
DNAJC3	6391.69	0.257311	0.0778444	0.00108862	0.00187237	significant	Up
UGGT2	1096.38	0.678766	0.0849935	9.58636e-16	4.45438e-15	significant	Up
SUPT20H	1785.51	0.209231	0.0671182	0.00182031	0.00304912	significant	Up
SLC25A15	638.726	0.98862	0.106383	7.05952e-21	4.58516e-20	significant	Up
OLFM4	144.759	6.34021	0.457552	7.00646e-21	4.55221e-20	significant	Up
MSLN	22216.3	1.24329	0.324494	6.60824e-05	0.00012996	significant	Up
MGRN1	5635.51	0.251715	0.092058	0.00667337	0.0104188	significant	Up
TRADD	1543.91	0.484611	0.0910986	1.288e-07	3.22513e-07	significant	Up
HSF4	756.782	1.90552	0.182869	1.97737e-26	1.77954e-25	significant	Up
GDPD3	200.669	0.895468	0.174716	1.47339e-07	3.67284e-07	significant	Up
ELMO3	2018.36	1.11994	0.117896	7.7883e-22	5.38284e-21	significant	Up
NUTF2	4049.95	0.375004	0.0817902	4.60607e-06	1.00682e-05	significant	Up
NUP93	2105.08	0.3161	0.0595775	1.28881e-07	3.22675e-07	significant	Up
CENPT	858.675	0.36363	0.103387	0.000421323	0.000757992	significant	Up
LONP2	4232.94	0.411698	0.0695821	4.86811e-09	1.37615e-08	significant	Up
CBLN1	12.0437	2.71375	0.300013	0.000295446	0.000541416	significant	Up
CCL22	698.055	0.91655	0.202124	2.76077e-06	6.15253e-06	significant	Up
DHODH	638.384	0.190553	0.0732889	0.00995579	0.0152255	significant	Up
ZNF821	123.584	0.335303	0.0727069	3.72989e-06	8.22304e-06	significant	Up
MMP15	4427.19	1.01182	0.135075	2.97079e-14	1.24465e-13	significant	Up
USB1	3142.01	0.673721	0.0770918	1.9347e-18	1.07238e-17	significant	Up
NME3	1660.79	0.468142	0.12253	0.000112743	0.000215829	significant	Up
PSMD7	1316.01	0.453807	0.0704428	1.23528e-10	3.99297e-10	significant	Up
SETD6	670.992	0.719098	0.0784014	3.10328e-20	1.93013e-19	significant	Up
SLC38A7	1245.19	0.817739	0.0817203	9.64439e-24	7.51484e-23	significant	Up
VAC14	2496.14	0.149386	0.0679168	0.0347039	0.0493303	significant	Up
COG4	3077.16	0.232569	0.0604651	0.000119019	0.00022733	significant	Up
SMPD3	579.041	0.438887	0.202692	0.0259907	0.037633	significant	Up
SLC7A6OS	207.829	0.28476	0.0656074	1.3607e-05	2.85071e-05	significant	Up
ESRP2	3377.63	0.576666	0.103088	2.167e-08	5.81174e-08	significant	Up
FA2H	1204.55	2.49334	0.203136	7.42751e-36	1.1054e-34	significant	Up
WDR59	1712.85	0.435717	0.0647215	1.55829e-11	5.38693e-11	significant	Up
CMC2	560.624	0.506287	0.0884768	9.08664e-09	2.51118e-08	significant	Up
AXIN1	2259.54	0.543425	0.0764998	1.07612e-12	4.06352e-12	significant	Up
NPRL3	2163.44	0.377141	0.0765376	8.33361e-07	1.94331e-06	significant	Up
MPG	983.656	0.54961	0.105085	1.33845e-07	3.34544e-07	significant	Up
NECAB2	37.5313	2.53685	0.294579	1.93604e-15	8.80517e-15	significant	Up
HSDL1	1500.55	0.273657	0.0779416	0.000433775	0.000779174	significant	Up
USP10	3116.63	0.332519	0.0587911	1.4815e-08	4.02642e-08	significant	Up
TSC2	4516.02	0.351788	0.0756214	3.10793e-06	6.89783e-06	significant	Up
ZNF500	621.055	0.437301	0.063079	4.45545e-12	1.60388e-11	significant	Up
NME4	3998.45	1.39265	0.115021	3.50423e-34	4.77452e-33	significant	Up
ABCC1	4442.28	0.239342	0.100861	0.0176608	0.0261441	significant	Up
NOMO3	294.295	0.440949	0.142525	0.0016898	0.00284442	significant	Up
CIAO3	1037.97	0.556861	0.0796403	2.14434e-12	7.90296e-12	significant	Up
MTHFSD	722.91	0.369045	0.0667683	2.96406e-08	7.8747e-08	significant	Up
CLCN7	2864.5	0.444925	0.0796291	2.05254e-08	5.51841e-08	significant	Up
HAGHL	298.367	1.28333	0.159227	2.07914e-16	1.00961e-15	significant	Up
ANTKMT	492.638	0.778329	0.117493	2.16203e-11	7.4058e-11	significant	Up
SLC7A5	5557.37	2.67042	0.179665	2.42201e-50	7.4536e-49	significant	Up
METRN	982.329	0.436277	0.147419	0.00276124	0.00452903	significant	Up
RHBDL1	235.896	3.17641	0.192974	7.95778e-63	3.96082e-61	significant	Up
UBE2I	3119.23	0.242786	0.0587793	3.5991e-05	7.27991e-05	significant	Up
CRYM	1215.24	0.9882	0.265107	7.9482e-05	0.000155031	significant	Up
CAPN15	2025.21	0.675362	0.088763	1.92103e-14	8.15518e-14	significant	Up
ZNF174	366.626	0.345192	0.0525232	5.14427e-11	1.71309e-10	significant	Up
UBFD1	3338.76	0.911522	0.0656856	4.40544e-44	9.87984e-43	significant	Up
EARS2	1482.4	0.763745	0.0688107	8.63452e-29	8.89014e-28	significant	Up
ELOB	5961.19	0.398035	0.106215	0.00016833	0.000316558	significant	Up
USP31	784.093	0.317011	0.0999857	0.00144914	0.00245713	significant	Up
HMOX2	2457.87	0.201841	0.0807656	0.0146297	0.0218661	significant	Up
DNAJA3	2776.87	0.78724	0.0630874	7.1812e-36	1.06956e-34	significant	Up
SALL1	82.5311	5.81872	0.491641	2.87228e-32	3.56042e-31	significant	Up
TOX3	1268.64	2.78898	0.227673	5.95253e-36	8.89961e-35	significant	Up
QPRT	2581.53	1.49455	0.19724	7.03516e-15	3.08526e-14	significant	Up
XYLT1	851.206	0.43548	0.147283	0.00270159	0.00443468	significant	Up
RPGRIP1L	502.657	0.611028	0.0894025	6.58281e-12	2.33862e-11	significant	Up
MAZ	508.5	0.547636	0.0811357	1.24239e-11	4.32321e-11	significant	Up
STX4	2236.59	0.290307	0.0699956	3.22125e-05	6.54412e-05	significant	Up
BCKDK	2879.8	0.570791	0.0777008	1.63328e-13	6.51676e-13	significant	Up
NOMO1	2531.41	0.727289	0.0778992	1.46986e-20	9.33848e-20	significant	Up
IL21R	299.227	0.585382	0.148608	6.17312e-05	0.000121808	significant	Up
SYT17	644.919	0.248658	0.1136	0.0278541	0.0401908	significant	Up
TMC5	5513.58	0.907582	0.150957	9.53744e-10	2.86637e-09	significant	Up
RNF40	3099.88	0.318225	0.0741425	2.13974e-05	4.41175e-05	significant	Up
KNOP1	663.466	1.11598	0.0681849	1.39212e-60	6.37596e-59	significant	Up
AAGAB	2325.56	0.488059	0.0674984	6.7567e-13	2.58187e-12	significant	Up
AP3B2	98.5309	0.919277	0.258023	0.000168729	0.000317277	significant	Up
IGDCC4	167.144	1.18737	0.152721	2.37408e-15	1.07348e-14	significant	Up
CD276	4400.39	0.584763	0.0829102	2.15471e-12	7.93968e-12	significant	Up
FAH	1353.74	0.229596	0.10354	0.025665	0.0372028	significant	Up
CEMIP	3096.9	2.09771	0.218633	8.93359e-23	6.58494e-22	significant	Up
RPAP1	1268.82	0.185668	0.0718058	0.00957632	0.0146797	significant	Up
CEP152	273.226	0.668878	0.108645	5.1978e-10	1.59884e-09	significant	Up
ATP8B4	259.202	0.441147	0.152265	0.00321625	0.00523196	significant	Up
TGM5	21.1795	3.0112	0.342374	6.90744e-20	4.18804e-19	significant	Up
GABPB1	963.077	0.252428	0.0591076	1.88645e-05	3.90562e-05	significant	Up
BMF	1783.13	0.932668	0.108469	3.90689e-18	2.12214e-17	significant	Up
SCG3	65.1167	2.16595	0.329985	0.00129944	0.00221484	significant	Up
EIF3J	2709.46	0.230419	0.0672772	0.000853604	0.00148585	significant	Up
RHOV	1362.16	3.58267	0.256411	7.61306e-46	1.85673e-44	significant	Up
OIP5	37.4955	2.07299	0.164642	2.60444e-37	4.17544e-36	significant	Up
MYEF2	730.855	0.378087	0.129764	0.0033255	0.00539934	significant	Up
PDGFRL	738.826	1.46173	0.150585	8.02778e-23	5.93071e-22	significant	Up
BRF2	298.098	0.303459	0.10516	0.00370782	0.00597977	significant	Up
ZFAND1	1861.6	0.24238	0.103556	0.019043	0.028071	significant	Up
FZD3	649.06	0.961074	0.138687	1.94279e-12	7.18864e-12	significant	Up
RIPK2	1394.82	0.297475	0.103749	0.00389344	0.00626308	significant	Up
TRPA1	43.585	2.54252	0.292979	1.28206e-17	6.74239e-17	significant	Up
CALB1	81.8291	5.72593	0.367977	4.83487e-16	2.28909e-15	significant	Up
BPNT2	5758.87	0.200062	0.0766505	0.00983459	0.0150473	significant	Up
LAPTM4B	15219	1.43144	0.129806	1.15942e-28	1.18499e-27	significant	Up
UBE2W	2415.65	0.472716	0.0955604	7.31481e-07	1.71311e-06	significant	Up
POP1	413.321	0.832511	0.0853043	9.63726e-23	7.08754e-22	significant	Up
NIPAL2	1547.44	0.291366	0.097162	0.00258723	0.00425879	significant	Up
IKBKB	3490.6	0.507615	0.0994321	4.42112e-07	1.05479e-06	significant	Up
PLAT	7299.91	1.62082	0.243343	4.42035e-12	1.59183e-11	significant	Up
DKK4	9.45302	5.9229	0.54355	1.94245e-08	5.23252e-08	significant	Up
STK3	1625.96	0.343841	0.0753466	4.72011e-06	1.03094e-05	significant	Up
GDAP1	503.186	0.431439	0.130791	0.000864634	0.00150329	significant	Up
RAB2A	7927.46	0.292416	0.0710733	4.85756e-05	9.68782e-05	significant	Up
EIF3E	15488.2	0.491346	0.0940347	1.78388e-07	4.41076e-07	significant	Up
EMC2	2268.91	0.161207	0.0676729	0.0183665	0.027125	significant	Up
ESRP1	5321.06	1.11372	0.0904182	2.9641e-35	4.29026e-34	significant	Up
CCN4	943.97	2.24688	0.158419	8.63573e-47	2.1939e-45	significant	Up
NDRG1	26966.3	0.561629	0.135777	9.08955e-05	0.000176043	significant	Up
STMN2	48.1085	2.09953	0.299978	2.32366e-07	5.69202e-07	significant	Up
ARMC1	2212.01	0.629039	0.0851365	1.34533e-13	5.39543e-13	significant	Up
TRPS1	892.808	0.753228	0.154763	7.31075e-07	1.71237e-06	significant	Up
SPAG1	940.009	0.330836	0.120198	0.00545645	0.00862729	significant	Up
CHRAC1	2022.25	0.22066	0.078733	0.00492659	0.00782886	significant	Up
UBR5	4813.73	0.54731	0.0975859	1.89136e-08	5.09772e-08	significant	Up
GFUS	5133.01	1.37239	0.116062	7.26912e-33	9.27585e-32	significant	Up
PYCR3	1063.15	1.38249	0.112121	1.55919e-35	2.2856e-34	significant	Up
EEF1D	3201.34	0.620654	0.0823188	5.61644e-14	2.30894e-13	significant	Up
ANXA13	39.1158	2.07851	0.341728	6.36007e-05	0.000125307	significant	Up
ERI1	933.217	0.274365	0.0824155	0.000944713	0.00163581	significant	Up
SLC39A14	2581.11	0.850992	0.130126	3.8426e-11	1.29264e-10	significant	Up
GSR	5828.5	0.989653	0.140747	2.93618e-12	1.0698e-11	significant	Up
TNFRSF10A	788.529	0.693599	0.106686	5.94762e-11	1.96952e-10	significant	Up
TUSC3	2351.26	0.374148	0.168329	0.0234922	0.0342142	significant	Up
ARHGEF10	58.2713	0.432351	0.185975	0.0170387	0.0252597	significant	Up
KLHDC4	1390.66	0.476369	0.0886947	7.56571e-08	1.94178e-07	significant	Up
MCM4	3944.01	2.2015	0.126344	4.60999e-69	2.99818e-67	significant	Up
ADAM2	9.02038	5.43462	0.753864	5.53818e-14	2.27773e-13	significant	Up
FGL1	1759.16	7.2023	0.399309	2.50761e-79	2.38664e-77	significant	Up
KCNN4	2375.77	3.21576	0.194364	3.97266e-63	2.02907e-61	significant	Up
GYS1	2483.77	0.245659	0.0691731	0.000375817	0.000680551	significant	Up
HNRNPL	6518.51	0.337675	0.0412345	2.59088e-16	1.24878e-15	significant	Up
LHB	10.2485	2.06549	0.232885	1.11292e-19	6.68538e-19	significant	Up
CGB3	1.0921	4.02826	0.659521	0.000433102	0.000778179	significant	Up
TUBB4A	73.9766	2.25576	0.282924	9.26472e-17	4.60311e-16	significant	Up
SARS2	79.0875	0.917268	0.100673	4.46239e-20	2.74222e-19	significant	Up
KCNA7	5.87667	2.67972	0.333711	1.35362e-14	5.81729e-14	significant	Up
SNRNP70	6968.04	0.529944	0.0852915	5.16409e-10	1.58872e-09	significant	Up
CLASRP	1500.43	0.540238	0.0951526	1.29349e-08	3.5376e-08	significant	Up
PPP1R37	1915.63	0.511069	0.0841057	1.50665e-09	4.44791e-09	significant	Up
PIH1D1	2301.61	0.380921	0.0727779	1.53009e-07	3.80689e-07	significant	Up
CKM	66.9341	2.95137	0.290215	6.67695e-26	5.821e-25	significant	Up
PPP1R13L	2003.23	0.283786	0.116598	0.0141834	0.0212299	significant	Up
ERCC2	1112.18	0.55459	0.0793173	2.16211e-12	7.96394e-12	significant	Up
RNASEH2A	3.95598	1.39475	0.241853	2.73085e-09	7.8889e-09	significant	Up
KLC3	166.66	1.52566	0.204994	1.85856e-14	7.90204e-14	significant	Up
AMH	51.2018	1.76071	0.284282	6.52572e-11	2.15473e-10	significant	Up
DKKL1	26.3945	0.8089	0.180547	4.15348e-06	9.12288e-06	significant	Up
TRMT1	1276.69	0.649451	0.0856951	2.79546e-14	1.17371e-13	significant	Up
STX10	1950.99	0.362912	0.0881394	3.5839e-05	7.25067e-05	significant	Up
RSPH6A	1.93424	3.06893	0.550687	1.77516e-06	4.02174e-06	significant	Up
IL4I1	785.984	1.90207	0.175047	1.67261e-28	1.69178e-27	significant	Up
TLE6	264.39	0.748779	0.144902	1.46635e-07	3.65575e-07	significant	Up
CCDC130	920.97	0.256168	0.0822439	0.00199604	0.00332889	significant	Up
PTOV1	1167.64	0.555735	0.0829344	1.62869e-11	5.62232e-11	significant	Up
C19orf53	3140.13	0.358278	0.096299	0.00024495	0.000452407	significant	Up
TIMM44	1145.13	0.357291	0.0715293	5.41556e-07	1.28263e-06	significant	Up
IL27RA	1766.47	0.462312	0.128009	0.000294512	0.000539755	significant	Up
ASF1B	825.757	2.35589	0.136707	1.02848e-67	6.35022e-66	significant	Up
TNNT1	990.022	3.17249	0.299292	7.60235e-28	7.40907e-27	significant	Up
PPP6R1	4237.47	0.232366	0.0774258	0.0026591	0.00436971	significant	Up
OLFM2	713.987	0.426892	0.156092	0.00540487	0.0085499	significant	Up
EPHX3	800.715	2.19371	0.177987	4.53349e-36	6.82507e-35	significant	Up
ZNF419	352.175	0.227118	0.0815005	0.0053177	0.00841909	significant	Up
CASP14	26.0207	3.50338	0.792619	1.19609e-18	6.71177e-18	significant	Up
SLC1A6	3.96345	3.41715	0.391627	7.13666e-05	0.000139915	significant	Up
POP4	1467.46	0.393372	0.0907158	1.56632e-05	3.26676e-05	significant	Up
CCNE1	402.791	3.2726	0.18441	2.945e-71	2.08945e-69	significant	Up
URI1	3215.34	0.338981	0.0792154	1.7506e-05	3.63555e-05	significant	Up
PDCD5	2136.66	0.902754	0.0965964	5.58242e-21	3.64887e-20	significant	Up
RPS16	36934.2	0.576573	0.128546	9.38133e-06	1.99454e-05	significant	Up
TIMM50	2766.06	0.72635	0.0959454	3.61525e-14	1.5056e-13	significant	Up
FBL	4704.62	0.557233	0.0874533	2.17241e-10	6.88082e-10	significant	Up
CCNP	183.092	4.27815	0.255204	5.00333e-65	2.74986e-63	significant	Up
GPI	13327	1.11621	0.0957868	3.90479e-31	4.56753e-30	significant	Up
AKT2	4853.13	0.206459	0.0677248	0.00266731	0.00438137	significant	Up
NUMBL	1046.67	0.547214	0.104046	1.14895e-07	2.89479e-07	significant	Up
EBI3	125.803	0.628896	0.152237	2.63637e-05	5.40034e-05	significant	Up
SHD	7.10928	1.07883	0.26653	1.96329e-05	4.05738e-05	significant	Up
TBCB	2688.81	0.201404	0.0926229	0.0303852	0.0435532	significant	Up
FSD1	35.2315	2.57438	0.244777	6.24805e-25	5.17646e-24	significant	Up
POLR2I	170.119	0.652437	0.120762	4.67252e-08	1.22255e-07	significant	Up
OVOL3	6.99194	1.69072	0.220559	3.67426e-11	1.23879e-10	significant	Up
ZFR2	70.0005	1.85075	0.366363	1.15742e-07	2.915e-07	significant	Up
SLC1A5	6187.53	0.659822	0.0998504	1.1858e-10	3.83684e-10	significant	Up
TJP3	2082.67	0.627401	0.131129	1.26932e-06	2.91944e-06	significant	Up
APLP1	547.957	1.42199	0.233154	2.37424e-10	7.49213e-10	significant	Up
CACTIN	610.061	0.162133	0.0705466	0.0218044	0.0319054	significant	Up
FZR1	2073.15	0.249062	0.0698773	0.000485489	0.000867433	significant	Up
BBC3	477.088	0.670092	0.106449	2.18322e-10	6.91283e-10	significant	Up
PLIN3	2868.98	0.6262	0.104621	2.40876e-09	6.99262e-09	significant	Up
MRPL4	1101.09	0.409926	0.0838643	9.02853e-07	2.09859e-06	significant	Up
CD79A	1379.77	1.44308	0.213422	1.72702e-21	1.16273e-20	significant	Up
RPS19	34236.2	0.622382	0.115102	5.86384e-07	1.38493e-06	significant	Up
CEACAM5	35152.6	4.76742	0.307028	2.92494e-53	1.00828e-51	significant	Up
BABAM1	832.512	0.235277	0.0784428	0.00278308	0.00456155	significant	Up
TYK2	3564.17	0.264002	0.0721574	0.000262575	0.000483904	significant	Up
ATP1A3	16.2842	1.53197	0.256981	4.121e-09	1.1726e-08	significant	Up
MEIS3	266.155	0.681751	0.135629	3.38897e-07	8.17028e-07	significant	Up
CNFN	110.535	2.65251	0.196704	8.6996e-43	1.82318e-41	significant	Up
KDELR1	10628.6	0.588108	0.074739	2.72892e-15	1.22795e-14	significant	Up
CYTH2	2969.75	0.204808	0.075201	0.00664206	0.0103711	significant	Up
GRIN2D	323.696	2.48333	0.2341	1.49258e-27	1.42824e-26	significant	Up
SYNGR4	20.8981	4.32227	0.338242	2.07015e-38	3.48495e-37	significant	Up
CLEC11A	491.838	0.543441	0.129072	2.08278e-05	4.29612e-05	significant	Up
LIG1	1204.92	0.872675	0.0834672	7.74176e-26	6.72826e-25	significant	Up
RAB3D	1327.68	0.358837	0.0978773	0.000226286	0.000419563	significant	Up
TMEM205	915.913	0.252	0.0972171	0.00929654	0.014271	significant	Up
PLPPR2	1321.63	0.192272	0.0901024	0.0326789	0.0466729	significant	Up
FAM83E	1682.92	0.634443	0.155731	3.33141e-05	6.76088e-05	significant	Up
THEG	17.63	3.45773	0.407102	8.00448e-19	4.54395e-18	significant	Up
FGF21	1.48049	6.17615	1.11201	5.68415e-06	1.23336e-05	significant	Up
CACNG7	1.1056	3.38335	0.608593	0.000476059	0.000851454	significant	Up
GCDH	878.632	0.225294	0.0724174	0.0018192	0.00304778	significant	Up
KLF1	4.68976	0.448177	0.168577	0.00655558	0.0102423	significant	Up
MAST1	97.3467	3.24027	0.195971	7.739e-63	3.86178e-61	significant	Up
PRPF31	1420.27	0.287518	0.0790762	0.000268341	0.000493971	significant	Up
JAK3	1289.81	1.11066	0.11396	7.7839e-23	5.75926e-22	significant	Up
RPL18A	14869.9	0.391396	0.121912	0.00118246	0.00202625	significant	Up
SLC5A5	173.201	3.4415	0.350828	2.75119e-20	1.71881e-19	significant	Up
KCNN1	21.8068	1.67335	0.214867	1.24027e-12	4.66439e-12	significant	Up
PIK3R2	4.70424	1.0342	0.196069	4.76395e-08	1.2448e-07	significant	Up
RAB3A	147.856	0.627899	0.119648	1.13429e-07	2.86073e-07	significant	Up
ISYNA1	2045.31	1.1379	0.138147	6.8767e-17	3.43325e-16	significant	Up
COMP	1946.26	2.8564	0.252975	4.57639e-31	5.33392e-30	significant	Up
UPK1A	8.4885	2.43424	0.364486	2.18106e-07	5.35279e-07	significant	Up
COPE	3259.14	0.374123	0.0948964	0.000100831	0.000194244	significant	Up
DDX49	1690.27	0.400352	0.0824538	1.24947e-06	2.8755e-06	significant	Up
ATP4A	3.46726	4.20865	0.504051	8.58537e-09	2.37871e-08	significant	Up
ARMC6	1245.98	0.207849	0.0801525	0.00935495	0.0143551	significant	Up
TMEM147	3018.53	0.766553	0.104674	2.25907e-13	8.92784e-13	significant	Up
GAPDHS	1.37375	1.56237	0.43746	5.00286e-05	9.96435e-05	significant	Up
TMEM59L	1052.62	4.10908	0.326819	5.01736e-38	8.26107e-37	significant	Up
HAMP	79.8266	1.17759	0.22192	3.30401e-08	8.73859e-08	significant	Up
LSR	11147.7	1.38312	0.121659	2.1618e-29	2.31371e-28	significant	Up
KXD1	1257.53	0.1348	0.0571484	0.0182231	0.0269234	significant	Up
SUGP1	1159.34	0.142282	0.0550007	0.00976053	0.014948	significant	Up
HPN	2531.75	1.01628	0.192645	8.5388e-08	2.18092e-07	significant	Up
SCN1B	497.833	0.694357	0.153549	4.12884e-06	9.0708e-06	significant	Up
PBX4	117.048	0.425159	0.122539	0.000450331	0.000807351	significant	Up
GSK3A	1703.96	0.30058	0.0718511	3.47515e-05	7.03869e-05	significant	Up
ATP13A1	3753.58	0.483378	0.0760471	1.78039e-10	5.68622e-10	significant	Up
ZNF574	1006.72	0.193214	0.0795277	0.01622	0.0241175	significant	Up
GRIK5	107.472	1.62282	0.262847	5.71807e-10	1.75307e-09	significant	Up
SIPA1L3	3747.65	0.388773	0.0886465	1.40646e-05	2.94247e-05	significant	Up
ZNF85	245.538	0.676811	0.123962	3.23625e-08	8.57216e-08	significant	Up
CADM4	1120.25	0.977081	0.135369	2.3682e-13	9.34396e-13	significant	Up
SMG9	1645.23	0.257801	0.066607	0.000105059	0.000201912	significant	Up
AVL9	3610.35	1.1083	0.0842971	1.13758e-39	2.04565e-38	significant	Up
GTPBP10	937.105	0.479771	0.0744545	9.82037e-11	3.20036e-10	significant	Up
PMPCB	2633.65	0.362912	0.069234	1.57554e-07	3.91696e-07	significant	Up
DNAJC2	1228.84	0.710791	0.0752043	3.11465e-21	2.07194e-20	significant	Up
TFPI2	6443.8	3.83483	0.327626	7.29779e-29	7.56172e-28	significant	Up
BET1	1628.46	0.998113	0.101619	3.8924e-23	2.92657e-22	significant	Up
POLR1F	1277.07	0.32885	0.0793229	3.17151e-05	6.44779e-05	significant	Up
PON3	2299.12	0.749995	0.188864	4.66239e-05	9.31093e-05	significant	Up
PON2	8362.19	0.710166	0.11535	6.84101e-10	2.08067e-09	significant	Up
ITGB8	1987	1.40955	0.232408	2.8261e-10	8.86497e-10	significant	Up
DUS4L	222.649	1.12387	0.0975441	3.46392e-31	4.07627e-30	significant	Up
DNAH11	840.888	0.830071	0.244101	0.00288403	0.00471828	significant	Up
DLX5	53.8575	2.62126	0.258467	1.18546e-21	8.0929e-21	significant	Up
STEAP1B	81.9903	2.3409	0.251883	7.51129e-22	5.19506e-21	significant	Up
MPP6	677.617	1.13159	0.134703	2.33046e-17	1.20609e-16	significant	Up
GSDME	696.786	0.51094	0.15479	0.000779551	0.00136277	significant	Up
ATP6V0A4	381.87	1.97926	0.286078	3.90859e-13	1.51944e-12	significant	Up
ADAP1	427.02	0.515904	0.147425	0.000389701	0.000703958	significant	Up
MET	13469.3	1.24612	0.208633	6.47392e-10	1.97425e-09	significant	Up
RNF32	88.5004	0.529122	0.107312	6.64692e-07	1.56232e-06	significant	Up
LMBR1	2422.62	0.351511	0.0735135	1.63613e-06	3.72187e-06	significant	Up
HOXA1	75.4357	2.0054	0.246106	1.75374e-15	7.99655e-15	significant	Up
HOXA3	239.251	0.519666	0.200759	0.0076465	0.0118556	significant	Up
LFNG	2861.11	1.08784	0.154202	1.46147e-12	5.45946e-12	significant	Up
BRAT1	2709.86	0.734212	0.0913378	7.57793e-16	3.54675e-15	significant	Up
IQCE	1887.68	0.275567	0.0923025	0.00269619	0.0044262	significant	Up
ANKRD7	16.4446	2.20948	0.259027	1.48902e-18	8.32442e-18	significant	Up
SSBP1	2787.86	0.650913	0.0769926	3.58105e-17	1.82142e-16	significant	Up
HOXA13	21.5545	6.65647	0.640572	5.53147e-23	4.1224e-22	significant	Up
EVX1	3.69467	5.69409	0.809733	1.58407e-12	5.90612e-12	significant	Up
HIBADH	2463.8	0.575129	0.0821975	2.29881e-12	8.44831e-12	significant	Up
TAX1BP1	9802.37	0.401706	0.0689323	6.27641e-09	1.75947e-08	significant	Up
CHN2	14.2464	0.778275	0.2176	0.00145379	0.00246438	significant	Up
GRB10	2740	0.548617	0.123607	7.35002e-06	1.57763e-05	significant	Up
ABHD11	2054.19	1.41903	0.113671	5.86168e-36	8.77723e-35	significant	Up
FKBP14	945.008	0.820083	0.0973613	2.34613e-17	1.21388e-16	significant	Up
PLEKHA8	921.96	1.31672	0.0966069	9.52914e-43	1.99274e-41	significant	Up
STX1A	662.964	3.08102	0.159902	5.80063e-84	6.69681e-82	significant	Up
GARS1	5923.28	1.08279	0.0839367	6.26016e-38	1.02727e-36	significant	Up
CRHR2	34.841	1.42498	0.261034	0.000173553	0.000325971	significant	Up
CASP2	2169.4	0.563441	0.0682723	2.26088e-16	1.09459e-15	significant	Up
CHCHD2	10150	0.672454	0.114385	3.20381e-09	9.2007e-09	significant	Up
HSPB1	19811.3	0.815723	0.133405	8.36755e-10	2.52723e-09	significant	Up
NPTX2	254.204	2.46296	0.263395	7.85465e-22	5.42677e-21	significant	Up
PDAP1	5103.05	0.480363	0.0819061	7.25694e-09	2.02387e-08	significant	Up
BUD31	1433.19	0.392533	0.0964786	4.26022e-05	8.54981e-05	significant	Up
PTCD1	114.684	0.295821	0.0859384	0.000544305	0.000966504	significant	Up
ZKSCAN1	3657.78	0.375574	0.0990281	0.000203595	0.000379546	significant	Up
EIF3B	10660.1	0.9415	0.0829789	3.69498e-30	4.12902e-29	significant	Up
SNX8	2199.18	0.378179	0.10466	0.000321405	0.000586287	significant	Up
NUDT1	653.198	0.960948	0.105077	2.92637e-20	1.82359e-19	significant	Up
PTPRZ1	477.717	2.00531	0.314197	1.41779e-11	4.91429e-11	significant	Up
TAF6	1308.49	0.567879	0.0793519	6.46008e-13	2.47045e-12	significant	Up
WASL	4049.66	0.180788	0.0681623	0.00806157	0.0124714	significant	Up
HYAL4	5.90896	1.04904	0.325444	0.000503768	0.000897873	significant	Up
AIMP2	667.496	1.04029	0.091226	1.74147e-30	1.98584e-29	significant	Up
TFR2	149	3.07601	0.165609	6.65562e-72	4.84544e-70	significant	Up
FSCN3	3.41178	0.0495637	0.185343	0.00171414	0.00288191	significant	Up
MOSPD3	974.114	0.447621	0.0986283	5.36621e-06	1.16736e-05	significant	Up
PCOLCE	2612.24	0.586286	0.143728	4.48281e-05	8.97436e-05	significant	Up
FBXO24	16.0654	0.741594	0.147976	3.42308e-07	8.24845e-07	significant	Up
RBM28	1544.28	0.742254	0.0727504	2.31612e-24	1.86273e-23	significant	Up
USP42	905.423	0.301617	0.0683531	1.15002e-05	2.42573e-05	significant	Up
IMPDH1	3495.48	0.319949	0.107447	0.00282307	0.00462399	significant	Up
LSM5	1625.22	0.725845	0.0821038	6.48371e-19	3.7011e-18	significant	Up
AP1S1	2643.88	1.11766	0.100172	3.92483e-29	4.12371e-28	significant	Up
MOGAT3	2.58735	4.02395	0.653982	3.6739e-08	9.68406e-08	significant	Up
C1GALT1	2634.78	0.707362	0.110506	1.44945e-10	4.66209e-10	significant	Up
PLOD3	4122.38	0.387985	0.0904366	1.86135e-05	3.85733e-05	significant	Up
RPA3	1167.75	0.760944	0.0961605	2.25661e-15	1.02226e-14	significant	Up
ZNHIT1	3748.51	0.49227	0.106094	3.04128e-06	6.75682e-06	significant	Up
PHF14	2307.12	0.55729	0.0799032	3.40157e-12	1.23338e-11	significant	Up
TMEM106B	5441.53	0.889034	0.103773	5.70958e-18	3.06211e-17	significant	Up
EZH2	921.554	2.54655	0.126175	8.90238e-92	1.67014e-89	significant	Up
CEP41	706.425	0.467478	0.0776457	1.49725e-09	4.42149e-09	significant	Up
SFRP4	3055.86	1.09291	0.199582	1.70385e-08	4.61078e-08	significant	Up
MEST	2591.97	1.26228	0.118705	6.9442e-27	6.39398e-26	significant	Up
ACTR3C	203.17	0.421424	0.136617	0.0017815	0.00298899	significant	Up
POU6F2	207.103	3.90722	0.38253	1.82405e-26	1.64611e-25	significant	Up
AGR2	27170.2	2.4701	0.208499	1.0875e-33	1.44636e-32	significant	Up
CHCHD3	2037.73	0.258313	0.0686404	0.000185893	0.00034791	significant	Up
TMEM176B	5860.82	0.87613	0.148968	2.38384e-09	6.92438e-09	significant	Up
PSMA2	63.2343	1.00778	0.166166	5.33746e-10	1.63973e-09	significant	Up
MRPL32	1757.53	0.459523	0.0803057	1.08471e-08	2.98585e-08	significant	Up
COA1	2139.4	0.74266	0.0777447	9.55587e-22	6.56033e-21	significant	Up
URGCP	2004.67	0.190037	0.0685337	0.00641232	0.0100321	significant	Up
RHEB	4360.19	0.624797	0.0891193	2.28979e-12	8.41676e-12	significant	Up
AEBP1	17381	0.384862	0.150652	0.0111071	0.0168896	significant	Up
POLD2	4143.47	0.787827	0.0893579	1.49806e-18	8.37257e-18	significant	Up
YKT6	5651.43	0.763393	0.0769916	3.90486e-23	2.93481e-22	significant	Up
TBL2	2826.39	0.687773	0.0719593	9.59205e-22	6.58285e-21	significant	Up
GALNTL5	0.902011	3.11587	0.825261	0.00087642	0.00152269	significant	Up
LIMK1	4283.78	1.10857	0.105288	5.21678e-26	4.58076e-25	significant	Up
LHX2	23.5346	4.76704	0.38773	4.24897e-35	6.10469e-34	significant	Up
FKTN	947.363	0.443053	0.0857832	2.09668e-07	5.15347e-07	significant	Up
CORO2A	2452.08	0.307249	0.108936	0.00458486	0.0073162	significant	Up
SEC61B	3479.52	0.292298	0.0801937	0.000256686	0.000473589	significant	Up
ASPN	1552.68	0.715361	0.184964	7.35918e-05	0.000144046	significant	Up
PTGR1	2860.56	1.33046	0.177451	1.71833e-14	7.33136e-14	significant	Up
AMBP	299.762	3.50007	0.333037	2.27717e-18	1.25863e-17	significant	Up
DNM1	615.17	1.13667	0.148597	7.07831e-15	3.10348e-14	significant	Up
PLGRKT	903.467	0.448651	0.104955	1.80396e-05	3.74199e-05	significant	Up
ELAVL2	47.0079	3.46367	0.344952	2.20309e-25	1.86645e-24	significant	Up
NCS1	1007.43	0.711711	0.123351	5.20985e-09	1.46871e-08	significant	Up
KCNT1	42.857	1.5365	0.265973	4.54731e-06	9.94313e-06	significant	Up
CA9	863.499	5.58766	0.324632	1.59187e-68	1.00841e-66	significant	Up
FUBP3	2610.59	0.107959	0.0497833	0.030402	0.043574	significant	Up
CREB3	2408.49	0.215129	0.0778552	0.00582233	0.00916864	significant	Up
LHX3	1.31769	3.39958	0.660508	4.61645e-05	9.22202e-05	significant	Up
EDF1	8728.26	0.330201	0.0863949	0.000131912	0.000250927	significant	Up
GLIS3	1147.09	0.383076	0.139093	0.00551031	0.00870822	significant	Up
APBA1	309.928	0.450408	0.120555	0.000159569	0.000300982	significant	Up
ABCA2	2424.46	0.285176	0.102966	0.00629662	0.00986535	significant	Up
UBE2R2	4156.91	0.23866	0.0615822	0.00012515	0.000238663	significant	Up
EXOSC3	535.186	0.469341	0.0773673	1.31105e-09	3.89642e-09	significant	Up
DVL1	3746.13	0.548136	0.104568	1.36056e-07	3.3981e-07	significant	Up
CCNJ	577.033	0.528002	0.0858369	6.61727e-10	2.01451e-09	significant	Up
DNTT	1.26646	1.78178	0.485256	3.2413e-05	6.58281e-05	significant	Up
ATRNL1	23.7468	1.01633	0.287746	0.00528622	0.00837103	significant	Up
RASSF4	2856.7	0.548456	0.112671	9.60803e-07	2.22904e-06	significant	Up
DNMBP	1875.41	0.561588	0.0889392	2.47081e-10	7.78426e-10	significant	Up
ERLIN1	2504.59	0.17578	0.0829978	0.0339857	0.0483799	significant	Up
SEC23IP	2935.39	0.309198	0.0555096	2.74245e-08	7.30084e-08	significant	Up
MINPP1	1157.71	0.41352	0.0722079	9.14231e-09	2.52585e-08	significant	Up
TLX1	6.1935	6.33196	0.790488	1.18519e-18	6.6583e-18	significant	Up
TWNK	651.231	1.21505	0.0960679	3.77098e-37	6.00618e-36	significant	Up
LZTS2	3152.16	0.32433	0.0808712	5.73218e-05	0.000113486	significant	Up
KAZALD1	475.297	0.912988	0.14445	1.29563e-10	4.18318e-10	significant	Up
FGF8	5.79913	1.04793	0.297489	0.000805684	0.00140694	significant	Up
NPM3	1015.77	1.67584	0.118749	5.22358e-46	1.28683e-44	significant	Up
GBF1	5324.25	0.192055	0.0627758	0.00226528	0.00375449	significant	Up
ANKRD26	473.645	0.379205	0.107328	0.000369172	0.000669479	significant	Up
LHPP	1180.7	0.446359	0.108805	3.51287e-05	7.11287e-05	significant	Up
GTPBP4	2790.27	0.79368	0.0869944	5.67193e-20	3.45612e-19	significant	Up
EDRF1	613.694	0.666053	0.0830665	7.83339e-16	3.66253e-15	significant	Up
BCCIP	1987.66	0.489185	0.0696306	2.78334e-12	1.01677e-11	significant	Up
MTPAP	1045.23	0.582628	0.0671079	4.31297e-18	2.33427e-17	significant	Up
NEURL1	141.478	1.38103	0.27861	2.76246e-06	6.15559e-06	significant	Up
SH3PXD2A	5836.71	0.324528	0.0880352	0.000215073	0.000399723	significant	Up
PITRM1	3280.66	0.364241	0.0748485	1.58298e-06	3.60601e-06	significant	Up
DKK1	705.855	2.3127	0.346814	1.38342e-12	5.17882e-12	significant	Up
EBF3	23.0721	0.261631	0.2209	0.0331571	0.0472936	significant	Up
GLRX3	2848.52	0.851215	0.0866616	6.23908e-23	4.64266e-22	significant	Up
TASOR2	2893.82	0.628792	0.0824164	1.7377e-14	7.41075e-14	significant	Up
XPNPEP1	2194.11	0.296495	0.0590476	4.944e-07	1.1758e-06	significant	Up
SMC3	2896.81	0.229226	0.0757945	0.0027853	0.0045648	significant	Up
TFAM	2142.15	0.489394	0.07499	5.69617e-11	1.88946e-10	significant	Up
CCDC6	5255.76	0.339002	0.0822505	4.76944e-05	9.5179e-05	significant	Up
CUL2	1797.65	0.242638	0.0625428	9.94034e-05	0.000191779	significant	Up
UBE2S	865.259	1.70234	0.149628	1.07394e-30	1.23402e-29	significant	Up
RPL28	29417.2	0.355033	0.108751	0.00139709	0.0023732	significant	Up
DNAJC12	1128.7	4.24286	0.254339	3.635e-64	1.92202e-62	significant	Up
PPIF	2775.45	1.07639	0.0919925	1.0131e-31	1.22394e-30	significant	Up
PBLD	603.483	1.06772	0.159815	9.19162e-12	3.22782e-11	significant	Up
CYP2C18	129.582	1.48382	0.298494	1.17686e-07	2.96165e-07	significant	Up
KRT23	165.04	2.31879	0.364738	9.81366e-08	2.49348e-07	significant	Up
NUFIP2	6057.06	0.435215	0.0766976	1.50783e-08	4.09397e-08	significant	Up
GIT1	3641.18	0.278284	0.0832252	0.000849699	0.00147982	significant	Up
RPL19	45448.2	0.38061	0.0886028	4.12619e-05	8.29361e-05	significant	Up
RUNDC3A	72.0903	2.18933	0.238624	3.46623e-13	1.35232e-12	significant	Up
UBTF	5158.82	0.161063	0.0522016	0.00287539	0.00470533	significant	Up
PSMD3	6888.48	0.623871	0.0794139	1.03318e-14	4.47368e-14	significant	Up
RAPGEFL1	683.248	1.1269	0.163668	2.08137e-12	7.68539e-12	significant	Up
RNF43	746.468	1.2484	0.133091	1.94357e-21	1.30447e-20	significant	Up
WNT3	477.278	2.05858	0.136428	1.63846e-52	5.49279e-51	significant	Up
RAD51C	614.727	0.505292	0.063038	1.09104e-15	5.04677e-15	significant	Up
MTMR4	2384.64	0.693324	0.0652336	2.00699e-26	1.80536e-25	significant	Up
TRIM37	1545.67	0.603987	0.0783439	9.50681e-15	4.1302e-14	significant	Up
DHX40	2932.03	0.41248	0.0726585	1.36867e-08	3.73224e-08	significant	Up
TUBD1	447.76	0.347922	0.0784405	9.06829e-06	1.93072e-05	significant	Up
KPNB1	10671.2	0.664933	0.0646971	6.98186e-25	5.77216e-24	significant	Up
GOSR2	2301.79	0.30165	0.0522373	8.14762e-09	2.26128e-08	significant	Up
PNPO	822.536	0.526657	0.0672203	4.01265e-15	1.78583e-14	significant	Up
RPS6KB1	1795.78	0.482962	0.0706612	1.01972e-11	3.57066e-11	significant	Up
TRIM16L	735.378	1.88908	0.220166	9.49144e-19	5.3662e-18	significant	Up
CDK5RAP3	372.227	1.75982	0.159699	3.88247e-29	4.0836e-28	significant	Up
CBX1	3416.69	0.754976	0.0778651	1.99715e-22	1.43947e-21	significant	Up
RECQL5	1542.89	0.823588	0.0811462	2.07594e-24	1.6744e-23	significant	Up
PIGL	358.562	0.544685	0.0923672	2.91763e-09	8.4098e-09	significant	Up
GALK1	1108.2	0.390868	0.106892	0.000244769	0.000452157	significant	Up
INTS2	885.383	0.45998	0.075399	9.05978e-10	2.72786e-09	significant	Up
MED13	4845.01	0.290334	0.0897554	0.0015912	0.00268586	significant	Up
HOXB6	153.16	0.971335	0.23004	1.06149e-05	2.24488e-05	significant	Up
ENO3	623.822	2.54778	0.250923	1.37083e-25	1.17308e-24	significant	Up
RASD1	4244.93	1.61518	0.235332	1.05652e-12	3.99106e-12	significant	Up
RAI1	2609.39	0.440648	0.0941691	2.92313e-06	6.50248e-06	significant	Up
NUP88	1540.52	0.589834	0.0725396	4.99718e-16	2.36421e-15	significant	Up
C1QBP	3091.24	0.635894	0.10333	8.69278e-10	2.62141e-09	significant	Up
CPD	15739.2	1.42364	0.140079	9.5055e-25	7.79579e-24	significant	Up
GOSR1	2570.16	0.201913	0.0519246	0.000110827	0.000212327	significant	Up
CCDC47	6245.01	0.261551	0.0659108	8.00064e-05	0.000155991	significant	Up
MED31	167.722	0.266514	0.0970963	0.00579083	0.00912125	significant	Up
DRG2	1043.57	0.153047	0.0632291	0.0154425	0.0230193	significant	Up
FTSJ3	2968.87	0.500935	0.0696462	5.42003e-13	2.08457e-12	significant	Up
ALDH3A1	1889.83	1.78437	0.358215	5.69752e-08	1.47844e-07	significant	Up
SMARCD2	5095.46	0.376822	0.0653826	1.32088e-08	3.60745e-08	significant	Up
SYNGR2	15928.3	0.313062	0.101805	0.0028422	0.00465336	significant	Up
UTP6	2185.07	0.628152	0.0550693	2.89251e-30	3.2509e-29	significant	Up
C17orf75	883.483	0.552478	0.0724086	1.88873e-14	8.02854e-14	significant	Up
PSMD11	5333	0.754008	0.0754582	1.27781e-23	9.85038e-23	significant	Up
LGALS3BP	52881.6	0.735766	0.114981	2.24347e-10	7.09667e-10	significant	Up
CCL7	48.0113	1.81322	0.269502	1.77126e-12	6.58143e-12	significant	Up
CCL8	214.606	0.541645	0.213196	0.00853132	0.0131605	significant	Up
CCL1	4.4699	1.87961	0.345995	1.28242e-07	3.21281e-07	significant	Up
KRT32	8.62886	1.84318	0.350161	1.78534e-08	4.82262e-08	significant	Up
KAT2A	2789.27	1.69367	0.10287	1.10835e-61	5.32637e-60	significant	Up
HSD17B1	43.9176	2.00589	0.198187	4.25015e-25	3.5529e-24	significant	Up
DLX4	158.199	1.17847	0.171279	1.89955e-12	7.03802e-12	significant	Up
COL1A1	129548	2.87523	0.194483	6.10919e-51	1.9102e-49	significant	Up
MRPL27	1737.33	0.582124	0.084243	4.7431e-12	1.7046e-11	significant	Up
LRRC59	7379.33	0.8359	0.0748754	3.83053e-29	4.03115e-28	significant	Up
RND2	210.934	0.885731	0.19437	2.62404e-06	5.86658e-06	significant	Up
ABCC3	10965.4	2.53082	0.156235	1.75489e-59	7.67705e-58	significant	Up
LUC7L3	5196.68	0.52459	0.0828172	4.85876e-10	1.49809e-09	significant	Up
MPP2	162.41	0.631881	0.180026	0.00033008	0.000601662	significant	Up
EFTUD2	5209	0.532443	0.0586855	1.58145e-19	9.38717e-19	significant	Up
MMD	1391.58	0.476661	0.126852	0.000159765	0.000301321	significant	Up
MAP2K6	666.722	0.876066	0.170512	1.46138e-07	3.64383e-07	significant	Up
WSB1	13147	0.358742	0.139095	0.00899149	0.0138332	significant	Up
SLC9A3R1	2996.35	0.963497	0.125706	2.00399e-14	8.49258e-14	significant	Up
NAT9	1695.43	1.06486	0.0802333	1.86179e-40	3.5097e-39	significant	Up
VTN	73.9847	1.86244	0.263692	0.0053693	0.00849708	significant	Up
IFT20	830.145	0.462276	0.0767203	1.44344e-09	4.27035e-09	significant	Up
CDR2L	1701.04	0.380114	0.123494	0.00187942	0.00314354	significant	Up
UNC119	1257.03	0.621298	0.0687248	1.15405e-19	6.91332e-19	significant	Up
ALDOC	900.044	0.732084	0.152865	1.14613e-06	2.64422e-06	significant	Up
RAB34	4480.47	0.821074	0.0900654	1.14492e-19	6.86492e-19	significant	Up
PHF12	2938.83	0.55552	0.0620989	3.03324e-19	1.77032e-18	significant	Up
PHOX2B	6.25962	7.23531	0.962248	1.08447e-09	3.24675e-09	significant	Up
TMEM33	4459.05	0.522223	0.077199	1.11218e-11	3.88398e-11	significant	Up
GNRHR	14.957	2.35933	0.256739	8.23389e-09	2.28425e-08	significant	Up
OCIAD1	5911.77	0.218989	0.0642809	0.000674795	0.00118751	significant	Up
UGT2B10	1.74976	5.36125	1.1322	2.34974e-06	5.2751e-06	significant	Up
DCUN1D4	1537.34	0.320061	0.0736114	1.63871e-05	3.41081e-05	significant	Up
NMU	242.391	4.56663	0.270369	7.49329e-66	4.22548e-64	significant	Up
CRACD	261.904	1.40617	0.18231	2.80126e-15	1.25963e-14	significant	Up
NDUFC1	1601.92	0.161018	0.0760519	0.0339059	0.0482699	significant	Up
INPP4B	1471.91	0.965226	0.153075	1.32325e-10	4.26953e-10	significant	Up
CPE	7210.44	0.95425	0.210659	3.14167e-06	6.96875e-06	significant	Up
ANXA10	214.31	7.51569	0.451991	2.13516e-44	4.87242e-43	significant	Up
GRPEL1	1647.31	0.232273	0.0719817	0.00139861	0.00237557	significant	Up
GAR1	844.568	0.520925	0.07147	2.56901e-13	1.01077e-12	significant	Up
GALNT7	3114.19	1.74258	0.111737	2.92576e-55	1.10212e-53	significant	Up
DHX15	6137.06	0.41851	0.0581472	1.87139e-12	6.93631e-12	significant	Up
SEPSECS	706.11	0.33335	0.0765866	1.27104e-05	2.67204e-05	significant	Up
CPZ	11.5624	1.39809	0.200664	1.14721e-12	4.32441e-12	significant	Up
TRIM2	4407.59	1.4315	0.142222	2.04952e-24	1.65377e-23	significant	Up
FBXW7	1162.47	0.378352	0.0958139	7.66639e-05	0.000149789	significant	Up
NEIL3	216.539	4.26578	0.220972	7.00824e-85	8.70941e-83	significant	Up
CLNK	71.8465	1.30522	0.179304	8.20856e-14	3.33037e-13	significant	Up
NSD2	4022.79	0.92535	0.0922212	1.19931e-23	9.26725e-23	significant	Up
NKX3-2	18.0696	3.56594	0.331219	1.14537e-27	1.10521e-26	significant	Up
MFSD10	4544.07	0.401567	0.104807	0.000126096	0.000240353	significant	Up
GLRB	340.026	0.680696	0.144965	1.82399e-06	4.12757e-06	significant	Up
HGFAC	29.3222	2.90561	0.291543	1.01172e-24	8.29402e-24	significant	Up
KLHL5	1869.39	0.556575	0.115568	1.14982e-06	2.6518e-06	significant	Up
NCAPG	583.118	3.19123	0.169304	8.40998e-81	8.54621e-79	significant	Up
UGDH	7451.81	1.86245	0.173209	6.11079e-28	6.00039e-27	significant	Up
HTATIP2	3083.25	0.655333	0.101726	1.37783e-10	4.43757e-10	significant	Up
CCDC34	568.7	1.42722	0.128771	3.24152e-29	3.42978e-28	significant	Up
ZPR1	2148.31	0.242739	0.0639242	0.000142804	0.000270667	significant	Up
MTCH2	3604.08	0.572419	0.0657681	2.54403e-18	1.40137e-17	significant	Up
FNBP4	2894.56	0.405197	0.0830657	9.62525e-07	2.2325e-06	significant	Up
SC5D	4815.63	0.466053	0.139359	0.000716309	0.00125762	significant	Up
B3GAT1	275.666	2.22964	0.26469	2.23197e-18	1.23435e-17	significant	Up
HSPA8	48855.1	0.273229	0.0828143	0.00915413	0.0140646	significant	Up
P2RX3	10.0617	1.16157	0.228517	1.17289e-07	2.95243e-07	significant	Up
DNAJC4	1318.27	0.4078	0.0829775	7.91413e-07	1.84837e-06	significant	Up
SNX15	36.1024	0.474511	0.138304	0.00049766	0.000887554	significant	Up
ATG2A	2287.65	0.246523	0.0777895	0.00174175	0.00292657	significant	Up
OSBP	3646.94	0.200285	0.0528691	0.000161741	0.000304755	significant	Up
PUS3	561.129	0.276354	0.0658671	2.5729e-05	5.27643e-05	significant	Up
DCPS	1130.77	0.4737	0.0747845	2.38996e-10	7.53834e-10	significant	Up
KMT5B	2734.19	0.159573	0.0598432	0.00756504	0.011734	significant	Up
FOXRED1	1156.91	0.838252	0.0800062	9.01792e-26	7.79914e-25	significant	Up
PPP6R3	4746.04	0.208628	0.0576852	0.000318671	0.000581681	significant	Up
ST3GAL4	1686.39	0.273149	0.12401	0.0262822	0.0380269	significant	Up
CCDC86	620.028	0.84213	0.0937565	1.61981e-19	9.61193e-19	significant	Up
PRPF19	5251.02	0.626534	0.0707083	5.9535e-19	3.41242e-18	significant	Up
CCKBR	4.77931	1.96516	0.388861	0.00868119	0.0133833	significant	Up
HPX	79.7109	1.62821	0.232693	6.50191e-08	1.6778e-07	significant	Up
CHORDC1	1363.24	0.804508	0.0996318	5.1917e-16	2.45445e-15	significant	Up
PANX1	1172.87	0.507285	0.0832869	9.22667e-10	2.77597e-09	significant	Up
APOA4	1.10488	4.52093	1.44434	0.0138725	0.0207996	significant	Up
APOC3	2.31472	3.9299	0.808268	0.0327826	0.0468006	significant	Up
CEP164	1327.49	0.209339	0.0762178	0.00696612	0.0108507	significant	Up
UBE4A	1820.91	0.218751	0.0943913	0.0198767	0.0292403	significant	Up
UPK2	25.5623	1.62996	0.259737	0.000201036	0.000374884	significant	Up
NECTIN1	2338.06	1.56931	0.146328	1.43821e-27	1.37959e-26	significant	Up
KIAA1549L	99.8026	2.11413	0.238236	4.66056e-15	2.06523e-14	significant	Up
PDHX	1372.45	0.31105	0.0695539	7.34124e-06	1.57609e-05	significant	Up
ACCS	810.133	0.30678	0.128528	0.0158342	0.0235654	significant	Up
MDK	13560.5	3.06751	0.163146	2.11451e-78	1.97398e-76	significant	Up
NAA40	1339.86	0.917494	0.0787603	1.70292e-31	2.03713e-30	significant	Up
CARS1	2114.36	0.482426	0.0634066	2.37432e-14	1.00076e-13	significant	Up
SLC22A18	1450.41	1.39582	0.129121	1.48792e-27	1.42518e-26	significant	Up
SLC35F2	1880.81	1.85623	0.111667	5.38243e-63	2.7277e-61	significant	Up
CALCA	3144.2	8.49329	0.547076	1.31354e-39	2.34553e-38	significant	Up
PITPNM1	3118.67	0.680473	0.102178	2.95067e-11	1.0021e-10	significant	Up
NDUFS8	3498.79	0.766675	0.097235	3.77042e-15	1.68186e-14	significant	Up
POU2AF1	1143.44	1.56535	0.201159	1.35762e-15	6.23551e-15	significant	Up
PSMD9	153.722	0.198334	0.0711186	0.00517975	0.00820976	significant	Up
P3H3	1076.39	1.08927	0.149397	1.21013e-13	4.85722e-13	significant	Up
PRPF40B	385.493	0.879017	0.0953544	1.68086e-20	1.06336e-19	significant	Up
COQ5	1250.29	0.251767	0.0807469	0.0017665	0.0029651	significant	Up
ASIC1	170.845	1.28695	0.167918	4.99428e-15	2.2086e-14	significant	Up
TSPAN11	1260.1	0.583802	0.236073	0.0100329	0.0153374	significant	Up
SLC11A2	4211.1	0.192797	0.0808474	0.0191763	0.0282526	significant	Up
MLEC	10621.7	0.596388	0.0883848	2.95285e-11	1.00266e-10	significant	Up
CSRNP2	1869.06	0.499824	0.069405	7.23413e-13	2.76159e-12	significant	Up
IL23A	124.536	2.11404	0.178574	1.83398e-33	2.41123e-32	significant	Up
ATP5F1B	21926.3	0.296812	0.086892	0.00131085	0.00223332	significant	Up
PTGES3	13895.5	0.359234	0.0745909	1.81647e-06	4.11102e-06	significant	Up
BCL7A	1036.52	0.270381	0.0864998	0.00169112	0.00284639	significant	Up
RSRC2	3024.04	0.189455	0.0496647	0.00014675	0.000277876	significant	Up
CYP27B1	345.678	2.38549	0.165033	1.21171e-48	3.39678e-47	significant	Up
MYF6	1.00428	0.838899	0.397255	0.0162738	0.0241936	significant	Up
KRT18	27422.7	1.22335	0.128933	4.10753e-20	2.52654e-19	significant	Up
PPM1H	1341.4	1.05438	0.148865	5.57221e-13	2.14141e-12	significant	Up
WNT5B	449.96	0.887137	0.175153	2.06729e-07	5.08381e-07	significant	Up
MAGOHB	749.533	0.830134	0.0872153	9.9559e-22	6.83015e-21	significant	Up
TRPV4	489.96	0.353554	0.166445	0.0309233	0.0442919	significant	Up
FOXM1	1274.71	3.33443	0.172293	2.85924e-84	3.40162e-82	significant	Up
PRR4	18.2772	0.976698	0.180481	2.75927e-08	7.34462e-08	significant	Up
ARPC3	8050.6	0.278263	0.0804962	0.000530885	0.000943963	significant	Up
MYL2	1.72442	1.9205	0.315632	0.0312646	0.0447577	significant	Up
RAD51AP1	439.035	2.05282	0.149772	7.31049e-44	1.61535e-42	significant	Up
CUX2	10.9324	0.430705	0.208352	0.0328546	0.0468963	significant	Up
MANSC1	1765.17	0.294211	0.131479	0.0258309	0.0374211	significant	Up
ACAD10	1259.31	0.455871	0.075969	2.2531e-09	6.55402e-09	significant	Up
NAA25	1445.28	0.882774	0.0823028	4.56901e-27	4.27149e-26	significant	Up
SCNN1A	16015.9	0.539994	0.153844	0.000440892	0.000791448	significant	Up
LTBR	6655.14	0.567115	0.100803	2.00141e-08	5.38466e-08	significant	Up
OGFOD2	26.5181	1.1302	0.128956	7.6045e-19	4.32192e-18	significant	Up
CDK2AP1	4903.1	0.445119	0.0788958	1.60591e-08	4.35239e-08	significant	Up
OAS3	5765.9	0.845092	0.128235	2.90538e-11	9.87062e-11	significant	Up
RASAL1	487.031	4.00396	0.198808	4.12042e-92	8.20342e-90	significant	Up
GTF2H3	1390.81	0.292718	0.0608283	1.44517e-06	3.30404e-06	significant	Up
EIF2B1	2433.39	0.397304	0.0541682	1.99162e-13	7.90772e-13	significant	Up
DDX55	956.558	0.868565	0.0740126	4.60496e-32	5.65078e-31	significant	Up
SLC38A1	5260.27	0.636233	0.133503	1.34414e-06	3.08245e-06	significant	Up
VDR	2539.88	0.658591	0.116417	1.14292e-08	3.13813e-08	significant	Up
FZD10	250.101	1.81266	0.326	2.48788e-06	5.56983e-06	significant	Up
RFC5	685.596	0.922445	0.0886869	1.28369e-25	1.10045e-24	significant	Up
COPZ1	8548.42	0.31742	0.0699621	6.93207e-06	1.49186e-05	significant	Up
TBC1D30	272.353	0.669276	0.130929	2.20279e-07	5.40476e-07	significant	Up
CAND1	6385.47	0.582947	0.0930384	3.36222e-10	1.0496e-09	significant	Up
IL26	5.94951	0.747791	0.277652	0.00417638	0.00669449	significant	Up
IFNG	43.26	1.22416	0.254488	4.25259e-07	1.01657e-06	significant	Up
MDM1	532.545	0.222264	0.0903374	0.0133568	0.0200759	significant	Up
NUP107	2086.93	0.824442	0.100206	1.34438e-16	6.6171e-16	significant	Up
CNOT2	3228.5	0.42199	0.0783966	6.78434e-08	1.7486e-07	significant	Up
TIMELESS	2044.6	1.70151	0.110904	5.85923e-54	2.08612e-52	significant	Up
CPSF6	3695.53	0.636727	0.0620955	2.09985e-24	1.69228e-23	significant	Up
MRPL51	3259.53	0.546621	0.0878984	4.36309e-10	1.3506e-09	significant	Up
GAPDH	54771.2	1.68064	0.119006	4.2255e-44	9.49813e-43	significant	Up
NOP2	19.5508	0.459391	0.133059	0.000464195	0.000831215	significant	Up
CHD4	1403.49	0.50309	0.0794895	2.04325e-10	6.48858e-10	significant	Up
GNB3	47.3519	1.78661	0.168944	6.86645e-27	6.32537e-26	significant	Up
CDCA3	468.941	3.26068	0.163876	1.42321e-89	2.37336e-87	significant	Up
USP5	4223.77	0.363873	0.077315	2.34784e-06	5.27203e-06	significant	Up
TPI1	24715.4	1.10684	0.100275	2.54362e-28	2.54767e-27	significant	Up
SPSB2	1148.05	0.725566	0.126822	7.35432e-09	2.05015e-08	significant	Up
ENO2	3242.8	0.816597	0.137054	1.87391e-09	5.48565e-09	significant	Up
NT5DC3	763.165	0.882614	0.111887	1.61015e-15	7.35729e-15	significant	Up
SLCO1B3	114.77	6.97496	0.544446	6.9876e-40	1.27535e-38	significant	Up
APOBEC1	37.3671	7.96885	0.709466	1.87288e-35	2.73721e-34	significant	Up
SUDS3	2745.25	0.407124	0.0709402	8.77407e-09	2.42824e-08	significant	Up
GOLT1B	3110.82	0.705267	0.10765	4.28183e-11	1.43495e-10	significant	Up
LDHB	712.387	0.990615	0.144665	3.35031e-12	1.21547e-11	significant	Up
CMAS	1793.97	0.671818	0.102881	4.98065e-11	1.6603e-10	significant	Up
COX6A1	1243.04	0.586518	0.10545	2.50621e-08	6.69935e-08	significant	Up
SRSF9	2064.79	0.497918	0.0683259	4.26916e-13	1.65499e-12	significant	Up
FRK	1750.15	0.930247	0.114467	2.13341e-16	1.03467e-15	significant	Up
TMEM14C	4830.24	0.1957	0.0921304	0.0331471	0.0472827	significant	Up
PAK1IP1	989.646	0.785862	0.0922853	1.09396e-17	5.77653e-17	significant	Up
GABRR2	52.2348	1.10735	0.156596	5.24799e-13	2.0196e-12	significant	Up
TPD52L1	995.861	0.468656	0.169271	0.00469139	0.00747641	significant	Up
FBXO5	402.176	0.908194	0.110599	1.07405e-16	5.31333e-16	significant	Up
PPARD	3147.39	0.326503	0.0887143	0.00022095	0.00041002	significant	Up
OPRM1	2.59754	2.05205	0.457937	1.8253e-07	4.50803e-07	significant	Up
FANCE	434.139	0.398877	0.0968992	3.60707e-05	7.29527e-05	significant	Up
TULP1	10.3685	1.51408	0.227692	7.19876e-12	2.55002e-11	significant	Up
SLC26A8	34.4757	0.930118	0.197074	1.10162e-06	2.54484e-06	significant	Up
STK38	3389.02	0.478508	0.0643589	2.23214e-13	8.82679e-13	significant	Up
MRPL18	2034.29	0.344487	0.0785432	1.14954e-05	2.42498e-05	significant	Up
IL17A	2.91011	2.01891	0.490703	2.32663e-06	5.22561e-06	significant	Up
MCM3	4467.84	0.898196	0.0898793	1.73417e-23	1.3274e-22	significant	Up
CILK1	1608.56	0.307602	0.0811721	0.000142519	0.000270153	significant	Up
SAYSD1	951.767	0.275857	0.0641041	1.60665e-05	3.34836e-05	significant	Up
BAG2	832.701	0.545941	0.141197	8.58452e-05	0.000166792	significant	Up
TSPO2	10.6737	1.15943	0.214026	1.88486e-08	5.0816e-08	significant	Up
CCNC	2346.53	0.26285	0.0887942	0.0029442	0.00481107	significant	Up
PRDM13	7.63395	6.08896	0.782569	3.14698e-18	1.71798e-17	significant	Up
E2F3	1322.42	1.36124	0.085769	4.16692e-57	1.69024e-55	significant	Up
PTP4A1	34.0283	1.10396	0.201406	1.49047e-08	4.0491e-08	significant	Up
SIM1	9.39374	4.35993	0.51684	6.57737e-14	2.68925e-13	significant	Up
ASCC3	2639.67	0.6866	0.0868527	2.40974e-15	1.08885e-14	significant	Up
COL9A1	13.9858	2.36839	0.283563	4.98367e-15	2.20491e-14	significant	Up
MED23	1522.79	0.179485	0.063537	0.00512429	0.00812384	significant	Up
WASF1	386.123	1.2507	0.135267	6.72701e-21	4.38086e-20	significant	Up
VNN1	393.294	0.978853	0.252116	0.000163122	0.000307238	significant	Up
ACOT13	1084.1	0.257116	0.0865747	0.00285013	0.00466557	significant	Up
GMNN	835.691	1.34811	0.109621	2.29314e-35	3.33394e-34	significant	Up
NR2E1	14.8089	4.76807	0.455697	1.4058e-28	1.42782e-27	significant	Up
TRIM38	2352.08	0.142223	0.0652803	0.0294959	0.0423936	significant	Up
PERP	12085.9	0.982389	0.12215	3.90329e-16	1.86021e-15	significant	Up
SLC39A7	10429.3	0.881884	0.0834696	2.61925e-26	2.33886e-25	significant	Up
UNC93A	17.2833	6.4484	0.636663	1.08066e-31	1.30394e-30	significant	Up
CUTA	4594.01	0.373321	0.0865895	1.51805e-05	3.17083e-05	significant	Up
PDE10A	673.485	1.566	0.258019	2.06271e-10	6.54718e-10	significant	Up
MDFI	1109.66	1.41518	0.175864	1.86562e-16	9.09323e-16	significant	Up
BYSL	1169.13	1.21928	0.102055	2.08469e-33	2.73166e-32	significant	Up
GUCA1B	62.7686	0.583588	0.153057	0.00010234	0.000196938	significant	Up
PPP2R5D	1191.42	0.203694	0.0714348	0.00427203	0.00684276	significant	Up
MRPL2	64.4327	0.594886	0.0893718	2.47201e-11	8.44534e-11	significant	Up
PTK7	8601.23	0.604213	0.112226	6.94426e-08	1.78911e-07	significant	Up
CUL9	1504.64	0.31246	0.075394	3.24192e-05	6.58339e-05	significant	Up
DNPH1	1315.54	0.770942	0.110409	1.77304e-12	6.58553e-12	significant	Up
COX7A2	4223.92	0.264285	0.109473	0.0151991	0.0226807	significant	Up
GMDS	1417.76	1.46379	0.123186	3.20929e-33	4.1661e-32	significant	Up
IMPG1	32.9986	0.514425	0.189723	0.00541977	0.00857138	significant	Up
VEGFA	13323.2	0.419068	0.130055	0.00111261	0.00191093	significant	Up
TTK	461.82	3.28301	0.170203	1.64936e-84	2.01129e-82	significant	Up
CCN6	37.063	3.11084	0.347454	1.01354e-20	6.52646e-20	significant	Up
TENT5A	2845.99	0.470006	0.140068	0.000776047	0.00135688	significant	Up
FBRSL1	2653.6	0.501073	0.0978737	3.29436e-07	7.95399e-07	significant	Up
ENPP5	1350.88	0.355	0.137313	0.00885443	0.0136363	significant	Up
PRSS16	1046.03	0.710273	0.108272	4.15971e-11	1.39522e-10	significant	Up
MEP1A	21.4866	1.76326	0.23323	2.02915e-06	4.58014e-06	significant	Up
TBX18	137.264	2.62034	0.346222	1.55516e-15	7.11437e-15	significant	Up
ERBIN	4872.09	0.23521	0.0794057	0.00350862	0.00567916	significant	Up
PCDHB2	179.932	0.970277	0.184344	6.21288e-08	1.60619e-07	significant	Up
HARS2	1269.31	0.473306	0.0552254	9.32216e-18	4.94386e-17	significant	Up
CEP72	375.493	1.28006	0.111833	6.71486e-31	7.77991e-30	significant	Up
MAN2A1	3334	0.626447	0.105529	2.55525e-09	7.40465e-09	significant	Up
TENT4A	1760.88	0.289639	0.0795271	0.00025782	0.000475546	significant	Up
DAP	11461.5	0.966555	0.091466	2.33362e-26	2.08572e-25	significant	Up
BRD8	2274.33	0.350297	0.0626433	2.14875e-08	5.76596e-08	significant	Up
KIF20A	853.527	3.14895	0.14811	9.27677e-102	2.91934e-99	significant	Up
NNT	3556.02	0.393945	0.0918203	2.25934e-05	4.65295e-05	significant	Up
MRPS30	1828.77	0.617661	0.0779862	1.77189e-15	8.07555e-15	significant	Up
HSPA9	11017.1	0.522755	0.071439	2.55347e-13	1.00486e-12	significant	Up
MRPS27	2658.46	0.244043	0.0716359	0.00065128	0.00114768	significant	Up
LOX	1850.35	0.530923	0.159428	0.00071285	0.00125188	significant	Up
GZMK	86.8024	0.421124	0.188851	0.0220836	0.0322994	significant	Up
APBB3	479.551	0.40059	0.106846	0.000157749	0.000297749	significant	Up
TMCO6	426.653	0.474772	0.0724863	5.02954e-11	1.67574e-10	significant	Up
FAF2	3797.2	0.37645	0.0593637	2.33843e-10	7.38152e-10	significant	Up
PCDHB5	266.185	0.589491	0.224182	0.00622283	0.00975915	significant	Up
PCDHB6	76.5047	0.419086	0.201824	0.0324431	0.0463565	significant	Up
HAVCR1	123.915	5.21703	0.340303	1.50215e-54	5.51947e-53	significant	Up
GRM6	19.2031	0.539883	0.234111	0.015671	0.0233349	significant	Up
CLINT1	5970.25	0.263219	0.0784419	0.000855378	0.00148839	significant	Up
THBS4	320.716	2.22049	0.269524	2.08423e-10	6.61013e-10	significant	Up
CNOT6	2421.13	0.177567	0.0652132	0.0064532	0.0100904	significant	Up
IL12B	27.0393	0.955144	0.183112	9.83522e-06	2.0874e-05	significant	Up
RASGRF2	452.218	0.297304	0.130167	0.020989	0.0307768	significant	Up
GABRG2	17.2737	4.20442	0.669142	6.65127e-14	2.71776e-13	significant	Up
POLR3G	202.57	0.817922	0.136748	1.23325e-09	3.6747e-09	significant	Up
DROSHA	3091.71	0.841316	0.0803605	1.56791e-25	1.33645e-24	significant	Up
LMNB1	2035.73	1.86421	0.122239	2.07476e-53	7.20298e-52	significant	Up
GOLPH3	8266.01	0.428465	0.0741148	1.13264e-08	3.11034e-08	significant	Up
SUB1	7037.57	0.454345	0.0815098	5.00124e-08	1.30506e-07	significant	Up
TARS1	4733.29	0.969763	0.0930389	1.09048e-25	9.38526e-25	significant	Up
IRX4	6.81386	4.31747	0.602334	5.8209e-11	1.92854e-10	significant	Up
RAD1	2030.26	0.397302	0.0769101	2.16205e-07	5.30879e-07	significant	Up
BRIX1	1764.46	1.24484	0.0963206	1.08774e-38	1.85678e-37	significant	Up
AGXT2	2.72859	2.32112	0.530033	0.00456158	0.00728083	significant	Up
PRLR	520.793	1.53402	0.268419	1.89426e-09	5.54191e-09	significant	Up
SLC12A7	7827.79	1.18637	0.124343	8.26351e-22	5.7032e-21	significant	Up
RAD50	119.338	0.401522	0.104876	0.000114073	0.000218247	significant	Up
ST8SIA4	1783.47	0.47671	0.139776	0.000577898	0.00102327	significant	Up
GNPDA1	2283.81	0.360638	0.0749762	1.39539e-06	3.19397e-06	significant	Up
NUP155	2539.27	1.3323	0.102344	3.42997e-39	5.99661e-38	significant	Up
C5orf15	4337.51	0.221876	0.0742335	0.00284203	0.00465336	significant	Up
C9	4.63223	0.781635	0.303642	0.00601534	0.00945426	significant	Up
SEC24A	2523.59	0.663707	0.0787841	4.22332e-17	2.1364e-16	significant	Up
RARS1	2903.48	0.630702	0.0609084	3.00125e-25	2.52621e-24	significant	Up
MACROH2A1	7217.49	0.255126	0.0587337	1.34464e-05	2.81767e-05	significant	Up
TCERG1	2249.38	0.639465	0.0702249	6.45188e-20	3.91914e-19	significant	Up
SMAD5	3066.2	0.155088	0.0709498	0.0291836	0.0419789	significant	Up
HMGXB3	2630.62	0.309372	0.0576059	7.48758e-08	1.92275e-07	significant	Up
[truncated: 17,513 more rows]
