# Supplementary material for: Identifying Lipid Metabolism‐Related Therapeutic Targets and Diagnostic Markers for Lung Adenocarcinoma by Mendelian Randomization and Machine Learning Analysis
Source: Thorac Cancer. 2025 Mar 19;16(6):e70020. doi: 10.1111/1759-7714.70020 (PMC11922676; doi:10.1111/1759-7714.70020)
Supplement: Supplementary file 6 — Table S4. [file TCA-16-e70020-s007.xlsx]

## Sheet: 2.counts_mRNA_DeSeq2_result_Dif
Table S4. LMRGs_dif by DESeq2 analysis
gene	baseMean	log2FoldChange	lfcSE	pvalue	padj	significant	Type
ABCB11	14.7045	1.383	0.271271	7.91303e-08	1.85541e-07	significant	Up
ABCB4	105.2	2.23341	0.198649	1.64671e-30	1.90019e-29	significant	Up
ABCC3	10970.4	2.6228	0.154306	3.03484e-65	2.07785e-63	significant	Up
ACBD7	151.336	1.02617	0.191376	3.27086e-08	8.04834e-08	significant	Up
ACHE	795.733	2.52154	0.242247	1.00613e-26	9.47976e-26	significant	Up
ACOT11	322.347	1.28247	0.120134	3.57203e-27	3.49379e-26	significant	Up
ACOT12	1.12276	2.68235	0.556495	0.000476812	0.000824387	significant	Up
ACP6	1256.09	1.4067	0.0991739	2.50193e-46	7.34137e-45	significant	Up
ADH1C	518.001	2.13713	0.318877	3.04007e-05	5.82491e-05	significant	Up
ADH4	15.1517	2.68283	0.370607	9.89923e-07	2.14937e-06	significant	Up
AGMO	34.7088	2.1751	0.305559	7.56756e-10	2.17092e-09	significant	Up
AGT	1067.65	3.15688	0.275374	8.19767e-27	7.79538e-26	significant	Up
AHRR	11.0642	1.41759	0.283505	1.32415e-07	3.04228e-07	significant	Up
AKR1B15	172.085	5.89468	0.39738	4.30258e-52	1.63657e-50	significant	Up
AKR1C1	12882.7	3.23831	0.362234	8.14814e-21	5.1976e-20	significant	Up
AKR1C2	14683.2	4.61982	0.399377	4.50067e-33	6.16292e-32	significant	Up
AKR1C3	7714.12	2.19076	0.287446	3.62493e-15	1.5642e-14	significant	Up
AKR1C4	31.1965	5.00842	0.431187	2.14484e-20	1.335e-19	significant	Up
AKR1D1	4.16583	2.84758	0.340552	2.7696e-14	1.12426e-13	significant	Up
ALB	305.543	9.17925	0.429189	3.41678e-35	5.65973e-34	significant	Up
ALDH1B1	1850.63	1.18005	0.106427	4.66663e-29	4.94085e-28	significant	Up
ALDH3A1	1857.66	1.85639	0.35527	1.68256e-08	4.26664e-08	significant	Up
ALDH3B2	563.364	2.88646	0.230863	4.52781e-37	8.30368e-36	significant	Up
ALDOA	412.797	1.2346	0.129811	5.54813e-22	3.9296e-21	significant	Up
ALOXE3	27.9144	2.81602	0.251495	1.97731e-30	2.23154e-29	significant	Up
ALPI	1.4962	5.08993	0.968204	0.000477706	0.000824544	significant	Up
ANGPTL4	2548.72	1.48639	0.237048	6.55437e-11	1.99743e-10	significant	Up
APOA2	3.63814	4.67754	0.359812	0.000693701	0.00118344	significant	Up
APOC3	2.33045	4.06738	0.81379	0.0242344	0.0345197	significant	Up
ARSH	27.9597	5.5476	0.347443	9.80052e-62	5.92067e-60	significant	Up
ASAH2	44.2299	1.22791	0.150766	1.11719e-16	5.41207e-16	significant	Up
AWAT1	4.02862	3.47668	0.515852	4.73378e-09	1.24977e-08	significant	Up
B3GALT5	133.58	2.72819	0.34644	6.38234e-08	1.5208e-07	significant	Up
B3GNT3	2087.43	4.42199	0.181142	1.37192e-133	1.40896e-130	significant	Up
B3GNT4	98.9322	2.89373	0.209284	6.87923e-45	1.76624e-43	significant	Up
B4GALNT1	211.913	2.70425	0.246284	1.74352e-29	1.86521e-28	significant	Up
B4GALT2	2853.46	1.30192	0.0860458	4.1073e-52	1.62239e-50	significant	Up
B4GALT3	2930.69	1.09357	0.0775184	3.6142e-45	9.76784e-44	significant	Up
B4GALT4	1392.46	1.117	0.104581	4.72653e-27	4.57938e-26	significant	Up
BAAT	195.835	1.72665	0.297479	8.03124e-10	2.28479e-09	significant	Up
BDH1	1049.51	1.40768	0.117441	1.00854e-33	1.45883e-32	significant	Up
BPHL	635.512	1.38877	0.0943038	1.05782e-49	3.50445e-48	significant	Up
CA6	9.79637	4.49416	0.40008	1.23008e-13	4.71379e-13	significant	Up
CBR1	5815.4	1.87596	0.21619	4.37278e-16	1.99593e-15	significant	Up
CBR3	128.662	1.80488	0.206217	2.40164e-19	1.37792e-18	significant	Up
CCDC58	617.003	1.11973	0.0941159	4.26898e-33	5.92465e-32	significant	Up
CEL	67.6128	3.17395	0.250789	4.80636e-11	1.4958e-10	significant	Up
CERS1	16.5588	1.47698	0.254827	1.34623e-09	3.7456e-09	significant	Up
CERS3	5.59642	3.14439	0.381326	0.00191843	0.00312735	significant	Up
CERS6	1355.25	1.09781	0.116691	2.14298e-21	1.44792e-20	significant	Up
CGA	117.794	9.04829	0.633432	7.5094e-28	7.56093e-27	significant	Up
CHAT	26.4368	6.15045	0.553607	1.92918e-18	1.03731e-17	significant	Up
CHKB	23.0215	1.07987	0.160499	5.57908e-12	1.84829e-11	significant	Up
CIDEC	19.9328	3.21565	0.403115	5.05111e-11	1.5625e-10	significant	Up
CPNE6	5.34036	1.30688	0.351852	0.0028841	0.00461366	significant	Up
CPNE7	362.956	3.30827	0.203846	1.59181e-60	8.17395e-59	significant	Up
CPOX	966.734	1.03974	0.0849759	8.69496e-35	1.3738e-33	significant	Up
CPT1B	22.629	2.10077	0.204737	5.00766e-26	4.51129e-25	significant	Up
CPT1C	214.138	1.00628	0.185026	2.23217e-08	5.605e-08	significant	Up
CYP19A1	30.5825	1.4413	0.197962	1.02367e-11	3.3588e-11	significant	Up
CYP21A2	18.4077	2.4576	0.25922	9.76577e-13	3.42302e-12	significant	Up
CYP24A1	4163.58	6.7316	0.318901	1.60753e-101	5.50311e-99	significant	Up
CYP27B1	350.165	2.49817	0.165648	9.18305e-53	3.7724e-51	significant	Up
CYP2B6	17.8192	3.95147	0.39871	5.012e-08	1.20829e-07	significant	Up
CYP2C18	127.446	1.55545	0.296493	2.37356e-08	5.94549e-08	significant	Up
CYP2C19	10.7244	2.15715	0.333982	5.70629e-08	1.36288e-07	significant	Up
CYP2C9	44.2935	2.00278	0.325042	3.23738e-09	8.70363e-09	significant	Up
CYP2D6	95.1086	2.06614	0.203392	4.22506e-22	3.05573e-21	significant	Up
CYP2E1	102.015	1.54923	0.223485	7.1974e-13	2.57159e-12	significant	Up
CYP3A4	7.04128	1.03346	0.27864	7.89863e-05	0.00014616	significant	Up
CYP4F11	580.749	2.95315	0.360619	8.66952e-18	4.38601e-17	significant	Up
CYP4F2	2.15401	1.71357	0.552418	0.00853381	0.0127945	significant	Up
CYP4F3	524.25	3.00461	0.386004	1.74664e-16	8.22844e-16	significant	Up
CYP4F8	1.17965	4.06745	0.590812	0.000701312	0.00119444	significant	Up
CYP8B1	21.1693	1.31002	0.279048	6.39009e-07	1.40227e-06	significant	Up
DECR2	792.302	1.46127	0.106797	2.67348e-43	6.10148e-42	significant	Up
DGAT2L6	2.34977	3.00403	0.499656	1.77332e-05	3.47558e-05	significant	Up
DGKA	1460.63	1.08987	0.10914	7.46674e-24	5.94445e-23	significant	Up
DGKB	15.2468	1.5087	0.322837	3.79958e-05	7.23964e-05	significant	Up
DGKI	68.1612	2.21996	0.213726	1.88984e-26	1.76442e-25	significant	Up
DPEP1	126.263	1.78591	0.225762	4.61804e-21	3.00172e-20	significant	Up
ELOVL2	95.6054	1.81197	0.215829	2.44498e-16	1.13619e-15	significant	Up
ELOVL4	103.902	2.07375	0.236533	1.45741e-19	8.50435e-19	significant	Up
ELOVL6	889.034	1.38705	0.185246	1.92e-14	7.98316e-14	significant	Up
ENO3	631.074	2.64919	0.250965	1.79953e-27	1.77704e-26	significant	Up
ETNK2	335.211	1.4298	0.157494	2.46055e-20	1.52228e-19	significant	Up
ETNPPL	53.6518	6.28072	0.619775	4.20363e-24	3.42629e-23	significant	Up
FA2H	1185.91	2.55874	0.199481	6.39399e-39	1.28757e-37	significant	Up
FABP7	17.5523	6.08634	0.375455	5.41463e-13	1.98601e-12	significant	Up
FDX2	1.26276	1.31686	0.276537	1.9198e-07	4.3814e-07	significant	Up
FHL2	2907.73	2.45499	0.159887	1.22896e-53	5.25893e-52	significant	Up
FMO1	154.731	1.39673	0.190143	4.52618e-14	1.79474e-13	significant	Up
FUT2	1009.63	3.24369	0.156691	1.3582e-96	3.48717e-94	significant	Up
FUT3	1319.31	2.39616	0.162695	2.51379e-50	8.90229e-49	significant	Up
FUT6	327.842	3.9658	0.292143	8.71146e-44	2.08062e-42	significant	Up
FUT9	122.992	6.76003	0.457021	4.0138e-51	1.4722e-49	significant	Up
G6PC	5.08407	6.18774	0.634964	3.15421e-05	6.03235e-05	significant	Up
GAD2	0.712729	2.34001	0.806895	0.0346709	0.0476667	significant	Up
GAPDHS	1.4633	1.69428	0.449099	1.50914e-05	2.99206e-05	significant	Up
GC	7.2602	8.65268	0.839435	7.8992e-09	2.04861e-08	significant	Up
GK3P	6.74966	1.552	0.361365	1.74786e-05	3.4388e-05	significant	Up
GPAT2	211.405	1.48961	0.268624	5.12792e-09	1.35035e-08	significant	Up
GPX2	4698.87	5.97243	0.368719	1.73949e-61	9.92477e-60	significant	Up
GRHL1	940.668	1.62394	0.157433	1.21079e-25	1.07197e-24	significant	Up
HILPDA	1071.94	1.67532	0.182871	7.26173e-21	4.66112e-20	significant	Up
HSD17B1	44.091	2.10768	0.197814	1.33016e-27	1.32628e-26	significant	Up
HSD17B2	196.647	1.70357	0.321948	2.4842e-07	5.58266e-07	significant	Up
HSD3B1	1.22976	3.42418	0.715684	0.0264003	0.0372433	significant	Up
HSD3B2	1.33803	4.70932	0.413053	0.00951433	0.0140796	significant	Up
IL4I1	796.27	2.01901	0.175616	1.23103e-31	1.54179e-30	significant	Up
INPP4B	1502.65	1.08156	0.155986	1.56243e-12	5.40275e-12	significant	Up
LCN1	3.45813	1.29267	0.34783	0.000558129	0.000956925	significant	Up
LCN12	101.645	2.48829	0.213652	7.43064e-33	9.91074e-32	significant	Up
LCN15	13.891	4.67769	0.559889	3.27576e-08	8.04834e-08	significant	Up
LDHA	37623.1	1.46893	0.101149	2.84073e-46	7.88496e-45	significant	Up
LHB	10.4422	2.17697	0.23507	2.52884e-21	1.68644e-20	significant	Up
LIPF	2.451	5.1618	0.626137	4.98481e-05	9.39339e-05	significant	Up
LIPI	4.03047	2.28134	0.348659	1.13943e-11	3.71489e-11	significant	Up
LPAR2	863.035	1.05918	0.0890762	5.11466e-33	6.91152e-32	significant	Up
LPGAT1	5008.21	1.21437	0.0958601	4.0206e-37	7.50756e-36	significant	Up
LYPLA1	4999.04	1.07403	0.116398	1.54311e-20	9.66327e-20	significant	Up
MMP1	3392.73	5.30421	0.291027	1.70919e-68	1.46278e-66	significant	Up
MOGAT2	9.02922	2.14387	0.334825	1.31208e-11	4.23743e-11	significant	Up
MOGAT3	2.56761	4.09799	0.65523	1.65124e-08	4.19757e-08	significant	Up
MTMR7	233.008	1.83918	0.248119	1.34944e-09	3.7456e-09	significant	Up
NPAS2	868.382	1.34089	0.149566	7.61699e-20	4.54805e-19	significant	Up
NR1H4	21.8829	1.70679	0.430813	0.00414081	0.00649254	significant	Up
ODC1	13760.7	1.31057	0.222243	1.1162e-09	3.14066e-09	significant	Up
OXCT2	17.8857	1.57336	0.210586	1.54117e-14	6.43408e-14	significant	Up
PCK1	59.8492	3.49694	0.506016	9.27896e-08	2.16088e-07	significant	Up
PIK3C2G	139.673	2.15471	0.399107	2.731e-06	5.7123e-06	significant	Up
PIK3R2	4.80779	1.13825	0.200595	3.86718e-09	1.03427e-08	significant	Up
PLA2G10	248.005	1.29404	0.257214	1.17765e-07	2.72398e-07	significant	Up
PLA2G2C	64.0845	2.13943	0.189537	1.04132e-30	1.22923e-29	significant	Up
PLA2G2D	466.679	1.19956	0.249856	4.50666e-07	9.97487e-07	significant	Up
PLA2G2F	16.2782	5.96548	0.512454	5.25355e-37	9.4656e-36	significant	Up
PLA2G4A	2548.66	2.49197	0.21707	9.25912e-32	1.17396e-30	significant	Up
PLA2G4D	50.432	1.54912	0.221083	4.11991e-13	1.52749e-12	significant	Up
PLAAT1	75.3196	2.88364	0.242205	3.8982e-34	5.9753e-33	significant	Up
PLEKHA6	2547.92	1.69271	0.150925	1.10026e-29	1.18944e-28	significant	Up
PLEKHA8	946.931	1.44259	0.103132	4.07153e-45	1.07217e-43	significant	Up
PLPP2	3829.36	2.48384	0.130491	5.52067e-81	9.44955e-79	significant	Up
PNLIPRP1	1.60769	2.1411	0.494955	4.1455e-05	7.85504e-05	significant	Up
PNPLA5	9.35068	6.65577	0.729767	5.22405e-20	3.15594e-19	significant	Up
PON1	89.5782	1.78029	0.249995	1.18932e-13	4.57465e-13	significant	Up
PRKAA2	648.14	1.31933	0.183914	1.78573e-13	6.74246e-13	significant	Up
PTGES	1941.26	3.062	0.188326	5.24834e-61	2.83686e-59	significant	Up
PTGR1	2856.49	1.42282	0.175794	1.30158e-16	6.24636e-16	significant	Up
REEP6	927.374	2.29873	0.192993	8.78324e-34	1.28863e-32	significant	Up
SELENOI	2606.4	1.39232	0.105049	9.86336e-41	2.02593e-39	significant	Up
SGPL1	5153.69	1.10352	0.0741203	2.689e-50	9.20536e-49	significant	Up
SGPP2	6995.32	1.50249	0.144241	1.42436e-25	1.23968e-24	significant	Up
SLC27A2	585.027	1.0217	0.181368	7.28656e-09	1.89451e-08	significant	Up
SLC2A1	7865.03	3.60646	0.186043	5.03736e-85	1.03467e-82	significant	Up
SLC44A5	613.442	2.56844	0.263115	6.87628e-24	5.51714e-23	significant	Up
SLCO1B1	10.2869	7.55927	0.762031	3.15147e-20	1.92652e-19	significant	Up
SLCO1B3	108.491	7.15237	0.53886	6.47414e-41	1.3852e-39	significant	Up
SPTSSB	254.035	4.55003	0.348495	5.07911e-41	1.10984e-39	significant	Up
SRD5A1	1335.83	1.66285	0.122584	9.7072e-43	2.16724e-41	significant	Up
SRD5A3	2771.95	1.69278	0.136224	6.99664e-36	1.21789e-34	significant	Up
ST3GAL3	149.049	1.29167	0.190712	3.12265e-12	1.05146e-11	significant	Up
ST8SIA5	13.3572	1.19015	0.251094	0.000191742	0.000344265	significant	Up
SYNJ2	1381.64	1.65364	0.103179	1.40787e-58	6.88516e-57	significant	Up
TDO2	269.694	1.76551	0.186216	3.08503e-22	2.24704e-21	significant	Up
THEM5	300.238	1.95407	0.163161	4.23168e-34	6.29846e-33	significant	Up
TNFRSF21	8876.04	2.06508	0.115591	1.84115e-71	2.10096e-69	significant	Up
TPTE2	11.3203	2.67816	0.26931	1.06748e-24	8.92783e-24	significant	Up
TRAF2	1448.31	1.11422	0.101601	2.07321e-28	2.15069e-27	significant	Up
TRIB3	1634.69	1.38073	0.140826	2.61636e-23	2.0203e-22	significant	Up
TXNRD1	18461.4	1.64401	0.19907	3.05686e-17	1.5021e-16	significant	Up
UGDH	7412.71	1.94617	0.170582	3.49805e-31	4.27678e-30	significant	Up
UGT1A1	42.6605	3.79256	0.477593	3.53019e-16	1.61853e-15	significant	Up
UGT1A10	22.5256	8.14407	0.834616	1.47949e-19	8.58441e-19	significant	Up
UGT1A3	0.77225	4.02522	1.33146	0.0251684	0.035751	significant	Up
UGT1A6	130.972	4.58053	0.520441	1.89334e-23	1.48432e-22	significant	Up
UGT1A7	3.58433	4.62854	0.64195	4.52884e-09	1.20184e-08	significant	Up
UGT1A8	2.77492	7.6562	1.20428	1.89593e-05	3.70175e-05	significant	Up
UGT2A3	5.7161	5.09637	0.739181	0.000306185	0.000541226	significant	Up
UGT2B10	1.78743	5.48876	1.13696	1.1764e-06	2.53816e-06	significant	Up
UGT2B11	13.8661	7.80977	0.758973	1.63155e-21	1.11707e-20	significant	Up
UGT2B15	73.2561	6.0327	0.415718	1.78185e-30	2.03329e-29	significant	Up
UGT2B28	3.12931	6.1019	0.858585	6.7709e-10	1.94782e-09	significant	Up
UGT2B7	45.5166	1.15537	0.338595	0.00791841	0.0119944	significant	Up
UGT8	667.682	2.24191	0.224086	9.08494e-25	7.71094e-24	significant	Up
VNN1	408.896	1.06469	0.255206	1.08796e-05	2.18657e-05	significant	Up
ACACB	754.569	-1.2062	0.118697	1.5022e-24	1.24416e-23	significant	Down
ACADL	293.832	-2.98723	0.231518	1.81907e-38	3.59266e-37	significant	Down
ACOXL	435.099	-1.4518	0.145905	1.15612e-23	9.13336e-23	significant	Down
ACSBG1	34.7615	-1.45068	0.205753	8.38173e-13	2.95809e-12	significant	Down
ACSS3	649.509	-1.48038	0.173037	5.25907e-18	2.75564e-17	significant	Down
ADH1A	8.64617	-1.7616	0.294023	7.87048e-10	2.24527e-09	significant	Down
ADH1B	3853.95	-3.12517	0.261173	2.32626e-33	3.2727e-32	significant	Down
AGRP	33.9323	-2.93272	0.211614	4.73423e-44	1.18587e-42	significant	Down
ALDH2	9923.65	-1.08588	0.121829	1.64014e-19	9.46304e-19	significant	Down
ALOX15	493.57	-1.96795	0.31779	2.29766e-10	6.80028e-10	significant	Down
ALOX5	2939.67	-1.6997	0.137473	1.64407e-35	2.81411e-34	significant	Down
ALOX5AP	2444.68	-1.81213	0.153921	2.12253e-32	2.79467e-31	significant	Down
ANKRD1	544.111	-4.29025	0.29013	1.24708e-49	4.00235e-48	significant	Down
AOC3	3527.45	-2.53549	0.145248	1.11404e-68	1.0401e-66	significant	Down
ARSF	2.31331	-1.30104	0.220226	1.42032e-09	3.93171e-09	significant	Down
AWAT2	11.8781	-2.43253	0.305689	6.61549e-16	2.993e-15	significant	Down
B3GALNT1	779.479	-1.13441	0.142482	8.67437e-16	3.89021e-15	significant	Down
BCHE	197.002	-2.31334	0.212823	5.95474e-28	6.05497e-27	significant	Down
CA4	298.914	-4.23026	0.272098	1.1414e-54	5.0966e-53	significant	Down
CAV1	12110	-3.31435	0.179631	2.35449e-76	3.02258e-74	significant	Down
CD36	2080.59	-2.79586	0.196596	2.60397e-46	7.42856e-45	significant	Down
CYP1A1	114.064	-1.34999	0.485198	0.00309355	0.00493335	significant	Down
CYP1A2	21.6119	-3.62633	0.385417	2.59519e-21	1.71952e-20	significant	Down
CYP27A1	3704.59	-1.59382	0.144864	1.40245e-28	1.46971e-27	significant	Down
CYP2F1	76.9993	-2.0073	0.342698	1.82134e-09	4.98803e-09	significant	Down
CYP3A7	6.85837	-1.89595	0.252809	2.19319e-14	9.04579e-14	significant	Down
CYP4B1	6832.63	-2.40183	0.271745	3.7027e-19	2.07796e-18	significant	Down
CYP7A1	2.20264	-1.62141	0.191189	4.78571e-18	2.52047e-17	significant	Down
DPEP2	247.03	-2.04555	0.139423	3.78082e-49	1.14203e-47	significant	Down
ENPP6	22.3557	-1.19597	0.185467	6.1513e-11	1.88579e-10	significant	Down
FABP12	0.938565	-1.62249	0.393374	4.67949e-09	1.23862e-08	significant	Down
FABP4	887.95	-4.76098	0.254006	2.93742e-78	4.30961e-76	significant	Down
FABP5	504.507	-1.61857	0.170558	9.74134e-22	6.8523e-21	significant	Down
FAR2	443.58	-1.04156	0.149092	1.68623e-12	5.79182e-12	significant	Down
G6PC2	1.62207	-2.28243	0.360365	6.36068e-11	1.94417e-10	significant	Down
GPD1	524.045	-3.82665	0.217894	2.73973e-69	2.81371e-67	significant	Down
GPX3	12956.5	-2.15043	0.162059	9.80563e-41	2.02593e-39	significant	Down
HACD4	1126.63	-1.29386	0.113618	2.06911e-30	2.30975e-29	significant	Down
HMGCLL1	66.1053	-1.63918	0.188618	1.52353e-18	8.27864e-18	significant	Down
HPGDS	173.185	-1.22141	0.182457	1.14912e-11	3.73464e-11	significant	Down
HSD17B13	142.48	-1.33141	0.28715	1.7219e-06	3.67509e-06	significant	Down
HSD17B6	1461.19	-2.15358	0.221298	7.60878e-23	5.70381e-22	significant	Down
INMT	2251.94	-3.39103	0.198897	1.7162e-65	1.25895e-63	significant	Down
INPP5K	2040.31	-1.00492	0.0681249	1.30549e-49	4.06285e-48	significant	Down
LEPR	1248.36	-1.7034	0.172825	2.68951e-23	2.06129e-22	significant	Down
LIPA	8136.87	-1.13229	0.118112	4.90022e-22	3.51925e-21	significant	Down
LPL	3354.08	-1.97095	0.219323	9.55808e-20	5.64146e-19	significant	Down
LTC4S	107.653	-1.11012	0.130745	1.19672e-17	5.99527e-17	significant	Down
MFSD2A	2529.81	-1.48288	0.162028	2.50661e-20	1.54149e-19	significant	Down
MOGAT1	3.73098	-2.44719	0.265257	9.26122e-21	5.87116e-20	significant	Down
OLR1	2317.94	-2.40618	0.174224	8.32217e-44	2.03497e-42	significant	Down
OSBPL6	395.764	-1.38702	0.177801	2.92192e-15	1.26617e-14	significant	Down
PCYT1B	65.765	-1.82472	0.226601	3.28055e-16	1.51082e-15	significant	Down
PHOSPHO1	45.0312	-1.52015	0.158051	3.02983e-22	2.2226e-21	significant	Down
PIK3R5	780.036	-1.08978	0.124684	1.35316e-18	7.39201e-18	significant	Down
PIP5K1B	517.07	-2.12699	0.175269	2.48919e-34	3.87333e-33	significant	Down
PLA2G1B	260.45	-2.05216	0.292007	8.04386e-13	2.85849e-12	significant	Down
PLA2G3	106.322	-1.187	0.269503	1.346e-07	3.08559e-07	significant	Down
PLA2G4F	1033.69	-2.56678	0.208133	2.27905e-35	3.83703e-34	significant	Down
PLA2G5	109.879	-1.12963	0.131756	5.75346e-18	2.98424e-17	significant	Down
PLPP3	2637.44	-1.27675	0.0814121	8.21076e-56	3.83293e-54	significant	Down
PLPPR3	94.2797	-1.17268	0.268318	6.69509e-06	1.36137e-05	significant	Down
PLPPR5	5.04606	-2.23252	0.302799	5.27263e-14	2.08269e-13	significant	Down
PNPLA6	3436.79	-1.45356	0.0848752	4.20829e-66	3.32455e-64	significant	Down
PPARG	979.849	-1.45367	0.170325	6.37064e-18	3.28776e-17	significant	Down
PPARGC1B	306.551	-1.28198	0.135788	1.88245e-21	1.28031e-20	significant	Down
PRKCQ	273.058	-1.44906	0.147421	3.8856e-23	2.95593e-22	significant	Down
PTGDS	106.815	-1.34501	0.17569	9.58881e-15	4.03594e-14	significant	Down
PTGIS	1558.98	-1.11388	0.181254	4.52548e-10	1.31662e-09	significant	Down
RXRG	87.5948	-2.2155	0.264914	2.31951e-17	1.15079e-16	significant	Down
S1PR1	1715.66	-2.73375	0.118824	1.71691e-117	8.81633e-115	significant	Down
S1PR4	336.346	-1.66471	0.131392	3.58796e-37	6.82377e-36	significant	Down
S1PR5	62.1993	-1.36754	0.196386	1.59696e-12	5.50361e-12	significant	Down
SCD5	982.782	-1.45397	0.165609	7.42055e-19	4.11941e-18	significant	Down
SERINC1	9688.05	-1.0596	0.0635076	1.01373e-62	6.5069e-61	significant	Down
SGMS2	3591.41	-1.19852	0.126348	1.25621e-21	8.71707e-21	significant	Down
SLC27A3	1801.87	-1.20304	0.112666	6.50061e-27	6.23937e-26	significant	Down
SLC27A6	28.7691	-2.23233	0.347474	4.98622e-11	1.54708e-10	significant	Down
SLCO1A2	132.005	-2.43798	0.371284	1.95443e-11	6.25295e-11	significant	Down
SOCS3	8558.49	-1.39325	0.137305	1.06925e-24	8.92783e-24	significant	Down
SORBS1	1362.97	-1.44306	0.12776	6.46552e-30	7.06393e-29	significant	Down
ST6GALNAC3	169.339	-1.82858	0.148954	4.69929e-35	7.66059e-34	significant	Down
ST6GALNAC5	529.691	-2.02019	0.167034	4.18934e-34	6.29846e-33	significant	Down
TNFAIP8L3	229.286	-1.06955	0.131921	3.05451e-16	1.41305e-15	significant	Down
