# Supplementary material for: Identifying Lipid Metabolism‐Related Therapeutic Targets and Diagnostic Markers for Lung Adenocarcinoma by Mendelian Randomization and Machine Learning Analysis
Source: Thorac Cancer. 2025 Mar 19;16(6):e70020. doi: 10.1111/1759-7714.70020 (PMC11922676; doi:10.1111/1759-7714.70020)
Supplement: Supplementary file 7 — Table S5. [file TCA-16-e70020-s005.xlsx]

## Sheet: Table S5
Table S5. DEGs by RRA analysis
Name	pvalue	fdr	logFC
SPINK1	1.04e-17	3.21e-13	3.66735
SPP1	6.51e-17	1.01e-12	3.49745
GCNT3	2.46e-12	7.26e-09	3.07445
COL10A1	2.35e-12	7.26e-09	2.84788
CST1	4.02e-14	3.12e-10	2.81312
TMPRSS4	2.88e-11	5.57e-08	2.74211
MMP11	7.67e-11	1.19e-07	2.72988
CRABP2	4.26e-15	4.4e-11	2.64463
MMP12	2.24e-09	1.35e-06	2.62175
CXCL13	8.61e-10	6.67e-07	2.54824
TOP2A	2.37e-13	1.4e-09	2.53498
CEACAM5	3.54e-12	8.43e-09	2.50552
MMP1	1.17e-08	3.78e-06	2.36629
PCP4	3.16e-13	1.4e-09	2.24691
EEF1A2	1.94e-09	1.25e-06	2.23639
COMP	1.01e-08	3.63e-06	2.20468
HMGB3	1.75e-12	6.79e-09	2.17322
GJB2	2.52e-10	3e-07	2.17287
ETV4	5.07e-11	8.27e-08	2.14883
CYP24A1	4.9e-09	2.3e-06	2.14401
GREM1	1.79e-08	5.28e-06	2.14168
CP	5.82e-09	2.54e-06	2.13602
CDH3	2.96e-12	7.63e-09	2.13281
CTHRC1	7.87e-12	1.62e-08	2.11442
MMP9	2.95e-13	1.4e-09	2.10485
RGS17	5.02e-10	4.44e-07	2.0532
HS6ST2	1.83e-07	3.19e-05	2.05265
ANKRD22	2.58e-12	7.26e-09	2.03878
UBE2T	6.27e-12	1.39e-08	1.99361
CDC20	1.52e-10	1.96e-07	1.9886
ANLN	1.17e-09	8.61e-07	1.98756
ITPKA	3.58e-06	0.000300708	1.9763
COL1A1	6e-09	2.58e-06	1.97015
LGSN	2.93e-09	1.65e-06	1.96515
METTL7B	1.71e-10	2.12e-07	1.9589
COL11A1	9.93e-07	0.000113111	1.93872
FAM83A	4.7e-11	8.08e-08	1.91217
ATP10B	1.12e-08	3.78e-06	1.89177
TPX2	5.02e-10	4.44e-07	1.87172
SLC2A1	9.32e-09	3.4e-06	1.85939
NMU	4.57e-09	2.22e-06	1.85064
THBS2	1.28e-10	1.85e-07	1.85001
SCG5	1.89e-09	1.25e-06	1.80846
MELK	2.81e-10	3.11e-07	1.80137
PROM2	7.27e-09	2.87e-06	1.79155
HABP2	4.7e-11	8.08e-08	1.78889
FUT2	1.34e-09	9.4e-07	1.788
PODXL2	2.8e-09	1.6e-06	1.78525
ASPM	3.42e-10	3.53e-07	1.7579
OCIAD2	3.85e-10	3.73e-07	1.75525
DLGAP5	1.56e-08	4.79e-06	1.7499
TMEM45B	2.71e-10	3.11e-07	1.74077
KISS1R	1.5e-07	2.68e-05	1.73553
IGSF9	1.2e-07	2.27e-05	1.72984
CENPF	1.48e-09	1.02e-06	1.72847
SFN	1.77e-08	5.28e-06	1.72501
AFAP1-AS1	1.1e-06	0.000122059	1.7032
AKR1B10	3.66e-10	3.66e-07	1.69709
GPT2	7.08e-10	5.62e-07	1.68823
S100P	1.49e-10	1.96e-07	1.68765
GPX2	4.33e-08	1.02e-05	1.68594
TOX3	1.54e-07	2.74e-05	1.68168
AOC1	3.42e-08	9.13e-06	1.67784
HMMR	7.62e-09	2.91e-06	1.67638
CEP55	8.82e-10	6.67e-07	1.66748
TM4SF4	6.61e-09	2.73e-06	1.66727
SALL4	1.39e-07	2.54e-05	1.66706
SPDEF	3.31e-07	4.82e-05	1.65817
PITX1	1.33e-05	0.000793916	1.65406
KIF20A	4.19e-10	3.93e-07	1.65371
ABCC3	1.69e-08	5.07e-06	1.64145
SERINC2	2.1e-07	3.58e-05	1.62669
CDC45	2.97e-10	3.17e-07	1.62518
TTK	4.24e-09	2.15e-06	1.62444
SULF1	2.11e-09	1.33e-06	1.62205
GLB1L2	3.54e-08	9.13e-06	1.61977
XDH	3.95e-08	9.62e-06	1.61896
TK1	5.01e-09	2.31e-06	1.60767
CDCA8	6.54e-09	2.73e-06	1.58855
MAP7D2	1.05e-07	2.05e-05	1.58695
CCNB1	4.16e-08	9.92e-06	1.56257
UBE2C	6.61e-09	2.73e-06	1.55973
MMP13	1.57e-05	0.000892799	1.55079
NCAPG	3.03e-09	1.67e-06	1.54959
IGF2BP3	1.31e-10	1.85e-07	1.54561
ADAMDEC1	3.81e-07	5.41e-05	1.53671
AURKA	6.56e-10	5.43e-07	1.53047
DNAJC12	1.25e-09	9e-07	1.52535
HJURP	2.27e-09	1.35e-06	1.52311
FUT3	2e-08	5.86e-06	1.5094
FERMT1	7.41e-09	2.87e-06	1.50911
CDCA5	2.11e-08	6.06e-06	1.50506
KIF2C	1.94e-09	1.25e-06	1.49795
PRC1	2.05e-08	5.95e-06	1.48737
CXCL14	3.46e-09	1.85e-06	1.48411
CDKN3	3.51e-08	9.13e-06	1.4768
XKRX	8.75e-09	3.3e-06	1.47652
PBK	2.75e-07	4.32e-05	1.47411
PLEK2	5.19e-10	4.46e-07	1.47341
FOXM1	1.09e-08	3.76e-06	1.47239
SIX1	6.31e-08	1.42e-05	1.47234
CDCA7	3.3e-08	9.05e-06	1.46854
MUC16	5.62e-09	2.48e-06	1.46757
STIL	3.61e-09	1.9e-06	1.46439
CCNB2	3.12e-07	4.6e-05	1.45919
TNFRSF21	6.93e-09	2.79e-06	1.45589
TMEM184A	9.1e-07	0.000105553	1.45305
MUC20	2.92e-07	4.47e-05	1.4512
PHLDA2	3.61e-08	9.17e-06	1.45097
CLDN3	2.95e-08	8.23e-06	1.45064
UNC5CL	2.27e-07	3.81e-05	1.44565
KIF4A	2.44e-07	3.95e-05	1.44522
LCN2	9.73e-08	1.93e-05	1.43759
UHRF1	4.66e-09	2.22e-06	1.43449
HOOK1	3.74e-08	9.31e-06	1.42366
NQO1	2.35e-08	6.68e-06	1.42299
TCN1	1.07e-08	3.76e-06	1.42295
WFDC3	5.16e-08	1.21e-05	1.41888
SGPP2	4.66e-09	2.22e-06	1.41533
SIX4	3.11e-07	4.6e-05	1.41267
ST14	1.15e-08	3.78e-06	1.40091
KIF26B	3.01e-07	4.52e-05	1.39967
ABCA4	5.71e-06	0.000432123	1.39805
TLCD1	5.32e-09	2.39e-06	1.39676
KRT80	1.09e-07	2.09e-05	1.39487
GFRA3	7.41e-09	2.87e-06	1.3924
KCNK5	1.16e-08	3.78e-06	1.38689
CELSR3	7.89e-07	9.44e-05	1.38473
KRT8	7.69e-08	1.62e-05	1.38422
BIRC5	1.48e-07	2.67e-05	1.38404
CKAP2L	1.02e-08	3.63e-06	1.38213
SMPDL3B	6.66e-10	5.43e-07	1.38162
GOLM1	1.59e-08	4.84e-06	1.37902
TIMP1	2.52e-09	1.47e-06	1.37659
COL3A1	4.52e-07	6.17e-05	1.37241
KIF11	9.2e-08	1.88e-05	1.36935
C15orf48	3.18e-07	4.64e-05	1.36873
STX1A	2.95e-06	0.000258442	1.36818
FOXA3	1.03e-06	0.000116064	1.36721
FAP	7.19e-07	8.87e-05	1.36517
NEK2	7.08e-08	1.52e-05	1.36017
SPAG4	9.24e-09	3.4e-06	1.35927
CRLF1	7.74e-08	1.62e-05	1.35676
GPR37	3.02e-05	0.00141405	1.35481
RRM2	2.81e-06	0.000249719	1.35275
KCNN4	4.33e-09	2.16e-06	1.35029
KIF14	2.9e-07	4.46e-05	1.34904
PYCR1	6.8e-09	2.77e-06	1.34877
AGR2	1.28e-08	4.03e-06	1.34715
COL17A1	2.3e-07	3.81e-05	1.33408
XPR1	1.2e-08	3.84e-06	1.33125
SAPCD2	2.24e-05	0.00115296	1.32744
BAIAP2L1	9.24e-09	3.4e-06	1.3234
AURKB	1.47e-06	0.000149346	1.32067
COL5A2	2.86e-07	4.43e-05	1.31532
TUBB3	1.88e-05	0.00100875	1.31113
STK32A	1.22e-07	2.29e-05	1.31015
VSIG1	2.46e-07	3.97e-05	1.30716
SLC7A5	2.97e-07	4.51e-05	1.30687
ST6GALNAC1	1.08e-08	3.76e-06	1.30407
NUSAP1	3.73e-09	1.93e-06	1.3038
PAEP	1.07e-07	2.07e-05	1.30171
PSAT1	2.01e-07	3.47e-05	1.30138
PAFAH1B3	3.76e-08	9.31e-06	1.29536
KRT15	3.42e-06	0.000289437	1.28293
TFF1	2.24e-09	1.35e-06	1.27894
CCNA2	6.69e-07	8.32e-05	1.27593
ITGA11	1.69e-06	0.000167163	1.27457
LEMD1	7.78e-08	1.62e-05	1.27379
KIFC1	2.97e-07	4.51e-05	1.27259
KDELR3	5.16e-09	2.35e-06	1.26836
PDIA4	1.33e-08	4.16e-06	1.26767
FDCSP	8.49e-06	0.000579306	1.26082
RMI2	1.96e-06	0.000187098	1.25603
CDCA3	4.63e-07	6.23e-05	1.25237
ECT2	3.54e-08	9.13e-06	1.25015
MNX1	0.000185995	0.00559846	1.24636
MCM2	3.79e-08	9.31e-06	1.24531
PPP1R14B	4.05e-08	9.73e-06	1.24429
SUGCT	5.44e-07	7.08e-05	1.24307
IGFBP3	9.69e-08	1.93e-05	1.24186
BUB1	2.85e-07	4.43e-05	1.23595
GOLGA7B	3.49e-08	9.13e-06	1.23416
BUB1B	8.94e-06	0.000599263	1.2329
ADAM8	1.82e-06	0.000176918	1.22952
PLAU	3.62e-07	5.17e-05	1.22748
SRD5A1	2.63e-07	4.19e-05	1.22694
LYPD1	6.74e-06	0.000489935	1.22613
BIK	1.52e-05	0.000868891	1.22534
SLC35F2	3.05e-08	8.45e-06	1.22489
NME1	3.47e-08	9.13e-06	1.22408
NRIP3	1.45e-08	4.48e-06	1.22119
CNFN	1.89e-06	0.000181954	1.21734
CA9	8.96e-06	0.000599263	1.21671
DDIT4L	8.16e-07	9.65e-05	1.21387
SLC22A18AS	1.49e-06	0.000150814	1.21326
VSTM2L	1.18e-05	0.000723116	1.21292
MDK	2.67e-07	4.25e-05	1.21195
PTPRH	5.4e-07	7.05e-05	1.21056
CYP27B1	7.16e-07	8.87e-05	1.21046
CEMIP	3.31e-09	1.8e-06	1.20767
FLJ13744	8.8e-06	0.000594912	1.20696
MMP7	4.99e-05	0.00201864	1.2035
CDT1	2.45e-06	0.000224892	1.20136
HKDC1	1.66e-07	2.92e-05	1.20012
IL37	2.89e-08	8.12e-06	1.19794
EPN3	1.28e-06	0.000137137	1.1959
DSP	5.5e-08	1.25e-05	1.1927
CBLC	1.19e-06	0.000128181	1.19253
CLDN2	3.5e-07	5.04e-05	1.19083
PTTG1	3.61e-08	9.17e-06	1.18964
EFNA4	4e-08	9.68e-06	1.18836
TFAP2A	1.68e-06	0.000166634	1.18835
RNF43	3.69e-08	9.28e-06	1.18712
KIF15	3.54e-07	5.08e-05	1.18617
CFB	1.06e-06	0.000118093	1.18434
FGB	5.23e-07	6.86e-05	1.17881
MND1	7.67e-07	9.31e-05	1.17826
BPIFA1	6.42e-08	1.43e-05	1.17722
SRPX2	4.13e-07	5.74e-05	1.17516
MCM4	2.36e-07	3.89e-05	1.17509
ASF1B	7.12e-08	1.52e-05	1.1734
GINS2	4.2e-06	0.000339389	1.17237
EGLN3	8.6e-07	0.00010092	1.16371
PTGES	9.58e-08	1.93e-05	1.16335
CLDN10	9.79e-08	1.93e-05	1.16299
TTYH3	1.37e-06	0.000143612	1.16133
RECQL4	2.62e-06	0.000236371	1.16131
ARHGEF16	3.88e-07	5.49e-05	1.16084
EZH2	2.4e-06	0.000221599	1.15925
TUBB2B	1.73e-05	0.000950693	1.15838
HES6	9.27e-07	0.00010673	1.15199
REEP6	3.11e-07	4.6e-05	1.15146
C2CD4A	0.000538693	0.0117417	1.15088
F12	0.000121308	0.00408842	1.1466
SLC39A11	1.16e-08	3.78e-06	1.14525
BCL2L15	4.45e-06	0.000355577	1.14405
GDF15	8.8e-06	0.000594912	1.14268
CEACAM1	2.39e-07	3.92e-05	1.14187
FGF11	1.13e-06	0.000124343	1.13801
HNF4G	1.73e-05	0.000953492	1.13754
ABCA12	3.8e-05	0.00166551	1.13597
CHPF	4.73e-06	0.000371192	1.13449
TRIP13	7.97e-08	1.65e-05	1.13364
DEPDC1B	1.68e-05	0.000934268	1.13333
WFDC2	2.83e-05	0.00134838	1.12866
TYMS	5.43e-08	1.25e-05	1.12729
DNAJC22	6.14e-06	0.000459119	1.12727
PCSK1N	8.1e-07	9.61e-05	1.12355
POLQ	4.75e-06	0.000371214	1.12229
CHEK1	2.1e-07	3.58e-05	1.122
CST2	5.64e-06	0.000429182	1.12182
AIM2	2.4e-07	3.92e-05	1.11906
RHBDL1	8.9e-05	0.00319097	1.11815
KNTC1	3.01e-07	4.52e-05	1.11553
CAPN12	1.51e-05	0.000866586	1.10963
CDH1	4.55e-07	6.18e-05	1.10941
ZIC2	3.41e-06	0.000289159	1.10858
MUC13	1.67e-07	2.92e-05	1.10763
EPHX3	7.22e-07	8.87e-05	1.10507
KRT6A	7.72e-07	9.34e-05	1.10492
CHRNA5	6.48e-07	8.09e-05	1.10465
FRMD5	2.96e-05	0.00139337	1.10443
NUF2	1.87e-05	0.00100601	1.10349
SEMA4B	5.57e-07	7.22e-05	1.10219
PPAT	1.27e-07	2.35e-05	1.09746
DBNDD1	1.67e-05	0.000929303	1.09558
B3GNT3	0.000217486	0.00620847	1.09411
PGM2L1	5.4e-08	1.25e-05	1.08965
EXO1	3.84e-05	0.00167597	1.0879
E2F8	0.000124768	0.00418228	1.08758
CD1A	3.72e-06	0.00030887	1.08484
INAVA	0.000116183	0.00395879	1.08456
VTCN1	3.65e-06	0.000304689	1.08133
SLFN13	5e-07	6.62e-05	1.08131
CCNF	1.64e-06	0.000164006	1.08055
MKI67	8.43e-06	0.00057629	1.0786
SRPK1	4.57e-07	6.18e-05	1.07754
DEPTOR	5.73e-07	7.36e-05	1.07692
HORMAD1	4.75e-05	0.00194765	1.07556
SLC50A1	1.83e-06	0.000176918	1.07405
RPL39L	1.08e-07	2.08e-05	1.07289
RASAL1	2.28e-05	0.00116915	1.07066
ZWINT	6.44e-05	0.00245302	1.06882
RHBDL2	1.16e-08	3.78e-06	1.0688
FNDC1	1.34e-06	0.000141737	1.06793
F2RL1	3.37e-08	9.13e-06	1.06738
GUCY1B2	1.02e-05	0.000663971	1.06668
DSG2	5.5e-08	1.25e-05	1.06656
RAD51AP1	4.12e-07	5.74e-05	1.06655
SOX4	4.44e-07	6.08e-05	1.06431
SLC7A11	0.000273526	0.00726581	1.0623
SULT1C2	1.44e-06	0.000147901	1.06203
KCNK12	2.77e-05	0.0013296	1.06145
CENPE	4.27e-05	0.0018116	1.0574
MYEOV	9.31e-08	1.88e-05	1.05687
ENC1	6.62e-08	1.47e-05	1.05586
STK39	2.29e-07	3.81e-05	1.05539
LINC00467	1.01e-07	1.99e-05	1.05539
RAB25	7.12e-08	1.52e-05	1.0518
MXRA5	3.44e-07	4.97e-05	1.05174
SLC5A3	3.04e-07	4.54e-05	1.05165
LAMP5	1.15e-07	2.18e-05	1.05075
RAD54L	2.77e-06	0.000248294	1.05075
GGCT	1.23e-07	2.29e-05	1.04955
TESC	6.81e-06	0.000493146	1.04777
PFKP	3.24e-05	0.00149106	1.04776
HGD	1.74e-05	0.00095777	1.04655
LAPTM4B	5.68e-07	7.33e-05	1.04505
MARCKSL1	6.48e-06	0.000474158	1.03937
GALNT3	0.000211919	0.00611519	1.03731
ARHGEF19	4.08e-07	5.72e-05	1.0351
NDC80	1.03e-05	0.000666264	1.03418
RALGPS2	2.58e-06	0.000233395	1.0319
FA2H	5.77e-07	7.36e-05	1.02999
LSR	6.99e-08	1.52e-05	1.02834
GFPT1	1.29e-07	2.37e-05	1.02686
PPP1R14D	1.45e-06	0.000148381	1.02487
B3GNT6	1.52e-06	0.000152788	1.02461
THY1	6.37e-06	0.000468394	1.02417
GALNT6	1.63e-05	0.000919053	1.02414
ALDH18A1	7.6e-08	1.61e-05	1.02396
FCGBP	6.22e-06	0.000461197	1.02045
CERCAM	4.12e-05	0.00175866	1.02004
SPC24	0.000454355	0.0103803	1.01967
FAM83H	2.35e-06	0.000218343	1.01933
GAD1	1.8e-05	0.000978515	1.01913
RAB26	1.91e-05	0.00101968	1.01893
LAD1	7.37e-06	0.000523625	1.01815
DEPDC1	1.68e-05	0.000934268	1.01761
ATAD2	2.29e-07	3.81e-05	1.01685
SPAG5	2.43e-05	0.00121705	1.01634
PTK6	2.72e-07	4.3e-05	1.01626
TXNDC17	6.87e-08	1.51e-05	1.01577
GJB6	0.000643523	0.0132879	1.01477
EGF	0.000107999	0.00372916	1.01357
CENPM	3.15e-06	0.000269691	1.01345
CD19	1.4e-06	0.000145516	1.01331
XAGE1E	4.68e-05	0.00193085	1.01279
XAGE1B	5e-05	0.00202121	1.01279
PAK6	1.47e-06	0.000149346	1.01185
TROAP	0.000143244	0.00460237	1.01178
LRRC31	2.11e-06	0.000198314	1.01168
SLC16A9	3.75e-06	0.000310573	1.00829
SLC41A2	5.93e-07	7.53e-05	1.00731
BZW2	8.4e-08	1.72e-05	1.00533
SLC25A10	2.27e-07	3.81e-05	1.0046
ZNF750	2.39e-05	0.00120547	1.00434
GLB1L3	0.000649076	0.0133685	1.00225
SRD5A3	3.76e-06	0.000310573	1.00197
SEZ6L2	1.42e-07	2.59e-05	1.00187
ADAM28	2.25e-05	0.00115569	1.00181
SLC2A5	5.75e-08	1.3e-05	1.00053
CDC42EP2	0.000115991	0.00316806	-1.00024
FBP1	2.12e-05	0.000869248	-1.00077
F13A1	0.000910436	0.0146717	-1.00161
MYOM2	0.000122957	0.0033116	-1.00416
C1orf198	1.08e-05	0.000516914	-1.00485
EMP3	2.99e-05	0.00111722	-1.00685
TPPP	1.88e-05	0.000792786	-1.00698
ACACB	6.77e-07	6.39e-05	-1.00727
TSPAN12	5.63e-05	0.00186591	-1.00736
FGL2	7.39e-06	0.000388525	-1.00759
DLL1	0.00025526	0.00574575	-1.00946
EPB41L2	4.68e-07	4.92e-05	-1.0102
LEPR	5.74e-05	0.00188734	-1.01025
TLR8	5.86e-07	5.73e-05	-1.0104
RSPH9	0.000359587	0.0074078	-1.01062
BMP2	4.06e-07	4.42e-05	-1.0122
LRRC46	6.68e-05	0.00211756	-1.01367
KCNA5	5.96e-05	0.00194588	-1.01388
GFOD1	4.13e-06	0.000250848	-1.01438
MMP28	4.51e-06	0.000265314	-1.01468
MTURN	1.32e-05	0.000604242	-1.0163
ID4	5.78e-05	0.00189722	-1.01889
NEDD4L	8.5e-07	7.57e-05	-1.01897
CETP	6.35e-05	0.00203194	-1.0203
RNF125	1.24e-06	0.000103285	-1.02102
DNAH12	2.56e-06	0.000174075	-1.02129
HCK	1.4e-05	0.000630622	-1.02265
BMP6	2.45e-05	0.000963919	-1.02612
IFT57	2.76e-05	0.00105038	-1.02619
CCDC17	6.13e-05	0.00197737	-1.02674
TBX3	1.05e-06	8.9e-05	-1.02714
ALPL	0.000937152	0.0150085	-1.02717
SDPR	0.000340174	0.00708114	-1.02717
RBMS3	8.64e-06	0.000437802	-1.02767
B3GALNT1	3.56e-06	0.000225544	-1.02824
FIGF	0.000284047	0.00620897	-1.02915
PIR-FIGF	0.000291757	0.00633702	-1.02915
BTK	0.000182557	0.00446984	-1.03048
C4BPA	0.000296817	0.00641095	-1.03196
SECISBP2L	1.57e-06	0.000121605	-1.0331
CAB39L	3.65e-05	0.00131907	-1.03359
SOCS3	3.69e-06	0.000232263	-1.03375
CSF3	2.92e-05	0.00109741	-1.03444
CGNL1	0.000219014	0.00508892	-1.03724
OMD	2.63e-06	0.000178054	-1.03861
PHACTR1	5.93e-07	5.76e-05	-1.03873
CLDN11	3.35e-05	0.0012267	-1.04371
ETS2	1.64e-06	0.000123911	-1.0443
CHPT1	6.43e-06	0.000349932	-1.04467
COLEC12	3.03e-06	0.000198841	-1.04528
LAMA4	1.6e-05	0.000697389	-1.04625
ACP5	2.45e-05	0.000963919	-1.04641
DAW1	2.79e-06	0.000186618	-1.04767
OLFML2A	2.24e-05	0.000897907	-1.04792
CCN5	0.00138703	0.0201692	-1.04823
PKDCC	4.05e-07	4.41e-05	-1.04832
PPP1R3C	1.92e-05	0.000801929	-1.04903
LILRA5	0.00037438	0.00763971	-1.04996
EMP2	0.000151013	0.00388161	-1.05027
P3H2	0.00013102	0.00347141	-1.05043
HOATZ	0.000837766	0.0138538	-1.05094
HBG1	0.00428306	0.0471448	-1.05138
DNAJB4	1.04e-05	0.000504939	-1.05259
ANGPTL7	7.84e-06	0.000403832	-1.05331
GNLY	6.41e-07	6.11e-05	-1.05389
MYADM	6.59e-07	6.24e-05	-1.05422
ZNF106	2.53e-06	0.000172426	-1.05456
AGBL1	0.000192076	0.00464053	-1.05527
STON1	1.01e-05	0.000494471	-1.05643
CX3CR1	3.86e-06	0.000239308	-1.05708
GALNT18	2.51e-06	0.000172426	-1.0573
FLI1	7.22e-06	0.000382012	-1.05771
AKAP12	1.47e-05	0.000657857	-1.0583
RARRES2	2.82e-05	0.00106628	-1.05874
STAC	6.17e-07	5.93e-05	-1.05913
CES1	4.09e-05	0.00144392	-1.05919
ENG	8.28e-07	7.46e-05	-1.05924
SGCA	0.000136805	0.00360313	-1.05944
OTUD1	6.21e-06	0.000339366	-1.05979
HK3	2.45e-05	0.000963919	-1.06007
LHFPL6	9.42e-05	0.00272053	-1.06089
GAS6	9.37e-07	8.1e-05	-1.06247
PRF1	8.66e-06	0.00043809	-1.06282
SELENBP1	2.48e-05	0.000971613	-1.06332
SSTR1	1.45e-05	0.000648548	-1.06463
NDRG4	8.04e-06	0.00041227	-1.06548
WWC2	0.00010819	0.00301617	-1.06626
ZNF331	1.72e-06	0.000128402	-1.0664
USHBP1	8.04e-05	0.00240846	-1.06713
CLEC12A	2.14e-05	0.000870804	-1.06757
COL13A1	0.000116535	0.00317453	-1.06759
PRAM1	2.19e-05	0.000882556	-1.06785
PPM1F	8.8e-06	0.000442275	-1.06934
SPRYD7	4.4e-07	4.68e-05	-1.07164
EGR1	2.77e-05	0.00105097	-1.07258
HSD11B1	1.16e-05	0.00054344	-1.07338
NDN	6.08e-06	0.000334308	-1.07352
PRKCE	6.8e-06	0.000365462	-1.07411
GIMAP5	7.28e-05	0.0022446	-1.07591
HCAR3	0.00019255	0.00464474	-1.07609
HOXA4	9.71e-07	8.35e-05	-1.07777
SULT1C4	1.98e-05	0.000819095	-1.07997
BTG2	0.000230065	0.00526278	-1.08006
GABARAPL1	2.4e-07	3e-05	-1.08026
CCL2	0.000675473	0.01182	-1.08077
COL6A5	7.72e-07	7.1e-05	-1.08415
FAR2	2.07e-06	0.000150702	-1.08442
TGM1	8.48e-06	0.00043124	-1.08453
CHI3L2	8.13e-06	0.000416399	-1.08483
ZMYND10	1.69e-05	0.000725178	-1.08673
PHACTR2	8.59e-07	7.6e-05	-1.08721
GSTM3	7.25e-05	0.0022387	-1.08833
RILPL2	7.78e-06	0.000402617	-1.08844
GZMH	1.9e-05	0.000796256	-1.08986
LAMC3	0.000166758	0.00419918	-1.091
FCGR1B	0.000465825	0.00899621	-1.09466
ADARB1	1.09e-05	0.000518443	-1.09526
MT1X	1.05e-05	0.000505266	-1.09593
LINC00968	0.000219284	0.00509136	-1.09657
SYNC	6.48e-06	0.000351259	-1.0976
TLR4	7.41e-07	6.87e-05	-1.09773
PRELP	2.52e-06	0.000172426	-1.09784
ITPRIP	2.72e-07	3.27e-05	-1.09831
FILIP1	3.64e-05	0.00131535	-1.09841
C1orf21	0.000104744	0.00294396	-1.09842
RSPO2	1.39e-05	0.000627096	-1.09846
LIN7A	0.00010186	0.00288383	-1.09916
ANXA8L1	0.000331847	0.00695891	-1.09971
NOTCH4	1.09e-05	0.000518443	-1.10095
PDE8B	1.28e-06	0.000104848	-1.1012
COX4I2	2.81e-05	0.00106372	-1.106
KCNJ8	8.88e-06	0.000444889	-1.10639
TRPV2	5.23e-07	5.27e-05	-1.10684
ARMCX1	4.42e-06	0.000261492	-1.10711
HAS1	0.000207004	0.00489429	-1.10747
IL3RA	4.33e-06	0.000258023	-1.10799
FAM150B	8.74e-05	0.00257025	-1.10927
COLGALT2	2.13e-06	0.000152523	-1.11031
SH2D3C	8.94e-07	7.87e-05	-1.11104
CD163	2.02e-05	0.000835025	-1.11192
KANK4	1.27e-05	0.000582521	-1.11205
SCEL	1.67e-06	0.000125693	-1.11427
HP	7.44e-06	0.000390628	-1.11553
PTPN21	9.37e-06	0.000463779	-1.11612
NKG7	3.33e-06	0.000212848	-1.11766
RUNDC3B	3.06e-06	0.000199267	-1.11816
WFS1	1.43e-06	0.000112906	-1.1184
CLC	9.74e-05	0.00279524	-1.11883
FCER1G	0.000114104	0.00313589	-1.11896
ATP1A2	5.31e-05	0.00178441	-1.12309
BEX1	5.69e-05	0.00187656	-1.12582
C1orf115	5.04e-06	0.000292045	-1.12582
DPYSL2	3.65e-06	0.000230216	-1.12868
ERICH3	2.97e-06	0.000196183	-1.1316
CYP27A1	9.18e-06	0.000456626	-1.132
OSCAR	7.61e-05	0.00232314	-1.13526
EMP1	5.5e-07	5.52e-05	-1.13566
BMP5	1.27e-06	0.000104071	-1.13609
CYTL1	6.79e-05	0.00214019	-1.1362
LMO7	7.49e-06	0.000392739	-1.13698
HDC	6.39e-07	6.11e-05	-1.1373
ABCA9	1.59e-06	0.000122267	-1.13825
NLRC4	9.4e-07	8.11e-05	-1.13841
HBA1	7.12e-05	0.00221796	-1.14074
HBA2	7.51e-05	0.00230461	-1.14074
DKK2	7.23e-06	0.000382268	-1.14168
ABLIM3	3.12e-07	3.6e-05	-1.14296
CRIM1	8.04e-07	7.28e-05	-1.14313
CD300C	3.24e-05	0.0011907	-1.14323
PTGIS	5.57e-06	0.000315457	-1.14361
FERMT2	1.59e-06	0.000122267	-1.14365
TBX2	8.31e-07	7.46e-05	-1.14399
KLF6	2.07e-06	0.000150702	-1.14505
DENND3	1.35e-07	1.95e-05	-1.14741
AHNAK	6.07e-07	5.88e-05	-1.14839
ART4	5.91e-06	0.000327685	-1.14846
HBG2	0.00373373	0.0425321	-1.14871
PLCXD3	5.83e-06	0.000323428	-1.15082
NTN4	1.97e-07	2.56e-05	-1.15262
RSPH1	2.32e-05	0.000921807	-1.15672
IL18RAP	2.29e-07	2.89e-05	-1.15672
ADRB1	0.000115833	0.00316653	-1.15785
SLC51B	2.15e-06	0.000153097	-1.15912
CAMK2N1	3e-07	3.49e-05	-1.15938
RAI2	7.95e-06	0.00040885	-1.16075
TMEM190	0.000209451	0.00493436	-1.1622
GADD45B	4.31e-06	0.000257658	-1.16443
PZP	1.35e-06	0.000108958	-1.1647
MFNG	1.19e-05	0.000555407	-1.16604
SLC14A1	8.2e-05	0.00244532	-1.16723
MEIS1	3.5e-07	3.97e-05	-1.16807
ELAPOR2	1.73e-05	0.000740013	-1.16827
MT1E	1.76e-06	0.000131373	-1.16987
MYZAP	3.27e-05	0.00119823	-1.17058
TM6SF1	7.06e-06	0.000376482	-1.17129
CAPSL	2.61e-06	0.000176892	-1.17196
MGP	2.24e-05	0.000897907	-1.17436
LMCD1	1.66e-06	0.000125198	-1.17538
ENPP2	6.71e-05	0.00212434	-1.17582
GAS1	3.75e-05	0.00134478	-1.17593
LMOD1	2e-07	2.58e-05	-1.17662
LILRA2	1.96e-05	0.000812253	-1.17694
METTL7A	5.75e-06	0.000322324	-1.17758
FAM110D	0.000429525	0.00848991	-1.17981
ST6GALNAC2	2.29e-06	0.000161601	-1.18124
ECM2	1.5e-06	0.000117386	-1.18201
SLC7A7	5.19e-06	0.000298871	-1.18334
EPB41L3	2.44e-07	3.01e-05	-1.18364
ATOH8	5.41e-06	0.000309806	-1.18577
MYL9	9.91e-08	1.6e-05	-1.1859
HSPB3	7.59e-05	0.00231854	-1.1877
ZBBX	2.89e-05	0.00108826	-1.18901
AFF3	5.46e-06	0.000311466	-1.19303
FBLN1	1.31e-07	1.9e-05	-1.19305
CORO2B	8.46e-06	0.000430956	-1.19387
RGS22	1.21e-06	0.000101754	-1.1951
C1QB	7.6e-06	0.000396319	-1.19711
PAPSS2	4.76e-07	4.95e-05	-1.19726
ST6GALNAC3	4.2e-06	0.000253562	-1.19783
SPATA18	2.98e-06	0.000196322	-1.19853
RECK	1.35e-05	0.000617056	-1.20061
RGS2	4.55e-06	0.000267083	-1.20093
PRICKLE2	1.83e-07	2.39e-05	-1.20224
CD300LG	2.87e-05	0.00108113	-1.20299
SFRP1	3.29e-06	0.00021078	-1.20337
GJA4	2.29e-05	0.000914418	-1.20394
KANK2	1.63e-05	0.000709089	-1.2042
CD33	3.76e-06	0.000234808	-1.20544
FEZ1	8.25e-08	1.36e-05	-1.20618
TRHDE	1.44e-05	0.000645244	-1.20625
ABCB1	4.72e-07	4.92e-05	-1.20659
PKHD1L1	8.59e-05	0.00253989	-1.20991
PKNOX2	1.57e-05	0.00068766	-1.21042
SYNM	2.35e-06	0.000164127	-1.21104
F10	8.71e-05	0.00256954	-1.21137
CFP	7.55e-06	0.000394859	-1.21207
CD300LF	0.000117262	0.00318593	-1.21252
UPK3B	0.000155037	0.00396528	-1.21325
DUSP1	4.34e-06	0.000258265	-1.21448
PDLIM3	3.31e-06	0.000211518	-1.21449
C2orf40	0.000708094	0.0122593	-1.2152
NDRG2	2.33e-07	2.92e-05	-1.2207
SPAG6	2.15e-05	0.000874663	-1.22159
FGR	5.68e-07	5.64e-05	-1.22183
NEXN	1.7e-07	2.29e-05	-1.22308
PMP22	3.92e-06	0.000241582	-1.22417
DMBT1	7.98e-07	7.25e-05	-1.22552
LTBP4	1.22e-06	0.000102517	-1.22597
CNTN6	7.71e-06	0.000399926	-1.22793
GYPC	4.13e-07	4.46e-05	-1.22851
MYH10	5.2e-07	5.27e-05	-1.22923
CCBE1	2.02e-05	0.000835025	-1.2299
ABCA6	1.01e-06	8.6e-05	-1.23081
GIMAP7	2.65e-07	3.21e-05	-1.23094
ABCG2	2.53e-06	0.000172426	-1.23189
PPARGC1A	7.18e-06	0.00038085	-1.23193
AFAP1L1	2.16e-06	0.000153673	-1.23201
NCF2	8.68e-07	7.66e-05	-1.23504
CAT	2.51e-06	0.000172426	-1.23593
ITGA8	9.1e-07	7.94e-05	-1.23655
RSPH4A	1.08e-07	1.7e-05	-1.23683
NDNF	2.56e-06	0.000174202	-1.23837
CLEC3B	3e-05	0.00111856	-1.24035
EXOSC7	3.25e-05	0.0011935	-1.24035
RXFP1	0.000105621	0.00296053	-1.24254
TMEM139	4.03e-07	4.41e-05	-1.244
GBP4	9.2e-07	8e-05	-1.24653
MFAP5	2.11e-06	0.000152194	-1.24727
KLF2	5.7e-06	0.00032087	-1.24734
STARD8	5.89e-07	5.73e-05	-1.24946
CBX7	2.4e-06	0.000166822	-1.25006
ZEB2	1.28e-06	0.000104923	-1.25036
PDE2A	4.82e-07	4.96e-05	-1.25469
EDN1	4.12e-07	4.46e-05	-1.2552
TTLL7	3.02e-05	0.00112384	-1.25569
CCL21	3.73e-06	0.000233377	-1.25582
ICAM2	6.99e-08	1.22e-05	-1.2574
SESN1	6.22e-07	5.96e-05	-1.25836
RERG	2.97e-06	0.000196183	-1.25942
HEY1	1.1e-07	1.71e-05	-1.25944
GIMAP1	7.74e-08	1.3e-05	-1.25973
CMTM2	9.17e-06	0.000456626	-1.26356
TYROBP	6.88e-05	0.0021553	-1.26454
MMRN2	5.16e-06	0.000297556	-1.26541
EFCC1	1.93e-05	0.000805556	-1.26695
PLBD1	2.29e-06	0.000161716	-1.26929
SGCE	2.19e-07	2.76e-05	-1.2714
DENND2A	1.63e-07	2.25e-05	-1.27304
MYOC	4.37e-06	0.000259071	-1.27309
TTC29	1.34e-06	0.000108157	-1.27355
RNF144B	2.67e-06	0.000179873	-1.27514
SNCA	5.77e-07	5.66e-05	-1.27665
SPTBN1	4.46e-07	4.73e-05	-1.27775
PTGER4	2.97e-06	0.000196183	-1.2798
KLF9	1.72e-07	2.31e-05	-1.28192
RAPGEF4	2.88e-06	0.000191767	-1.28289
GATA2	4.31e-06	0.000257658	-1.28321
HSPB6	2.13e-05	0.000869748	-1.28387
ALKAL2	0.000479063	0.00914797	-1.2854
GRIA1	0.000207736	0.0049004	-1.28542
EGR2	1.69e-06	0.000126994	-1.28617
HPGD	1.62e-06	0.000123237	-1.28665
PROS1	5.73e-07	5.65e-05	-1.28725
TMEM204	5.44e-06	0.000311074	-1.28741
RBP4	5.73e-07	5.65e-05	-1.28757
ADCY4	2.82e-07	3.35e-05	-1.28984
KLRF1	7.15e-06	0.000379691	-1.29252
FAM167A	9.07e-06	0.00045396	-1.29378
CCDC85A	1.8e-07	2.37e-05	-1.29504
PDZD2	4.64e-07	4.89e-05	-1.29542
LMO2	1.39e-05	0.000627096	-1.29675
SHANK3	2.86e-07	3.39e-05	-1.29718
HLF	4.55e-07	4.81e-05	-1.30019
DAPK2	3.06e-07	3.55e-05	-1.30198
TBX4	8.53e-07	7.57e-05	-1.30451
SLC31A2	2.1e-06	0.000151624	-1.30461
TIE1	3.57e-07	4.01e-05	-1.30768
ODAM	2.02e-06	0.000148592	-1.30909
RRAS	1.49e-06	0.000116453	-1.30968
FAT3	2.35e-06	0.000164127	-1.31051
PEAR1	4.29e-07	4.6e-05	-1.31112
ARHGEF6	1.09e-06	9.23e-05	-1.31467
ST6GALNAC5	6.79e-07	6.4e-05	-1.31474
FABP5	2.45e-06	0.000169549	-1.31677
TACC1	1.97e-07	2.56e-05	-1.31707
PTPRM	1.78e-07	2.36e-05	-1.3171
SRGN	4.68e-05	0.00160545	-1.31719
FGFR4	2.94e-07	3.45e-05	-1.31727
MSR1	1.14e-07	1.74e-05	-1.31786
ARHGAP31	4.9e-07	4.97e-05	-1.31846
ARHGAP44	8.53e-07	7.57e-05	-1.31849
IL1B	8.27e-06	0.000421815	-1.32094
GMFG	1.94e-06	0.000143685	-1.32222
FCER1A	3.14e-05	0.00116171	-1.32477
ACKR4	1.82e-05	0.000777043	-1.32641
ID2	1.53e-05	0.000674848	-1.32845
WNT3A	0.000769659	0.0130408	-1.33007
VSIG2	5.13e-06	0.000296196	-1.33182
MAP3K8	1.34e-06	0.000108079	-1.33358
C1QTNF7	1.24e-06	0.000103356	-1.3346
SLC46A2	5.77e-07	5.66e-05	-1.3351
KCNT2	7.1e-06	0.000377633	-1.33883
TOX2	2.71e-06	0.000181984	-1.33919
SOX18	0.00010144	0.00287719	-1.33949
LIMCH1	6.58e-08	1.16e-05	-1.3405
LYZ	0.000330755	0.00695011	-1.34187
CCDC178	0.000233339	0.00532587	-1.34188
EFCAB1	8.64e-06	0.000437802	-1.34281
HSPB2	1.51e-06	0.000117416	-1.34988
EFEMP1	1.22e-07	1.83e-05	-1.35235
DUOXA1	1.58e-06	0.000122087	-1.35561
SEMA3G	4.13e-06	0.000250848	-1.35748
FFAR4	7.87e-07	7.19e-05	-1.35776
IL1RL1	7.98e-07	7.25e-05	-1.35861
SELE	1.42e-06	0.00011237	-1.35863
CLIC3	1.71e-06	0.000128306	-1.36001
FOS	3.78e-06	0.000235258	-1.36086
MORN5	3.2e-06	0.000205924	-1.36179
FCGR3B	1.43e-07	2.04e-05	-1.36222
C1QA	8.72e-06	0.000440392	-1.36568
EML1	7.47e-08	1.26e-05	-1.37437
TUBB6	3.62e-07	4.05e-05	-1.37572
MAOB	3.92e-06	0.000241649	-1.37664
PLLP	1.73e-07	2.31e-05	-1.38191
ANGPTL1	7.91e-05	0.0023883	-1.38741
CXCL12	1.11e-05	0.000525914	-1.38872
PLSCR4	1.4e-06	0.000111182	-1.39084
ID1	4.05e-08	8.2e-06	-1.39246
IL18R1	4.16e-08	8.26e-06	-1.39253
PPP1R15A	1.5e-06	0.0001173	-1.39444
ADTRP	2.96e-07	3.45e-05	-1.39543
KRT4	3.78e-07	4.17e-05	-1.3957
RSPO1	2.08e-06	0.000150702	-1.39601
OSR1	9.18e-06	0.000456626	-1.40161
PGM5	2.65e-07	3.21e-05	-1.40214
GPER1	3.04e-06	0.000198983	-1.40234
GIMAP4	9.33e-07	8.1e-05	-1.41083
NRN1	3.4e-05	0.00124319	-1.41344
KCNK3	8.13e-07	7.34e-05	-1.41481
FZD4	3.05e-06	0.000199125	-1.41634
C1orf87	1.52e-07	2.13e-05	-1.42011
C6	1.18e-07	1.79e-05	-1.42557
SH3GL3	5.18e-05	0.00174609	-1.42575
SNTN	7.39e-05	0.00227744	-1.42672
IGFBP6	6.89e-06	0.000369273	-1.4274
SLCO2A1	4.25e-08	8.38e-06	-1.42843
APOLD1	3.87e-06	0.000239506	-1.4306
FRMD3	2.44e-07	3.01e-05	-1.43078
PLA2G4F	4.61e-05	0.00158919	-1.43433
VEPH1	8.37e-07	7.5e-05	-1.43435
MSRB3	6.12e-08	1.09e-05	-1.43561
PPARG	3.92e-08	8.09e-06	-1.4361
SH3GL2	2.17e-05	0.000879806	-1.43867
NR4A2	1.03e-06	8.83e-05	-1.4395
GIMAP6	4.11e-08	8.21e-06	-1.44152
IL7R	1.19e-06	0.000100309	-1.44287
DYNLRB2	4.21e-06	0.000253562	-1.44587
FMO3	2.08e-06	0.000150702	-1.44703
LIFR	1.24e-07	1.84e-05	-1.44746
ARHGEF26	1.37e-05	0.000622905	-1.44781
CXCR2	4.38e-07	4.68e-05	-1.44945
CHST9	3.65e-07	4.05e-05	-1.45009
MAL	4.72e-07	4.92e-05	-1.45206
CNRIP1	3.34e-06	0.000213	-1.45345
CTSG	0.000180745	0.00445009	-1.45658
CYBRD1	3.06e-06	0.000199411	-1.45719
CTNNAL1	2.07e-08	5.04e-06	-1.45751
PLEKHH2	3.54e-08	7.45e-06	-1.46544
SCN7A	4.64e-05	0.00159413	-1.46789
CD69	1.31e-06	0.000106213	-1.46909
WASF3	9.32e-09	2.67e-06	-1.47394
CNN1	2e-07	2.58e-05	-1.47704
GPR146	2.6e-07	3.17e-05	-1.4772
HYAL1	5.78e-08	1.05e-05	-1.47781
DUOX1	7.55e-09	2.25e-06	-1.48003
TMEM88	1.4e-07	2.01e-05	-1.48185
MYCT1	2.04e-06	0.000149059	-1.48388
MS4A8	3.03e-06	0.000198841	-1.48508
S100A4	4.78e-07	4.95e-05	-1.48524
SLC1A1	5.71e-08	1.05e-05	-1.49018
MYH11	1.28e-07	1.88e-05	-1.49098
ACTG2	7.78e-08	1.3e-05	-1.49231
C10orf67	0.000115347	0.00315883	-1.49537
TMEM74B	2.55e-07	3.13e-05	-1.49545
NTNG1	2.02e-06	0.000148592	-1.49824
ZFP36	3.54e-07	4.01e-05	-1.49826
ALOX5AP	3.72e-06	0.000233377	-1.49981
RASL12	2.76e-06	0.000184881	-1.50301
ASPA	7.01e-06	0.000374203	-1.5071
VEGFD	7.09e-05	0.00221353	-1.50952
TMEM178A	1.37e-06	0.000110128	-1.51196
PID1	1.25e-06	0.000103428	-1.51348
PTGDS	6.06e-05	0.00196009	-1.52116
PI16	0.000487332	0.00927727	-1.52256
MNDA	7.44e-07	6.88e-05	-1.5237
REEP1	3.74e-08	7.77e-06	-1.52518
TMOD1	3.51e-08	7.45e-06	-1.5255
SEMA5A	4.03e-08	8.2e-06	-1.52555
C5AR1	5.64e-06	0.000318173	-1.52586
CPED1	7.38e-07	6.87e-05	-1.53005
TPSAB1	1.25e-06	0.00010385	-1.5306
LRRC32	8.43e-09	2.46e-06	-1.53222
CDHR3	1.19e-08	3.27e-06	-1.53333
DPEP2	2.67e-06	0.000179873	-1.53422
RPL13AP17	2.9e-06	0.000192452	-1.53568
ID3	2.67e-07	3.22e-05	-1.53929
SELP	2.1e-08	5.08e-06	-1.53945
GSTM5	4.84e-08	9.3e-06	-1.53969
GPD1	3.39e-07	3.86e-05	-1.5408
DACH1	5.68e-07	5.64e-05	-1.5409
CCL14	7.51e-05	0.00230461	-1.54393
ECRG4	9.79e-05	0.0028037	-1.54404
RAMP2	4.51e-08	8.72e-06	-1.54537
ROPN1L	3.64e-07	4.05e-05	-1.54928
ALDH1A1	2.15e-07	2.74e-05	-1.54939
DES	1.47e-07	2.08e-05	-1.55885
S100A12	6.16e-07	5.93e-05	-1.55972
C1orf162	7.81e-07	7.15e-05	-1.56118
LIMS2	1.09e-06	9.22e-05	-1.56455
PROK2	9.26e-06	0.000459779	-1.56671
SLIT3	1.69e-07	2.28e-05	-1.56844
SLC39A8	3.13e-07	3.61e-05	-1.56871
SUSD2	2.74e-07	3.27e-05	-1.57288
CSRNP1	2.26e-08	5.23e-06	-1.58063
FOLR3	0.000181423	0.00445969	-1.58219
AQP1	1.34e-08	3.58e-06	-1.58635
LRRK2	1.09e-07	1.7e-05	-1.59032
CCL23	4.88e-07	4.97e-05	-1.59097
ANOS1	1.78e-06	0.000132301	-1.59212
SOX17	1.38e-06	0.000110239	-1.5943
OLFML1	2.59e-08	5.73e-06	-1.59784
ITM2A	4.33e-09	1.43e-06	-1.59928
FBLN5	1.7e-08	4.31e-06	-1.6011
LINC00312	1.29e-07	1.88e-05	-1.6034
GPA33	7.29e-08	1.23e-05	-1.60647
FXYD6	1.49e-08	3.89e-06	-1.60856
FPR2	2.82e-08	6.16e-06	-1.60877
HSPA12B	6.78e-06	0.000365021	-1.61716
SCGB3A2	2.05e-07	2.63e-05	-1.61937
CAMP	3.74e-05	0.00134235	-1.61951
TMEM47	1.71e-08	4.31e-06	-1.62336
GPIHBP1	4.9e-07	4.97e-05	-1.62556
CAVIN2	1.62e-06	0.00012366	-1.62737
NPNT	2.96e-09	1.09e-06	-1.62769
ROBO4	3.44e-08	7.35e-06	-1.62774
TEKT1	9.26e-08	1.5e-05	-1.62782
WFDC1	1.69e-07	2.28e-05	-1.62872
ABCA3	2.23e-08	5.23e-06	-1.63239
CASQ2	6.31e-08	1.12e-05	-1.64001
SMAD6	2.13e-06	0.000152523	-1.64263
PPP1R14A	3.95e-07	4.34e-05	-1.64328
ECSCR	1.39e-06	0.000110879	-1.64402
RASIP1	1.55e-07	2.15e-05	-1.64516
C8B	2.39e-08	5.43e-06	-1.65283
CCM2L	1.26e-06	0.000103923	-1.65438
DPT	1.11e-07	1.71e-05	-1.65512
SASH1	3.17e-09	1.13e-06	-1.65641
ESAM	2.16e-09	8.8e-07	-1.65708
AQP9	1.53e-08	3.95e-06	-1.65765
CHRDL1	3.2e-06	0.000205924	-1.65771
FXYD1	6.59e-07	6.24e-05	-1.66
SOCS2	1.75e-08	4.38e-06	-1.66211
HEG1	2.2e-08	5.23e-06	-1.66372
ADAMTSL3	7.29e-08	1.23e-05	-1.66559
CDH13	1.16e-08	3.24e-06	-1.66613
AGTR1	6.95e-08	1.22e-05	-1.66828
GIMAP8	3.94e-09	1.33e-06	-1.67163
MS4A2	7.04e-08	1.22e-05	-1.6722
VGLL3	2.18e-08	5.23e-06	-1.67468
ZNF385B	5.01e-09	1.63e-06	-1.68239
FGD5	8.59e-09	2.49e-06	-1.68298
TIMP3	1.67e-07	2.28e-05	-1.68573
HBEGF	1.05e-07	1.68e-05	-1.69102
EPAS1	3.68e-07	4.07e-05	-1.69299
CA2	8.4e-08	1.38e-05	-1.69758
MS4A7	1.64e-07	2.25e-05	-1.69821
GLIPR2	3.66e-08	7.66e-06	-1.70458
THBD	2.7e-08	5.94e-06	-1.70773
SLPI	3.19e-07	3.66e-05	-1.7147
DCN	1.44e-06	0.00011299	-1.72384
GRK5	4.97e-08	9.38e-06	-1.72763
PLAC8	1.43e-07	2.04e-05	-1.73264
COX7A1	2.44e-07	3.01e-05	-1.73832
ANGPT1	2.25e-08	5.23e-06	-1.74403
AOX1	6.93e-09	2.13e-06	-1.74405
NECAB1	1.05e-06	8.89e-05	-1.74456
CXCL2	2.45e-07	3.01e-05	-1.75605
RHOJ	2.8e-09	1.06e-06	-1.75985
FCN1	1.31e-06	0.000106213	-1.75987
AADAC	1.14e-07	1.74e-05	-1.76573
GLDN	5.36e-08	9.95e-06	-1.76788
HSPB8	1.06e-07	1.69e-05	-1.76873
CD52	4.86e-07	4.97e-05	-1.77838
TPPP3	1.78e-08	4.42e-06	-1.77864
ANXA3	5.93e-09	1.88e-06	-1.78307
VWF	2.4e-08	5.43e-06	-1.7853
PECAM1	1.17e-08	3.24e-06	-1.78864
ZBED2	3.95e-08	8.09e-06	-1.78929
IL33	8.36e-09	2.46e-06	-1.79167
SFTPD	3.27e-09	1.15e-06	-1.79217
PPBP	7.3e-07	6.85e-05	-1.79849
FHL5	1.74e-07	2.31e-05	-1.7993
RETN	2.02e-06	0.000148592	-1.8009
FPR1	1.07e-07	1.69e-05	-1.80206
HOXA5	2.99e-09	1.09e-06	-1.80245
ABCA8	7.08e-08	1.22e-05	-1.81852
ADRB2	4.9e-08	9.32e-06	-1.8192
CD93	3.17e-09	1.13e-06	-1.82441
FIBIN	1.11e-07	1.71e-05	-1.82616
MME	4.82e-07	4.96e-05	-1.82804
SOX7	1.52e-06	0.000118083	-1.83001
LRRC36	1.29e-08	3.46e-06	-1.83014
SCN4B	4.24e-07	4.56e-05	-1.83302
ACVRL1	1.09e-09	5.28e-07	-1.84209
SPARCL1	2.06e-07	2.63e-05	-1.84347
C9orf24	1.42e-06	0.000112526	-1.84559
SVEP1	9.01e-07	7.91e-05	-1.84922
OGN	7.66e-07	7.06e-05	-1.85166
GPM6B	3.53e-09	1.22e-06	-1.85448
CACNA2D2	5.89e-10	3.2e-07	-1.85905
S100A3	2.61e-09	9.98e-07	-1.86705
HHIP	7.33e-07	6.86e-05	-1.87382
GPX3	1.43e-09	6.6e-07	-1.87391
BTNL9	5.06e-08	9.51e-06	-1.87777
SBSPON	1.26e-08	3.44e-06	-1.88523
CLEC3B	1.17e-05	0.000548139	-1.89137
KANK3	1.18e-07	1.79e-05	-1.89488
KLF4	3.85e-09	1.31e-06	-1.89647
C14orf132	2.24e-09	9e-07	-1.89731
CLEC1A	1.56e-09	7.01e-07	-1.90075
AOC3	4.33e-08	8.44e-06	-1.90318
SLIT2	1.71e-09	7.33e-07	-1.90928
NOSTRIN	5.62e-10	3.16e-07	-1.91237
ZBTB16	5.43e-09	1.75e-06	-1.91352
TCEAL2	1.5e-07	2.11e-05	-1.91531
CDO1	8.82e-10	4.41e-07	-1.93229
ABI3BP	8.69e-08	1.42e-05	-1.93751
FAM162B	1.73e-09	7.33e-07	-1.94852
OLR1	4.87e-08	9.3e-06	-1.95976
KL	7.41e-09	2.25e-06	-1.96775
FAM216B	1.8e-07	2.37e-05	-1.97582
RGCC	2.93e-09	1.09e-06	-1.99208
MS4A15	4.27e-08	8.38e-06	-1.99743
FOXF1	5.99e-08	1.08e-05	-2.00725
CLEC14A	5.02e-10	2.93e-07	-2.00923
HBA1	1.24e-07	1.84e-05	-2.01144
HSD17B6	2.77e-07	3.3e-05	-2.02565
VIPR1	8.33e-10	4.23e-07	-2.03503
CYYR1	2.17e-10	1.46e-07	-2.0387
LRRN3	1.41e-08	3.69e-06	-2.04668
LGI3	2.57e-08	5.72e-06	-2.04936
S1PR1	3.41e-11	4.06e-08	-2.05233
VSIG4	4.15e-09	1.38e-06	-2.06059
SLC19A3	2.4e-09	9.42e-07	-2.06109
LDB2	2.46e-08	5.52e-06	-2.06227
ADAMTS8	8.06e-08	1.34e-05	-2.06325
EDNRB	5.47e-08	1.01e-05	-2.0677
ANKRD29	1.73e-09	7.33e-07	-2.07141
CAV2	6.36e-10	3.4e-07	-2.07217
HBA2	6.04e-08	1.08e-05	-2.07644
ADAMTS1	4.19e-10	2.6e-07	-2.07762
GHR	5.79e-10	3.2e-07	-2.07854
SGCG	4.11e-08	8.21e-06	-2.08308
CRTAC1	2.93e-07	3.45e-05	-2.08855
LPL	1.31e-10	9.91e-08	-2.09448
C7	6.23e-09	1.95e-06	-2.09596
FAM189A2	5.75e-11	5.09e-08	-2.09748
CPA3	1.64e-07	2.25e-05	-2.09993
LAMP3	2.66e-10	1.75e-07	-2.1045
CRYAB	1.13e-08	3.19e-06	-2.10896
GPC3	5.89e-08	1.07e-05	-2.1097
SRPX	5.44e-10	3.12e-07	-2.11042
S100A8	1.64e-09	7.28e-07	-2.1148
JAM2	8.25e-11	6.72e-08	-2.12568
ANKRD1	3.56e-07	4.01e-05	-2.13181
RAMP3	6.93e-09	2.13e-06	-2.1336
SPOCK2	1.96e-09	8.09e-07	-2.13947
C20orf85	2.21e-08	5.23e-06	-2.14066
PLAC9	3.27e-07	3.74e-05	-2.1467
CLDN5	2.05e-08	5.04e-06	-2.14849
IGSF10	1.54e-07	2.15e-05	-2.15554
ADH1A	1.33e-05	0.000608006	-2.16901
PTPRB	1.05e-09	5.14e-07	-2.17007
DNASE1L3	3.12e-08	6.76e-06	-2.17343
GDF10	7.17e-08	1.23e-05	-2.17741
SEMA6A	2.27e-09	9e-07	-2.18271
GPM6A	1.24e-07	1.84e-05	-2.18863
SCARA5	1.29e-07	1.88e-05	-2.19022
PRG4	2.28e-08	5.23e-06	-2.19834
CALCRL	4.33e-10	2.63e-07	-2.2023
BCHE	3.54e-10	2.24e-07	-2.22133
CDH5	1.28e-10	9.91e-08	-2.22245
SERTM1	1.22e-07	1.83e-05	-2.24074
CHIAP2	7.36e-07	6.87e-05	-2.24377
TSPAN7	4.7e-11	4.41e-08	-2.25557
ACKR1	1.41e-08	3.69e-06	-2.26178
COL6A6	1.93e-10	1.36e-07	-2.26516
HIGD1B	3.53e-09	1.22e-06	-2.26595
PLA2G1B	2.49e-09	9.64e-07	-2.28905
FGFBP2	1.23e-09	5.79e-07	-2.29016
GNG11	6.51e-11	5.58e-08	-2.30121
STXBP6	1.65e-10	1.21e-07	-2.31205
TGFBR3	1.08e-10	8.58e-08	-2.31433
AQP4	4.95e-11	4.51e-08	-2.32273
PDK4	2.02e-11	2.6e-08	-2.3283
CFD	9.82e-09	2.79e-06	-2.32961
ITLN2	1.3e-06	0.00010617	-2.34642
STX11	4.7e-11	4.41e-08	-2.36283
EMCN	3.6e-11	4.13e-08	-2.39395
ACADL	1.55e-09	7.01e-07	-2.40577
ADIRF	1.23e-09	5.79e-07	-2.41358
MMRN1	1.78e-11	2.4e-08	-2.43157
LINC02538	5.21e-08	9.72e-06	-2.44019
CD36	3.22e-11	3.99e-08	-2.46064
TEK	7.5e-09	2.25e-06	-2.495
CLIC5	1.62e-11	2.28e-08	-2.50745
RTKN2	5.7e-09	1.82e-06	-2.51866
FOSB	1.75e-09	7.33e-07	-2.52908
PGC	1.05e-07	1.68e-05	-2.53746
ITLN1	3.21e-08	6.9e-06	-2.54677
PCOLCE2	3.52e-10	2.24e-07	-2.57415
NCKAP5	1.6e-08	4.1e-06	-2.58003
IL6	1.01e-11	1.49e-08	-2.5862
MARCO	6.51e-10	3.42e-07	-2.59614
MFAP4	5.35e-12	9.21e-09	-2.63547
FHL1	7.29e-10	3.76e-07	-2.68936
CPB2	3.9e-11	4.17e-08	-2.70136
TCF21	2.24e-12	4.85e-09	-2.70292
FMO2	4.23e-11	4.23e-08	-2.77254
MAMDC2	2.82e-12	5.47e-09	-2.77756
CAV1	4.84e-10	2.88e-07	-2.82502
CYP4B1	6.67e-11	5.58e-08	-2.84091
INMT	4.94e-12	9e-09	-2.86533
PEBP4	3.9e-11	4.17e-08	-2.86671
TNNC1	8.47e-12	1.31e-08	-2.89032
LYVE1	7.34e-13	2.07e-09	-2.9378
MT1M	1.36e-13	5.28e-10	-2.99579
ADH1B	3.89e-13	1.34e-09	-3.07211
HBB	2.35e-12	4.85e-09	-3.12291
CLDN18	6.05e-14	3.75e-10	-3.13791
SFTPC	8.25e-13	2.13e-09	-3.23788
FAM107A	1.84e-10	1.32e-07	-3.25915
FCN3	6.86e-15	5.32e-11	-3.26591
CA4	2.1e-10	1.45e-07	-3.31966
MCEMP1	4.07e-11	4.2e-08	-3.33875
WIF1	5.75e-13	1.78e-09	-3.43356
GKN2	1.06e-13	4.67e-10	-3.46588
SLC6A4	7.3e-12	1.19e-08	-3.50131
SOSTDC1	1.94e-12	4.61e-09	-3.57874
TMEM100	9.04e-16	1.17e-11	-3.69232
SCGB1A1	9.66e-14	4.67e-10	-3.70533
AGER	1.13e-15	1.17e-11	-3.98772
FABP4	2.82e-17	8.75e-13	-4.1743
