# Supplementary material for: Identifying Lipid Metabolism‐Related Therapeutic Targets and Diagnostic Markers for Lung Adenocarcinoma by Mendelian Randomization and Machine Learning Analysis
Source: Thorac Cancer. 2025 Mar 19;16(6):e70020. doi: 10.1111/1759-7714.70020 (PMC11922676; doi:10.1111/1759-7714.70020)
Supplement: Supplementary file 8 — Table S6. [file TCA-16-e70020-s004.xlsx]

## Sheet: Sheet1
Table S6. LMRGs_dif by RRA analysis
Name	pvalue	fdr	logFC
FUT2	2.30843e-09	2.37999e-06	1.788
CYP24A1	1.37752e-08	6.02436e-06	2.14401
SGPP2	1.75296e-08	6.02436e-06	1.41533
MMP1	2.8542e-08	7.20251e-06	2.36629
ABCC3	4.19157e-08	7.20251e-06	1.64145
SLC2A1	4.19157e-08	7.20251e-06	1.85939
TNFRSF21	6.15879e-08	9.07102e-06	1.45589
FUT3	8.80373e-08	1.13458e-05	1.5094
GPX2	2.25433e-07	2.58246e-05	1.68594
PTGES	3.87257e-07	3.99262e-05	1.16335
CYP27B1	4.23299e-06	0.000313697	1.21046
SRD5A1	4.2597e-06	0.000313697	1.22694
REEP6	4.98016e-06	0.000320909	1.15146
FA2H	9.52435e-06	0.000545534	1.02999
SRD5A3	3.3212e-05	0.00136966	1.00197
B3GNT3	0.000608889	0.0108235	1.09411
FABP4	1.043e-12	1.07533e-09	-4.1743
ADH1B	7.21385e-11	3.71874e-08	-3.07211
INMT	1.40646e-10	4.83353e-08	-2.86533
CYP4B1	1.59365e-09	4.10764e-07	-2.84091
CD36	2.30843e-09	4.75998e-07	-2.46064
LPL	4.50066e-09	7.73364e-07	-2.09448
CAV1	8.11034e-09	1.19454e-06	-2.82502
S1PR1	1.06278e-08	1.36966e-06	-2.05233
CA4	1.37752e-08	1.57802e-06	-3.31966
BCHE	2.76259e-08	2.5893e-06	-2.22133
PLA2G1B	2.76259e-08	2.5893e-06	-2.28905
GPX3	7.38698e-08	6.34665e-06	-1.87391
ACADL	1.67976e-07	1.33218e-05	-2.40577
OLR1	2.59531e-07	1.91126e-05	-1.95976
CA2	5.60949e-07	3.85559e-05	-1.69758
HSD17B6	7.92026e-07	5.10362e-05	-2.02565
AOC3	1.3413e-06	7.68268e-05	-1.90318
PPARG	1.3413e-06	7.68268e-05	-1.4361
ANKRD1	2.16018e-06	0.000117218	-2.13181
ALDH1A1	3.9322e-06	0.000202705	-1.54939
HPGD	4.2597e-06	0.000209131	-1.28665
GPD1	5.37522e-06	0.000251902	-1.5408
PLBD1	6.24053e-06	0.000268083	-1.26929
GABARAPL1	6.24053e-06	0.000268083	-1.08026
ACACB	8.89797e-06	0.000366952	-1.00727
ALOX5AP	1.49659e-05	0.000593454	-1.49981
CHPT1	1.6907e-05	0.000644558	-1.04467
FABP5	1.7505e-05	0.000644558	-1.31677
SOCS3	2.13931e-05	0.00076056	-1.03375
FAR2	3.15004e-05	0.00104764	-1.08442
PTGIS	3.15004e-05	0.00104764	-1.14361
ST6GALNAC5	3.68583e-05	0.00115154	-1.31474
CYP27A1	4.51111e-05	0.00132884	-1.132
PPARGC1A	4.51111e-05	0.00132884	-1.23193
DPEP2	4.96385e-05	0.00142159	-1.53422
PTGDS	0.000132923	0.00285508	-1.52116
B3GALNT1	0.000192462	0.00404956	-1.02824
ST6GALNAC3	0.000223233	0.00451281	-1.19783
LEPR	0.000291854	0.00578657	-1.01025
HSD11B1	0.000336947	0.00620343	-1.07338
ADH1A	0.000371775	0.00649661	-2.16901
PLA2G4F	0.000396552	0.00681408	-1.43433
