# Supplementary material for: Identifying Lipid Metabolism‐Related Therapeutic Targets and Diagnostic Markers for Lung Adenocarcinoma by Mendelian Randomization and Machine Learning Analysis
Source: Thorac Cancer. 2025 Mar 19;16(6):e70020. doi: 10.1111/1759-7714.70020 (PMC11922676; doi:10.1111/1759-7714.70020)
Supplement: Supplementary file 9 — Table S7. [file TCA-16-e70020-s008.xlsx]

## Sheet: Sheet1
Table S7. The intersection of LMRGs, DEGs form TCGA and GEO datasets
gene	type
ABCC3	UP
B3GNT3	UP
CYP24A1	UP
CYP27B1	UP
FA2H	UP
FUT2	UP
FUT3	UP
GPX2	UP
MMP1	UP
PTGES	UP
REEP6	UP
SGPP2	UP
SLC2A1	UP
SRD5A1	UP
SRD5A3	UP
TNFRSF21	UP
ACACB	DOWN
ACADL	DOWN
ADH1A	DOWN
ADH1B	DOWN
ALOX5AP	DOWN
ANKRD1	DOWN
AOC3	DOWN
B3GALNT1	DOWN
BCHE	DOWN
CA2	DOWN
CA4	DOWN
CAV1	DOWN
CD36	DOWN
CYP27A1	DOWN
CYP4B1	DOWN
DPEP2	DOWN
FABP4	DOWN
FABP5	DOWN
FAR2	DOWN
GPD1	DOWN
GPX3	DOWN
HSD17B6	DOWN
INMT	DOWN
LEPR	DOWN
LPL	DOWN
OLR1	DOWN
PLA2G1B	DOWN
PLA2G4F	DOWN
PLBD1	DOWN
PPARG	DOWN
PTGDS	DOWN
PTGIS	DOWN
S1PR1	DOWN
SOCS3	DOWN
ST6GALNAC3	DOWN
ST6GALNAC5	DOWN
