# Supplementary material for: Identifying Lipid Metabolism‐Related Therapeutic Targets and Diagnostic Markers for Lung Adenocarcinoma by Mendelian Randomization and Machine Learning Analysis
Source: Thorac Cancer. 2025 Mar 19;16(6):e70020. doi: 10.1111/1759-7714.70020 (PMC11922676; doi:10.1111/1759-7714.70020)
Supplement: Supplementary file 10 — Table S8. [file TCA-16-e70020-s002.xlsx]

## Sheet: 01.提取本批次中的暴露数据
Table S8. UKB-PPP_LMRGs_pQTLs
SNP	chr.exposure	pos.exposure	effect_allele.exposure	other_allele.exposure	eaf.exposure	beta.exposure	se.exposure	id.exposure	pval.exposure	samplesize.exposure	exposure	mr_keep.exposure	pval_origin.exposure	data_source.exposure
rs17855739	19	5831829	T	C	0.041128	0.0874695	0.0122817	ukb-ppp-ABO-OID30675	1.06439e-12	33985	ABO_P16442_OID30675_v1_Inflammation_II || id:ukb-ppp-ABO-OID30675	TRUE	reported	MedicineITLab
rs9405864	6	5708332	A	T	0.369498	-0.0299118	0.00504929	ukb-ppp-ABO-OID30675	3.14261e-09	33985	ABO_P16442_OID30675_v1_Inflammation_II || id:ukb-ppp-ABO-OID30675	TRUE	reported	MedicineITLab
rs147987341	9	133006960	A	G	0.0227095	-0.190811	0.0286395	ukb-ppp-ABO-OID30675	2.69215e-11	33985	ABO_P16442_OID30675_v1_Inflammation_II || id:ukb-ppp-ABO-OID30675	TRUE	reported	MedicineITLab
rs147043078	9	133024109	A	G	0.011252	0.357813	0.0373531	ukb-ppp-ABO-OID30675	9.77913e-22	33985	ABO_P16442_OID30675_v1_Inflammation_II || id:ukb-ppp-ABO-OID30675	TRUE	reported	MedicineITLab
rs7849542	9	133167143	A	G	0.300708	0.342467	0.00832825	ukb-ppp-ABO-OID30675	1e-200	33985	ABO_P16442_OID30675_v1_Inflammation_II || id:ukb-ppp-ABO-OID30675	TRUE	reported	MedicineITLab
rs77607486	9	133063483	T	G	0.0141101	0.206802	0.0330018	ukb-ppp-ABO-OID30675	3.69556e-10	33985	ABO_P16442_OID30675_v1_Inflammation_II || id:ukb-ppp-ABO-OID30675	TRUE	reported	MedicineITLab
rs139744914	9	133207063	G	C	0.0111338	-0.375853	0.0383656	ukb-ppp-ABO-OID30675	1.16413e-22	33985	ABO_P16442_OID30675_v1_Inflammation_II || id:ukb-ppp-ABO-OID30675	TRUE	reported	MedicineITLab
rs75685923	9	133410109	T	C	0.0451523	-0.354562	0.0183273	ukb-ppp-ABO-OID30675	2.19837e-83	33985	ABO_P16442_OID30675_v1_Inflammation_II || id:ukb-ppp-ABO-OID30675	TRUE	reported	MedicineITLab
rs7032782	9	133479446	T	G	0.0308165	-0.242099	0.0225186	ukb-ppp-ABO-OID30675	5.85733e-27	33985	ABO_P16442_OID30675_v1_Inflammation_II || id:ukb-ppp-ABO-OID30675	TRUE	reported	MedicineITLab
rs9411367	9	133243126	T	C	0.165219	0.467294	0.01032	ukb-ppp-ABO-OID30675	1e-200	33985	ABO_P16442_OID30675_v1_Inflammation_II || id:ukb-ppp-ABO-OID30675	TRUE	reported	MedicineITLab
rs76649293	3	38169303	G	T	0.0563295	-0.157208	0.0165343	ukb-ppp-ACAA1-OID21269	1.94357e-21	32907	ACAA1_P09110_OID21269_v1_Oncology || id:ukb-ppp-ACAA1-OID21269	TRUE	reported	MedicineITLab
rs1260326	2	27508073	C	T	0.608624	-0.0488979	0.0078058	ukb-ppp-ACAA1-OID21269	3.7449e-10	32907	ACAA1_P09110_OID21269_v1_Oncology || id:ukb-ppp-ACAA1-OID21269	TRUE	reported	MedicineITLab
rs156265	3	38129319	G	C	0.144316	-0.125267	0.0108057	ukb-ppp-ACAA1-OID21269	4.48849e-31	32907	ACAA1_P09110_OID21269_v1_Oncology || id:ukb-ppp-ACAA1-OID21269	TRUE	reported	MedicineITLab
rs150705707	1	94507142	G	T	0.473238	0.0471597	0.00770524	ukb-ppp-ACAA1-OID21269	9.33018e-10	32907	ACAA1_P09110_OID21269_v1_Oncology || id:ukb-ppp-ACAA1-OID21269	TRUE	reported	MedicineITLab
rs4835265	4	145900258	A	C	0.156061	0.0845101	0.010489	ukb-ppp-ACAA1-OID21269	7.81808e-16	32907	ACAA1_P09110_OID21269_v1_Oncology || id:ukb-ppp-ACAA1-OID21269	TRUE	reported	MedicineITLab
rs4503880	18	58416822	C	T	0.799549	-0.0767896	0.0095243	ukb-ppp-ACAA1-OID21269	7.47481e-16	32907	ACAA1_P09110_OID21269_v1_Oncology || id:ukb-ppp-ACAA1-OID21269	TRUE	reported	MedicineITLab
rs61797339	1	75724261	T	G	0.308149	0.142001	0.00828067	ukb-ppp-ACADM-OID31277	6.4506e-66	33335	ACADM_P11310_OID31277_v1_Oncology_II || id:ukb-ppp-ACADM-OID31277	TRUE	reported	MedicineITLab
rs1354034	3	56815721	C	T	0.604472	0.0592112	0.00761197	ukb-ppp-ACADSB-OID30356	7.32825e-15	33942	ACADSB_P45954_OID30356_v1_Cardiometabolic_II || id:ukb-ppp-ACADSB-OID30356	TRUE	reported	MedicineITLab
rs11242109	5	132341354	T	G	0.481305	-0.0970778	0.00750836	ukb-ppp-ACADSB-OID30356	3.0761e-38	33942	ACADSB_P45954_OID30356_v1_Cardiometabolic_II || id:ukb-ppp-ACADSB-OID30356	TRUE	reported	MedicineITLab
rs7894710	10	123083948	A	C	0.10852	-0.15593	0.0121324	ukb-ppp-ACADSB-OID30356	8.34449e-38	33942	ACADSB_P45954_OID30356_v1_Cardiometabolic_II || id:ukb-ppp-ACADSB-OID30356	TRUE	reported	MedicineITLab
rs200309755	17	29518756	T	C	0.536748	0.0501958	0.00776582	ukb-ppp-ACADSB-OID30356	1.02186e-10	33942	ACADSB_P45954_OID30356_v1_Cardiometabolic_II || id:ukb-ppp-ACADSB-OID30356	TRUE	reported	MedicineITLab
rs35277580	12	6185368	A	G	0.492153	-0.0476292	0.00751086	ukb-ppp-ACADSB-OID30356	2.2773e-10	33942	ACADSB_P45954_OID30356_v1_Cardiometabolic_II || id:ukb-ppp-ACADSB-OID30356	TRUE	reported	MedicineITLab
rs1260326	2	27508073	C	T	0.608597	-0.042332	0.00766623	ukb-ppp-ACADSB-OID30356	3.3539e-08	33942	ACADSB_P45954_OID30356_v1_Cardiometabolic_II || id:ukb-ppp-ACADSB-OID30356	TRUE	reported	MedicineITLab
rs7913063	10	123039167	T	A	0.0846732	0.37434	0.0135833	ukb-ppp-ACADSB-OID30356	3.46737e-167	33942	ACADSB_P45954_OID30356_v1_Cardiometabolic_II || id:ukb-ppp-ACADSB-OID30356	TRUE	reported	MedicineITLab
rs7896518	10	63344740	G	A	0.423961	0.0520122	0.0077102	ukb-ppp-ACADSB-OID30356	1.5209e-11	33942	ACADSB_P45954_OID30356_v1_Cardiometabolic_II || id:ukb-ppp-ACADSB-OID30356	TRUE	reported	MedicineITLab
rs73396521	11	267568	A	G	0.244961	0.0514464	0.00873961	ukb-ppp-ACADSB-OID30356	3.94285e-09	33942	ACADSB_P45954_OID30356_v1_Cardiometabolic_II || id:ukb-ppp-ACADSB-OID30356	TRUE	reported	MedicineITLab
rs6993770	8	105569300	T	A	0.286592	-0.0900477	0.00826653	ukb-ppp-ACADSB-OID30356	1.24394e-27	33942	ACADSB_P45954_OID30356_v1_Cardiometabolic_II || id:ukb-ppp-ACADSB-OID30356	TRUE	reported	MedicineITLab
rs342293	7	106731773	G	C	0.459225	-0.0591971	0.00748575	ukb-ppp-ACADSB-OID30356	2.61638e-15	33942	ACADSB_P45954_OID30356_v1_Cardiometabolic_II || id:ukb-ppp-ACADSB-OID30356	TRUE	reported	MedicineITLab
rs333947	1	109928142	A	G	0.148612	-0.0576127	0.0097619	ukb-ppp-ACHE-OID30585	3.59567e-09	33187	ACHE_P22303_OID30585_v1_Inflammation_II || id:ukb-ppp-ACHE-OID30585	TRUE	reported	MedicineITLab
rs9289449	3	133564395	A	G	0.415616	-0.0388048	0.00711373	ukb-ppp-ACHE-OID30585	4.89982e-08	33187	ACHE_P22303_OID30585_v1_Inflammation_II || id:ukb-ppp-ACHE-OID30585	TRUE	reported	MedicineITLab
rs689057	18	11887885	C	T	0.251949	-0.04791	0.00804469	ukb-ppp-ACHE-OID30585	2.5931e-09	33187	ACHE_P22303_OID30585_v1_Inflammation_II || id:ukb-ppp-ACHE-OID30585	TRUE	reported	MedicineITLab
rs2269615	1	172446311	T	C	0.559871	-0.0695803	0.00700849	ukb-ppp-ACHE-OID30585	3.14557e-23	33187	ACHE_P22303_OID30585_v1_Inflammation_II || id:ukb-ppp-ACHE-OID30585	TRUE	reported	MedicineITLab
rs28456	11	61822009	G	A	0.314946	0.0485623	0.00747238	ukb-ppp-ACHE-OID30585	8.09096e-11	33187	ACHE_P22303_OID30585_v1_Inflammation_II || id:ukb-ppp-ACHE-OID30585	TRUE	reported	MedicineITLab
rs6924352	6	32238422	T	G	0.207159	0.047083	0.00861614	ukb-ppp-ACHE-OID30585	4.64173e-08	33187	ACHE_P22303_OID30585_v1_Inflammation_II || id:ukb-ppp-ACHE-OID30585	TRUE	reported	MedicineITLab
rs7575245	2	27304453	A	G	0.253487	0.0455854	0.0079822	ukb-ppp-ACHE-OID30585	1.12396e-08	33187	ACHE_P22303_OID30585_v1_Inflammation_II || id:ukb-ppp-ACHE-OID30585	TRUE	reported	MedicineITLab
rs314368	7	100850823	G	T	0.476713	0.303196	0.00727726	ukb-ppp-ACHE-OID30585	1e-200	33187	ACHE_P22303_OID30585_v1_Inflammation_II || id:ukb-ppp-ACHE-OID30585	TRUE	reported	MedicineITLab
rs79570624	7	101016832	C	G	0.031604	0.257331	0.0216965	ukb-ppp-ACHE-OID30585	1.89933e-32	33187	ACHE_P22303_OID30585_v1_Inflammation_II || id:ukb-ppp-ACHE-OID30585	TRUE	reported	MedicineITLab
rs35762167	3	186937196	C	T	0.582687	-0.106853	0.00709775	ukb-ppp-ACHE-OID30585	3.22478e-51	33187	ACHE_P22303_OID30585_v1_Inflammation_II || id:ukb-ppp-ACHE-OID30585	TRUE	reported	MedicineITLab
rs7636227	3	52532666	A	G	0.553225	0.0508627	0.00702107	ukb-ppp-ACHE-OID30585	4.3471e-13	33187	ACHE_P22303_OID30585_v1_Inflammation_II || id:ukb-ppp-ACHE-OID30585	TRUE	reported	MedicineITLab
rs139972715	7	101204765	A	G	0.0355144	0.125606	0.0196349	ukb-ppp-ACHE-OID30585	1.58398e-10	33187	ACHE_P22303_OID30585_v1_Inflammation_II || id:ukb-ppp-ACHE-OID30585	TRUE	reported	MedicineITLab
rs3747207	22	43928975	A	G	0.215062	0.0528377	0.00844499	ukb-ppp-ACHE-OID30585	3.93224e-10	33187	ACHE_P22303_OID30585_v1_Inflammation_II || id:ukb-ppp-ACHE-OID30585	TRUE	reported	MedicineITLab
rs73170778	7	100735935	T	C	0.0731033	0.14423	0.0142113	ukb-ppp-ACHE-OID30585	3.34888e-24	33187	ACHE_P22303_OID30585_v1_Inflammation_II || id:ukb-ppp-ACHE-OID30585	TRUE	reported	MedicineITLab
rs2519093	9	133266456	T	C	0.184604	-0.172576	0.00904092	ukb-ppp-ACHE-OID30585	3.15791e-81	33187	ACHE_P22303_OID30585_v1_Inflammation_II || id:ukb-ppp-ACHE-OID30585	TRUE	reported	MedicineITLab
rs11979397	7	100141256	T	C	0.181522	-0.0548031	0.0093614	ukb-ppp-ACHE-OID30585	4.79457e-09	33187	ACHE_P22303_OID30585_v1_Inflammation_II || id:ukb-ppp-ACHE-OID30585	TRUE	reported	MedicineITLab
rs1362213	12	6173262	T	C	0.479493	-0.0422056	0.00769255	ukb-ppp-ACOT13-OID31522	4.09845e-08	33796	ACOT13_Q9NPJ3_OID31522_v1_Oncology_II || id:ukb-ppp-ACOT13-OID31522	TRUE	reported	MedicineITLab
rs72676413	1	42306039	A	T	0.00574257	0.31592	0.0570884	ukb-ppp-ACOT13-OID31522	3.13228e-08	33796	ACOT13_Q9NPJ3_OID31522_v1_Oncology_II || id:ukb-ppp-ACOT13-OID31522	TRUE	reported	MedicineITLab
rs6580981	12	54329244	A	G	0.459024	0.056043	0.00763881	ukb-ppp-ACOT13-OID31522	2.19079e-13	33796	ACOT13_Q9NPJ3_OID31522_v1_Oncology_II || id:ukb-ppp-ACOT13-OID31522	TRUE	reported	MedicineITLab
rs9358791	6	24675404	A	T	0.236794	0.0675648	0.00892358	ukb-ppp-ACOT13-OID31522	3.68978e-14	33796	ACOT13_Q9NPJ3_OID31522_v1_Oncology_II || id:ukb-ppp-ACOT13-OID31522	TRUE	reported	MedicineITLab
rs892090	19	55027704	G	T	0.834342	0.0612813	0.010213	ukb-ppp-ACOT13-OID31522	1.96952e-09	33796	ACOT13_Q9NPJ3_OID31522_v1_Oncology_II || id:ukb-ppp-ACOT13-OID31522	TRUE	reported	MedicineITLab
rs10774624	12	111395984	A	G	0.513307	-0.0429208	0.00759742	ukb-ppp-ACOT13-OID31522	1.61009e-08	33796	ACOT13_Q9NPJ3_OID31522_v1_Oncology_II || id:ukb-ppp-ACOT13-OID31522	TRUE	reported	MedicineITLab
rs10058074	5	132350453	A	G	0.475096	-0.05586	0.00757545	ukb-ppp-ACOT13-OID31522	1.65806e-13	33796	ACOT13_Q9NPJ3_OID31522_v1_Oncology_II || id:ukb-ppp-ACOT13-OID31522	TRUE	reported	MedicineITLab
rs10822145	10	63174788	T	C	0.471907	0.0568202	0.0075581	ukb-ppp-ACOT13-OID31522	5.57057e-14	33796	ACOT13_Q9NPJ3_OID31522_v1_Oncology_II || id:ukb-ppp-ACOT13-OID31522	TRUE	reported	MedicineITLab
rs1354034	3	56815721	C	T	0.604628	0.0681659	0.00768978	ukb-ppp-ACOT13-OID31522	7.68599e-19	33796	ACOT13_Q9NPJ3_OID31522_v1_Oncology_II || id:ukb-ppp-ACOT13-OID31522	TRUE	reported	MedicineITLab
rs6993770	8	105569300	T	A	0.286602	-0.0720106	0.00834054	ukb-ppp-ACOT13-OID31522	5.93472e-18	33796	ACOT13_Q9NPJ3_OID31522_v1_Oncology_II || id:ukb-ppp-ACOT13-OID31522	TRUE	reported	MedicineITLab
rs10852766	17	75955783	C	T	0.65913	0.0776409	0.00808345	ukb-ppp-ACOX1-OID20124	7.62079e-22	33693	ACOX1_Q15067_OID20124_v1_Cardiometabolic || id:ukb-ppp-ACOX1-OID20124	TRUE	reported	MedicineITLab
rs7080386	10	63288546	A	C	0.411554	0.0453277	0.00774118	ukb-ppp-ACOX1-OID20124	4.75861e-09	33693	ACOX1_Q15067_OID20124_v1_Cardiometabolic || id:ukb-ppp-ACOX1-OID20124	TRUE	reported	MedicineITLab
rs6993770	8	105569300	T	A	0.286647	-0.0472888	0.00841495	ukb-ppp-ACOX1-OID20124	1.91382e-08	33693	ACOX1_Q15067_OID20124_v1_Cardiometabolic || id:ukb-ppp-ACOX1-OID20124	TRUE	reported	MedicineITLab
rs137987097	1	147647455	A	T	0.0126291	-0.699115	0.0360587	ukb-ppp-ACP6-OID21432	9.7051e-84	33906	ACP6_Q9NPH0_OID21432_v1_Oncology || id:ukb-ppp-ACP6-OID21432	TRUE	reported	MedicineITLab
rs61747728	1	179557079	T	C	0.0379284	0.125069	0.0197485	ukb-ppp-ACP6-OID21432	2.40292e-10	33906	ACP6_Q9NPH0_OID21432_v1_Oncology || id:ukb-ppp-ACP6-OID21432	TRUE	reported	MedicineITLab
rs75166367	2	162107791	A	G	0.0602253	-0.0567176	0.0103172	ukb-ppp-ACP6-OID21432	3.85505e-08	33906	ACP6_Q9NPH0_OID21432_v1_Oncology || id:ukb-ppp-ACP6-OID21432	TRUE	reported	MedicineITLab
rs146706258	1	147811485	A	G	0.0194257	-1.13388	0.0279247	ukb-ppp-ACP6-OID21432	1e-200	33906	ACP6_Q9NPH0_OID21432_v1_Oncology || id:ukb-ppp-ACP6-OID21432	TRUE	reported	MedicineITLab
rs116509906	1	147851279	A	T	0.0358965	0.343026	0.0204796	ukb-ppp-ACP6-OID21432	5.69902e-63	33906	ACP6_Q9NPH0_OID21432_v1_Oncology || id:ukb-ppp-ACP6-OID21432	TRUE	reported	MedicineITLab
rs114677688	1	147084716	G	C	0.0160736	0.220885	0.0315086	ukb-ppp-ACP6-OID21432	2.37794e-12	33906	ACP6_Q9NPH0_OID21432_v1_Oncology || id:ukb-ppp-ACP6-OID21432	TRUE	reported	MedicineITLab
rs77542178	1	119972409	C	T	0.0207338	-0.181315	0.0266631	ukb-ppp-ACP6-OID21432	1.04472e-11	33906	ACP6_Q9NPH0_OID21432_v1_Oncology || id:ukb-ppp-ACP6-OID21432	TRUE	reported	MedicineITLab
rs74660908	1	147915412	T	G	0.0226903	-0.243581	0.0261455	ukb-ppp-ACP6-OID21432	1.2042e-20	33906	ACP6_Q9NPH0_OID21432_v1_Oncology || id:ukb-ppp-ACP6-OID21432	TRUE	reported	MedicineITLab
rs4950459	1	147539064	A	T	0.396641	0.307023	0.00792855	ukb-ppp-ACP6-OID21432	1e-200	33906	ACP6_Q9NPH0_OID21432_v1_Oncology || id:ukb-ppp-ACP6-OID21432	TRUE	reported	MedicineITLab
rs587599200	1	147945887	T	G	0.0457676	-0.165453	0.0199545	ukb-ppp-ACP6-OID21432	1.11815e-16	33906	ACP6_Q9NPH0_OID21432_v1_Oncology || id:ukb-ppp-ACP6-OID21432	TRUE	reported	MedicineITLab
rs587693404	1	147460286	T	C	0.0107691	-0.358657	0.0401399	ukb-ppp-ACP6-OID21432	4.06537e-19	33906	ACP6_Q9NPH0_OID21432_v1_Oncology || id:ukb-ppp-ACP6-OID21432	TRUE	reported	MedicineITLab
rs190587447	1	147836502	T	C	0.0182092	0.345804	0.0285866	ukb-ppp-ACP6-OID21432	1.09926e-33	33906	ACP6_Q9NPH0_OID21432_v1_Oncology || id:ukb-ppp-ACP6-OID21432	TRUE	reported	MedicineITLab
rs60322015	1	147691507	T	A	0.0180717	0.424155	0.0295339	ukb-ppp-ACP6-OID21432	9.00534e-47	33906	ACP6_Q9NPH0_OID21432_v1_Oncology || id:ukb-ppp-ACP6-OID21432	TRUE	reported	MedicineITLab
rs35011601	1	147876208	C	G	0.055064	-0.32252	0.0165968	ukb-ppp-ACP6-OID21432	4.0879e-84	33906	ACP6_Q9NPH0_OID21432_v1_Oncology || id:ukb-ppp-ACP6-OID21432	TRUE	reported	MedicineITLab
rs149184726	1	147862100	A	G	0.0212504	-0.854481	0.0261951	ukb-ppp-ACP6-OID21432	1e-200	33906	ACP6_Q9NPH0_OID21432_v1_Oncology || id:ukb-ppp-ACP6-OID21432	TRUE	reported	MedicineITLab
rs183418025	1	147949600	G	C	0.0374389	0.142866	0.0212331	ukb-ppp-ACP6-OID21432	1.71435e-11	33906	ACP6_Q9NPH0_OID21432_v1_Oncology || id:ukb-ppp-ACP6-OID21432	TRUE	reported	MedicineITLab
rs139826025	19	7386010	G	C	0.0255067	-0.0956184	0.0175254	ukb-ppp-ACP6-OID21432	4.87012e-08	33906	ACP6_Q9NPH0_OID21432_v1_Oncology || id:ukb-ppp-ACP6-OID21432	TRUE	reported	MedicineITLab
rs56295533	14	106696499	A	G	0.206425	0.0957507	0.0108702	ukb-ppp-ACSL1-OID30080	1.26824e-18	32862	ACSL1_P33121_OID30080_v1_Cardiometabolic_II || id:ukb-ppp-ACSL1-OID30080	TRUE	reported	MedicineITLab
rs10405357	19	54255803	C	T	0.435344	-0.0686841	0.00749211	ukb-ppp-ADH1B-OID30612	4.84061e-20	33187	ADH1B_P00325_OID30612_v1_Inflammation_II || id:ukb-ppp-ADH1B-OID30612	TRUE	reported	MedicineITLab
rs190913833	4	99113626	A	T	0.00861998	-0.333097	0.0419904	ukb-ppp-ADH1B-OID30612	2.14437e-15	33187	ADH1B_P00325_OID30612_v1_Inflammation_II || id:ukb-ppp-ADH1B-OID30612	TRUE	reported	MedicineITLab
rs73001065	19	19349732	C	G	0.0709886	0.0815863	0.0144729	ukb-ppp-ADH1B-OID30612	1.72854e-08	33187	ADH1B_P00325_OID30612_v1_Inflammation_II || id:ukb-ppp-ADH1B-OID30612	TRUE	reported	MedicineITLab
rs3747207	22	43928975	A	G	0.215062	0.0983737	0.00896359	ukb-ppp-ADH1B-OID30612	5.05126e-28	33187	ADH1B_P00325_OID30612_v1_Inflammation_II || id:ukb-ppp-ADH1B-OID30612	TRUE	reported	MedicineITLab
rs9272400	6	32637121	A	G	0.656489	0.05267	0.00823227	ukb-ppp-ADH1B-OID30612	1.57427e-10	33187	ADH1B_P00325_OID30612_v1_Inflammation_II || id:ukb-ppp-ADH1B-OID30612	TRUE	reported	MedicineITLab
rs1229984	4	99318162	C	T	0.97728	0.24475	0.0248901	ukb-ppp-ADH1B-OID30612	8.09841e-23	33187	ADH1B_P00325_OID30612_v1_Inflammation_II || id:ukb-ppp-ADH1B-OID30612	TRUE	reported	MedicineITLab
rs10883451	10	100164661	C	T	0.501825	-0.0528295	0.00735017	ukb-ppp-ADH1B-OID30612	6.59781e-13	33187	ADH1B_P00325_OID30612_v1_Inflammation_II || id:ukb-ppp-ADH1B-OID30612	TRUE	reported	MedicineITLab
rs28929474	14	94378610	T	C	0.0207159	0.164967	0.0259183	ukb-ppp-ADH1B-OID30612	1.95416e-10	33187	ADH1B_P00325_OID30612_v1_Inflammation_II || id:ukb-ppp-ADH1B-OID30612	TRUE	reported	MedicineITLab
rs4979373	9	114382224	T	C	0.490489	-0.0713827	0.00745381	ukb-ppp-ADH1B-OID30612	1.00231e-21	33187	ADH1B_P00325_OID30612_v1_Inflammation_II || id:ukb-ppp-ADH1B-OID30612	TRUE	reported	MedicineITLab
rs112875651	8	125494452	A	G	0.390765	-0.0513635	0.00766712	ukb-ppp-ADH1B-OID30612	2.09556e-11	33187	ADH1B_P00325_OID30612_v1_Inflammation_II || id:ukb-ppp-ADH1B-OID30612	TRUE	reported	MedicineITLab
rs10883451	10	100164661	C	T	0.501905	-0.0506692	0.00723685	ukb-ppp-ADH4-OID20117	2.53163e-12	33043	ADH4_P08319_OID20117_v1_Cardiometabolic || id:ukb-ppp-ADH4-OID20117	TRUE	reported	MedicineITLab
rs4940394	18	58466864	C	T	0.773742	-0.0494986	0.00870262	ukb-ppp-ADH4-OID20117	1.28706e-08	33043	ADH4_P08319_OID20117_v1_Cardiometabolic || id:ukb-ppp-ADH4-OID20117	TRUE	reported	MedicineITLab
rs1800759	4	99144358	G	T	0.613069	0.130044	0.00746332	ukb-ppp-ADH4-OID20117	5.38394e-68	33043	ADH4_P08319_OID20117_v1_Cardiometabolic || id:ukb-ppp-ADH4-OID20117	TRUE	reported	MedicineITLab
rs77063716	6	29011999	A	T	0.0219409	-0.136812	0.0248212	ukb-ppp-ADH4-OID20117	3.55001e-08	33043	ADH4_P08319_OID20117_v1_Cardiometabolic || id:ukb-ppp-ADH4-OID20117	TRUE	reported	MedicineITLab
rs9272400	6	32637121	A	G	0.656341	0.0503604	0.008106	ukb-ppp-ADH4-OID20117	5.20715e-10	33043	ADH4_P08319_OID20117_v1_Cardiometabolic || id:ukb-ppp-ADH4-OID20117	TRUE	reported	MedicineITLab
rs4753124	11	94090069	G	C	0.107708	-0.0766157	0.0117402	ukb-ppp-ADH4-OID20117	6.75772e-11	33043	ADH4_P08319_OID20117_v1_Cardiometabolic || id:ukb-ppp-ADH4-OID20117	TRUE	reported	MedicineITLab
rs73001065	19	19349732	C	G	0.0711908	0.0832806	0.0142188	ukb-ppp-ADH4-OID20117	4.71042e-09	33043	ADH4_P08319_OID20117_v1_Cardiometabolic || id:ukb-ppp-ADH4-OID20117	TRUE	reported	MedicineITLab
rs10405357	19	54255803	C	T	0.435555	-0.0460587	0.00736797	ukb-ppp-ADH4-OID20117	4.07286e-10	33043	ADH4_P08319_OID20117_v1_Cardiometabolic || id:ukb-ppp-ADH4-OID20117	TRUE	reported	MedicineITLab
rs3747207	22	43928975	A	G	0.215679	0.102425	0.00881031	ukb-ppp-ADH4-OID20117	3.05633e-31	33043	ADH4_P08319_OID20117_v1_Cardiometabolic || id:ukb-ppp-ADH4-OID20117	TRUE	reported	MedicineITLab
rs112875651	8	125494452	A	G	0.390591	-0.0559307	0.00753797	ukb-ppp-ADH4-OID20117	1.17247e-13	33043	ADH4_P08319_OID20117_v1_Cardiometabolic || id:ukb-ppp-ADH4-OID20117	TRUE	reported	MedicineITLab
rs10733608	9	114386150	T	G	0.488912	-0.0634242	0.00734895	ukb-ppp-ADH4-OID20117	6.11505e-18	33043	ADH4_P08319_OID20117_v1_Cardiometabolic || id:ukb-ppp-ADH4-OID20117	TRUE	reported	MedicineITLab
rs2925979	16	81501185	C	T	0.69797	0.0920183	0.00695484	ukb-ppp-ADIPOQ-OID30748	5.82371e-40	33995	ADIPOQ_Q15848_OID30748_v1_Inflammation_II || id:ukb-ppp-ADIPOQ-OID30748	TRUE	reported	MedicineITLab
rs61838776	1	219445222	A	C	0.164735	-0.051262	0.00855814	ukb-ppp-ADIPOQ-OID30748	2.10029e-09	33995	ADIPOQ_Q15848_OID30748_v1_Inflammation_II || id:ukb-ppp-ADIPOQ-OID30748	TRUE	reported	MedicineITLab
rs3822076	4	88788757	A	T	0.461262	-0.0375404	0.00638084	ukb-ppp-ADIPOQ-OID30748	4.02161e-09	33995	ADIPOQ_Q15848_OID30748_v1_Inflammation_II || id:ukb-ppp-ADIPOQ-OID30748	TRUE	reported	MedicineITLab
rs333947	1	109928142	A	G	0.148698	-0.0526928	0.00890288	ukb-ppp-ADIPOQ-OID30748	3.24646e-09	33995	ADIPOQ_Q15848_OID30748_v1_Inflammation_II || id:ukb-ppp-ADIPOQ-OID30748	TRUE	reported	MedicineITLab
rs2429511	10	114041494	C	T	0.479249	0.0360455	0.00634916	ukb-ppp-ADIPOQ-OID30748	1.36905e-08	33995	ADIPOQ_Q15848_OID30748_v1_Inflammation_II || id:ukb-ppp-ADIPOQ-OID30748	TRUE	reported	MedicineITLab
rs607335	6	153144095	A	C	0.423794	0.036274	0.00639222	ukb-ppp-ADIPOQ-OID30748	1.38922e-08	33995	ADIPOQ_Q15848_OID30748_v1_Inflammation_II || id:ukb-ppp-ADIPOQ-OID30748	TRUE	reported	MedicineITLab
rs72657272	1	30934467	T	C	0.152568	0.0630851	0.00895286	ukb-ppp-ADIPOQ-OID30748	1.83654e-12	33995	ADIPOQ_Q15848_OID30748_v1_Inflammation_II || id:ukb-ppp-ADIPOQ-OID30748	TRUE	reported	MedicineITLab
rs5418	17	7281773	A	G	0.572922	-0.0422506	0.00642164	ukb-ppp-ADIPOQ-OID30748	4.72389e-11	33995	ADIPOQ_Q15848_OID30748_v1_Inflammation_II || id:ukb-ppp-ADIPOQ-OID30748	TRUE	reported	MedicineITLab
rs117533700	19	13065914	T	C	0.0374345	-0.107158	0.0167615	ukb-ppp-ADIPOQ-OID30748	1.62559e-10	33995	ADIPOQ_Q15848_OID30748_v1_Inflammation_II || id:ukb-ppp-ADIPOQ-OID30748	TRUE	reported	MedicineITLab
rs10773000	12	123251537	T	G	0.332755	0.0393013	0.00676844	ukb-ppp-ADIPOQ-OID30748	6.37735e-09	33995	ADIPOQ_Q15848_OID30748_v1_Inflammation_II || id:ukb-ppp-ADIPOQ-OID30748	TRUE	reported	MedicineITLab
rs10841520	12	20433461	T	C	0.205373	0.0444421	0.00798451	ukb-ppp-ADIPOQ-OID30748	2.60585e-08	33995	ADIPOQ_Q15848_OID30748_v1_Inflammation_II || id:ukb-ppp-ADIPOQ-OID30748	TRUE	reported	MedicineITLab
rs143257534	3	186834099	T	C	0.0259864	-0.614829	0.0204078	ukb-ppp-ADIPOQ-OID30748	2.13796e-199	33995	ADIPOQ_Q15848_OID30748_v1_Inflammation_II || id:ukb-ppp-ADIPOQ-OID30748	TRUE	reported	MedicineITLab
rs17366653	3	186853027	C	T	0.00946379	-0.637287	0.0361774	ukb-ppp-ADIPOQ-OID30748	1.86939e-69	33995	ADIPOQ_Q15848_OID30748_v1_Inflammation_II || id:ukb-ppp-ADIPOQ-OID30748	TRUE	reported	MedicineITLab
rs2523579	6	31360740	C	T	0.637686	-0.0360099	0.00658999	ukb-ppp-ADIPOQ-OID30748	4.64633e-08	33995	ADIPOQ_Q15848_OID30748_v1_Inflammation_II || id:ukb-ppp-ADIPOQ-OID30748	TRUE	reported	MedicineITLab
rs77772668	3	186829071	T	C	0.019112	-0.145515	0.0242551	ukb-ppp-ADIPOQ-OID30748	1.9813e-09	33995	ADIPOQ_Q15848_OID30748_v1_Inflammation_II || id:ukb-ppp-ADIPOQ-OID30748	TRUE	reported	MedicineITLab
rs10422861	19	33403940	T	C	0.666825	0.0649872	0.00674286	ukb-ppp-ADIPOQ-OID30748	5.52968e-22	33995	ADIPOQ_Q15848_OID30748_v1_Inflammation_II || id:ukb-ppp-ADIPOQ-OID30748	TRUE	reported	MedicineITLab
rs76895963	12	4275678	G	T	0.0207782	0.161611	0.0245967	ukb-ppp-ADIPOQ-OID30748	5.01649e-11	33995	ADIPOQ_Q15848_OID30748_v1_Inflammation_II || id:ukb-ppp-ADIPOQ-OID30748	TRUE	reported	MedicineITLab
rs10048109	16	83167056	G	A	0.385549	-0.0384822	0.0065338	ukb-ppp-ADIPOQ-OID30748	3.86865e-09	33995	ADIPOQ_Q15848_OID30748_v1_Inflammation_II || id:ukb-ppp-ADIPOQ-OID30748	TRUE	reported	MedicineITLab
rs12423420	12	122453919	A	G	0.732976	0.049187	0.00721591	ukb-ppp-ADIPOQ-OID30748	9.33039e-12	33995	ADIPOQ_Q15848_OID30748_v1_Inflammation_II || id:ukb-ppp-ADIPOQ-OID30748	TRUE	reported	MedicineITLab
rs825453	12	124024211	T	A	0.608132	-0.0655751	0.0065041	ukb-ppp-ADIPOQ-OID30748	6.62827e-24	33995	ADIPOQ_Q15848_OID30748_v1_Inflammation_II || id:ukb-ppp-ADIPOQ-OID30748	TRUE	reported	MedicineITLab
rs61884005	11	14381384	G	C	0.121191	0.0630165	0.00973971	ukb-ppp-ADIPOQ-OID30748	9.79716e-11	33995	ADIPOQ_Q15848_OID30748_v1_Inflammation_II || id:ukb-ppp-ADIPOQ-OID30748	TRUE	reported	MedicineITLab
rs7134375	12	20320824	A	C	0.429843	0.0648081	0.00643267	ukb-ppp-ADIPOQ-OID30748	7.13674e-24	33995	ADIPOQ_Q15848_OID30748_v1_Inflammation_II || id:ukb-ppp-ADIPOQ-OID30748	TRUE	reported	MedicineITLab
rs6800913	3	50015434	A	T	0.749153	0.0433362	0.00776545	ukb-ppp-ADIPOQ-OID30748	2.39635e-08	33995	ADIPOQ_Q15848_OID30748_v1_Inflammation_II || id:ukb-ppp-ADIPOQ-OID30748	TRUE	reported	MedicineITLab
rs56211697	3	186712208	T	C	0.123454	0.12772	0.010033	ukb-ppp-ADIPOQ-OID30748	4.0281e-37	33995	ADIPOQ_Q15848_OID30748_v1_Inflammation_II || id:ukb-ppp-ADIPOQ-OID30748	TRUE	reported	MedicineITLab
rs12599874	16	83562529	C	T	0.37579	-0.0401925	0.00655767	ukb-ppp-ADIPOQ-OID30748	8.83873e-10	33995	ADIPOQ_Q15848_OID30748_v1_Inflammation_II || id:ukb-ppp-ADIPOQ-OID30748	TRUE	reported	MedicineITLab
rs66782572	3	52533601	G	A	0.53876	0.0588775	0.00651947	ukb-ppp-ADIPOQ-OID30748	1.70059e-19	33995	ADIPOQ_Q15848_OID30748_v1_Inflammation_II || id:ukb-ppp-ADIPOQ-OID30748	TRUE	reported	MedicineITLab
rs4930724	12	123939270	C	T	0.33037	0.0595562	0.00674331	ukb-ppp-ADIPOQ-OID30748	1.0292e-18	33995	ADIPOQ_Q15848_OID30748_v1_Inflammation_II || id:ukb-ppp-ADIPOQ-OID30748	TRUE	reported	MedicineITLab
rs10181515	2	226154745	T	C	0.220953	0.0427475	0.00766177	ukb-ppp-ADIPOQ-OID30748	2.41452e-08	33995	ADIPOQ_Q15848_OID30748_v1_Inflammation_II || id:ukb-ppp-ADIPOQ-OID30748	TRUE	reported	MedicineITLab
rs12922394	16	82638722	T	C	0.0549373	-0.109719	0.0139285	ukb-ppp-ADIPOQ-OID30748	3.3458e-15	33995	ADIPOQ_Q15848_OID30748_v1_Inflammation_II || id:ukb-ppp-ADIPOQ-OID30748	TRUE	reported	MedicineITLab
rs4334836	5	54005005	C	T	0.252833	-0.0449271	0.00726296	ukb-ppp-ADIPOQ-OID30748	6.17959e-10	33995	ADIPOQ_Q15848_OID30748_v1_Inflammation_II || id:ukb-ppp-ADIPOQ-OID30748	TRUE	reported	MedicineITLab
rs7859344	9	129086103	A	T	0.714816	-0.0480046	0.00697936	ukb-ppp-ADIPOQ-OID30748	6.06597e-12	33995	ADIPOQ_Q15848_OID30748_v1_Inflammation_II || id:ukb-ppp-ADIPOQ-OID30748	TRUE	reported	MedicineITLab
rs4339549	7	150590089	G	A	0.224877	-0.0469054	0.007648	ukb-ppp-ADIPOQ-OID30748	8.62204e-10	33995	ADIPOQ_Q15848_OID30748_v1_Inflammation_II || id:ukb-ppp-ADIPOQ-OID30748	TRUE	reported	MedicineITLab
rs77697917	17	43763481	T	C	0.0290317	0.120124	0.0215408	ukb-ppp-AGRP-OID20658	2.45307e-08	34049	AGRP_O00253_OID20658_v1_Inflammation || id:ukb-ppp-AGRP-OID20658	TRUE	reported	MedicineITLab
rs28765128	16	67418776	T	C	0.093293	0.0823002	0.0126587	ukb-ppp-AGRP-OID20658	7.95243e-11	34049	AGRP_O00253_OID20658_v1_Inflammation || id:ukb-ppp-AGRP-OID20658	TRUE	reported	MedicineITLab
rs11134475	5	156972939	G	A	0.639521	0.0434831	0.0075848	ukb-ppp-AGRP-OID20658	9.87097e-09	34049	AGRP_O00253_OID20658_v1_Inflammation || id:ukb-ppp-AGRP-OID20658	TRUE	reported	MedicineITLab
rs9271365	6	32619017	G	T	0.430602	-0.0673303	0.00739545	ukb-ppp-AGRP-OID20658	8.6836e-20	34049	AGRP_O00253_OID20658_v1_Inflammation || id:ukb-ppp-AGRP-OID20658	TRUE	reported	MedicineITLab
rs7248028	19	55189474	C	T	0.226459	0.0510692	0.00877916	ukb-ppp-AGRP-OID20658	5.98798e-09	34049	AGRP_O00253_OID20658_v1_Inflammation || id:ukb-ppp-AGRP-OID20658	TRUE	reported	MedicineITLab
rs16957040	16	66825659	T	C	0.0229095	-0.147956	0.024699	ukb-ppp-AGRP-OID20658	2.09402e-09	34049	AGRP_O00253_OID20658_v1_Inflammation || id:ukb-ppp-AGRP-OID20658	TRUE	reported	MedicineITLab
rs17695224	19	51820963	A	G	0.266249	-0.0483385	0.00823735	ukb-ppp-AGRP-OID20658	4.40535e-09	34049	AGRP_O00253_OID20658_v1_Inflammation || id:ukb-ppp-AGRP-OID20658	TRUE	reported	MedicineITLab
rs56393506	6	160668275	T	C	0.17207	0.0915272	0.00983878	ukb-ppp-AGRP-OID20658	1.3693e-20	34049	AGRP_O00253_OID20658_v1_Inflammation || id:ukb-ppp-AGRP-OID20658	TRUE	reported	MedicineITLab
rs5112	19	44927023	G	C	0.533239	0.0550496	0.00779198	ukb-ppp-AGRP-OID20658	1.60731e-12	34049	AGRP_O00253_OID20658_v1_Inflammation || id:ukb-ppp-AGRP-OID20658	TRUE	reported	MedicineITLab
rs4646272	6	160130061	G	T	0.0605828	0.0881169	0.015393	ukb-ppp-AGRP-OID20658	1.03748e-08	34049	AGRP_O00253_OID20658_v1_Inflammation || id:ukb-ppp-AGRP-OID20658	TRUE	reported	MedicineITLab
rs2594950	2	176643894	C	G	0.344418	-0.0481234	0.00772013	ukb-ppp-AGRP-OID20658	4.5611e-10	34049	AGRP_O00253_OID20658_v1_Inflammation || id:ukb-ppp-AGRP-OID20658	TRUE	reported	MedicineITLab
rs964184	11	116778201	C	G	0.866824	-0.147998	0.0107132	ukb-ppp-AGRP-OID20658	2.08305e-43	34049	AGRP_O00253_OID20658_v1_Inflammation || id:ukb-ppp-AGRP-OID20658	TRUE	reported	MedicineITLab
rs3184504	12	111446804	C	T	0.517401	-0.0443077	0.0072253	ukb-ppp-AGRP-OID20658	8.66204e-10	34049	AGRP_O00253_OID20658_v1_Inflammation || id:ukb-ppp-AGRP-OID20658	TRUE	reported	MedicineITLab
rs1260326	2	27508073	C	T	0.608461	-0.0525367	0.00744993	ukb-ppp-AGRP-OID20658	1.76401e-12	34049	AGRP_O00253_OID20658_v1_Inflammation || id:ukb-ppp-AGRP-OID20658	TRUE	reported	MedicineITLab
rs141469619	11	116843577	G	A	0.0104583	0.255137	0.0376899	ukb-ppp-AGRP-OID20658	1.2933e-11	34049	AGRP_O00253_OID20658_v1_Inflammation || id:ukb-ppp-AGRP-OID20658	TRUE	reported	MedicineITLab
rs28746878	6	32669738	C	G	0.0889558	-0.0834811	0.0137605	ukb-ppp-AGRP-OID20658	1.30551e-09	34049	AGRP_O00253_OID20658_v1_Inflammation || id:ukb-ppp-AGRP-OID20658	TRUE	reported	MedicineITLab
rs12239737	1	62620330	A	T	0.33734	-0.0528468	0.00779704	ukb-ppp-AGRP-OID20658	1.22011e-11	34049	AGRP_O00253_OID20658_v1_Inflammation || id:ukb-ppp-AGRP-OID20658	TRUE	reported	MedicineITLab
rs77115810	16	67441899	A	G	0.0153025	-0.259008	0.0301088	ukb-ppp-AGRP-OID20658	7.80549e-18	34049	AGRP_O00253_OID20658_v1_Inflammation || id:ukb-ppp-AGRP-OID20658	TRUE	reported	MedicineITLab
rs740516	17	69086821	G	C	0.148407	-0.076553	0.0102961	ukb-ppp-AGRP-OID20658	1.04448e-13	34049	AGRP_O00253_OID20658_v1_Inflammation || id:ukb-ppp-AGRP-OID20658	TRUE	reported	MedicineITLab
rs483082	19	44912921	T	G	0.237236	0.120897	0.00857481	ukb-ppp-AGRP-OID20658	3.8468e-45	34049	AGRP_O00253_OID20658_v1_Inflammation || id:ukb-ppp-AGRP-OID20658	TRUE	reported	MedicineITLab
rs6968170	7	73606346	A	G	0.283312	-0.0472187	0.0080473	ukb-ppp-AGRP-OID20658	4.42049e-09	34049	AGRP_O00253_OID20658_v1_Inflammation || id:ukb-ppp-AGRP-OID20658	TRUE	reported	MedicineITLab
rs28601761	8	125487789	G	C	0.419394	-0.0675996	0.00743335	ukb-ppp-AGRP-OID20658	9.53894e-20	34049	AGRP_O00253_OID20658_v1_Inflammation || id:ukb-ppp-AGRP-OID20658	TRUE	reported	MedicineITLab
rs76722925	8	20073987	G	A	0.0849353	-0.111718	0.0131271	ukb-ppp-AGRP-OID20658	1.73221e-17	34049	AGRP_O00253_OID20658_v1_Inflammation || id:ukb-ppp-AGRP-OID20658	TRUE	reported	MedicineITLab
rs7850767	9	124492244	T	C	0.487079	0.0517089	0.00733478	ukb-ppp-AGRP-OID20658	1.79143e-12	34049	AGRP_O00253_OID20658_v1_Inflammation || id:ukb-ppp-AGRP-OID20658	TRUE	reported	MedicineITLab
rs12046036	1	230676583	T	C	0.124048	0.462989	0.0113573	ukb-ppp-AGT-OID30709	1e-200	33985	AGT_P01019_OID30709_v1_Inflammation_II || id:ukb-ppp-AGT-OID30709	TRUE	reported	MedicineITLab
rs7553239	1	230781767	G	A	0.189098	0.12849	0.00954784	ukb-ppp-AGT-OID30709	2.78227e-41	33985	AGT_P01019_OID30709_v1_Inflammation_II || id:ukb-ppp-AGT-OID30709	TRUE	reported	MedicineITLab
rs6672758	1	230167766	T	C	0.798262	-0.0792375	0.0093574	ukb-ppp-AGT-OID30709	2.49862e-17	33985	AGT_P01019_OID30709_v1_Inflammation_II || id:ukb-ppp-AGT-OID30709	TRUE	reported	MedicineITLab
rs11568019	1	230714949	T	A	0.0664017	-0.153401	0.0151943	ukb-ppp-AGT-OID30709	5.75572e-24	33985	AGT_P01019_OID30709_v1_Inflammation_II || id:ukb-ppp-AGT-OID30709	TRUE	reported	MedicineITLab
rs62466318	7	73627755	T	C	0.201641	-0.0847438	0.00879989	ukb-ppp-AGT-OID30709	5.9676e-22	33985	AGT_P01019_OID30709_v1_Inflammation_II || id:ukb-ppp-AGT-OID30709	TRUE	reported	MedicineITLab
rs72481564	14	105886393	T	C	0.226559	0.0825889	0.0101679	ukb-ppp-AKR1B1-OID21244	4.56773e-16	32907	AKR1B1_P15121_OID21244_v1_Oncology || id:ukb-ppp-AKR1B1-OID21244	TRUE	reported	MedicineITLab
rs185471025	14	105977024	C	T	0.0360031	0.12332	0.0219317	ukb-ppp-AKR1B1-OID21244	1.87789e-08	32907	AKR1B1_P15121_OID21244_v1_Oncology || id:ukb-ppp-AKR1B1-OID21244	TRUE	reported	MedicineITLab
rs2229542	7	134450869	C	T	0.0135078	-0.586504	0.0333472	ukb-ppp-AKR1B1-OID21244	3.05492e-69	32907	AKR1B1_P15121_OID21244_v1_Oncology || id:ukb-ppp-AKR1B1-OID21244	TRUE	reported	MedicineITLab
rs150552087	9	97890917	T	G	0.0340255	0.118162	0.0211857	ukb-ppp-AKR1B1-OID21244	2.44068e-08	32907	AKR1B1_P15121_OID21244_v1_Oncology || id:ukb-ppp-AKR1B1-OID21244	TRUE	reported	MedicineITLab
rs6993770	8	105569300	T	A	0.286869	-0.067627	0.00847177	ukb-ppp-AKR1B1-OID21244	1.43252e-15	32907	AKR1B1_P15121_OID21244_v1_Oncology || id:ukb-ppp-AKR1B1-OID21244	TRUE	reported	MedicineITLab
rs782545	7	134503187	G	A	0.032857	0.149314	0.0216739	ukb-ppp-AKR1B1-OID21244	5.61306e-12	32907	AKR1B1_P15121_OID21244_v1_Oncology || id:ukb-ppp-AKR1B1-OID21244	TRUE	reported	MedicineITLab
rs11253048	10	5219196	G	A	0.177002	-0.068129	0.0101002	ukb-ppp-AKR1C4-OID20062	1.52686e-11	33043	AKR1C4_P17516_OID20062_v1_Cardiometabolic || id:ukb-ppp-AKR1C4-OID20062	TRUE	reported	MedicineITLab
rs200309755	17	29518756	T	C	0.536896	0.0432014	0.00779539	ukb-ppp-AKT2-OID31052	2.99178e-08	33874	AKT2_P31751_OID31052_v1_Neurology_II || id:ukb-ppp-AKT2-OID31052	TRUE	reported	MedicineITLab
rs75833561	1	158800522	C	T	0.00996015	-0.220103	0.0386548	ukb-ppp-AKT2-OID31052	1.24048e-08	33874	AKT2_P31751_OID31052_v1_Neurology_II || id:ukb-ppp-AKT2-OID31052	TRUE	reported	MedicineITLab
rs2706396	5	132461117	C	A	0.571009	0.0555776	0.00760535	ukb-ppp-AKT2-OID31052	2.71769e-13	33874	AKT2_P31751_OID31052_v1_Neurology_II || id:ukb-ppp-AKT2-OID31052	TRUE	reported	MedicineITLab
rs10822145	10	63174788	T	C	0.47194	0.050786	0.00751623	ukb-ppp-AKT2-OID31052	1.41026e-11	33874	AKT2_P31751_OID31052_v1_Neurology_II || id:ukb-ppp-AKT2-OID31052	TRUE	reported	MedicineITLab
rs11502185	11	180258	C	T	0.259756	0.0564563	0.00962022	ukb-ppp-AKT2-OID31052	4.39754e-09	33874	AKT2_P31751_OID31052_v1_Neurology_II || id:ukb-ppp-AKT2-OID31052	TRUE	reported	MedicineITLab
rs8099942	19	55022110	G	C	0.800865	0.0597261	0.00959355	ukb-ppp-AKT2-OID31052	4.79557e-10	33874	AKT2_P31751_OID31052_v1_Neurology_II || id:ukb-ppp-AKT2-OID31052	TRUE	reported	MedicineITLab
rs1354034	3	56815721	C	T	0.604298	0.0565366	0.00764478	ukb-ppp-AKT2-OID31052	1.40929e-13	33874	AKT2_P31751_OID31052_v1_Neurology_II || id:ukb-ppp-AKT2-OID31052	TRUE	reported	MedicineITLab
rs342298	7	106733200	T	C	0.454886	-0.042229	0.00753146	ukb-ppp-AKT2-OID31052	2.05854e-08	33874	AKT2_P31751_OID31052_v1_Neurology_II || id:ukb-ppp-AKT2-OID31052	TRUE	reported	MedicineITLab
rs6993770	8	105569300	T	A	0.286385	-0.0684046	0.00829783	ukb-ppp-AKT2-OID31052	1.66994e-16	33874	AKT2_P31751_OID31052_v1_Neurology_II || id:ukb-ppp-AKT2-OID31052	TRUE	reported	MedicineITLab
rs4515770	1	243523611	C	T	0.217936	0.0647252	0.00927641	ukb-ppp-AKT3-OID21197	3.00677e-12	32734	AKT3_Q9Y243_OID21197_v1_Oncology || id:ukb-ppp-AKT3-OID21197	TRUE	reported	MedicineITLab
rs7916868	10	63229171	T	A	0.501939	0.0545975	0.00763222	ukb-ppp-AKT3-OID21197	8.45668e-13	32734	AKT3_Q9Y243_OID21197_v1_Oncology || id:ukb-ppp-AKT3-OID21197	TRUE	reported	MedicineITLab
rs10876550	12	54318524	A	G	0.557158	0.0485208	0.00770685	ukb-ppp-AKT3-OID21197	3.05809e-10	32734	AKT3_Q9Y243_OID21197_v1_Oncology || id:ukb-ppp-AKT3-OID21197	TRUE	reported	MedicineITLab
rs1354034	3	56815721	C	T	0.603455	0.0451716	0.00778556	ukb-ppp-AKT3-OID21197	6.5539e-09	32734	AKT3_Q9Y243_OID21197_v1_Oncology || id:ukb-ppp-AKT3-OID21197	TRUE	reported	MedicineITLab
rs11950562	5	132316836	C	A	0.47839	-0.0419963	0.00767189	ukb-ppp-AKT3-OID21197	4.39855e-08	32734	AKT3_Q9Y243_OID21197_v1_Oncology || id:ukb-ppp-AKT3-OID21197	TRUE	reported	MedicineITLab
rs200309755	17	29518756	T	C	0.537539	0.0461636	0.00794401	ukb-ppp-AKT3-OID21197	6.20555e-09	32734	AKT3_Q9Y243_OID21197_v1_Oncology || id:ukb-ppp-AKT3-OID21197	TRUE	reported	MedicineITLab
rs56293029	6	135097901	A	C	0.255441	-0.0979571	0.00831699	ukb-ppp-ALDH1A1-OID21128	5.07107e-32	33687	ALDH1A1_P00352_OID21128_v1_Neurology || id:ukb-ppp-ALDH1A1-OID21128	TRUE	reported	MedicineITLab
rs10401969	19	19296909	C	T	0.0769602	0.0788466	0.0134779	ukb-ppp-ALDH1A1-OID21128	4.91417e-09	33687	ALDH1A1_P00352_OID21128_v1_Neurology || id:ukb-ppp-ALDH1A1-OID21128	TRUE	reported	MedicineITLab
rs3747207	22	43928975	A	G	0.215206	0.0742758	0.00870259	ukb-ppp-ALDH1A1-OID21128	1.40249e-17	33687	ALDH1A1_P00352_OID21128_v1_Neurology || id:ukb-ppp-ALDH1A1-OID21128	TRUE	reported	MedicineITLab
rs10883451	10	100164661	C	T	0.501764	-0.040303	0.00713592	ukb-ppp-ALDH1A1-OID21128	1.62413e-08	33687	ALDH1A1_P00352_OID21128_v1_Neurology || id:ukb-ppp-ALDH1A1-OID21128	TRUE	reported	MedicineITLab
rs112596047	9	72933610	T	A	0.265491	0.0908858	0.00817207	ukb-ppp-ALDH1A1-OID21128	9.85825e-29	33687	ALDH1A1_P00352_OID21128_v1_Neurology || id:ukb-ppp-ALDH1A1-OID21128	TRUE	reported	MedicineITLab
rs11633920	15	77916434	A	G	0.45302	0.0462951	0.00770443	ukb-ppp-ALDH2-OID31380	1.86797e-09	33777	ALDH2_P05091_OID31380_v1_Oncology_II || id:ukb-ppp-ALDH2-OID31380	TRUE	reported	MedicineITLab
rs6847076	4	145836888	A	G	0.453225	0.0424256	0.00769322	ukb-ppp-ALDH2-OID31380	3.49422e-08	33777	ALDH2_P05091_OID31380_v1_Oncology_II || id:ukb-ppp-ALDH2-OID31380	TRUE	reported	MedicineITLab
rs9272212	6	32634256	A	G	0.388374	-0.0443849	0.00790963	ukb-ppp-ALDH2-OID31380	2.00586e-08	33777	ALDH2_P05091_OID31380_v1_Oncology_II || id:ukb-ppp-ALDH2-OID31380	TRUE	reported	MedicineITLab
rs78391389	17	19812269	C	T	0.0512458	0.163331	0.0166094	ukb-ppp-ALDH3A1-OID20512	8.06306e-23	33593	ALDH3A1_P30838_OID20512_v1_Inflammation || id:ukb-ppp-ALDH3A1-OID20512	TRUE	reported	MedicineITLab
rs12947322	17	20791152	T	C	0.892539	0.102427	0.0119896	ukb-ppp-ALDH3A1-OID20512	1.30737e-17	33593	ALDH3A1_P30838_OID20512_v1_Inflammation || id:ukb-ppp-ALDH3A1-OID20512	TRUE	reported	MedicineITLab
rs140206542	17	20398680	A	T	0.19347	0.134234	0.0093035	ukb-ppp-ALDH3A1-OID20512	3.43242e-47	33593	ALDH3A1_P30838_OID20512_v1_Inflammation || id:ukb-ppp-ALDH3A1-OID20512	TRUE	reported	MedicineITLab
rs4513154	17	21114521	G	C	0.50333	0.0512469	0.00735203	ukb-ppp-ALDH3A1-OID20512	3.15937e-12	33593	ALDH3A1_P30838_OID20512_v1_Inflammation || id:ukb-ppp-ALDH3A1-OID20512	TRUE	reported	MedicineITLab
rs3747207	22	43928975	A	G	0.215891	0.0487954	0.00833485	ukb-ppp-ALDH3A1-OID20512	4.78795e-09	33593	ALDH3A1_P30838_OID20512_v1_Inflammation || id:ukb-ppp-ALDH3A1-OID20512	TRUE	reported	MedicineITLab
rs8081130	17	19699747	A	G	0.63188	0.350288	0.0076473	ukb-ppp-ALDH3A1-OID20512	1e-200	33593	ALDH3A1_P30838_OID20512_v1_Inflammation || id:ukb-ppp-ALDH3A1-OID20512	TRUE	reported	MedicineITLab
rs35321803	19	48801796	T	C	0.0360726	-0.121509	0.0189636	ukb-ppp-ALPI-OID30497	1.47921e-10	32981	ALPI_P09923_OID30497_v1_Inflammation_II || id:ukb-ppp-ALPI-OID30497	TRUE	reported	MedicineITLab
rs79008529	19	5816942	A	G	0.0458772	0.119236	0.0168381	ukb-ppp-ALPI-OID30497	1.42791e-12	32981	ALPI_P09923_OID30497_v1_Inflammation_II || id:ukb-ppp-ALPI-OID30497	TRUE	reported	MedicineITLab
rs12460671	19	48434830	T	C	0.0139153	0.194816	0.0300229	ukb-ppp-ALPI-OID30497	8.6457e-11	32981	ALPI_P09923_OID30497_v1_Inflammation_II || id:ukb-ppp-ALPI-OID30497	TRUE	reported	MedicineITLab
rs55714927	17	7176997	T	C	0.195855	0.0594997	0.00778432	ukb-ppp-ALPI-OID30497	2.11349e-14	32981	ALPI_P09923_OID30497_v1_Inflammation_II || id:ukb-ppp-ALPI-OID30497	TRUE	reported	MedicineITLab
rs147997219	19	48501660	T	C	0.0237814	-0.188472	0.0268063	ukb-ppp-ALPI-OID30497	2.05211e-12	32981	ALPI_P09923_OID30497_v1_Inflammation_II || id:ukb-ppp-ALPI-OID30497	TRUE	reported	MedicineITLab
rs11216930	11	118618067	C	A	0.226245	-0.056499	0.00740229	ukb-ppp-ALPI-OID30497	2.29985e-14	32981	ALPI_P09923_OID30497_v1_Inflammation_II || id:ukb-ppp-ALPI-OID30497	TRUE	reported	MedicineITLab
rs2017135	19	48880012	T	C	0.118381	0.0971209	0.0107964	ukb-ppp-ALPI-OID30497	2.34801e-19	32981	ALPI_P09923_OID30497_v1_Inflammation_II || id:ukb-ppp-ALPI-OID30497	TRUE	reported	MedicineITLab
rs28400012	19	48748980	T	C	0.204741	0.281183	0.00855376	ukb-ppp-ALPI-OID30497	1e-200	32981	ALPI_P09923_OID30497_v1_Inflammation_II || id:ukb-ppp-ALPI-OID30497	TRUE	reported	MedicineITLab
rs3843745	19	48596408	G	C	0.539132	-0.295359	0.00698728	ukb-ppp-ALPI-OID30497	1e-200	32981	ALPI_P09923_OID30497_v1_Inflammation_II || id:ukb-ppp-ALPI-OID30497	TRUE	reported	MedicineITLab
rs11244035	9	133205932	T	C	0.105455	-0.492307	0.0114388	ukb-ppp-ALPI-OID30497	1e-200	32981	ALPI_P09923_OID30497_v1_Inflammation_II || id:ukb-ppp-ALPI-OID30497	TRUE	reported	MedicineITLab
rs55727303	9	133256189	T	C	0.0193293	0.208094	0.0254825	ukb-ppp-ALPI-OID30497	3.18346e-16	32981	ALPI_P09923_OID30497_v1_Inflammation_II || id:ukb-ppp-ALPI-OID30497	TRUE	reported	MedicineITLab
rs8176760	9	133274963	A	G	0.0442728	0.190556	0.017356	ukb-ppp-ALPI-OID30497	4.80839e-28	32981	ALPI_P09923_OID30497_v1_Inflammation_II || id:ukb-ppp-ALPI-OID30497	TRUE	reported	MedicineITLab
rs72779222	9	133482710	C	T	0.0628544	0.154024	0.0144252	ukb-ppp-ALPI-OID30497	1.29837e-26	32981	ALPI_P09923_OID30497_v1_Inflammation_II || id:ukb-ppp-ALPI-OID30497	TRUE	reported	MedicineITLab
rs78755596	9	133249203	A	T	0.0270914	-0.634057	0.021834	ukb-ppp-ALPI-OID30497	2.06063e-185	32981	ALPI_P09923_OID30497_v1_Inflammation_II || id:ukb-ppp-ALPI-OID30497	TRUE	reported	MedicineITLab
rs118187921	9	133291336	A	C	0.00704211	0.26297	0.0427451	ukb-ppp-ALPI-OID30497	7.64909e-10	32981	ALPI_P09923_OID30497_v1_Inflammation_II || id:ukb-ppp-ALPI-OID30497	TRUE	reported	MedicineITLab
rs36218903	9	133426166	A	G	0.0169711	0.168486	0.0280129	ukb-ppp-ALPI-OID30497	1.80339e-09	32981	ALPI_P09923_OID30497_v1_Inflammation_II || id:ukb-ppp-ALPI-OID30497	TRUE	reported	MedicineITLab
rs140167248	9	133182497	A	C	0.0145207	-0.35087	0.0304384	ukb-ppp-ALPI-OID30497	9.62055e-31	32981	ALPI_P09923_OID30497_v1_Inflammation_II || id:ukb-ppp-ALPI-OID30497	TRUE	reported	MedicineITLab
rs964184	11	116778201	C	G	0.866742	-0.0642255	0.0108259	ukb-ppp-ANGPTL4-OID20703	2.9816e-09	33784	ANGPTL4_Q9BY76_OID20703_v1_Inflammation || id:ukb-ppp-ANGPTL4-OID20703	TRUE	reported	MedicineITLab
rs6598488	15	101527397	G	A	0.680952	0.0466657	0.00793774	ukb-ppp-ANGPTL4-OID20703	4.12848e-09	33784	ANGPTL4_Q9BY76_OID20703_v1_Inflammation || id:ukb-ppp-ANGPTL4-OID20703	TRUE	reported	MedicineITLab
rs2278236	19	8366697	A	G	0.514287	0.279904	0.00751661	ukb-ppp-ANGPTL4-OID20703	1e-200	33784	ANGPTL4_Q9BY76_OID20703_v1_Inflammation || id:ukb-ppp-ANGPTL4-OID20703	TRUE	reported	MedicineITLab
rs2967614	19	8393261	A	G	0.607256	0.0478608	0.00775469	ukb-ppp-ANGPTL4-OID20703	6.74963e-10	33784	ANGPTL4_Q9BY76_OID20703_v1_Inflammation || id:ukb-ppp-ANGPTL4-OID20703	TRUE	reported	MedicineITLab
rs56278466	10	17833858	G	T	0.66117	0.0671283	0.00693485	ukb-ppp-AOC3-OID20389	3.67198e-22	33809	AOC3_Q16853_OID20389_v1_Cardiometabolic || id:ukb-ppp-AOC3-OID20389	TRUE	reported	MedicineITLab
rs73307798	17	41932542	G	T	0.172421	0.10947	0.00961247	ukb-ppp-AOC3-OID20389	4.78189e-30	33809	AOC3_Q16853_OID20389_v1_Cardiometabolic || id:ukb-ppp-AOC3-OID20389	TRUE	reported	MedicineITLab
rs55919561	17	41754891	A	G	0.0254814	-0.220788	0.0229012	ukb-ppp-AOC3-OID20389	5.37155e-22	33809	AOC3_Q16853_OID20389_v1_Cardiometabolic || id:ukb-ppp-AOC3-OID20389	TRUE	reported	MedicineITLab
rs13135092	4	102276925	G	A	0.0835711	0.085997	0.0119917	ukb-ppp-AOC3-OID20389	7.42506e-13	33809	AOC3_Q16853_OID20389_v1_Cardiometabolic || id:ukb-ppp-AOC3-OID20389	TRUE	reported	MedicineITLab
rs9414801	10	63389329	A	G	0.533075	-0.0421441	0.00661289	ukb-ppp-AOC3-OID20389	1.85336e-10	33809	AOC3_Q16853_OID20389_v1_Cardiometabolic || id:ukb-ppp-AOC3-OID20389	TRUE	reported	MedicineITLab
rs74525585	17	40741340	T	C	0.0255701	-0.218686	0.0228232	ukb-ppp-AOC3-OID20389	9.54333e-22	33809	AOC3_Q16853_OID20389_v1_Cardiometabolic || id:ukb-ppp-AOC3-OID20389	TRUE	reported	MedicineITLab
rs11205303	1	149934520	C	T	0.410616	0.0364722	0.00668585	ukb-ppp-AOC3-OID20389	4.89362e-08	33809	AOC3_Q16853_OID20389_v1_Cardiometabolic || id:ukb-ppp-AOC3-OID20389	TRUE	reported	MedicineITLab
rs12913657	15	50708771	C	T	0.14659	0.0791723	0.00929677	ukb-ppp-AOC3-OID20389	1.65006e-17	33809	AOC3_Q16853_OID20389_v1_Cardiometabolic || id:ukb-ppp-AOC3-OID20389	TRUE	reported	MedicineITLab
rs76305463	17	42864869	C	A	0.0178104	-0.727222	0.0281339	ukb-ppp-AOC3-OID20389	2.52348e-147	33809	AOC3_Q16853_OID20389_v1_Cardiometabolic || id:ukb-ppp-AOC3-OID20389	TRUE	reported	MedicineITLab
rs7220767	17	78373122	C	A	0.788809	0.0491157	0.00898847	ukb-ppp-AOC3-OID20389	4.64751e-08	33809	AOC3_Q16853_OID20389_v1_Cardiometabolic || id:ukb-ppp-AOC3-OID20389	TRUE	reported	MedicineITLab
rs1042704	14	22843385	A	G	0.21512	-0.0922448	0.0079969	ukb-ppp-AOC3-OID20389	8.78213e-31	33809	AOC3_Q16853_OID20389_v1_Cardiometabolic || id:ukb-ppp-AOC3-OID20389	TRUE	reported	MedicineITLab
rs141836654	17	42308410	A	G	0.0210738	0.162205	0.0260312	ukb-ppp-AOC3-OID20389	4.62999e-10	33809	AOC3_Q16853_OID20389_v1_Cardiometabolic || id:ukb-ppp-AOC3-OID20389	TRUE	reported	MedicineITLab
rs12948911	17	42446588	T	C	0.188667	-0.377035	0.00927326	ukb-ppp-AOC3-OID20389	1e-200	33809	AOC3_Q16853_OID20389_v1_Cardiometabolic || id:ukb-ppp-AOC3-OID20389	TRUE	reported	MedicineITLab
rs55714927	17	7176997	T	C	0.195273	0.0673959	0.00913773	ukb-ppp-AOC3-OID20389	1.63644e-13	33809	AOC3_Q16853_OID20389_v1_Cardiometabolic || id:ukb-ppp-AOC3-OID20389	TRUE	reported	MedicineITLab
rs17460016	3	172056811	C	G	0.406994	0.0376167	0.00670974	ukb-ppp-AOC3-OID20389	2.06724e-08	33809	AOC3_Q16853_OID20389_v1_Cardiometabolic || id:ukb-ppp-AOC3-OID20389	TRUE	reported	MedicineITLab
rs738408	22	43928850	T	C	0.216742	0.0507067	0.0079558	ukb-ppp-AOC3-OID20389	1.84697e-10	33809	AOC3_Q16853_OID20389_v1_Cardiometabolic || id:ukb-ppp-AOC3-OID20389	TRUE	reported	MedicineITLab
rs61804164	1	161653235	C	G	0.124259	0.0594409	0.0101444	ukb-ppp-AOC3-OID20389	4.64248e-09	33809	AOC3_Q16853_OID20389_v1_Cardiometabolic || id:ukb-ppp-AOC3-OID20389	TRUE	reported	MedicineITLab
rs117163080	10	17803996	C	T	0.13807	0.0549503	0.00948164	ukb-ppp-AOC3-OID20389	6.81397e-09	33809	AOC3_Q16853_OID20389_v1_Cardiometabolic || id:ukb-ppp-AOC3-OID20389	TRUE	reported	MedicineITLab
rs3967200	11	126362490	T	C	0.134777	-0.101181	0.00968946	ukb-ppp-AOC3-OID20389	1.58708e-25	33809	AOC3_Q16853_OID20389_v1_Cardiometabolic || id:ukb-ppp-AOC3-OID20389	TRUE	reported	MedicineITLab
rs76844890	17	42891452	T	G	0.0205271	-0.293126	0.0255048	ukb-ppp-AOC3-OID20389	1.4312e-30	33809	AOC3_Q16853_OID20389_v1_Cardiometabolic || id:ukb-ppp-AOC3-OID20389	TRUE	reported	MedicineITLab
rs112502880	17	69138665	C	T	0.0470175	0.0975705	0.0173134	ukb-ppp-AOC3-OID20389	1.74518e-08	33809	AOC3_Q16853_OID20389_v1_Cardiometabolic || id:ukb-ppp-AOC3-OID20389	TRUE	reported	MedicineITLab
rs2270894	3	9933702	G	C	0.202962	0.0809628	0.00849009	ukb-ppp-AOC3-OID20389	1.48218e-21	33809	AOC3_Q16853_OID20389_v1_Cardiometabolic || id:ukb-ppp-AOC3-OID20389	TRUE	reported	MedicineITLab
rs9273164	6	32645340	A	G	0.337012	-0.0433864	0.00748668	ukb-ppp-AOC3-OID20389	6.82653e-09	33809	AOC3_Q16853_OID20389_v1_Cardiometabolic || id:ukb-ppp-AOC3-OID20389	TRUE	reported	MedicineITLab
rs75901433	6	32531373	G	A	0.557784	0.053962	0.00681909	ukb-ppp-AOC3-OID20389	2.50496e-15	33809	AOC3_Q16853_OID20389_v1_Cardiometabolic || id:ukb-ppp-AOC3-OID20389	TRUE	reported	MedicineITLab
rs13228906	7	130757125	A	G	0.497159	-0.0387536	0.0065698	ukb-ppp-AOC3-OID20389	3.66252e-09	33809	AOC3_Q16853_OID20389_v1_Cardiometabolic || id:ukb-ppp-AOC3-OID20389	TRUE	reported	MedicineITLab
rs767298	7	7234953	T	G	0.633869	-0.0652354	0.00692058	ukb-ppp-AOC3-OID20389	4.24913e-21	33809	AOC3_Q16853_OID20389_v1_Cardiometabolic || id:ukb-ppp-AOC3-OID20389	TRUE	reported	MedicineITLab
rs9411365	9	133242881	G	C	0.0717165	0.0982598	0.0129153	ukb-ppp-AOC3-OID20389	2.78356e-14	33809	AOC3_Q16853_OID20389_v1_Cardiometabolic || id:ukb-ppp-AOC3-OID20389	TRUE	reported	MedicineITLab
rs1760927	14	20488285	C	T	0.641359	-0.0586342	0.00779098	ukb-ppp-APEX1-OID21434	5.2348e-14	33841	APEX1_P27695_OID21434_v1_Oncology || id:ukb-ppp-APEX1-OID21434	TRUE	reported	MedicineITLab
rs4632248	19	53821741	T	G	0.20981	0.0668082	0.00869416	ukb-ppp-APEX1-OID21434	1.53886e-14	33841	APEX1_P27695_OID21434_v1_Oncology || id:ukb-ppp-APEX1-OID21434	TRUE	reported	MedicineITLab
rs1130409	14	20456995	G	T	0.480083	-0.388737	0.00729531	ukb-ppp-APEX1-OID21434	1e-200	33841	APEX1_P27695_OID21434_v1_Oncology || id:ukb-ppp-APEX1-OID21434	TRUE	reported	MedicineITLab
rs597808	12	111535554	G	A	0.515248	-0.0504302	0.00704121	ukb-ppp-APEX1-OID21434	7.94145e-13	33841	APEX1_P27695_OID21434_v1_Oncology || id:ukb-ppp-APEX1-OID21434	TRUE	reported	MedicineITLab
rs1354034	3	56815721	C	T	0.604208	0.0573533	0.00717488	ukb-ppp-APEX1-OID21434	1.31009e-15	33841	APEX1_P27695_OID21434_v1_Oncology || id:ukb-ppp-APEX1-OID21434	TRUE	reported	MedicineITLab
rs2596570	6	31380263	C	T	0.16737	-0.0574503	0.00956331	ukb-ppp-APEX1-OID21434	1.88565e-09	33841	APEX1_P27695_OID21434_v1_Oncology || id:ukb-ppp-APEX1-OID21434	TRUE	reported	MedicineITLab
rs342293	7	106731773	G	C	0.459487	-0.0384367	0.00705077	ukb-ppp-APEX1-OID21434	4.99689e-08	33841	APEX1_P27695_OID21434_v1_Oncology || id:ukb-ppp-APEX1-OID21434	TRUE	reported	MedicineITLab
rs77960347	18	49583585	G	A	0.0130755	0.307308	0.0311608	ukb-ppp-APOA1-OID30769	6.08135e-23	33995	APOA1_P02647_OID30769_v1_Inflammation_II || id:ukb-ppp-APOA1-OID30769	TRUE	reported	MedicineITLab
rs4939883	18	49640844	C	T	0.820827	0.0764646	0.00921011	ukb-ppp-APOA1-OID30769	1.02164e-16	33995	APOA1_P02647_OID30769_v1_Inflammation_II || id:ukb-ppp-APOA1-OID30769	TRUE	reported	MedicineITLab
rs10176913	2	237775325	G	C	0.184166	-0.0521964	0.00912678	ukb-ppp-APOA1-OID30769	1.07132e-08	33995	APOA1_P02647_OID30769_v1_Inflammation_II || id:ukb-ppp-APOA1-OID30769	TRUE	reported	MedicineITLab
rs519113	19	44873027	G	C	0.244065	0.0479082	0.00820209	ukb-ppp-APOA1-OID30769	5.18967e-09	33995	APOA1_P02647_OID30769_v1_Inflammation_II || id:ukb-ppp-APOA1-OID30769	TRUE	reported	MedicineITLab
rs3764261	16	56959412	A	C	0.325195	0.160916	0.0075928	ukb-ppp-APOA1-OID30769	1.1023e-99	33995	APOA1_P02647_OID30769_v1_Inflammation_II || id:ukb-ppp-APOA1-OID30769	TRUE	reported	MedicineITLab
rs4986970	16	67942417	T	A	0.0351669	-0.110357	0.0192991	ukb-ppp-APOA1-OID30769	1.07637e-08	33995	APOA1_P02647_OID30769_v1_Inflammation_II || id:ukb-ppp-APOA1-OID30769	TRUE	reported	MedicineITLab
rs112259268	17	43797377	A	C	0.0289306	-0.115921	0.0209661	ukb-ppp-APOA1-OID30769	3.22129e-08	33995	APOA1_P02647_OID30769_v1_Inflammation_II || id:ukb-ppp-APOA1-OID30769	TRUE	reported	MedicineITLab
rs2727784	11	116840425	T	C	0.649749	-0.0635894	0.00747609	ukb-ppp-APOA1-OID30769	1.80509e-17	33995	APOA1_P02647_OID30769_v1_Inflammation_II || id:ukb-ppp-APOA1-OID30769	TRUE	reported	MedicineITLab
rs1077835	15	58431227	G	A	0.221976	0.135485	0.00854384	ukb-ppp-APOA1-OID30769	1.2448e-56	33995	APOA1_P02647_OID30769_v1_Inflammation_II || id:ukb-ppp-APOA1-OID30769	TRUE	reported	MedicineITLab
rs75911530	16	57015225	A	G	0.033782	-0.115994	0.0207004	ukb-ppp-APOA1-OID30769	2.10131e-08	33995	APOA1_P02647_OID30769_v1_Inflammation_II || id:ukb-ppp-APOA1-OID30769	TRUE	reported	MedicineITLab
rs4420638	19	44919689	G	A	0.190175	-0.0828706	0.00903031	ukb-ppp-APOA1-OID30769	4.43507e-20	33995	APOA1_P02647_OID30769_v1_Inflammation_II || id:ukb-ppp-APOA1-OID30769	TRUE	reported	MedicineITLab
rs12124281	1	62468331	A	G	0.352003	-0.0436274	0.00742428	ukb-ppp-APOA1-OID30769	4.19488e-09	33995	APOA1_P02647_OID30769_v1_Inflammation_II || id:ukb-ppp-APOA1-OID30769	TRUE	reported	MedicineITLab
rs1532085	15	58391167	G	A	0.616826	-0.101608	0.00731935	ukb-ppp-APOA1-OID30769	8.13205e-44	33995	APOA1_P02647_OID30769_v1_Inflammation_II || id:ukb-ppp-APOA1-OID30769	TRUE	reported	MedicineITLab
rs331	8	19962894	A	G	0.264308	0.0755095	0.00799739	ukb-ppp-APOA1-OID30769	3.66522e-21	33995	APOA1_P02647_OID30769_v1_Inflammation_II || id:ukb-ppp-APOA1-OID30769	TRUE	reported	MedicineITLab
rs62568183	9	104888064	G	T	0.116641	-0.0832905	0.0111175	ukb-ppp-APOA1-OID30769	6.79047e-14	33995	APOA1_P02647_OID30769_v1_Inflammation_II || id:ukb-ppp-APOA1-OID30769	TRUE	reported	MedicineITLab
rs2169387	8	9323885	G	A	0.898474	0.0776589	0.0117462	ukb-ppp-APOA1-OID30769	3.80627e-11	33995	APOA1_P02647_OID30769_v1_Inflammation_II || id:ukb-ppp-APOA1-OID30769	TRUE	reported	MedicineITLab
rs7902343	10	63245639	T	C	0.468884	-0.0448641	0.00729198	ukb-ppp-APOA2-OID30686	7.62588e-10	33985	APOA2_P02652_OID30686_v1_Inflammation_II || id:ukb-ppp-APOA2-OID30686	TRUE	reported	MedicineITLab
rs2288924	19	4498443	C	T	0.388181	-0.0414715	0.00758366	ukb-ppp-APOA2-OID30686	4.53785e-08	33985	APOA2_P02652_OID30686_v1_Inflammation_II || id:ukb-ppp-APOA2-OID30686	TRUE	reported	MedicineITLab
rs11096641	2	20174397	A	G	0.471218	-0.0894818	0.00729711	ukb-ppp-APOA2-OID30686	1.43747e-34	33985	APOA2_P02652_OID30686_v1_Inflammation_II || id:ukb-ppp-APOA2-OID30686	TRUE	reported	MedicineITLab
rs4073054	1	161230697	A	C	0.626291	0.0671418	0.00754407	ukb-ppp-APOA2-OID30686	5.58727e-19	33985	APOA2_P02652_OID30686_v1_Inflammation_II || id:ukb-ppp-APOA2-OID30686	TRUE	reported	MedicineITLab
rs58542926	19	19268740	T	C	0.0753715	0.103345	0.0138371	ukb-ppp-APOA2-OID30686	8.10214e-14	33985	APOA2_P02652_OID30686_v1_Inflammation_II || id:ukb-ppp-APOA2-OID30686	TRUE	reported	MedicineITLab
rs1154988	3	136206349	A	T	0.772907	-0.0555476	0.00873769	ukb-ppp-APOA2-OID30686	2.05409e-10	33985	APOA2_P02652_OID30686_v1_Inflammation_II || id:ukb-ppp-APOA2-OID30686	TRUE	reported	MedicineITLab
rs6573778	14	24403003	C	T	0.519133	-0.0448614	0.00730682	ukb-ppp-APOA2-OID30686	8.26951e-10	33985	APOA2_P02652_OID30686_v1_Inflammation_II || id:ukb-ppp-APOA2-OID30686	TRUE	reported	MedicineITLab
rs429358	19	44908684	C	T	0.155716	0.127206	0.0100987	ukb-ppp-APOA2-OID30686	2.21411e-36	33985	APOA2_P02652_OID30686_v1_Inflammation_II || id:ukb-ppp-APOA2-OID30686	TRUE	reported	MedicineITLab
rs6682862	1	177969302	A	G	0.167251	-0.0761003	0.00979426	ukb-ppp-APOA2-OID30686	7.85597e-15	33985	APOA2_P02652_OID30686_v1_Inflammation_II || id:ukb-ppp-APOA2-OID30686	TRUE	reported	MedicineITLab
rs8046181	16	56675816	C	G	0.961858	-0.111434	0.0191878	ukb-ppp-APOA2-OID30686	6.33986e-09	33985	APOA2_P02652_OID30686_v1_Inflammation_II || id:ukb-ppp-APOA2-OID30686	TRUE	reported	MedicineITLab
rs13329672	15	58407738	T	C	0.265196	0.050675	0.00828598	ukb-ppp-APOA2-OID30686	9.61015e-10	33985	APOA2_P02652_OID30686_v1_Inflammation_II || id:ukb-ppp-APOA2-OID30686	TRUE	reported	MedicineITLab
rs56228609	16	56953853	T	C	0.315972	0.0950106	0.00787266	ukb-ppp-APOA2-OID30686	1.5506e-33	33985	APOA2_P02652_OID30686_v1_Inflammation_II || id:ukb-ppp-APOA2-OID30686	TRUE	reported	MedicineITLab
rs13108218	4	3442204	G	A	0.619104	-0.0416145	0.00756726	ukb-ppp-APOA2-OID30686	3.81347e-08	33985	APOA2_P02652_OID30686_v1_Inflammation_II || id:ukb-ppp-APOA2-OID30686	TRUE	reported	MedicineITLab
rs13107325	4	102267552	T	C	0.0748271	-0.145472	0.0139296	ukb-ppp-APOA2-OID30686	1.57036e-25	33985	APOA2_P02652_OID30686_v1_Inflammation_II || id:ukb-ppp-APOA2-OID30686	TRUE	reported	MedicineITLab
rs2727784	11	116840425	T	C	0.650312	-0.0571702	0.00772113	ukb-ppp-APOA2-OID30686	1.31765e-13	33985	APOA2_P02652_OID30686_v1_Inflammation_II || id:ukb-ppp-APOA2-OID30686	TRUE	reported	MedicineITLab
rs2298058	13	94596312	T	C	0.30618	-0.0525444	0.00792564	ukb-ppp-APOA2-OID30686	3.36434e-11	33985	APOA2_P02652_OID30686_v1_Inflammation_II || id:ukb-ppp-APOA2-OID30686	TRUE	reported	MedicineITLab
rs339969	15	60591082	A	C	0.617037	0.0523264	0.0074947	ukb-ppp-APOA2-OID30686	2.91474e-12	33985	APOA2_P02652_OID30686_v1_Inflammation_II || id:ukb-ppp-APOA2-OID30686	TRUE	reported	MedicineITLab
rs62568182	9	104888062	G	T	0.121086	-0.0857838	0.0112062	ukb-ppp-APOA2-OID30686	1.93241e-14	33985	APOA2_P02652_OID30686_v1_Inflammation_II || id:ukb-ppp-APOA2-OID30686	TRUE	reported	MedicineITLab
rs185081604	7	73588973	C	A	0.122114	-0.0723958	0.0111074	ukb-ppp-APOA2-OID30686	7.13346e-11	33985	APOA2_P02652_OID30686_v1_Inflammation_II || id:ukb-ppp-APOA2-OID30686	TRUE	reported	MedicineITLab
rs4240624	8	9326721	A	G	0.908041	0.120549	0.0126298	ukb-ppp-APOA2-OID30686	1.36364e-21	33985	APOA2_P02652_OID30686_v1_Inflammation_II || id:ukb-ppp-APOA2-OID30686	TRUE	reported	MedicineITLab
rs12555241	9	136493224	A	G	0.277584	-0.0587958	0.00821361	ukb-ppp-APOA2-OID30686	8.16582e-13	33985	APOA2_P02652_OID30686_v1_Inflammation_II || id:ukb-ppp-APOA2-OID30686	TRUE	reported	MedicineITLab
rs10504255	8	58485902	A	G	0.665139	0.0466002	0.00775128	ukb-ppp-APOA2-OID30686	1.83316e-09	33985	APOA2_P02652_OID30686_v1_Inflammation_II || id:ukb-ppp-APOA2-OID30686	TRUE	reported	MedicineITLab
rs28601761	8	125487789	G	C	0.419548	0.0552447	0.00745774	ukb-ppp-APOA2-OID30686	1.28499e-13	33985	APOA2_P02652_OID30686_v1_Inflammation_II || id:ukb-ppp-APOA2-OID30686	TRUE	reported	MedicineITLab
rs7024300	9	104827286	T	C	0.0276519	0.12168	0.0222627	ukb-ppp-APOA2-OID30686	4.61254e-08	33985	APOA2_P02652_OID30686_v1_Inflammation_II || id:ukb-ppp-APOA2-OID30686	TRUE	reported	MedicineITLab
rs4665972	2	27375230	C	T	0.607631	0.0479109	0.00771386	ukb-ppp-APOD-OID30746	5.26453e-10	32438	APOD_P05090_OID30746_v1_Inflammation_II || id:ukb-ppp-APOD-OID30746	TRUE	reported	MedicineITLab
rs5167	19	44945208	G	T	0.352426	0.058296	0.00780317	ukb-ppp-APOD-OID30746	7.97076e-14	32438	APOD_P05090_OID30746_v1_Inflammation_II || id:ukb-ppp-APOD-OID30746	TRUE	reported	MedicineITLab
rs11185487	3	195876763	A	G	0.500518	0.0517344	0.00818346	ukb-ppp-APOD-OID30746	2.58488e-10	32438	APOD_P05090_OID30746_v1_Inflammation_II || id:ukb-ppp-APOD-OID30746	TRUE	reported	MedicineITLab
rs77542162	17	69085137	G	A	0.0229515	0.166143	0.0250163	ukb-ppp-APOD-OID30746	3.10742e-11	32438	APOD_P05090_OID30746_v1_Inflammation_II || id:ukb-ppp-APOD-OID30746	TRUE	reported	MedicineITLab
rs390082	19	44913574	G	T	0.109379	0.0686727	0.0120214	ukb-ppp-APOD-OID30746	1.11301e-08	32438	APOD_P05090_OID30746_v1_Inflammation_II || id:ukb-ppp-APOD-OID30746	TRUE	reported	MedicineITLab
rs443401	15	58399896	G	C	0.480366	-0.0484922	0.00757464	ukb-ppp-APOD-OID30746	1.5343e-10	32438	APOD_P05090_OID30746_v1_Inflammation_II || id:ukb-ppp-APOD-OID30746	TRUE	reported	MedicineITLab
rs11065979	12	111621753	T	C	0.440424	-0.0455658	0.00751691	ukb-ppp-APOD-OID30746	1.34633e-09	32438	APOD_P05090_OID30746_v1_Inflammation_II || id:ukb-ppp-APOD-OID30746	TRUE	reported	MedicineITLab
rs1800775	16	56961324	A	C	0.486729	0.0774808	0.00752423	ukb-ppp-APOD-OID30746	7.23103e-25	32438	APOD_P05090_OID30746_v1_Inflammation_II || id:ukb-ppp-APOD-OID30746	TRUE	reported	MedicineITLab
rs139828053	3	195572021	C	T	0.0313123	-0.536629	0.0220963	ukb-ppp-APOD-OID30746	2.76058e-130	32438	APOD_P05090_OID30746_v1_Inflammation_II || id:ukb-ppp-APOD-OID30746	TRUE	reported	MedicineITLab
rs112259268	17	43797377	A	C	0.0288787	-0.128711	0.0222954	ukb-ppp-APOD-OID30746	7.78807e-09	32438	APOD_P05090_OID30746_v1_Inflammation_II || id:ukb-ppp-APOD-OID30746	TRUE	reported	MedicineITLab
rs1820430	11	60185840	G	C	0.401921	0.0610537	0.00763829	ukb-ppp-APOD-OID30746	1.31583e-15	32438	APOD_P05090_OID30746_v1_Inflammation_II || id:ukb-ppp-APOD-OID30746	TRUE	reported	MedicineITLab
rs56823429	16	81500184	A	C	0.700807	0.0497197	0.00821494	ukb-ppp-APOD-OID30746	1.42748e-09	32438	APOD_P05090_OID30746_v1_Inflammation_II || id:ukb-ppp-APOD-OID30746	TRUE	reported	MedicineITLab
rs72499635	3	195492010	T	C	0.412043	0.0805724	0.00827644	ukb-ppp-APOD-OID30746	2.13501e-22	32438	APOD_P05090_OID30746_v1_Inflammation_II || id:ukb-ppp-APOD-OID30746	TRUE	reported	MedicineITLab
rs116843064	19	8364439	A	G	0.0195912	0.159052	0.0269913	ukb-ppp-APOD-OID30746	3.79918e-09	32438	APOD_P05090_OID30746_v1_Inflammation_II || id:ukb-ppp-APOD-OID30746	TRUE	reported	MedicineITLab
rs894211	8	20008236	T	C	0.264861	0.0747396	0.00847464	ukb-ppp-APOD-OID30746	1.15266e-18	32438	APOD_P05090_OID30746_v1_Inflammation_II || id:ukb-ppp-APOD-OID30746	TRUE	reported	MedicineITLab
rs9352856	6	80714569	A	G	0.250257	-0.0473015	0.00864907	ukb-ppp-APOD-OID30746	4.52647e-08	32438	APOD_P05090_OID30746_v1_Inflammation_II || id:ukb-ppp-APOD-OID30746	TRUE	reported	MedicineITLab
rs7786376	7	73628284	G	A	0.277061	0.0503438	0.00834911	ukb-ppp-APOD-OID30746	1.64127e-09	32438	APOD_P05090_OID30746_v1_Inflammation_II || id:ukb-ppp-APOD-OID30746	TRUE	reported	MedicineITLab
rs28372932	16	31328304	A	G	0.346776	0.0519591	0.00812018	ukb-ppp-ARNT-OID20432	1.56639e-10	33084	ARNT_P27540_OID20432_v1_Inflammation || id:ukb-ppp-ARNT-OID20432	TRUE	reported	MedicineITLab
rs3763321	6	32438927	G	T	0.796738	0.0556785	0.00960983	ukb-ppp-ARNT-OID20432	6.87654e-09	33084	ARNT_P27540_OID20432_v1_Inflammation || id:ukb-ppp-ARNT-OID20432	TRUE	reported	MedicineITLab
rs7980984	12	101695159	T	C	0.178783	-0.0960181	0.00866379	ukb-ppp-ARSA-OID21138	1.5223e-28	33687	ARSA_P15289_OID21138_v1_Neurology || id:ukb-ppp-ARSA-OID21138	TRUE	reported	MedicineITLab
rs9414801	10	63389329	A	G	0.533008	-0.0430365	0.00651669	ukb-ppp-ARSA-OID21138	4.00129e-11	33687	ARSA_P15289_OID21138_v1_Neurology || id:ukb-ppp-ARSA-OID21138	TRUE	reported	MedicineITLab
rs112635299	14	94371805	T	G	0.0216107	0.156326	0.0223347	ukb-ppp-ARSA-OID21138	2.57336e-12	33687	ARSA_P15289_OID21138_v1_Neurology || id:ukb-ppp-ARSA-OID21138	TRUE	reported	MedicineITLab
rs78357146	17	66308933	G	A	0.0302787	0.116307	0.0188754	ukb-ppp-ARSA-OID21138	7.19052e-10	33687	ARSA_P15289_OID21138_v1_Neurology || id:ukb-ppp-ARSA-OID21138	TRUE	reported	MedicineITLab
rs10745925	12	101825121	C	T	0.287701	-0.267102	0.00734886	ukb-ppp-ARSA-OID21138	1e-200	33687	ARSA_P15289_OID21138_v1_Neurology || id:ukb-ppp-ARSA-OID21138	TRUE	reported	MedicineITLab
rs13057207	22	50648599	G	A	0.0551493	-0.222777	0.0164579	ukb-ppp-ARSA-OID21138	9.56533e-42	33687	ARSA_P15289_OID21138_v1_Neurology || id:ukb-ppp-ARSA-OID21138	TRUE	reported	MedicineITLab
rs429358	19	44908684	C	T	0.155119	-0.0621437	0.0090132	ukb-ppp-ARSA-OID21138	5.39635e-12	33687	ARSA_P15289_OID21138_v1_Neurology || id:ukb-ppp-ARSA-OID21138	TRUE	reported	MedicineITLab
rs147233090	15	43735849	T	C	0.0235249	0.124974	0.0214423	ukb-ppp-ARSA-OID21138	5.59603e-09	33687	ARSA_P15289_OID21138_v1_Neurology || id:ukb-ppp-ARSA-OID21138	TRUE	reported	MedicineITLab
rs142491424	22	49989839	A	G	0.0053521	0.31962	0.0529895	ukb-ppp-ARSA-OID21138	1.62185e-09	33687	ARSA_P15289_OID21138_v1_Neurology || id:ukb-ppp-ARSA-OID21138	TRUE	reported	MedicineITLab
rs687339	3	136213517	T	C	0.771258	0.0632144	0.0077561	ukb-ppp-ARSA-OID21138	3.63078e-16	33687	ARSA_P15289_OID21138_v1_Neurology || id:ukb-ppp-ARSA-OID21138	TRUE	reported	MedicineITLab
rs114165349	1	26695422	C	G	0.0232911	0.168041	0.0215839	ukb-ppp-ARSA-OID21138	6.94544e-15	33687	ARSA_P15289_OID21138_v1_Neurology || id:ukb-ppp-ARSA-OID21138	TRUE	reported	MedicineITLab
rs117230571	13	41114931	G	A	0.0765177	0.0762546	0.01233	ukb-ppp-ARSA-OID21138	6.23003e-10	33687	ARSA_P15289_OID21138_v1_Neurology || id:ukb-ppp-ARSA-OID21138	TRUE	reported	MedicineITLab
rs118119439	22	50534802	A	G	0.019096	-0.303619	0.0274105	ukb-ppp-ARSA-OID21138	1.62667e-28	33687	ARSA_P15289_OID21138_v1_Neurology || id:ukb-ppp-ARSA-OID21138	TRUE	reported	MedicineITLab
rs58542926	19	19268740	T	C	0.0755187	0.183582	0.0123136	ukb-ppp-ARSA-OID21138	2.88735e-50	33687	ARSA_P15289_OID21138_v1_Neurology || id:ukb-ppp-ARSA-OID21138	TRUE	reported	MedicineITLab
rs190070543	22	50593732	G	A	0.0639445	-0.154255	0.0157415	ukb-ppp-ARSA-OID21138	1.13423e-22	33687	ARSA_P15289_OID21138_v1_Neurology || id:ukb-ppp-ARSA-OID21138	TRUE	reported	MedicineITLab
rs4373379	6	130053424	A	G	0.674784	0.0485874	0.00691802	ukb-ppp-ARSA-OID21138	2.16671e-12	33687	ARSA_P15289_OID21138_v1_Neurology || id:ukb-ppp-ARSA-OID21138	TRUE	reported	MedicineITLab
rs77135372	22	50545936	A	G	0.0275245	1.29072	0.0229406	ukb-ppp-ARSA-OID21138	1e-200	33687	ARSA_P15289_OID21138_v1_Neurology || id:ukb-ppp-ARSA-OID21138	TRUE	reported	MedicineITLab
rs11111354	12	102728017	G	C	0.0226255	-0.159553	0.023285	ukb-ppp-ARSA-OID21138	7.27445e-12	33687	ARSA_P15289_OID21138_v1_Neurology || id:ukb-ppp-ARSA-OID21138	TRUE	reported	MedicineITLab
rs138508432	22	50567063	A	T	0.0145857	1.05324	0.0318383	ukb-ppp-ARSA-OID21138	1e-200	33687	ARSA_P15289_OID21138_v1_Neurology || id:ukb-ppp-ARSA-OID21138	TRUE	reported	MedicineITLab
rs6993770	8	105569300	T	A	0.286372	-0.0419831	0.00716281	ukb-ppp-ARSA-OID21138	4.59367e-09	33687	ARSA_P15289_OID21138_v1_Neurology || id:ukb-ppp-ARSA-OID21138	TRUE	reported	MedicineITLab
rs684573	8	60613841	C	A	0.242739	-0.0424358	0.00756268	ukb-ppp-ARSA-OID21138	2.00914e-08	33687	ARSA_P15289_OID21138_v1_Neurology || id:ukb-ppp-ARSA-OID21138	TRUE	reported	MedicineITLab
rs7896518	10	63344740	G	A	0.423619	0.0825912	0.00749653	ukb-ppp-ARSB-OID21331	3.155e-28	33533	ARSB_P15848_OID21331_v1_Oncology || id:ukb-ppp-ARSB-OID21331	TRUE	reported	MedicineITLab
rs217053	11	88320811	C	T	0.805475	-0.056333	0.00921433	ukb-ppp-ARSB-OID21331	9.73845e-10	33533	ARSB_P15848_OID21331_v1_Oncology || id:ukb-ppp-ARSB-OID21331	TRUE	reported	MedicineITLab
rs9857570	3	58294963	G	A	0.324125	-0.0526114	0.00783919	ukb-ppp-ARSB-OID21331	1.92841e-11	33533	ARSB_P15848_OID21331_v1_Oncology || id:ukb-ppp-ARSB-OID21331	TRUE	reported	MedicineITLab
rs10778152	12	101831973	G	A	0.287692	-0.086787	0.00814547	ukb-ppp-ARSB-OID21331	1.65882e-26	33533	ARSB_P15848_OID21331_v1_Oncology || id:ukb-ppp-ARSB-OID21331	TRUE	reported	MedicineITLab
rs12653089	5	78387710	T	C	0.254913	-0.0765671	0.00868939	ukb-ppp-ARSB-OID21331	1.23396e-18	33533	ARSB_P15848_OID21331_v1_Oncology || id:ukb-ppp-ARSB-OID21331	TRUE	reported	MedicineITLab
rs34533614	10	98429485	A	G	0.128255	-0.0619136	0.0111395	ukb-ppp-ARSB-OID21331	2.72879e-08	33533	ARSB_P15848_OID21331_v1_Oncology || id:ukb-ppp-ARSB-OID21331	TRUE	reported	MedicineITLab
rs892090	19	55027704	G	T	0.834148	0.0986895	0.00989009	ukb-ppp-ARSB-OID21331	1.8906e-23	33533	ARSB_P15848_OID21331_v1_Oncology || id:ukb-ppp-ARSB-OID21331	TRUE	reported	MedicineITLab
rs11743362	5	78880898	A	G	0.43959	-0.293751	0.00761574	ukb-ppp-ARSB-OID21331	1e-200	33533	ARSB_P15848_OID21331_v1_Oncology || id:ukb-ppp-ARSB-OID21331	TRUE	reported	MedicineITLab
rs8072896	17	57005471	G	T	0.484559	-0.0506568	0.00742221	ukb-ppp-ARSB-OID21331	8.79023e-12	33533	ARSB_P15848_OID21331_v1_Oncology || id:ukb-ppp-ARSB-OID21331	TRUE	reported	MedicineITLab
rs3098680	5	78857423	A	T	0.640644	0.0929368	0.00787031	ukb-ppp-ARSB-OID21331	3.52696e-32	33533	ARSB_P15848_OID21331_v1_Oncology || id:ukb-ppp-ARSB-OID21331	TRUE	reported	MedicineITLab
rs6081569	20	19323142	C	G	0.368209	0.0434763	0.00759599	ukb-ppp-ARSB-OID21331	1.04301e-08	33533	ARSB_P15848_OID21331_v1_Oncology || id:ukb-ppp-ARSB-OID21331	TRUE	reported	MedicineITLab
rs1402684	5	78984708	T	G	0.266204	0.051624	0.00865581	ukb-ppp-ARSB-OID21331	2.46008e-09	33533	ARSB_P15848_OID21331_v1_Oncology || id:ukb-ppp-ARSB-OID21331	TRUE	reported	MedicineITLab
rs3804753	3	123132993	G	A	0.593502	-0.04903	0.00749942	ukb-ppp-ARSB-OID21331	6.24166e-11	33533	ARSB_P15848_OID21331_v1_Oncology || id:ukb-ppp-ARSB-OID21331	TRUE	reported	MedicineITLab
rs10968020	9	27628442	C	T	0.264379	-0.0674558	0.00839921	ukb-ppp-ARSB-OID21331	9.65162e-16	33533	ARSB_P15848_OID21331_v1_Oncology || id:ukb-ppp-ARSB-OID21331	TRUE	reported	MedicineITLab
rs4365725	4	101859724	T	G	0.450861	-0.0470345	0.00737243	ukb-ppp-ARSB-OID21331	1.77345e-10	33533	ARSB_P15848_OID21331_v1_Oncology || id:ukb-ppp-ARSB-OID21331	TRUE	reported	MedicineITLab
rs4705938	5	132358384	C	T	0.477664	-0.0562656	0.00756483	ukb-ppp-ARSB-OID21331	1.02376e-13	33533	ARSB_P15848_OID21331_v1_Oncology || id:ukb-ppp-ARSB-OID21331	TRUE	reported	MedicineITLab
rs7736709	5	79328809	C	G	0.582629	0.0805745	0.00764664	ukb-ppp-ARSB-OID21331	5.81835e-26	33533	ARSB_P15848_OID21331_v1_Oncology || id:ukb-ppp-ARSB-OID21331	TRUE	reported	MedicineITLab
rs10224886	7	38202565	A	T	0.251627	-0.0464861	0.00843162	ukb-ppp-ARSB-OID21331	3.5216e-08	33533	ARSB_P15848_OID21331_v1_Oncology || id:ukb-ppp-ARSB-OID21331	TRUE	reported	MedicineITLab
rs6961069	7	80589645	T	C	0.402337	0.0473674	0.00749131	ukb-ppp-ARSB-OID21331	2.56567e-10	33533	ARSB_P15848_OID21331_v1_Oncology || id:ukb-ppp-ARSB-OID21331	TRUE	reported	MedicineITLab
rs1293303	8	11862718	C	G	0.445649	0.0732941	0.00741374	ukb-ppp-ARSB-OID21331	4.77529e-23	33533	ARSB_P15848_OID21331_v1_Oncology || id:ukb-ppp-ARSB-OID21331	TRUE	reported	MedicineITLab
rs6993770	8	105569300	T	A	0.286404	-0.0861698	0.00809648	ukb-ppp-ARSB-OID21331	1.88235e-26	33533	ARSB_P15848_OID21331_v1_Oncology || id:ukb-ppp-ARSB-OID21331	TRUE	reported	MedicineITLab
rs72701845	14	92750678	A	G	0.0375306	-0.21388	0.0192163	ukb-ppp-ASAH1-OID30415	8.94953e-29	33610	ASAH1_Q13510_OID30415_v1_Cardiometabolic_II || id:ukb-ppp-ASAH1-OID30415	TRUE	reported	MedicineITLab
rs10761756	10	63412568	T	C	0.470485	0.0846129	0.00708215	ukb-ppp-ASAH1-OID30415	6.70348e-33	33610	ASAH1_Q13510_OID30415_v1_Cardiometabolic_II || id:ukb-ppp-ASAH1-OID30415	TRUE	reported	MedicineITLab
rs2127868	14	65327609	A	G	0.794673	0.0781938	0.00883642	ukb-ppp-ASAH1-OID30415	8.82877e-19	33610	ASAH1_Q13510_OID30415_v1_Cardiometabolic_II || id:ukb-ppp-ASAH1-OID30415	TRUE	reported	MedicineITLab
rs174544	11	61800281	A	C	0.30868	0.0493364	0.00762551	ukb-ppp-ASAH1-OID30415	9.80618e-11	33610	ASAH1_Q13510_OID30415_v1_Cardiometabolic_II || id:ukb-ppp-ASAH1-OID30415	TRUE	reported	MedicineITLab
rs2559850	12	101699681	A	G	0.587552	0.0674742	0.00726951	ukb-ppp-ASAH1-OID30415	1.66648e-20	33610	ASAH1_Q13510_OID30415_v1_Cardiometabolic_II || id:ukb-ppp-ASAH1-OID30415	TRUE	reported	MedicineITLab
rs74118031	10	17847166	C	T	0.233668	-0.0488589	0.00837443	ukb-ppp-ASAH1-OID30415	5.40169e-09	33610	ASAH1_Q13510_OID30415_v1_Cardiometabolic_II || id:ukb-ppp-ASAH1-OID30415	TRUE	reported	MedicineITLab
rs76745328	8	18082166	C	A	0.0339482	0.120402	0.0208009	ukb-ppp-ASAH1-OID30415	7.11001e-09	33610	ASAH1_Q13510_OID30415_v1_Cardiometabolic_II || id:ukb-ppp-ASAH1-OID30415	TRUE	reported	MedicineITLab
rs151142780	8	18085712	G	T	0.030437	0.182996	0.0226862	ukb-ppp-ASAH1-OID30415	7.24102e-16	33610	ASAH1_Q13510_OID30415_v1_Cardiometabolic_II || id:ukb-ppp-ASAH1-OID30415	TRUE	reported	MedicineITLab
rs7462730	8	17851894	C	A	0.96381	0.977796	0.0208484	ukb-ppp-ASAH1-OID30415	1e-200	33610	ASAH1_Q13510_OID30415_v1_Cardiometabolic_II || id:ukb-ppp-ASAH1-OID30415	TRUE	reported	MedicineITLab
rs17126188	8	18057832	G	A	0.00616559	-0.899609	0.0493408	ukb-ppp-ASAH1-OID30415	2.84774e-74	33610	ASAH1_Q13510_OID30415_v1_Cardiometabolic_II || id:ukb-ppp-ASAH1-OID30415	TRUE	reported	MedicineITLab
rs185743521	8	18030214	A	G	0.0244519	0.221048	0.0253023	ukb-ppp-ASAH1-OID30415	2.40935e-18	33610	ASAH1_Q13510_OID30415_v1_Cardiometabolic_II || id:ukb-ppp-ASAH1-OID30415	TRUE	reported	MedicineITLab
rs4734879	8	105570896	G	A	0.274151	-0.0616741	0.00845295	ukb-ppp-ASAH1-OID30415	2.96074e-13	33610	ASAH1_Q13510_OID30415_v1_Cardiometabolic_II || id:ukb-ppp-ASAH1-OID30415	TRUE	reported	MedicineITLab
rs73196083	8	18053222	G	A	0.0302857	0.218828	0.0227604	ukb-ppp-ASAH1-OID30415	6.94864e-22	33610	ASAH1_Q13510_OID30415_v1_Cardiometabolic_II || id:ukb-ppp-ASAH1-OID30415	TRUE	reported	MedicineITLab
rs187762605	8	17824946	A	G	0.0151249	0.202717	0.0320096	ukb-ppp-ASAH1-OID30415	2.40453e-10	33610	ASAH1_Q13510_OID30415_v1_Cardiometabolic_II || id:ukb-ppp-ASAH1-OID30415	TRUE	reported	MedicineITLab
rs73584383	8	18324257	T	A	0.0263552	0.142602	0.0236165	ukb-ppp-ASAH1-OID30415	1.55837e-09	33610	ASAH1_Q13510_OID30415_v1_Cardiometabolic_II || id:ukb-ppp-ASAH1-OID30415	TRUE	reported	MedicineITLab
rs371092	8	17914361	C	G	0.0789774	-0.184047	0.0140852	ukb-ppp-ASAH1-OID30415	5.10505e-39	33610	ASAH1_Q13510_OID30415_v1_Cardiometabolic_II || id:ukb-ppp-ASAH1-OID30415	TRUE	reported	MedicineITLab
rs139974673	15	43735687	C	T	0.0243221	0.15627	0.0215467	ukb-ppp-ASAH2-OID20996	4.0879e-13	33436	ASAH2_Q9NR71_OID20996_v1_Neurology || id:ukb-ppp-ASAH2-OID20996	TRUE	reported	MedicineITLab
rs529515289	10	50205908	G	A	0.0839281	-0.627796	0.0155616	ukb-ppp-ASAH2-OID20996	1e-200	33436	ASAH2_Q9NR71_OID20996_v1_Neurology || id:ukb-ppp-ASAH2-OID20996	TRUE	reported	MedicineITLab
rs35764600	12	11638694	C	G	0.399554	-0.0848514	0.00687301	ukb-ppp-ASAH2-OID20996	5.14517e-35	33436	ASAH2_Q9NR71_OID20996_v1_Neurology || id:ukb-ppp-ASAH2-OID20996	TRUE	reported	MedicineITLab
rs28929474	14	94378610	T	C	0.0208458	0.161864	0.0232567	ukb-ppp-ASAH2-OID20996	3.40565e-12	33436	ASAH2_Q9NR71_OID20996_v1_Neurology || id:ukb-ppp-ASAH2-OID20996	TRUE	reported	MedicineITLab
rs144502411	10	51145230	G	A	0.00979771	0.240257	0.0404585	ukb-ppp-ASAH2-OID20996	2.87879e-09	33436	ASAH2_Q9NR71_OID20996_v1_Neurology || id:ukb-ppp-ASAH2-OID20996	TRUE	reported	MedicineITLab
rs76224585	10	51492775	T	C	0.0273239	-0.197704	0.0233408	ukb-ppp-ASAH2-OID20996	2.44737e-17	33436	ASAH2_Q9NR71_OID20996_v1_Neurology || id:ukb-ppp-ASAH2-OID20996	TRUE	reported	MedicineITLab
rs11045856	12	21197755	G	T	0.24027	0.0738095	0.00781871	ukb-ppp-ASAH2-OID20996	3.72392e-21	33436	ASAH2_Q9NR71_OID20996_v1_Neurology || id:ukb-ppp-ASAH2-OID20996	TRUE	reported	MedicineITLab
rs72650619	5	180799769	A	G	0.0856296	0.0707251	0.011837	ukb-ppp-ASAH2-OID20996	2.30187e-09	33436	ASAH2_Q9NR71_OID20996_v1_Neurology || id:ukb-ppp-ASAH2-OID20996	TRUE	reported	MedicineITLab
rs7078622	10	49363896	G	A	0.232515	0.0611796	0.00888434	ukb-ppp-ASAH2-OID20996	5.72928e-12	33436	ASAH2_Q9NR71_OID20996_v1_Neurology || id:ukb-ppp-ASAH2-OID20996	TRUE	reported	MedicineITLab
rs12206570	6	130063959	G	T	0.575244	0.0430655	0.00672396	ukb-ppp-ASAH2-OID20996	1.50588e-10	33436	ASAH2_Q9NR71_OID20996_v1_Neurology || id:ukb-ppp-ASAH2-OID20996	TRUE	reported	MedicineITLab
rs7518301	1	200291211	T	G	0.787647	-0.0555413	0.00815468	ukb-ppp-ASAH2-OID20996	9.69393e-12	33436	ASAH2_Q9NR71_OID20996_v1_Neurology || id:ukb-ppp-ASAH2-OID20996	TRUE	reported	MedicineITLab
rs3739968	10	50189523	T	C	0.43661	0.375635	0.00751821	ukb-ppp-ASAH2-OID20996	1e-200	33436	ASAH2_Q9NR71_OID20996_v1_Neurology || id:ukb-ppp-ASAH2-OID20996	TRUE	reported	MedicineITLab
rs77542162	17	69085137	G	A	0.023044	0.289995	0.0222029	ukb-ppp-ASAH2-OID20996	5.48909e-39	33436	ASAH2_Q9NR71_OID20996_v1_Neurology || id:ukb-ppp-ASAH2-OID20996	TRUE	reported	MedicineITLab
rs890793	5	154194378	T	C	0.381645	-0.0480477	0.00684206	ukb-ppp-ASAH2-OID20996	2.18072e-12	33436	ASAH2_Q9NR71_OID20996_v1_Neurology || id:ukb-ppp-ASAH2-OID20996	TRUE	reported	MedicineITLab
rs1519125	11	16223042	C	G	0.386151	0.0525554	0.00679834	ukb-ppp-ASAH2-OID20996	1.07029e-14	33436	ASAH2_Q9NR71_OID20996_v1_Neurology || id:ukb-ppp-ASAH2-OID20996	TRUE	reported	MedicineITLab
rs986315	10	50329591	A	G	0.393491	-0.143852	0.00769368	ukb-ppp-ASAH2-OID20996	5.19757e-78	33436	ASAH2_Q9NR71_OID20996_v1_Neurology || id:ukb-ppp-ASAH2-OID20996	TRUE	reported	MedicineITLab
rs140584594	1	109690361	G	A	0.731966	0.045845	0.00746622	ukb-ppp-ASAH2-OID20996	8.23531e-10	33436	ASAH2_Q9NR71_OID20996_v1_Neurology || id:ukb-ppp-ASAH2-OID20996	TRUE	reported	MedicineITLab
rs2446624	1	161649571	T	C	0.0793098	0.0771879	0.0125098	ukb-ppp-ASAH2-OID20996	6.82119e-10	33436	ASAH2_Q9NR71_OID20996_v1_Neurology || id:ukb-ppp-ASAH2-OID20996	TRUE	reported	MedicineITLab
rs12032634	1	25681077	A	T	0.515576	-0.0812783	0.00672861	ukb-ppp-ASAH2-OID20996	1.3555e-33	33436	ASAH2_Q9NR71_OID20996_v1_Neurology || id:ukb-ppp-ASAH2-OID20996	TRUE	reported	MedicineITLab
rs7979473	12	120982457	G	A	0.616033	-0.0566843	0.00689086	ukb-ppp-ASAH2-OID20996	1.93553e-16	33436	ASAH2_Q9NR71_OID20996_v1_Neurology || id:ukb-ppp-ASAH2-OID20996	TRUE	reported	MedicineITLab
rs12440841	15	50713624	T	C	0.341414	-0.0922531	0.00700796	ukb-ppp-ASAH2-OID20996	1.41286e-39	33436	ASAH2_Q9NR71_OID20996_v1_Neurology || id:ukb-ppp-ASAH2-OID20996	TRUE	reported	MedicineITLab
rs1126672	4	99126661	A	G	0.275556	-0.0538123	0.00740214	ukb-ppp-ASAH2-OID20996	3.59915e-13	33436	ASAH2_Q9NR71_OID20996_v1_Neurology || id:ukb-ppp-ASAH2-OID20996	TRUE	reported	MedicineITLab
rs56278466	10	17833858	G	T	0.661443	0.0680962	0.00790119	ukb-ppp-ASAH2-OID20996	6.78578e-18	33436	ASAH2_Q9NR71_OID20996_v1_Neurology || id:ukb-ppp-ASAH2-OID20996	TRUE	reported	MedicineITLab
rs17497903	10	50660260	A	G	0.272808	-0.103914	0.00849191	ukb-ppp-ASAH2-OID20996	1.97742e-34	33436	ASAH2_Q9NR71_OID20996_v1_Neurology || id:ukb-ppp-ASAH2-OID20996	TRUE	reported	MedicineITLab
rs6487369	12	24017085	A	G	0.410494	0.0426181	0.00678783	ukb-ppp-ASAH2-OID20996	3.41641e-10	33436	ASAH2_Q9NR71_OID20996_v1_Neurology || id:ukb-ppp-ASAH2-OID20996	TRUE	reported	MedicineITLab
rs3732356	3	119810266	T	G	0.935197	-0.111534	0.0136709	ukb-ppp-ASAH2-OID20996	3.39156e-16	33436	ASAH2_Q9NR71_OID20996_v1_Neurology || id:ukb-ppp-ASAH2-OID20996	TRUE	reported	MedicineITLab
rs62073966	17	47522647	A	T	0.514057	-0.0713117	0.00667232	ukb-ppp-ASAH2-OID20996	1.16225e-26	33436	ASAH2_Q9NR71_OID20996_v1_Neurology || id:ukb-ppp-ASAH2-OID20996	TRUE	reported	MedicineITLab
rs35332062	7	73597712	A	G	0.126421	0.0614252	0.00998779	ukb-ppp-ASAH2-OID20996	7.74694e-10	33436	ASAH2_Q9NR71_OID20996_v1_Neurology || id:ukb-ppp-ASAH2-OID20996	TRUE	reported	MedicineITLab
rs804267	8	11771732	A	G	0.683275	-0.0537048	0.0071785	ukb-ppp-ASAH2-OID20996	7.35699e-14	33436	ASAH2_Q9NR71_OID20996_v1_Neurology || id:ukb-ppp-ASAH2-OID20996	TRUE	reported	MedicineITLab
rs12056768	8	115976302	G	T	0.583281	0.0651058	0.00677036	ukb-ppp-ASAH2-OID20996	6.82496e-22	33436	ASAH2_Q9NR71_OID20996_v1_Neurology || id:ukb-ppp-ASAH2-OID20996	TRUE	reported	MedicineITLab
rs4934470	10	89307681	C	T	0.725491	0.0463653	0.00806581	ukb-ppp-B4GALT1-OID20780	9.01052e-09	33848	B4GALT1_P15291_OID20780_v1_Inflammation || id:ukb-ppp-B4GALT1-OID20780	TRUE	reported	MedicineITLab
rs77924615	16	20381010	A	G	0.196742	-0.0606732	0.00917049	ukb-ppp-B4GALT1-OID20780	3.68723e-11	33848	B4GALT1_P15291_OID20780_v1_Inflammation || id:ukb-ppp-B4GALT1-OID20780	TRUE	reported	MedicineITLab
rs4801902	19	51936045	T	C	0.037036	0.111449	0.0196098	ukb-ppp-B4GALT1-OID20780	1.32114e-08	33848	B4GALT1_P15291_OID20780_v1_Inflammation || id:ukb-ppp-B4GALT1-OID20780	TRUE	reported	MedicineITLab
rs7247412	19	51810615	C	T	0.26687	-0.322697	0.00837595	ukb-ppp-B4GALT1-OID20780	1e-200	33848	B4GALT1_P15291_OID20780_v1_Inflammation || id:ukb-ppp-B4GALT1-OID20780	TRUE	reported	MedicineITLab
rs12982476	19	51758707	A	G	0.435554	0.0763227	0.00760017	ukb-ppp-B4GALT1-OID20780	9.94031e-24	33848	B4GALT1_P15291_OID20780_v1_Inflammation || id:ukb-ppp-B4GALT1-OID20780	TRUE	reported	MedicineITLab
rs61747728	1	179557079	T	C	0.0379195	0.163587	0.0187963	ukb-ppp-B4GALT1-OID20780	3.22849e-18	33848	B4GALT1_P15291_OID20780_v1_Inflammation || id:ukb-ppp-B4GALT1-OID20780	TRUE	reported	MedicineITLab
rs17138656	5	116013119	A	G	0.116329	0.0996852	0.0113583	ukb-ppp-B4GALT1-OID20780	1.68772e-18	33848	B4GALT1_P15291_OID20780_v1_Inflammation || id:ukb-ppp-B4GALT1-OID20780	TRUE	reported	MedicineITLab
rs74617384	6	160576086	T	A	0.0815706	0.0725508	0.0131518	ukb-ppp-B4GALT1-OID20780	3.45979e-08	33848	B4GALT1_P15291_OID20780_v1_Inflammation || id:ukb-ppp-B4GALT1-OID20780	TRUE	reported	MedicineITLab
rs56249455	6	32676601	A	T	0.114048	-0.0968399	0.0117604	ukb-ppp-B4GALT1-OID20780	1.80468e-16	33848	B4GALT1_P15291_OID20780_v1_Inflammation || id:ukb-ppp-B4GALT1-OID20780	TRUE	reported	MedicineITLab
rs550057	9	133271182	T	C	0.255226	0.0995896	0.00838154	ukb-ppp-B4GALT1-OID20780	1.46791e-32	33848	B4GALT1_P15291_OID20780_v1_Inflammation || id:ukb-ppp-B4GALT1-OID20780	TRUE	reported	MedicineITLab
rs7019909	9	33113324	T	C	0.10231	0.331588	0.0120316	ukb-ppp-B4GALT1-OID20780	3.38065e-167	33848	B4GALT1_P15291_OID20780_v1_Inflammation || id:ukb-ppp-B4GALT1-OID20780	TRUE	reported	MedicineITLab
rs28873836	19	51811402	C	G	0.266013	-0.198116	0.00814759	ukb-ppp-B4GAT1-OID21127	1.33045e-130	33687	B4GAT1_O43505_OID21127_v1_Neurology || id:ukb-ppp-B4GAT1-OID21127	TRUE	reported	MedicineITLab
rs117163080	10	17803996	C	T	0.138243	0.113499	0.0102767	ukb-ppp-B4GAT1-OID21127	2.33507e-28	33687	B4GAT1_O43505_OID21127_v1_Neurology || id:ukb-ppp-B4GAT1-OID21127	TRUE	reported	MedicineITLab
rs56278466	10	17833858	G	T	0.661249	0.1002	0.00752768	ukb-ppp-B4GAT1-OID21127	2.00309e-40	33687	B4GAT1_O43505_OID21127_v1_Neurology || id:ukb-ppp-B4GAT1-OID21127	TRUE	reported	MedicineITLab
rs12975366	19	54255498	C	T	0.395434	-0.0536781	0.00733382	ukb-ppp-B4GAT1-OID21127	2.49345e-13	33687	B4GAT1_O43505_OID21127_v1_Neurology || id:ukb-ppp-B4GAT1-OID21127	TRUE	reported	MedicineITLab
rs78060698	19	5832762	A	G	0.0408372	0.121442	0.0181508	ukb-ppp-B4GAT1-OID21127	2.22075e-11	33687	B4GAT1_O43505_OID21127_v1_Neurology || id:ukb-ppp-B4GAT1-OID21127	TRUE	reported	MedicineITLab
rs28929474	14	94378610	T	C	0.0207498	0.144233	0.0249931	ukb-ppp-B4GAT1-OID21127	7.88442e-09	33687	B4GAT1_O43505_OID21127_v1_Neurology || id:ukb-ppp-B4GAT1-OID21127	TRUE	reported	MedicineITLab
rs6800514	3	58372990	T	C	0.371183	0.0567301	0.00738493	ukb-ppp-B4GAT1-OID21127	1.56783e-14	33687	B4GAT1_O43505_OID21127_v1_Neurology || id:ukb-ppp-B4GAT1-OID21127	TRUE	reported	MedicineITLab
rs10896113	11	66349640	T	C	0.221607	-0.315543	0.00871286	ukb-ppp-B4GAT1-OID21127	1e-200	33687	B4GAT1_O43505_OID21127_v1_Neurology || id:ukb-ppp-B4GAT1-OID21127	TRUE	reported	MedicineITLab
rs75592015	11	68106605	C	T	0.0575562	-0.0995016	0.0156596	ukb-ppp-B4GAT1-OID21127	2.09735e-10	33687	B4GAT1_O43505_OID21127_v1_Neurology || id:ukb-ppp-B4GAT1-OID21127	TRUE	reported	MedicineITLab
rs9274678	6	32668869	G	A	0.153144	-0.0944735	0.00990055	ukb-ppp-B4GAT1-OID21127	1.39766e-21	33687	B4GAT1_O43505_OID21127_v1_Neurology || id:ukb-ppp-B4GAT1-OID21127	TRUE	reported	MedicineITLab
rs577901934	11	65902368	T	A	0.00930132	-0.266357	0.043614	ukb-ppp-B4GAT1-OID21127	1.01428e-09	33687	B4GAT1_O43505_OID21127_v1_Neurology || id:ukb-ppp-B4GAT1-OID21127	TRUE	reported	MedicineITLab
rs3097671	6	33079835	C	G	0.164559	0.0528586	0.00964572	ukb-ppp-B4GAT1-OID21127	4.25314e-08	33687	B4GAT1_O43505_OID21127_v1_Neurology || id:ukb-ppp-B4GAT1-OID21127	TRUE	reported	MedicineITLab
rs10168551	2	167741476	C	T	0.204561	-0.0603118	0.00885782	ukb-ppp-B4GAT1-OID21127	9.83558e-12	33687	B4GAT1_O43505_OID21127_v1_Neurology || id:ukb-ppp-B4GAT1-OID21127	TRUE	reported	MedicineITLab
rs13107325	4	102267552	T	C	0.0747915	0.0842173	0.0135987	ukb-ppp-B4GAT1-OID21127	5.90133e-10	33687	B4GAT1_O43505_OID21127_v1_Neurology || id:ukb-ppp-B4GAT1-OID21127	TRUE	reported	MedicineITLab
rs10737680	1	196710325	C	A	0.402781	-0.0396145	0.00726089	ukb-ppp-B4GAT1-OID21127	4.87326e-08	33687	B4GAT1_O43505_OID21127_v1_Neurology || id:ukb-ppp-B4GAT1-OID21127	TRUE	reported	MedicineITLab
rs79823196	11	94521651	C	T	0.0311908	-0.174282	0.0209671	ukb-ppp-B4GAT1-OID21127	9.3994e-17	33687	B4GAT1_O43505_OID21127_v1_Neurology || id:ukb-ppp-B4GAT1-OID21127	TRUE	reported	MedicineITLab
rs961552	19	51798607	G	T	0.725199	-0.0541255	0.00802998	ukb-ppp-B4GAT1-OID21127	1.57943e-11	33687	B4GAT1_O43505_OID21127_v1_Neurology || id:ukb-ppp-B4GAT1-OID21127	TRUE	reported	MedicineITLab
rs72851071	6	32536661	G	A	0.688942	0.0530387	0.00881794	ukb-ppp-B4GAT1-OID21127	1.80036e-09	33687	B4GAT1_O43505_OID21127_v1_Neurology || id:ukb-ppp-B4GAT1-OID21127	TRUE	reported	MedicineITLab
rs17156432	7	28122786	C	T	0.0763442	0.0753084	0.0134025	ukb-ppp-B4GAT1-OID21127	1.92092e-08	33687	B4GAT1_O43505_OID21127_v1_Neurology || id:ukb-ppp-B4GAT1-OID21127	TRUE	reported	MedicineITLab
rs2031969	9	89603112	G	C	0.289902	-0.0489744	0.00793223	ukb-ppp-B4GAT1-OID21127	6.65365e-10	33687	B4GAT1_O43505_OID21127_v1_Neurology || id:ukb-ppp-B4GAT1-OID21127	TRUE	reported	MedicineITLab
rs13226650	7	73602675	G	A	0.196857	-0.050392	0.00893757	ukb-ppp-B4GAT1-OID21127	1.71819e-08	33687	B4GAT1_O43505_OID21127_v1_Neurology || id:ukb-ppp-B4GAT1-OID21127	TRUE	reported	MedicineITLab
rs10758194	9	33157421	T	G	0.421414	-0.0782751	0.00723477	ukb-ppp-B4GAT1-OID21127	2.78933e-27	33687	B4GAT1_O43505_OID21127_v1_Neurology || id:ukb-ppp-B4GAT1-OID21127	TRUE	reported	MedicineITLab
rs70620	1	196735867	A	G	0.172212	0.0672142	0.00896538	ukb-ppp-BCHE-OID30717	6.52529e-14	33359	BCHE_P06276_OID30717_v1_Inflammation_II || id:ukb-ppp-BCHE-OID30717	TRUE	reported	MedicineITLab
rs112635299	14	94371805	T	G	0.0217632	-0.133546	0.0231449	ukb-ppp-BCHE-OID30717	7.9272e-09	33359	BCHE_P06276_OID30717_v1_Inflammation_II || id:ukb-ppp-BCHE-OID30717	TRUE	reported	MedicineITLab
rs147045202	3	165519013	C	T	0.0176537	0.21681	0.0292964	ukb-ppp-BCHE-OID30717	1.35613e-13	33359	BCHE_P06276_OID30717_v1_Inflammation_II || id:ukb-ppp-BCHE-OID30717	TRUE	reported	MedicineITLab
rs76761332	3	165566159	C	T	0.0244424	-0.3959	0.0246763	ukb-ppp-BCHE-OID30717	6.32121e-58	33359	BCHE_P06276_OID30717_v1_Inflammation_II || id:ukb-ppp-BCHE-OID30717	TRUE	reported	MedicineITLab
rs887829	2	233759924	T	C	0.313604	-0.0752437	0.00734359	ukb-ppp-BCHE-OID30717	1.23112e-24	33359	BCHE_P06276_OID30717_v1_Inflammation_II || id:ukb-ppp-BCHE-OID30717	TRUE	reported	MedicineITLab
rs1260326	2	27508073	C	T	0.608292	-0.0657492	0.0069886	ukb-ppp-BCHE-OID30717	5.05359e-21	33359	BCHE_P06276_OID30717_v1_Inflammation_II || id:ukb-ppp-BCHE-OID30717	TRUE	reported	MedicineITLab
rs12485003	22	40239272	A	G	0.0889103	0.0654931	0.0119972	ukb-ppp-BCHE-OID30717	4.78696e-08	33359	BCHE_P06276_OID30717_v1_Inflammation_II || id:ukb-ppp-BCHE-OID30717	TRUE	reported	MedicineITLab
rs7550685	1	201984007	A	T	0.606648	0.120522	0.00691849	ukb-ppp-BCHE-OID30717	5.79429e-68	33359	BCHE_P06276_OID30717_v1_Inflammation_II || id:ukb-ppp-BCHE-OID30717	TRUE	reported	MedicineITLab
rs697356	3	165718150	C	G	0.408749	-0.403127	0.00752526	ukb-ppp-BCHE-OID30717	1e-200	33359	BCHE_P06276_OID30717_v1_Inflammation_II || id:ukb-ppp-BCHE-OID30717	TRUE	reported	MedicineITLab
rs11687186	2	203455116	G	C	0.551719	0.160902	0.00687876	ukb-ppp-BCHE-OID30717	5.26017e-121	33359	BCHE_P06276_OID30717_v1_Inflammation_II || id:ukb-ppp-BCHE-OID30717	TRUE	reported	MedicineITLab
rs687339	3	136213517	T	C	0.771245	-0.0585602	0.00875746	ukb-ppp-BCHE-OID30717	2.27982e-11	33359	BCHE_P06276_OID30717_v1_Inflammation_II || id:ukb-ppp-BCHE-OID30717	TRUE	reported	MedicineITLab
rs73173009	3	167457251	C	G	0.0371348	-0.151376	0.0200547	ukb-ppp-BCHE-OID30717	4.41469e-14	33359	BCHE_P06276_OID30717_v1_Inflammation_II || id:ukb-ppp-BCHE-OID30717	TRUE	reported	MedicineITLab
rs7896518	10	63344740	G	A	0.423562	-0.0648561	0.00689301	ukb-ppp-BCHE-OID30717	5.00956e-21	33359	BCHE_P06276_OID30717_v1_Inflammation_II || id:ukb-ppp-BCHE-OID30717	TRUE	reported	MedicineITLab
rs76928522	3	163460099	G	A	0.0252152	-0.141933	0.0246082	ukb-ppp-BCHE-OID30717	8.03674e-09	33359	BCHE_P06276_OID30717_v1_Inflammation_II || id:ukb-ppp-BCHE-OID30717	TRUE	reported	MedicineITLab
rs558074504	5	141489065	A	C	0.00550082	0.406763	0.0456854	ukb-ppp-BCHE-OID30717	5.40754e-19	33359	BCHE_P06276_OID30717_v1_Inflammation_II || id:ukb-ppp-BCHE-OID30717	TRUE	reported	MedicineITLab
rs11651693	17	63775966	G	A	0.275032	-0.0428329	0.00758394	ukb-ppp-BCHE-OID30717	1.62476e-08	33359	BCHE_P06276_OID30717_v1_Inflammation_II || id:ukb-ppp-BCHE-OID30717	TRUE	reported	MedicineITLab
rs193064888	3	166065586	C	T	0.0117321	0.222791	0.0373649	ukb-ppp-BCHE-OID30717	2.48273e-09	33359	BCHE_P06276_OID30717_v1_Inflammation_II || id:ukb-ppp-BCHE-OID30717	TRUE	reported	MedicineITLab
rs183246280	3	166186032	A	G	0.0137366	-0.435677	0.0325041	ukb-ppp-BCHE-OID30717	5.74778e-41	33359	BCHE_P06276_OID30717_v1_Inflammation_II || id:ukb-ppp-BCHE-OID30717	TRUE	reported	MedicineITLab
rs9857802	3	164872739	G	A	0.110878	-0.0702793	0.0116928	ukb-ppp-BCHE-OID30717	1.84957e-09	33359	BCHE_P06276_OID30717_v1_Inflammation_II || id:ukb-ppp-BCHE-OID30717	TRUE	reported	MedicineITLab
rs4375701	17	47634852	T	C	0.483226	-0.0425887	0.00674693	ukb-ppp-BCHE-OID30717	2.74903e-10	33359	BCHE_P06276_OID30717_v1_Inflammation_II || id:ukb-ppp-BCHE-OID30717	TRUE	reported	MedicineITLab
rs201117812	6	32642509	A	G	0.171374	-0.0768527	0.00987746	ukb-ppp-BCHE-OID30717	7.21772e-15	33359	BCHE_P06276_OID30717_v1_Inflammation_II || id:ukb-ppp-BCHE-OID30717	TRUE	reported	MedicineITLab
rs174568	11	61826344	T	C	0.343529	0.0697743	0.007085	ukb-ppp-BCHE-OID30717	6.98072e-23	33359	BCHE_P06276_OID30717_v1_Inflammation_II || id:ukb-ppp-BCHE-OID30717	TRUE	reported	MedicineITLab
rs72941804	6	105407784	G	A	0.0491556	0.118073	0.0156682	ukb-ppp-BCHE-OID30717	4.85177e-14	33359	BCHE_P06276_OID30717_v1_Inflammation_II || id:ukb-ppp-BCHE-OID30717	TRUE	reported	MedicineITLab
rs111696008	2	216622986	A	G	0.0173429	0.649981	0.0265044	ukb-ppp-BCHE-OID30717	8.27942e-133	33359	BCHE_P06276_OID30717_v1_Inflammation_II || id:ukb-ppp-BCHE-OID30717	TRUE	reported	MedicineITLab
rs144202860	2	216625740	A	G	0.0105918	0.593037	0.0361261	ukb-ppp-BCHE-OID30717	1.47503e-60	33359	BCHE_P06276_OID30717_v1_Inflammation_II || id:ukb-ppp-BCHE-OID30717	TRUE	reported	MedicineITLab
rs2516448	6	31422633	C	T	0.493712	0.0569072	0.00674206	ukb-ppp-BCHE-OID30717	3.15646e-17	33359	BCHE_P06276_OID30717_v1_Inflammation_II || id:ukb-ppp-BCHE-OID30717	TRUE	reported	MedicineITLab
rs35493868	7	73625076	G	C	0.201195	-0.0778366	0.00840345	ukb-ppp-BCHE-OID30717	1.99756e-20	33359	BCHE_P06276_OID30717_v1_Inflammation_II || id:ukb-ppp-BCHE-OID30717	TRUE	reported	MedicineITLab
rs10502	6	89329951	C	G	0.380812	-0.0528138	0.00691848	ukb-ppp-BCHE-OID30717	2.28087e-14	33359	BCHE_P06276_OID30717_v1_Inflammation_II || id:ukb-ppp-BCHE-OID30717	TRUE	reported	MedicineITLab
rs4841132	8	9326086	G	A	0.907986	0.154912	0.0117152	ukb-ppp-BCHE-OID30717	6.45506e-40	33359	BCHE_P06276_OID30717_v1_Inflammation_II || id:ukb-ppp-BCHE-OID30717	TRUE	reported	MedicineITLab
rs2980370	8	85847898	G	A	0.520706	0.101739	0.00723348	ukb-ppp-CA2-OID21149	6.23448e-45	33552	CA2_P00918_OID21149_v1_Neurology || id:ukb-ppp-CA2-OID21149	TRUE	reported	MedicineITLab
rs117509145	8	84825918	A	G	0.00963419	-0.222571	0.0382385	ukb-ppp-CA2-OID21149	5.86408e-09	33552	CA2_P00918_OID21149_v1_Neurology || id:ukb-ppp-CA2-OID21149	TRUE	reported	MedicineITLab
rs66489920	8	105580311	C	T	0.291383	-0.0527518	0.0079781	ukb-ppp-CA2-OID21149	3.78966e-11	33552	CA2_P00918_OID21149_v1_Neurology || id:ukb-ppp-CA2-OID21149	TRUE	reported	MedicineITLab
rs9420589	10	92690476	T	G	0.437845	-0.0479233	0.00732657	ukb-ppp-CA4-OID20241	6.10942e-11	34090	CA4_P22748_OID20241_v1_Cardiometabolic || id:ukb-ppp-CA4-OID20241	TRUE	reported	MedicineITLab
rs164751	16	89641228	T	G	0.409102	0.0407234	0.00744701	ukb-ppp-CA4-OID20241	4.54046e-08	34090	CA4_P22748_OID20241_v1_Cardiometabolic || id:ukb-ppp-CA4-OID20241	TRUE	reported	MedicineITLab
rs147414880	17	60173878	T	C	0.0195234	-0.386925	0.0272899	ukb-ppp-CA4-OID20241	1.24825e-45	34090	CA4_P22748_OID20241_v1_Cardiometabolic || id:ukb-ppp-CA4-OID20241	TRUE	reported	MedicineITLab
rs10906857	10	15197499	G	A	0.413156	0.0495861	0.00737975	ukb-ppp-CA4-OID20241	1.82726e-11	34090	CA4_P22748_OID20241_v1_Cardiometabolic || id:ukb-ppp-CA4-OID20241	TRUE	reported	MedicineITLab
rs4760	19	43648948	G	A	0.155984	-0.170223	0.0100307	ukb-ppp-CA4-OID20241	1.36333e-64	34090	CA4_P22748_OID20241_v1_Cardiometabolic || id:ukb-ppp-CA4-OID20241	TRUE	reported	MedicineITLab
rs115007843	4	82654059	C	A	0.176282	-0.0722294	0.0096694	ukb-ppp-CA4-OID20241	8.02602e-14	34090	CA4_P22748_OID20241_v1_Cardiometabolic || id:ukb-ppp-CA4-OID20241	TRUE	reported	MedicineITLab
rs55987419	19	16253265	G	A	0.776202	-0.0542577	0.00874112	ukb-ppp-CA4-OID20241	5.39461e-10	34090	CA4_P22748_OID20241_v1_Cardiometabolic || id:ukb-ppp-CA4-OID20241	TRUE	reported	MedicineITLab
rs3817581	3	169463794	T	C	0.494052	0.0397681	0.00728604	ukb-ppp-CA4-OID20241	4.81205e-08	34090	CA4_P22748_OID20241_v1_Cardiometabolic || id:ukb-ppp-CA4-OID20241	TRUE	reported	MedicineITLab
rs117154637	17	60156793	T	A	0.0349188	-0.825377	0.0204107	ukb-ppp-CA4-OID20241	1e-200	34090	CA4_P22748_OID20241_v1_Cardiometabolic || id:ukb-ppp-CA4-OID20241	TRUE	reported	MedicineITLab
rs4129767	17	78407903	A	G	0.490217	0.0532456	0.00744714	ukb-ppp-CA4-OID20241	8.6896e-13	34090	CA4_P22748_OID20241_v1_Cardiometabolic || id:ukb-ppp-CA4-OID20241	TRUE	reported	MedicineITLab
rs56271783	11	64237251	C	G	0.0456165	-0.113005	0.0176196	ukb-ppp-CA4-OID20241	1.42148e-10	34090	CA4_P22748_OID20241_v1_Cardiometabolic || id:ukb-ppp-CA4-OID20241	TRUE	reported	MedicineITLab
rs9270588	6	32593550	T	C	0.530893	0.0585471	0.00730686	ukb-ppp-CA4-OID20241	1.12279e-15	34090	CA4_P22748_OID20241_v1_Cardiometabolic || id:ukb-ppp-CA4-OID20241	TRUE	reported	MedicineITLab
rs12975366	19	54255498	C	T	0.395204	-0.0729075	0.00745332	ukb-ppp-CA4-OID20241	1.34679e-22	34090	CA4_P22748_OID20241_v1_Cardiometabolic || id:ukb-ppp-CA4-OID20241	TRUE	reported	MedicineITLab
rs140577562	17	60499442	C	A	0.027003	0.172598	0.0231539	ukb-ppp-CA4-OID20241	9.02818e-14	34090	CA4_P22748_OID20241_v1_Cardiometabolic || id:ukb-ppp-CA4-OID20241	TRUE	reported	MedicineITLab
rs78058190	2	218835276	A	G	0.050948	-0.189166	0.0186283	ukb-ppp-CA4-OID20241	3.155e-24	34090	CA4_P22748_OID20241_v1_Cardiometabolic || id:ukb-ppp-CA4-OID20241	TRUE	reported	MedicineITLab
rs73243877	4	26045994	G	A	0.16631	0.0647307	0.00972063	ukb-ppp-CA4-OID20241	2.75486e-11	34090	CA4_P22748_OID20241_v1_Cardiometabolic || id:ukb-ppp-CA4-OID20241	TRUE	reported	MedicineITLab
rs117561098	17	60461373	C	T	0.0397554	0.183142	0.0192664	ukb-ppp-CA4-OID20241	1.98518e-21	34090	CA4_P22748_OID20241_v1_Cardiometabolic || id:ukb-ppp-CA4-OID20241	TRUE	reported	MedicineITLab
rs11967262	6	43792590	G	C	0.485983	-0.0485176	0.00727517	ukb-ppp-CA4-OID20241	2.57691e-11	34090	CA4_P22748_OID20241_v1_Cardiometabolic || id:ukb-ppp-CA4-OID20241	TRUE	reported	MedicineITLab
rs7546295	1	204070796	T	C	0.274626	-0.0461995	0.00817354	ukb-ppp-CA4-OID20241	1.58292e-08	34090	CA4_P22748_OID20241_v1_Cardiometabolic || id:ukb-ppp-CA4-OID20241	TRUE	reported	MedicineITLab
rs28640218	16	20347945	T	G	0.191678	-0.0552987	0.009274	ukb-ppp-CA4-OID20241	2.47999e-09	34090	CA4_P22748_OID20241_v1_Cardiometabolic || id:ukb-ppp-CA4-OID20241	TRUE	reported	MedicineITLab
rs13252660	8	141229282	T	C	0.390548	0.0418503	0.00750161	ukb-ppp-CA4-OID20241	2.42114e-08	34090	CA4_P22748_OID20241_v1_Cardiometabolic || id:ukb-ppp-CA4-OID20241	TRUE	reported	MedicineITLab
rs582118	9	133270061	G	A	0.31802	0.164232	0.00784659	ukb-ppp-CA4-OID20241	2.83074e-97	34090	CA4_P22748_OID20241_v1_Cardiometabolic || id:ukb-ppp-CA4-OID20241	TRUE	reported	MedicineITLab
rs4939338	11	60331752	C	T	0.630945	-0.0379994	0.00636036	ukb-ppp-CA6-OID21096	2.30924e-09	33561	CA6_P23280_OID21096_v1_Neurology || id:ukb-ppp-CA6-OID21096	TRUE	reported	MedicineITLab
rs35488542	10	113366771	C	T	0.112839	0.0547884	0.00966282	ukb-ppp-CA6-OID21096	1.42781e-08	33561	CA6_P23280_OID21096_v1_Neurology || id:ukb-ppp-CA6-OID21096	TRUE	reported	MedicineITLab
rs7250028	19	13842306	G	T	0.237149	0.0579154	0.00720678	ukb-ppp-CA6-OID21096	9.26403e-16	33561	CA6_P23280_OID21096_v1_Neurology || id:ukb-ppp-CA6-OID21096	TRUE	reported	MedicineITLab
rs10935473	3	98698056	T	G	0.440422	-0.0397382	0.00616961	ukb-ppp-CA6-OID21096	1.18724e-10	33561	CA6_P23280_OID21096_v1_Neurology || id:ukb-ppp-CA6-OID21096	TRUE	reported	MedicineITLab
rs4256938	11	94590411	A	G	0.0949016	-0.123101	0.0104584	ukb-ppp-CA6-OID21096	5.53223e-32	33561	CA6_P23280_OID21096_v1_Neurology || id:ukb-ppp-CA6-OID21096	TRUE	reported	MedicineITLab
rs351388	1	212249238	G	C	0.592008	-0.0507888	0.00723542	ukb-ppp-CA6-OID21096	2.2269e-12	33561	CA6_P23280_OID21096_v1_Neurology || id:ukb-ppp-CA6-OID21096	TRUE	reported	MedicineITLab
rs290371	15	95217879	A	G	0.355453	-0.0708528	0.00644746	ukb-ppp-CA6-OID21096	4.30527e-28	33561	CA6_P23280_OID21096_v1_Neurology || id:ukb-ppp-CA6-OID21096	TRUE	reported	MedicineITLab
rs891499	2	9974102	C	G	0.327468	0.0654022	0.00651207	ukb-ppp-CA6-OID21096	9.84011e-24	33561	CA6_P23280_OID21096_v1_Neurology || id:ukb-ppp-CA6-OID21096	TRUE	reported	MedicineITLab
rs12035740	1	7892290	T	C	0.0720462	0.131353	0.0139041	ukb-ppp-CA6-OID21096	3.48498e-21	33561	CA6_P23280_OID21096_v1_Neurology || id:ukb-ppp-CA6-OID21096	TRUE	reported	MedicineITLab
rs173539	16	56954132	T	C	0.331769	0.0571189	0.00651026	ukb-ppp-CA6-OID21096	1.72902e-18	33561	CA6_P23280_OID21096_v1_Neurology || id:ukb-ppp-CA6-OID21096	TRUE	reported	MedicineITLab
rs7582445	2	60268739	C	A	0.588827	0.0659262	0.00624279	ukb-ppp-CA6-OID21096	4.54883e-26	33561	CA6_P23280_OID21096_v1_Neurology || id:ukb-ppp-CA6-OID21096	TRUE	reported	MedicineITLab
rs17033013	1	9006073	T	C	0.137947	0.18534	0.0105152	ukb-ppp-CA6-OID21096	1.55955e-69	33561	CA6_P23280_OID21096_v1_Neurology || id:ukb-ppp-CA6-OID21096	TRUE	reported	MedicineITLab
rs6752452	2	225937638	G	T	0.151813	-0.0675335	0.00863392	ukb-ppp-CA6-OID21096	5.20355e-15	33561	CA6_P23280_OID21096_v1_Neurology || id:ukb-ppp-CA6-OID21096	TRUE	reported	MedicineITLab
rs11698745	20	25235477	C	A	0.243013	0.0405759	0.00715218	ukb-ppp-CA6-OID21096	1.40143e-08	33561	CA6_P23280_OID21096_v1_Neurology || id:ukb-ppp-CA6-OID21096	TRUE	reported	MedicineITLab
rs946527	1	46020298	C	T	0.707756	-0.0563493	0.00778659	ukb-ppp-CA6-OID21096	4.59727e-13	33561	CA6_P23280_OID21096_v1_Neurology || id:ukb-ppp-CA6-OID21096	TRUE	reported	MedicineITLab
rs9893358	17	49182001	C	T	0.100975	0.0590175	0.0101819	ukb-ppp-CA6-OID21096	6.77766e-09	33561	CA6_P23280_OID21096_v1_Neurology || id:ukb-ppp-CA6-OID21096	TRUE	reported	MedicineITLab
rs601338	19	48703417	A	G	0.509758	0.0628789	0.00615908	ukb-ppp-CA6-OID21096	1.80468e-24	33561	CA6_P23280_OID21096_v1_Neurology || id:ukb-ppp-CA6-OID21096	TRUE	reported	MedicineITLab
rs61783648	1	8564872	G	A	0.448895	0.0662738	0.00762789	ukb-ppp-CA6-OID21096	3.67705e-18	33561	CA6_P23280_OID21096_v1_Neurology || id:ukb-ppp-CA6-OID21096	TRUE	reported	MedicineITLab
rs4143044	13	73382142	G	T	0.761677	0.0431221	0.00719211	ukb-ppp-CA6-OID21096	2.02549e-09	33561	CA6_P23280_OID21096_v1_Neurology || id:ukb-ppp-CA6-OID21096	TRUE	reported	MedicineITLab
rs246147	16	69434939	C	T	0.480793	0.0347361	0.00611916	ukb-ppp-CA6-OID21096	1.37392e-08	33561	CA6_P23280_OID21096_v1_Neurology || id:ukb-ppp-CA6-OID21096	TRUE	reported	MedicineITLab
rs1523135	17	49105958	G	C	0.715927	0.054524	0.00679669	ukb-ppp-CA6-OID21096	1.0392e-15	33561	CA6_P23280_OID21096_v1_Neurology || id:ukb-ppp-CA6-OID21096	TRUE	reported	MedicineITLab
rs6676150	1	155151361	C	G	0.391424	0.0425015	0.0073386	ukb-ppp-CA6-OID21096	6.97622e-09	33561	CA6_P23280_OID21096_v1_Neurology || id:ukb-ppp-CA6-OID21096	TRUE	reported	MedicineITLab
rs12123212	1	8298620	A	G	0.600941	-0.0558215	0.00747792	ukb-ppp-CA6-OID21096	8.34065e-14	33561	CA6_P23280_OID21096_v1_Neurology || id:ukb-ppp-CA6-OID21096	TRUE	reported	MedicineITLab
rs836143	11	34514038	C	G	0.671852	-0.0537672	0.00656994	ukb-ppp-CA6-OID21096	2.74979e-16	33561	CA6_P23280_OID21096_v1_Neurology || id:ukb-ppp-CA6-OID21096	TRUE	reported	MedicineITLab
rs10864974	2	118817039	G	A	0.84068	-0.0545958	0.00838169	ukb-ppp-CA6-OID21096	7.33162e-11	33561	CA6_P23280_OID21096_v1_Neurology || id:ukb-ppp-CA6-OID21096	TRUE	reported	MedicineITLab
rs112491798	1	8950195	T	C	0.370201	-0.324034	0.00736967	ukb-ppp-CA6-OID21096	1e-200	33561	CA6_P23280_OID21096_v1_Neurology || id:ukb-ppp-CA6-OID21096	TRUE	reported	MedicineITLab
rs592806	6	95978676	C	A	0.137666	0.0586635	0.00892826	ukb-ppp-CA6-OID21096	5.01303e-11	33561	CA6_P23280_OID21096_v1_Neurology || id:ukb-ppp-CA6-OID21096	TRUE	reported	MedicineITLab
rs115849089	8	20054859	A	G	0.115719	0.0565184	0.0095321	ukb-ppp-CA6-OID21096	3.04292e-09	33561	CA6_P23280_OID21096_v1_Neurology || id:ukb-ppp-CA6-OID21096	TRUE	reported	MedicineITLab
rs9379084	6	7231610	A	G	0.114284	0.0573925	0.00989431	ukb-ppp-CA6-OID21096	6.60967e-09	33561	CA6_P23280_OID21096_v1_Neurology || id:ukb-ppp-CA6-OID21096	TRUE	reported	MedicineITLab
rs12674751	8	116207951	T	A	0.0864252	-0.0678372	0.0109287	ukb-ppp-CA6-OID21096	5.39262e-10	33561	CA6_P23280_OID21096_v1_Neurology || id:ukb-ppp-CA6-OID21096	TRUE	reported	MedicineITLab
rs753513	17	3890178	T	C	0.286672	-0.296959	0.00842648	ukb-ppp-CAMKK1-OID21182	1e-200	32907	CAMKK1_Q8N5S9_OID21182_v1_Oncology || id:ukb-ppp-CAMKK1-OID21182	TRUE	reported	MedicineITLab
rs4759076	12	54336088	C	T	0.456939	0.0760314	0.00765142	ukb-ppp-CAMKK1-OID21182	2.87607e-23	32907	CAMKK1_Q8N5S9_OID21182_v1_Oncology || id:ukb-ppp-CAMKK1-OID21182	TRUE	reported	MedicineITLab
rs79414225	17	3871393	G	C	0.0432962	0.115828	0.020761	ukb-ppp-CAMKK1-OID21182	2.4173e-08	32907	CAMKK1_Q8N5S9_OID21182_v1_Oncology || id:ukb-ppp-CAMKK1-OID21182	TRUE	reported	MedicineITLab
rs140194483	17	3871598	T	C	0.0217449	0.188065	0.0270786	ukb-ppp-CAMKK1-OID21182	3.78007e-12	32907	CAMKK1_Q8N5S9_OID21182_v1_Oncology || id:ukb-ppp-CAMKK1-OID21182	TRUE	reported	MedicineITLab
rs114694170	5	88884379	C	T	0.0600062	0.100454	0.0160665	ukb-ppp-CAMKK1-OID21182	4.04166e-10	32907	CAMKK1_Q8N5S9_OID21182_v1_Oncology || id:ukb-ppp-CAMKK1-OID21182	TRUE	reported	MedicineITLab
rs342296	7	106732457	A	G	0.45662	-0.062579	0.00757838	ukb-ppp-CAMKK1-OID21182	1.48662e-16	32907	CAMKK1_Q8N5S9_OID21182_v1_Oncology || id:ukb-ppp-CAMKK1-OID21182	TRUE	reported	MedicineITLab
rs1354034	3	56815721	C	T	0.603923	-0.0615544	0.0075048	ukb-ppp-CD36-OID30485	2.36429e-16	32981	CD36_P16671_OID30485_v1_Inflammation_II || id:ukb-ppp-CD36-OID30485	TRUE	reported	MedicineITLab
rs511515	6	33573730	G	A	0.698592	0.056212	0.00799753	ukb-ppp-CD36-OID30485	2.08497e-12	32981	CD36_P16671_OID30485_v1_Inflammation_II || id:ukb-ppp-CD36-OID30485	TRUE	reported	MedicineITLab
rs36102158	15	50071386	A	G	0.221543	0.0547299	0.00883193	ukb-ppp-CD36-OID30485	5.76156e-10	32981	CD36_P16671_OID30485_v1_Inflammation_II || id:ukb-ppp-CD36-OID30485	TRUE	reported	MedicineITLab
rs7080386	10	63288546	A	C	0.412359	0.0908104	0.0074729	ukb-ppp-CD36-OID30485	5.60015e-34	32981	CD36_P16671_OID30485_v1_Inflammation_II || id:ukb-ppp-CD36-OID30485	TRUE	reported	MedicineITLab
rs12719735	15	100973173	T	G	0.71093	-0.0678822	0.00809747	ukb-ppp-CD36-OID30485	5.15347e-17	32981	CD36_P16671_OID30485_v1_Inflammation_II || id:ukb-ppp-CD36-OID30485	TRUE	reported	MedicineITLab
rs1420476	3	169146762	A	T	0.955732	-0.0973923	0.0178536	ukb-ppp-CD36-OID30485	4.89621e-08	32981	CD36_P16671_OID30485_v1_Inflammation_II || id:ukb-ppp-CD36-OID30485	TRUE	reported	MedicineITLab
rs11078711	17	7873896	T	G	0.076393	0.0757559	0.0137759	ukb-ppp-CD36-OID30485	3.8161e-08	32981	CD36_P16671_OID30485_v1_Inflammation_II || id:ukb-ppp-CD36-OID30485	TRUE	reported	MedicineITLab
rs7618405	3	18209017	A	C	0.20507	-0.177188	0.00916722	ukb-ppp-CD36-OID30485	3.09956e-83	32981	CD36_P16671_OID30485_v1_Inflammation_II || id:ukb-ppp-CD36-OID30485	TRUE	reported	MedicineITLab
rs3811444	1	247876149	T	C	0.332404	-0.0554207	0.00780058	ukb-ppp-CD36-OID30485	1.20587e-12	32981	CD36_P16671_OID30485_v1_Inflammation_II || id:ukb-ppp-CD36-OID30485	TRUE	reported	MedicineITLab
rs3804749	3	123114156	T	C	0.592863	-0.0474953	0.00759949	ukb-ppp-CD36-OID30485	4.1097e-10	32981	CD36_P16671_OID30485_v1_Inflammation_II || id:ukb-ppp-CD36-OID30485	TRUE	reported	MedicineITLab
rs62248908	3	47255570	G	A	0.174007	-0.070829	0.00976013	ukb-ppp-CD36-OID30485	3.95913e-13	32981	CD36_P16671_OID30485_v1_Inflammation_II || id:ukb-ppp-CD36-OID30485	TRUE	reported	MedicineITLab
rs78947501	4	153538803	C	G	0.0318151	0.144523	0.0209499	ukb-ppp-CD36-OID30485	5.25412e-12	32981	CD36_P16671_OID30485_v1_Inflammation_II || id:ukb-ppp-CD36-OID30485	TRUE	reported	MedicineITLab
rs77901106	16	89948619	A	G	0.133129	-0.0626016	0.0109095	ukb-ppp-CD36-OID30485	9.56401e-09	32981	CD36_P16671_OID30485_v1_Inflammation_II || id:ukb-ppp-CD36-OID30485	TRUE	reported	MedicineITLab
rs2588833	14	68132775	C	A	0.836148	0.0689229	0.0099159	ukb-ppp-CD36-OID30485	3.63329e-12	32981	CD36_P16671_OID30485_v1_Inflammation_II || id:ukb-ppp-CD36-OID30485	TRUE	reported	MedicineITLab
rs116052829	10	79404390	T	C	0.10268	0.0858477	0.0120507	ukb-ppp-CD36-OID30485	1.0493e-12	32981	CD36_P16671_OID30485_v1_Inflammation_II || id:ukb-ppp-CD36-OID30485	TRUE	reported	MedicineITLab
rs695113	11	128692203	T	C	0.694449	-0.0592416	0.00801546	ukb-ppp-CD36-OID30485	1.45814e-13	32981	CD36_P16671_OID30485_v1_Inflammation_II || id:ukb-ppp-CD36-OID30485	TRUE	reported	MedicineITLab
rs557107	11	128775554	G	A	0.216618	0.0503262	0.00913273	ukb-ppp-CD36-OID30485	3.57742e-08	32981	CD36_P16671_OID30485_v1_Inflammation_II || id:ukb-ppp-CD36-OID30485	TRUE	reported	MedicineITLab
rs9607928	22	42715766	A	C	0.122189	0.0671468	0.0112687	ukb-ppp-CD36-OID30485	2.54261e-09	32981	CD36_P16671_OID30485_v1_Inflammation_II || id:ukb-ppp-CD36-OID30485	TRUE	reported	MedicineITLab
rs11731274	4	6889728	G	T	0.174036	0.0609444	0.00967938	ukb-ppp-CD36-OID30485	3.04818e-10	32981	CD36_P16671_OID30485_v1_Inflammation_II || id:ukb-ppp-CD36-OID30485	TRUE	reported	MedicineITLab
rs4759076	12	54336088	C	T	0.457012	0.0719408	0.0074289	ukb-ppp-CD36-OID30485	3.52939e-22	32981	CD36_P16671_OID30485_v1_Inflammation_II || id:ukb-ppp-CD36-OID30485	TRUE	reported	MedicineITLab
rs7176023	15	64808808	C	T	0.0652952	0.0857879	0.0148954	ukb-ppp-CD36-OID30485	8.44345e-09	32981	CD36_P16671_OID30485_v1_Inflammation_II || id:ukb-ppp-CD36-OID30485	TRUE	reported	MedicineITLab
rs4363479	1	202143157	G	A	0.933689	0.0828	0.0147285	ukb-ppp-CD36-OID30485	1.89025e-08	32981	CD36_P16671_OID30485_v1_Inflammation_II || id:ukb-ppp-CD36-OID30485	TRUE	reported	MedicineITLab
rs1362213	12	6173262	T	C	0.479592	-0.0515822	0.00747807	ukb-ppp-CD36-OID30485	5.2808e-12	32981	CD36_P16671_OID30485_v1_Inflammation_II || id:ukb-ppp-CD36-OID30485	TRUE	reported	MedicineITLab
rs34377578	10	102576669	C	A	0.252619	0.0637257	0.00849393	ukb-ppp-CD36-OID30485	6.26037e-14	32981	CD36_P16671_OID30485_v1_Inflammation_II || id:ukb-ppp-CD36-OID30485	TRUE	reported	MedicineITLab
rs151234	16	28494339	C	G	0.128824	0.0689683	0.0109576	ukb-ppp-CD36-OID30485	3.09143e-10	32981	CD36_P16671_OID30485_v1_Inflammation_II || id:ukb-ppp-CD36-OID30485	TRUE	reported	MedicineITLab
rs6081565	20	19307260	A	G	0.353126	0.0450739	0.00768849	ukb-ppp-CD36-OID30485	4.559e-09	32981	CD36_P16671_OID30485_v1_Inflammation_II || id:ukb-ppp-CD36-OID30485	TRUE	reported	MedicineITLab
rs62241008	3	18494025	C	T	0.0731432	-0.12951	0.0141152	ukb-ppp-CD36-OID30485	4.50817e-20	32981	CD36_P16671_OID30485_v1_Inflammation_II || id:ukb-ppp-CD36-OID30485	TRUE	reported	MedicineITLab
rs6927569	6	109300291	C	T	0.521664	0.0572316	0.0073674	ukb-ppp-CD36-OID30485	7.95976e-15	32981	CD36_P16671_OID30485_v1_Inflammation_II || id:ukb-ppp-CD36-OID30485	TRUE	reported	MedicineITLab
rs1331309	6	135085040	G	T	0.260394	0.0606729	0.00846071	ukb-ppp-CD36-OID30485	7.43875e-13	32981	CD36_P16671_OID30485_v1_Inflammation_II || id:ukb-ppp-CD36-OID30485	TRUE	reported	MedicineITLab
rs73000929	11	114082900	A	G	0.0373548	-0.141889	0.019389	ukb-ppp-CD36-OID30485	2.51652e-13	32981	CD36_P16671_OID30485_v1_Inflammation_II || id:ukb-ppp-CD36-OID30485	TRUE	reported	MedicineITLab
rs488193	16	88922651	G	A	0.34788	0.0430991	0.00767012	ukb-ppp-CD36-OID30485	1.91964e-08	32981	CD36_P16671_OID30485_v1_Inflammation_II || id:ukb-ppp-CD36-OID30485	TRUE	reported	MedicineITLab
rs4705938	5	132358384	C	T	0.477654	-0.0541406	0.00736332	ukb-ppp-CD36-OID30485	1.94178e-13	32981	CD36_P16671_OID30485_v1_Inflammation_II || id:ukb-ppp-CD36-OID30485	TRUE	reported	MedicineITLab
rs10915885	1	225837587	A	G	0.2001	-0.0569829	0.00925289	ukb-ppp-CD36-OID30485	7.34852e-10	32981	CD36_P16671_OID30485_v1_Inflammation_II || id:ukb-ppp-CD36-OID30485	TRUE	reported	MedicineITLab
rs35424583	7	80706994	G	A	0.0818359	0.105075	0.013676	ukb-ppp-CD36-OID30485	1.55274e-14	32981	CD36_P16671_OID30485_v1_Inflammation_II || id:ukb-ppp-CD36-OID30485	TRUE	reported	MedicineITLab
rs1293303	8	11862718	C	G	0.446143	0.0631288	0.0074733	ukb-ppp-CD36-OID30485	2.98263e-17	32981	CD36_P16671_OID30485_v1_Inflammation_II || id:ukb-ppp-CD36-OID30485	TRUE	reported	MedicineITLab
rs60757417	9	132989049	G	C	0.0606122	-0.0877117	0.01552	ukb-ppp-CD36-OID30485	1.59041e-08	32981	CD36_P16671_OID30485_v1_Inflammation_II || id:ukb-ppp-CD36-OID30485	TRUE	reported	MedicineITLab
rs10224886	7	38202565	A	T	0.251468	-0.105006	0.00862733	ukb-ppp-CD36-OID30485	4.41977e-34	32981	CD36_P16671_OID30485_v1_Inflammation_II || id:ukb-ppp-CD36-OID30485	TRUE	reported	MedicineITLab
rs113473196	11	1772914	G	A	0.0869791	-0.195361	0.0130294	ukb-ppp-CD36-OID30485	8.05008e-51	32981	CD36_P16671_OID30485_v1_Inflammation_II || id:ukb-ppp-CD36-OID30485	TRUE	reported	MedicineITLab
rs809155	6	163431008	T	C	0.259623	-0.0467615	0.00838754	ukb-ppp-CD36-OID30485	2.4736e-08	32981	CD36_P16671_OID30485_v1_Inflammation_II || id:ukb-ppp-CD36-OID30485	TRUE	reported	MedicineITLab
rs1654425	19	55027612	C	T	0.833865	0.0951692	0.00990521	ukb-ppp-CD36-OID30485	7.39776e-22	32981	CD36_P16671_OID30485_v1_Inflammation_II || id:ukb-ppp-CD36-OID30485	TRUE	reported	MedicineITLab
rs111527738	21	34887027	G	A	0.0207999	0.21657	0.0257027	ukb-ppp-CD36-OID30485	3.57849e-17	32981	CD36_P16671_OID30485_v1_Inflammation_II || id:ukb-ppp-CD36-OID30485	TRUE	reported	MedicineITLab
rs1136690	6	29942994	T	C	0.159376	0.0622621	0.010521	ukb-ppp-CD36-OID30485	3.26077e-09	32981	CD36_P16671_OID30485_v1_Inflammation_II || id:ukb-ppp-CD36-OID30485	TRUE	reported	MedicineITLab
rs10820606	9	96430637	C	A	0.229309	-0.0653756	0.00887568	ukb-ppp-CD36-OID30485	1.76238e-13	32981	CD36_P16671_OID30485_v1_Inflammation_II || id:ukb-ppp-CD36-OID30485	TRUE	reported	MedicineITLab
rs495828	9	133279294	T	G	0.208681	-0.0591658	0.00903426	ukb-ppp-CD36-OID30485	5.79029e-11	32981	CD36_P16671_OID30485_v1_Inflammation_II || id:ukb-ppp-CD36-OID30485	TRUE	reported	MedicineITLab
rs75612655	7	101950967	T	C	0.00879012	0.280938	0.040318	ukb-ppp-CD36-OID30485	3.21366e-12	32981	CD36_P16671_OID30485_v1_Inflammation_II || id:ukb-ppp-CD36-OID30485	TRUE	reported	MedicineITLab
rs6961069	7	80589645	T	C	0.403097	0.273148	0.00765071	ukb-ppp-CD36-OID30485	1e-200	32981	CD36_P16671_OID30485_v1_Inflammation_II || id:ukb-ppp-CD36-OID30485	TRUE	reported	MedicineITLab
rs6993770	8	105569300	T	A	0.28662	-0.209404	0.00815737	ukb-ppp-CD36-OID30485	2.49459e-145	32981	CD36_P16671_OID30485_v1_Inflammation_II || id:ukb-ppp-CD36-OID30485	TRUE	reported	MedicineITLab
rs9388486	6	126340008	C	T	0.451456	0.0413347	0.00542918	ukb-ppp-CGA-OID21069	2.66932e-14	33687	CGA_P01215_OID21069_v1_Neurology || id:ukb-ppp-CGA-OID21069	TRUE	reported	MedicineITLab
rs2031365	6	87095874	T	C	0.282367	0.0380282	0.0060166	ukb-ppp-CGA-OID21069	2.60651e-10	33687	CGA_P01215_OID21069_v1_Neurology || id:ukb-ppp-CGA-OID21069	TRUE	reported	MedicineITLab
rs6185	8	25423284	G	C	0.247455	-0.0356083	0.00628251	ukb-ppp-CGA-OID21069	1.44601e-08	33687	CGA_P01215_OID21069_v1_Neurology || id:ukb-ppp-CGA-OID21069	TRUE	reported	MedicineITLab
rs11170874	12	54332691	G	A	0.330887	0.0503633	0.0078081	ukb-ppp-COMT-OID20086	1.11753e-10	32800	COMT_P21964_OID20086_v1_Cardiometabolic || id:ukb-ppp-COMT-OID20086	TRUE	reported	MedicineITLab
rs11502185	11	180258	C	T	0.259985	0.0610014	0.00928557	ukb-ppp-COMT-OID20086	5.04894e-11	32800	COMT_P21964_OID20086_v1_Cardiometabolic || id:ukb-ppp-COMT-OID20086	TRUE	reported	MedicineITLab
rs174695	22	19959946	T	C	0.464254	-0.334351	0.00772039	ukb-ppp-COMT-OID20086	1e-200	32800	COMT_P21964_OID20086_v1_Cardiometabolic || id:ukb-ppp-COMT-OID20086	TRUE	reported	MedicineITLab
rs1354034	3	56815721	C	T	0.603704	0.0511163	0.00737684	ukb-ppp-COMT-OID20086	4.22961e-12	32800	COMT_P21964_OID20086_v1_Cardiometabolic || id:ukb-ppp-COMT-OID20086	TRUE	reported	MedicineITLab
rs117246610	22	19828585	T	G	0.0177441	0.179339	0.0297979	ukb-ppp-COMT-OID20086	1.76035e-09	32800	COMT_P21964_OID20086_v1_Cardiometabolic || id:ukb-ppp-COMT-OID20086	TRUE	reported	MedicineITLab
rs11705021	22	20122154	A	G	0.179992	-0.167171	0.00997614	ukb-ppp-COMT-OID20086	5.03037e-63	32800	COMT_P21964_OID20086_v1_Cardiometabolic || id:ukb-ppp-COMT-OID20086	TRUE	reported	MedicineITLab
rs116931143	22	20282946	T	C	0.0110501	0.238549	0.0406406	ukb-ppp-COMT-OID20086	4.36506e-09	32800	COMT_P21964_OID20086_v1_Cardiometabolic || id:ukb-ppp-COMT-OID20086	TRUE	reported	MedicineITLab
rs5993819	22	19748639	T	G	0.0727632	-0.112652	0.014605	ukb-ppp-COMT-OID20086	1.22659e-14	32800	COMT_P21964_OID20086_v1_Cardiometabolic || id:ukb-ppp-COMT-OID20086	TRUE	reported	MedicineITLab
rs3786448	18	3745759	G	A	0.317411	0.0455847	0.00795283	ukb-ppp-COMT-OID20086	9.93162e-09	32800	COMT_P21964_OID20086_v1_Cardiometabolic || id:ukb-ppp-COMT-OID20086	TRUE	reported	MedicineITLab
rs10733789	10	63188924	C	T	0.312499	0.0465508	0.00786913	ukb-ppp-COMT-OID20086	3.30613e-09	32800	COMT_P21964_OID20086_v1_Cardiometabolic || id:ukb-ppp-COMT-OID20086	TRUE	reported	MedicineITLab
rs1613662	19	55025227	A	G	0.833902	0.0571517	0.00978799	ukb-ppp-COMT-OID20086	5.25267e-09	32800	COMT_P21964_OID20086_v1_Cardiometabolic || id:ukb-ppp-COMT-OID20086	TRUE	reported	MedicineITLab
rs6993770	8	105569300	T	A	0.286585	-0.0514188	0.00801288	ukb-ppp-COMT-OID20086	1.3897e-10	32800	COMT_P21964_OID20086_v1_Cardiometabolic || id:ukb-ppp-COMT-OID20086	TRUE	reported	MedicineITLab
rs137960554	3	98972892	T	A	0.00782288	0.335061	0.0452988	ukb-ppp-CPOX-OID30495	1.39637e-13	32981	CPOX_P36551_OID30495_v1_Inflammation_II || id:ukb-ppp-CPOX-OID30495	TRUE	reported	MedicineITLab
rs78819516	6	32651132	A	C	0.370956	-0.0521878	0.00859376	ukb-ppp-CPOX-OID30495	1.2573e-09	32981	CPOX_P36551_OID30495_v1_Inflammation_II || id:ukb-ppp-CPOX-OID30495	TRUE	reported	MedicineITLab
rs9909979	17	28813129	C	A	0.202273	-0.0911568	0.00960172	ukb-ppp-CPOX-OID30495	2.22792e-21	32981	CPOX_P36551_OID30495_v1_Inflammation_II || id:ukb-ppp-CPOX-OID30495	TRUE	reported	MedicineITLab
rs855791	22	37066896	G	A	0.560855	0.0633701	0.00761954	ukb-ppp-CPOX-OID30495	9.03649e-17	32981	CPOX_P36551_OID30495_v1_Inflammation_II || id:ukb-ppp-CPOX-OID30495	TRUE	reported	MedicineITLab
rs1800562	6	26092913	A	G	0.0777315	0.19253	0.0141624	ukb-ppp-CPOX-OID30495	4.31817e-42	32981	CPOX_P36551_OID30495_v1_Inflammation_II || id:ukb-ppp-CPOX-OID30495	TRUE	reported	MedicineITLab
rs1353984	16	88503599	G	A	0.298482	0.0466129	0.00831398	ukb-ppp-CPOX-OID30495	2.06381e-08	32981	CPOX_P36551_OID30495_v1_Inflammation_II || id:ukb-ppp-CPOX-OID30495	TRUE	reported	MedicineITLab
rs1729988	3	98599549	T	C	0.131005	-0.156986	0.0112786	ukb-ppp-CPOX-OID30495	4.85959e-44	32981	CPOX_P36551_OID30495_v1_Inflammation_II || id:ukb-ppp-CPOX-OID30495	TRUE	reported	MedicineITLab
rs11719986	3	5133845	A	G	0.326318	-0.0615816	0.00814304	ukb-ppp-CPOX-OID30495	3.95458e-14	32981	CPOX_P36551_OID30495_v1_Inflammation_II || id:ukb-ppp-CPOX-OID30495	TRUE	reported	MedicineITLab
rs9836703	3	98554848	C	G	0.159508	0.0625694	0.010475	ukb-ppp-CPOX-OID30495	2.32595e-09	32981	CPOX_P36551_OID30495_v1_Inflammation_II || id:ukb-ppp-CPOX-OID30495	TRUE	reported	MedicineITLab
rs4878130	9	87777127	A	G	0.633382	0.04428	0.00791172	ukb-ppp-CPOX-OID30495	2.18404e-08	32981	CPOX_P36551_OID30495_v1_Inflammation_II || id:ukb-ppp-CPOX-OID30495	TRUE	reported	MedicineITLab
rs74930331	9	113327430	T	C	0.0424207	0.128905	0.0192928	ukb-ppp-CPOX-OID30495	2.36537e-11	32981	CPOX_P36551_OID30495_v1_Inflammation_II || id:ukb-ppp-CPOX-OID30495	TRUE	reported	MedicineITLab
rs4298018	3	147721434	T	C	0.190694	-0.0546103	0.00983536	ukb-ppp-CPTP-OID30106	2.81709e-08	32862	CPTP_Q5TA50_OID30106_v1_Cardiometabolic_II || id:ukb-ppp-CPTP-OID30106	TRUE	reported	MedicineITLab
rs150789461	1	1349110	A	G	0.928654	-0.0833763	0.0152561	ukb-ppp-CPTP-OID30106	4.62647e-08	32862	CPTP_Q5TA50_OID30106_v1_Cardiometabolic_II || id:ukb-ppp-CPTP-OID30106	TRUE	reported	MedicineITLab
rs13300418	9	128155579	G	C	0.29778	-0.0532941	0.00856908	ukb-ppp-CPTP-OID30106	4.99218e-10	32862	CPTP_Q5TA50_OID30106_v1_Cardiometabolic_II || id:ukb-ppp-CPTP-OID30106	TRUE	reported	MedicineITLab
rs3811444	1	247876149	T	C	0.332718	-0.0513023	0.00793359	ukb-ppp-CSNK2A1-OID31053	1.00323e-10	33874	CSNK2A1_P68400_OID31053_v1_Neurology_II || id:ukb-ppp-CSNK2A1-OID31053	TRUE	reported	MedicineITLab
rs429358	19	44908684	C	T	0.155591	0.214192	0.0103844	ukb-ppp-CSNK2A1-OID31053	1.59111e-94	33874	CSNK2A1_P68400_OID31053_v1_Neurology_II || id:ukb-ppp-CSNK2A1-OID31053	TRUE	reported	MedicineITLab
rs10876550	12	54318524	A	G	0.557758	0.0427688	0.00752646	ukb-ppp-CSNK2A1-OID31053	1.3277e-08	33874	CSNK2A1_P68400_OID31053_v1_Neurology_II || id:ukb-ppp-CSNK2A1-OID31053	TRUE	reported	MedicineITLab
rs61269268	14	91775008	C	A	0.172907	0.134876	0.00988785	ukb-ppp-CSNK2A1-OID31053	2.29826e-42	33874	CSNK2A1_P68400_OID31053_v1_Neurology_II || id:ukb-ppp-CSNK2A1-OID31053	TRUE	reported	MedicineITLab
rs7896518	10	63344740	G	A	0.423709	0.0552937	0.00764615	ukb-ppp-CSNK2A1-OID31053	4.77419e-13	33874	CSNK2A1_P68400_OID31053_v1_Neurology_II || id:ukb-ppp-CSNK2A1-OID31053	TRUE	reported	MedicineITLab
rs78986976	19	44826181	A	G	0.0588835	-0.0958471	0.0161815	ukb-ppp-CSNK2A1-OID31053	3.15624e-09	33874	CSNK2A1_P68400_OID31053_v1_Neurology_II || id:ukb-ppp-CSNK2A1-OID31053	TRUE	reported	MedicineITLab
rs1354034	3	56815721	C	T	0.604298	0.0529215	0.00760932	ukb-ppp-CSNK2A1-OID31053	3.53021e-12	33874	CSNK2A1_P68400_OID31053_v1_Neurology_II || id:ukb-ppp-CSNK2A1-OID31053	TRUE	reported	MedicineITLab
rs342293	7	106731773	G	C	0.45963	-0.0413852	0.00747154	ukb-ppp-CSNK2A1-OID31053	3.04131e-08	33874	CSNK2A1_P68400_OID31053_v1_Neurology_II || id:ukb-ppp-CSNK2A1-OID31053	TRUE	reported	MedicineITLab
rs35136575	19	44935906	G	C	0.24246	0.0925358	0.00963406	ukb-ppp-CSNK2A1-OID31053	7.61027e-22	33874	CSNK2A1_P68400_OID31053_v1_Neurology_II || id:ukb-ppp-CSNK2A1-OID31053	TRUE	reported	MedicineITLab
rs718515	18	46276334	A	G	0.549822	-0.0443114	0.00754674	ukb-ppp-CSNK2A1-OID31053	4.31628e-09	33874	CSNK2A1_P68400_OID31053_v1_Neurology_II || id:ukb-ppp-CSNK2A1-OID31053	TRUE	reported	MedicineITLab
rs10774624	12	111395984	A	G	0.513429	-0.0417633	0.00751171	ukb-ppp-CSNK2A1-OID31053	2.70147e-08	33874	CSNK2A1_P68400_OID31053_v1_Neurology_II || id:ukb-ppp-CSNK2A1-OID31053	TRUE	reported	MedicineITLab
rs6993770	8	105569300	T	A	0.286385	-0.0483639	0.00825701	ukb-ppp-CSNK2A1-OID31053	4.70435e-09	33874	CSNK2A1_P68400_OID31053_v1_Neurology_II || id:ukb-ppp-CSNK2A1-OID31053	TRUE	reported	MedicineITLab
rs6580980	12	54298277	G	A	0.565085	0.0502736	0.00749371	ukb-ppp-DBI-OID21143	1.96246e-11	33507	DBI_P07108_OID21143_v1_Neurology || id:ukb-ppp-DBI-OID21143	TRUE	reported	MedicineITLab
rs1354034	3	56815721	C	T	0.604187	0.050786	0.00754451	ukb-ppp-DBI-OID21143	1.67919e-11	33507	DBI_P07108_OID21143_v1_Neurology || id:ukb-ppp-DBI-OID21143	TRUE	reported	MedicineITLab
rs1671152	19	55014977	G	T	0.840948	0.0701162	0.0101775	ukb-ppp-DBI-OID21143	5.60661e-12	33507	DBI_P07108_OID21143_v1_Neurology || id:ukb-ppp-DBI-OID21143	TRUE	reported	MedicineITLab
rs11502185	11	180258	C	T	0.259311	0.0529082	0.00949591	ukb-ppp-DBI-OID21143	2.52284e-08	33507	DBI_P07108_OID21143_v1_Neurology || id:ukb-ppp-DBI-OID21143	TRUE	reported	MedicineITLab
rs72833212	2	119378891	G	T	0.20501	-0.326142	0.00941493	ukb-ppp-DBI-OID21143	1e-200	33507	DBI_P07108_OID21143_v1_Neurology || id:ukb-ppp-DBI-OID21143	TRUE	reported	MedicineITLab
rs17622656	5	132485305	A	G	0.388367	-0.0491549	0.00761132	ukb-ppp-DBI-OID21143	1.06003e-10	33507	DBI_P07108_OID21143_v1_Neurology || id:ukb-ppp-DBI-OID21143	TRUE	reported	MedicineITLab
rs200309755	17	29518756	T	C	0.537031	0.0438949	0.00768751	ukb-ppp-DBI-OID21143	1.13047e-08	33507	DBI_P07108_OID21143_v1_Neurology || id:ukb-ppp-DBI-OID21143	TRUE	reported	MedicineITLab
rs141459998	2	119481960	G	A	0.0239774	0.244632	0.0259191	ukb-ppp-DBI-OID21143	3.78879e-21	33507	DBI_P07108_OID21143_v1_Neurology || id:ukb-ppp-DBI-OID21143	TRUE	reported	MedicineITLab
rs9402686	6	135106679	A	G	0.27072	0.0468035	0.00833945	ukb-ppp-DBI-OID21143	1.99655e-08	33507	DBI_P07108_OID21143_v1_Neurology || id:ukb-ppp-DBI-OID21143	TRUE	reported	MedicineITLab
rs116099306	2	119507836	A	G	0.0244423	-0.187786	0.024648	ukb-ppp-DBI-OID21143	2.56212e-14	33507	DBI_P07108_OID21143_v1_Neurology || id:ukb-ppp-DBI-OID21143	TRUE	reported	MedicineITLab
rs150656546	2	120196738	A	G	0.0713877	-0.0904263	0.014677	ukb-ppp-DBI-OID21143	7.22504e-10	33507	DBI_P07108_OID21143_v1_Neurology || id:ukb-ppp-DBI-OID21143	TRUE	reported	MedicineITLab
rs342298	7	106733200	T	C	0.454886	-0.0607058	0.00739833	ukb-ppp-DDHD2-OID31043	2.29932e-16	33874	DDHD2_O94830_OID31043_v1_Neurology_II || id:ukb-ppp-DDHD2-OID31043	TRUE	reported	MedicineITLab
rs72797306	5	132465058	C	G	0.42905	-0.046832	0.00746741	ukb-ppp-DDHD2-OID31043	3.57553e-10	33874	DDHD2_O94830_OID31043_v1_Neurology_II || id:ukb-ppp-DDHD2-OID31043	TRUE	reported	MedicineITLab
rs7090758	10	63575555	C	T	0.476694	-0.0429233	0.00734639	ukb-ppp-DDHD2-OID31043	5.13369e-09	33874	DDHD2_O94830_OID31043_v1_Neurology_II || id:ukb-ppp-DDHD2-OID31043	TRUE	reported	MedicineITLab
rs3811444	1	247876149	T	C	0.332718	-0.0454933	0.00783073	ukb-ppp-DDHD2-OID31043	6.26282e-09	33874	DDHD2_O94830_OID31043_v1_Neurology_II || id:ukb-ppp-DDHD2-OID31043	TRUE	reported	MedicineITLab
rs11605332	11	267250	G	A	0.246942	0.0555704	0.00855149	ukb-ppp-DDHD2-OID31043	8.12082e-11	33874	DDHD2_O94830_OID31043_v1_Neurology_II || id:ukb-ppp-DDHD2-OID31043	TRUE	reported	MedicineITLab
rs409801	9	4744743	C	T	0.507306	0.043394	0.00736884	ukb-ppp-DDHD2-OID31043	3.88911e-09	33874	DDHD2_O94830_OID31043_v1_Neurology_II || id:ukb-ppp-DDHD2-OID31043	TRUE	reported	MedicineITLab
rs12056698	8	38250355	G	C	0.241673	-0.108912	0.00860017	ukb-ppp-DDHD2-OID31043	9.36915e-37	33874	DDHD2_O94830_OID31043_v1_Neurology_II || id:ukb-ppp-DDHD2-OID31043	TRUE	reported	MedicineITLab
rs6993770	8	105569300	T	A	0.286385	-0.0462288	0.00815425	ukb-ppp-DDHD2-OID31043	1.43397e-08	33874	DDHD2_O94830_OID31043_v1_Neurology_II || id:ukb-ppp-DDHD2-OID31043	TRUE	reported	MedicineITLab
rs6580980	12	54298277	G	A	0.565118	0.0465822	0.00762872	ukb-ppp-DECR1-OID20579	1.02052e-09	33657	DECR1_Q16698_OID20579_v1_Inflammation || id:ukb-ppp-DECR1-OID20579	TRUE	reported	MedicineITLab
rs6866614	5	132451445	G	A	0.573109	0.0429409	0.00772788	ukb-ppp-DECR1-OID20579	2.75049e-08	33657	DECR1_Q16698_OID20579_v1_Inflammation || id:ukb-ppp-DECR1-OID20579	TRUE	reported	MedicineITLab
rs1671152	19	55014977	G	T	0.8405	0.0747298	0.0103576	ukb-ppp-DECR1-OID20579	5.39511e-13	33657	DECR1_Q16698_OID20579_v1_Inflammation || id:ukb-ppp-DECR1-OID20579	TRUE	reported	MedicineITLab
rs117462290	8	90155407	G	A	0.0260273	-0.163638	0.0236612	ukb-ppp-DECR1-OID20579	4.64943e-12	33657	DECR1_Q16698_OID20579_v1_Inflammation || id:ukb-ppp-DECR1-OID20579	TRUE	reported	MedicineITLab
rs342298	7	106733200	T	C	0.454649	-0.0442704	0.00758196	ukb-ppp-DECR1-OID20579	5.25424e-09	33657	DECR1_Q16698_OID20579_v1_Inflammation || id:ukb-ppp-DECR1-OID20579	TRUE	reported	MedicineITLab
rs542474823	8	90085415	G	T	0.0105379	-0.220252	0.039056	ukb-ppp-DECR1-OID20579	1.70651e-08	33657	DECR1_Q16698_OID20579_v1_Inflammation || id:ukb-ppp-DECR1-OID20579	TRUE	reported	MedicineITLab
rs6993770	8	105569300	T	A	0.286924	-0.0652238	0.00834842	ukb-ppp-DECR1-OID20579	5.59629e-15	33657	DECR1_Q16698_OID20579_v1_Inflammation || id:ukb-ppp-DECR1-OID20579	TRUE	reported	MedicineITLab
rs1354034	3	56815721	C	T	0.603923	0.0457406	0.00769604	ukb-ppp-DGKA-OID30546	2.79171e-09	32981	DGKA_P23743_OID30546_v1_Inflammation_II || id:ukb-ppp-DGKA-OID30546	TRUE	reported	MedicineITLab
rs10774624	12	111395984	A	G	0.513315	-0.0428549	0.00760152	ukb-ppp-DGKA-OID30546	1.72357e-08	32981	DGKA_P23743_OID30546_v1_Inflammation_II || id:ukb-ppp-DGKA-OID30546	TRUE	reported	MedicineITLab
rs1260326	2	27508073	C	T	0.608274	-0.0444682	0.00775076	ukb-ppp-DGKA-OID30546	9.62166e-09	32981	DGKA_P23743_OID30546_v1_Inflammation_II || id:ukb-ppp-DGKA-OID30546	TRUE	reported	MedicineITLab
rs11950562	5	132316836	C	A	0.478057	-0.0422956	0.00758477	ukb-ppp-DGKA-OID30546	2.45567e-08	32981	DGKA_P23743_OID30546_v1_Inflammation_II || id:ukb-ppp-DGKA-OID30546	TRUE	reported	MedicineITLab
rs58512066	11	266315	C	T	0.243524	0.0492588	0.00886286	ukb-ppp-DGKA-OID30546	2.73067e-08	32981	DGKA_P23743_OID30546_v1_Inflammation_II || id:ukb-ppp-DGKA-OID30546	TRUE	reported	MedicineITLab
rs342298	7	106733200	T	C	0.454506	-0.0446152	0.00758463	ukb-ppp-DGKA-OID30546	4.04567e-09	32981	DGKA_P23743_OID30546_v1_Inflammation_II || id:ukb-ppp-DGKA-OID30546	TRUE	reported	MedicineITLab
rs35891501	9	4766431	T	C	0.215639	0.0527176	0.00928221	ukb-ppp-DGKA-OID30546	1.35154e-08	32981	DGKA_P23743_OID30546_v1_Inflammation_II || id:ukb-ppp-DGKA-OID30546	TRUE	reported	MedicineITLab
rs35891501	9	4766431	T	C	0.215348	0.051961	0.00943064	ukb-ppp-DGKZ-OID20466	3.59236e-08	33084	DGKZ_Q13574_OID20466_v1_Inflammation || id:ukb-ppp-DGKZ-OID20466	TRUE	reported	MedicineITLab
rs118003289	16	89551531	A	G	0.00459091	0.401749	0.0593482	ukb-ppp-DPEP1-OID20897	1.2936e-11	33375	DPEP1_P16444_OID20897_v1_Neurology || id:ukb-ppp-DPEP1-OID20897	TRUE	reported	MedicineITLab
rs2294915	22	43945024	T	C	0.231874	0.0360147	0.00658127	ukb-ppp-DPEP1-OID20897	4.44232e-08	33375	DPEP1_P16444_OID20897_v1_Neurology || id:ukb-ppp-DPEP1-OID20897	TRUE	reported	MedicineITLab
rs603424	10	100315722	A	G	0.166412	-0.0424459	0.0074629	ukb-ppp-DPEP1-OID20897	1.28849e-08	33375	DPEP1_P16444_OID20897_v1_Neurology || id:ukb-ppp-DPEP1-OID20897	TRUE	reported	MedicineITLab
rs117727429	11	126062556	T	C	0.154969	0.0479125	0.00772508	ukb-ppp-DPEP1-OID20897	5.56788e-10	33375	DPEP1_P16444_OID20897_v1_Neurology || id:ukb-ppp-DPEP1-OID20897	TRUE	reported	MedicineITLab
rs877579	16	88704213	C	T	0.777513	-0.0875688	0.00899783	ukb-ppp-DPEP1-OID20897	2.19735e-22	33375	DPEP1_P16444_OID20897_v1_Neurology || id:ukb-ppp-DPEP1-OID20897	TRUE	reported	MedicineITLab
rs2460457	16	89647614	C	T	0.502003	0.78323	0.00795166	ukb-ppp-DPEP1-OID20897	1e-200	33375	DPEP1_P16444_OID20897_v1_Neurology || id:ukb-ppp-DPEP1-OID20897	TRUE	reported	MedicineITLab
rs117832232	16	89779389	G	A	0.00782368	0.499121	0.0441033	ukb-ppp-DPEP1-OID20897	1.07994e-29	33375	DPEP1_P16444_OID20897_v1_Neurology || id:ukb-ppp-DPEP1-OID20897	TRUE	reported	MedicineITLab
rs181829527	16	89782157	T	C	0.0118419	0.438317	0.0353129	ukb-ppp-DPEP1-OID20897	2.23924e-35	33375	DPEP1_P16444_OID20897_v1_Neurology || id:ukb-ppp-DPEP1-OID20897	TRUE	reported	MedicineITLab
rs1446849	2	121019738	A	T	0.703786	-0.0335114	0.0060659	ukb-ppp-DPEP1-OID20897	3.30339e-08	33375	DPEP1_P16444_OID20897_v1_Neurology || id:ukb-ppp-DPEP1-OID20897	TRUE	reported	MedicineITLab
rs117204628	16	89966047	T	C	0.032794	0.380212	0.0211161	ukb-ppp-DPEP1-OID20897	1.7559e-72	33375	DPEP1_P16444_OID20897_v1_Neurology || id:ukb-ppp-DPEP1-OID20897	TRUE	reported	MedicineITLab
rs62059198	17	7317378	T	G	0.340151	0.0363317	0.00591101	ukb-ppp-DPEP1-OID20897	7.92428e-10	33375	DPEP1_P16444_OID20897_v1_Neurology || id:ukb-ppp-DPEP1-OID20897	TRUE	reported	MedicineITLab
rs180810406	16	89531456	T	C	0.0121597	0.390488	0.0365851	ukb-ppp-DPEP1-OID20897	1.3555e-26	33375	DPEP1_P16444_OID20897_v1_Neurology || id:ukb-ppp-DPEP1-OID20897	TRUE	reported	MedicineITLab
rs117976521	16	89221073	A	C	0.0311576	0.176058	0.0215991	ukb-ppp-DPEP1-OID20897	3.60496e-16	33375	DPEP1_P16444_OID20897_v1_Neurology || id:ukb-ppp-DPEP1-OID20897	TRUE	reported	MedicineITLab
rs55714927	17	7176997	T	C	0.194996	0.106743	0.00705629	ukb-ppp-DPEP1-OID20897	1.07004e-51	33375	DPEP1_P16444_OID20897_v1_Neurology || id:ukb-ppp-DPEP1-OID20897	TRUE	reported	MedicineITLab
rs8111600	19	5821957	T	C	0.0398142	0.109636	0.0143469	ukb-ppp-DPEP1-OID20897	2.14141e-14	33375	DPEP1_P16444_OID20897_v1_Neurology || id:ukb-ppp-DPEP1-OID20897	TRUE	reported	MedicineITLab
rs10807578	6	14587916	C	G	0.803209	0.0483955	0.00700148	ukb-ppp-DPEP1-OID20897	4.77309e-12	33375	DPEP1_P16444_OID20897_v1_Neurology || id:ukb-ppp-DPEP1-OID20897	TRUE	reported	MedicineITLab
rs10893870	11	128431058	C	T	0.386476	0.0362307	0.00579834	ukb-ppp-DPEP1-OID20897	4.14486e-10	33375	DPEP1_P16444_OID20897_v1_Neurology || id:ukb-ppp-DPEP1-OID20897	TRUE	reported	MedicineITLab
rs4665972	2	27375230	C	T	0.608425	0.0312999	0.00573407	ukb-ppp-DPEP1-OID20897	4.79943e-08	33375	DPEP1_P16444_OID20897_v1_Neurology || id:ukb-ppp-DPEP1-OID20897	TRUE	reported	MedicineITLab
rs78689694	11	126364925	C	G	0.132777	-0.0972724	0.008254	ukb-ppp-DPEP1-OID20897	4.67089e-32	33375	DPEP1_P16444_OID20897_v1_Neurology || id:ukb-ppp-DPEP1-OID20897	TRUE	reported	MedicineITLab
rs112264279	16	89055961	A	G	0.0564917	-0.669584	0.0168109	ukb-ppp-DPEP1-OID20897	1e-200	33375	DPEP1_P16444_OID20897_v1_Neurology || id:ukb-ppp-DPEP1-OID20897	TRUE	reported	MedicineITLab
rs13135092	4	102276925	G	A	0.0831826	0.0622118	0.0101835	ukb-ppp-DPEP1-OID20897	1.00205e-09	33375	DPEP1_P16444_OID20897_v1_Neurology || id:ukb-ppp-DPEP1-OID20897	TRUE	reported	MedicineITLab
rs12508709	4	144398392	T	C	0.513892	0.0439252	0.00591418	ukb-ppp-DPEP1-OID20897	1.10994e-13	33375	DPEP1_P16444_OID20897_v1_Neurology || id:ukb-ppp-DPEP1-OID20897	TRUE	reported	MedicineITLab
rs62621812	7	127375029	A	G	0.0210242	-0.128968	0.0199088	ukb-ppp-DPEP1-OID20897	9.29608e-11	33375	DPEP1_P16444_OID20897_v1_Neurology || id:ukb-ppp-DPEP1-OID20897	TRUE	reported	MedicineITLab
rs79137699	9	101486788	C	T	0.0327667	-0.128926	0.0157999	ukb-ppp-DPEP1-OID20897	3.35351e-16	33375	DPEP1_P16444_OID20897_v1_Neurology || id:ukb-ppp-DPEP1-OID20897	TRUE	reported	MedicineITLab
rs41282145	9	101487225	A	T	0.0226645	0.108957	0.0192101	ukb-ppp-DPEP1-OID20897	1.41264e-08	33375	DPEP1_P16444_OID20897_v1_Neurology || id:ukb-ppp-DPEP1-OID20897	TRUE	reported	MedicineITLab
rs115478735	9	133274295	T	A	0.184187	0.052698	0.00721901	ukb-ppp-DPEP1-OID20897	2.88005e-13	33375	DPEP1_P16444_OID20897_v1_Neurology || id:ukb-ppp-DPEP1-OID20897	TRUE	reported	MedicineITLab
rs10989715	9	96212846	G	A	0.456279	0.0314151	0.00561348	ukb-ppp-DPEP1-OID20897	2.18892e-08	33375	DPEP1_P16444_OID20897_v1_Neurology || id:ukb-ppp-DPEP1-OID20897	TRUE	reported	MedicineITLab
rs56093546	17	7160496	A	T	0.207335	0.0634428	0.00910191	ukb-ppp-DPEP2-OID21305	3.16301e-12	33533	DPEP2_Q9H4A9_OID21305_v1_Oncology || id:ukb-ppp-DPEP2-OID21305	TRUE	reported	MedicineITLab
rs3184504	12	111446804	C	T	0.516849	-0.0610084	0.00722884	ukb-ppp-DPEP2-OID21305	3.18493e-17	33533	DPEP2_Q9H4A9_OID21305_v1_Oncology || id:ukb-ppp-DPEP2-OID21305	TRUE	reported	MedicineITLab
rs148866368	6	32563805	A	G	0.550287	-0.0540428	0.00800259	ukb-ppp-DPEP2-OID21305	1.44644e-11	33533	DPEP2_Q9H4A9_OID21305_v1_Oncology || id:ukb-ppp-DPEP2-OID21305	TRUE	reported	MedicineITLab
rs73594556	16	67891532	A	G	0.113546	0.197946	0.0116247	ukb-ppp-DPEP2-OID21305	5.08276e-65	33533	DPEP2_Q9H4A9_OID21305_v1_Oncology || id:ukb-ppp-DPEP2-OID21305	TRUE	reported	MedicineITLab
rs13107325	4	102267552	T	C	0.0748218	0.0813961	0.0138678	ukb-ppp-DPEP2-OID21305	4.3728e-09	33533	DPEP2_Q9H4A9_OID21305_v1_Oncology || id:ukb-ppp-DPEP2-OID21305	TRUE	reported	MedicineITLab
rs140065869	16	67341010	C	T	0.0102458	0.304392	0.0393678	ukb-ppp-DPEP2-OID21305	1.05877e-14	33533	DPEP2_Q9H4A9_OID21305_v1_Oncology || id:ukb-ppp-DPEP2-OID21305	TRUE	reported	MedicineITLab
rs142421772	16	66907251	T	C	0.0162193	-0.473504	0.0306242	ukb-ppp-DPEP2-OID21305	6.28637e-54	33533	DPEP2_Q9H4A9_OID21305_v1_Oncology || id:ukb-ppp-DPEP2-OID21305	TRUE	reported	MedicineITLab
rs145124960	16	67413348	T	C	0.0188667	-0.316055	0.0273158	ukb-ppp-DPEP2-OID21305	5.81969e-31	33533	DPEP2_Q9H4A9_OID21305_v1_Oncology || id:ukb-ppp-DPEP2-OID21305	TRUE	reported	MedicineITLab
rs4346218	16	30968809	T	A	0.375323	0.0438369	0.00775711	ukb-ppp-DPEP2-OID21305	1.59338e-08	33533	DPEP2_Q9H4A9_OID21305_v1_Oncology || id:ukb-ppp-DPEP2-OID21305	TRUE	reported	MedicineITLab
rs2519093	9	133266456	T	C	0.184491	-0.415099	0.00960537	ukb-ppp-DPEP2-OID21305	1e-200	33533	DPEP2_Q9H4A9_OID21305_v1_Oncology || id:ukb-ppp-DPEP2-OID21305	TRUE	reported	MedicineITLab
rs10774624	12	111395984	A	G	0.512721	-0.0481802	0.00761664	ukb-ppp-ECHS1-OID30239	2.5218e-10	33042	ECHS1_P30084_OID30239_v1_Cardiometabolic_II || id:ukb-ppp-ECHS1-OID30239	TRUE	reported	MedicineITLab
rs11242109	5	132341354	T	G	0.481213	-0.0508857	0.00759289	ukb-ppp-ECHS1-OID30239	2.05921e-11	33042	ECHS1_P30084_OID30239_v1_Cardiometabolic_II || id:ukb-ppp-ECHS1-OID30239	TRUE	reported	MedicineITLab
rs4835265	4	145900258	A	C	0.156135	0.0621686	0.0104113	ukb-ppp-ECHS1-OID30239	2.35424e-09	33042	ECHS1_P30084_OID30239_v1_Cardiometabolic_II || id:ukb-ppp-ECHS1-OID30239	TRUE	reported	MedicineITLab
rs12137432	1	205214160	G	A	0.876489	0.0647073	0.0114586	ukb-ppp-ECHS1-OID30239	1.63215e-08	33042	ECHS1_P30084_OID30239_v1_Cardiometabolic_II || id:ukb-ppp-ECHS1-OID30239	TRUE	reported	MedicineITLab
rs6580980	12	54298277	G	A	0.563528	0.051125	0.00765317	ukb-ppp-ECHS1-OID30239	2.38561e-11	33042	ECHS1_P30084_OID30239_v1_Cardiometabolic_II || id:ukb-ppp-ECHS1-OID30239	TRUE	reported	MedicineITLab
rs1049951	10	133370622	A	G	0.943799	-0.446925	0.016567	ukb-ppp-ECHS1-OID30239	2.76058e-160	33042	ECHS1_P30084_OID30239_v1_Cardiometabolic_II || id:ukb-ppp-ECHS1-OID30239	TRUE	reported	MedicineITLab
rs60995209	10	133249023	A	G	0.111398	-0.0680246	0.0122072	ukb-ppp-ECHS1-OID30239	2.51108e-08	33042	ECHS1_P30084_OID30239_v1_Cardiometabolic_II || id:ukb-ppp-ECHS1-OID30239	TRUE	reported	MedicineITLab
rs450269	7	106698017	C	G	0.449817	-0.0492907	0.0076166	ukb-ppp-ECHS1-OID30239	9.7051e-11	33042	ECHS1_P30084_OID30239_v1_Cardiometabolic_II || id:ukb-ppp-ECHS1-OID30239	TRUE	reported	MedicineITLab
rs6993770	8	105569300	T	A	0.286575	-0.0573436	0.00836482	ukb-ppp-ECHS1-OID30239	7.11541e-12	33042	ECHS1_P30084_OID30239_v1_Cardiometabolic_II || id:ukb-ppp-ECHS1-OID30239	TRUE	reported	MedicineITLab
rs6580981	12	54329244	A	G	0.458123	0.047889	0.00769553	ukb-ppp-ECI2-OID30142	4.87843e-10	32862	ECI2_O75521_OID30142_v1_Cardiometabolic_II || id:ukb-ppp-ECI2-OID30142	TRUE	reported	MedicineITLab
rs660560	6	4125707	G	A	0.325246	-0.278466	0.00826241	ukb-ppp-ECI2-OID30142	1e-200	32862	ECI2_O75521_OID30142_v1_Cardiometabolic_II || id:ukb-ppp-ECI2-OID30142	TRUE	reported	MedicineITLab
rs853401	6	4054515	A	G	0.848873	0.0828018	0.0107743	ukb-ppp-ECI2-OID30142	1.52827e-14	32862	ECI2_O75521_OID30142_v1_Cardiometabolic_II || id:ukb-ppp-ECI2-OID30142	TRUE	reported	MedicineITLab
rs7896518	10	63344740	G	A	0.424097	0.105509	0.00759229	ukb-ppp-ENO2-OID21046	6.62369e-44	33962	ENO2_P09104_OID21046_v1_Neurology || id:ukb-ppp-ENO2-OID21046	TRUE	reported	MedicineITLab
rs11502185	11	180258	C	T	0.259802	0.0650549	0.00949001	ukb-ppp-ENO2-OID21046	7.12689e-12	33962	ENO2_P09104_OID21046_v1_Neurology || id:ukb-ppp-ENO2-OID21046	TRUE	reported	MedicineITLab
rs1354034	3	56815721	C	T	0.60419	0.0570484	0.00754646	ukb-ppp-ENO2-OID21046	4.04203e-14	33962	ENO2_P09104_OID21046_v1_Neurology || id:ukb-ppp-ENO2-OID21046	TRUE	reported	MedicineITLab
rs4782371	16	88502423	G	T	0.298629	0.0466099	0.00815709	ukb-ppp-ENO2-OID21046	1.10332e-08	33962	ENO2_P09104_OID21046_v1_Neurology || id:ukb-ppp-ENO2-OID21046	TRUE	reported	MedicineITLab
rs200309755	17	29518756	T	C	0.536823	0.0444938	0.00768977	ukb-ppp-ENO2-OID21046	7.20361e-09	33962	ENO2_P09104_OID21046_v1_Neurology || id:ukb-ppp-ENO2-OID21046	TRUE	reported	MedicineITLab
rs10793726	1	205206292	T	G	0.850794	0.056619	0.0103773	ukb-ppp-ENO2-OID21046	4.86855e-08	33962	ENO2_P09104_OID21046_v1_Neurology || id:ukb-ppp-ENO2-OID21046	TRUE	reported	MedicineITLab
rs7618405	3	18209017	A	C	0.204859	-0.0555836	0.009222	ukb-ppp-ENO2-OID21046	1.66744e-09	33962	ENO2_P09104_OID21046_v1_Neurology || id:ukb-ppp-ENO2-OID21046	TRUE	reported	MedicineITLab
rs892090	19	55027704	G	T	0.834286	0.0593304	0.0100065	ukb-ppp-ENO2-OID21046	3.04432e-09	33962	ENO2_P09104_OID21046_v1_Neurology || id:ukb-ppp-ENO2-OID21046	TRUE	reported	MedicineITLab
rs3804749	3	123114156	T	C	0.592554	-0.0422064	0.00763807	ukb-ppp-ENO2-OID21046	3.28005e-08	33962	ENO2_P09104_OID21046_v1_Neurology || id:ukb-ppp-ENO2-OID21046	TRUE	reported	MedicineITLab
rs17622656	5	132485305	A	G	0.388331	-0.0423213	0.00761375	ukb-ppp-ENO2-OID21046	2.72063e-08	33962	ENO2_P09104_OID21046_v1_Neurology || id:ukb-ppp-ENO2-OID21046	TRUE	reported	MedicineITLab
rs12831467	12	6886522	C	A	0.273037	0.142655	0.00838358	ukb-ppp-ENO2-OID21046	6.25029e-65	33962	ENO2_P09104_OID21046_v1_Neurology || id:ukb-ppp-ENO2-OID21046	TRUE	reported	MedicineITLab
rs6993770	8	105569300	T	A	0.286453	-0.146537	0.0082088	ukb-ppp-ENO2-OID21046	2.83009e-71	33962	ENO2_P09104_OID21046_v1_Neurology || id:ukb-ppp-ENO2-OID21046	TRUE	reported	MedicineITLab
rs60757417	9	132989049	G	C	0.0606	-0.107281	0.0156898	ukb-ppp-ENO2-OID21046	8.05378e-12	33962	ENO2_P09104_OID21046_v1_Neurology || id:ukb-ppp-ENO2-OID21046	TRUE	reported	MedicineITLab
rs150552087	9	97890917	T	G	0.034034	0.117689	0.0205014	ukb-ppp-ENO2-OID21046	9.43757e-09	33962	ENO2_P09104_OID21046_v1_Neurology || id:ukb-ppp-ENO2-OID21046	TRUE	reported	MedicineITLab
rs342298	7	106733200	T	C	0.454863	-0.046276	0.00743865	ukb-ppp-ENO2-OID21046	4.93947e-10	33962	ENO2_P09104_OID21046_v1_Neurology || id:ukb-ppp-ENO2-OID21046	TRUE	reported	MedicineITLab
rs409801	9	4744743	C	T	0.507067	0.0406332	0.00740949	ukb-ppp-ENO2-OID21046	4.15958e-08	33962	ENO2_P09104_OID21046_v1_Neurology || id:ukb-ppp-ENO2-OID21046	TRUE	reported	MedicineITLab
rs4805885	19	33415217	C	T	0.62127	-0.0446967	0.00735927	ukb-ppp-ENO3-OID30209	1.2513e-09	33042	ENO3_P13929_OID30209_v1_Cardiometabolic_II || id:ukb-ppp-ENO3-OID30209	TRUE	reported	MedicineITLab
rs1065853	19	44909976	T	G	0.0812909	0.0808197	0.0131432	ukb-ppp-ENO3-OID30209	7.78951e-10	33042	ENO3_P13929_OID30209_v1_Cardiometabolic_II || id:ukb-ppp-ENO3-OID30209	TRUE	reported	MedicineITLab
rs12975366	19	54255498	C	T	0.394952	-0.0937006	0.00731641	ukb-ppp-ENO3-OID30209	1.49968e-37	33042	ENO3_P13929_OID30209_v1_Cardiometabolic_II || id:ukb-ppp-ENO3-OID30209	TRUE	reported	MedicineITLab
rs7328187	13	73615837	G	T	0.49531	0.0394675	0.00718012	ukb-ppp-ENO3-OID30209	3.86812e-08	33042	ENO3_P13929_OID30209_v1_Cardiometabolic_II || id:ukb-ppp-ENO3-OID30209	TRUE	reported	MedicineITLab
rs28383314	6	32619436	C	T	0.625288	0.0472523	0.00741975	ukb-ppp-ENO3-OID30209	1.90941e-10	33042	ENO3_P13929_OID30209_v1_Cardiometabolic_II || id:ukb-ppp-ENO3-OID30209	TRUE	reported	MedicineITLab
rs59030591	11	22209870	T	A	0.822048	0.0519478	0.00947418	ukb-ppp-ENO3-OID30209	4.17965e-08	33042	ENO3_P13929_OID30209_v1_Cardiometabolic_II || id:ukb-ppp-ENO3-OID30209	TRUE	reported	MedicineITLab
rs4665972	2	27375230	C	T	0.608391	-0.0409694	0.00737022	ukb-ppp-ENO3-OID30209	2.71675e-08	33042	ENO3_P13929_OID30209_v1_Cardiometabolic_II || id:ukb-ppp-ENO3-OID30209	TRUE	reported	MedicineITLab
rs2243090	17	4931922	C	T	0.670175	-0.0903813	0.00760477	ukb-ppp-ENO3-OID30209	1.41971e-32	33042	ENO3_P13929_OID30209_v1_Cardiometabolic_II || id:ukb-ppp-ENO3-OID30209	TRUE	reported	MedicineITLab
rs74434374	6	31882531	A	C	0.0435394	0.119949	0.0176475	ukb-ppp-ENO3-OID30209	1.06856e-11	33042	ENO3_P13929_OID30209_v1_Cardiometabolic_II || id:ukb-ppp-ENO3-OID30209	TRUE	reported	MedicineITLab
rs4458487	4	184102088	A	C	0.140069	-0.123235	0.0104953	ukb-ppp-ENPP6-OID30273	7.77499e-32	33042	ENPP6_Q6UWR7_OID30273_v1_Cardiometabolic_II || id:ukb-ppp-ENPP6-OID30273	TRUE	reported	MedicineITLab
rs112771035	11	126355981	G	C	0.0713703	-0.0834391	0.0135224	ukb-ppp-ENPP6-OID30273	6.81005e-10	33042	ENPP6_Q6UWR7_OID30273_v1_Cardiometabolic_II || id:ukb-ppp-ENPP6-OID30273	TRUE	reported	MedicineITLab
rs2045927	16	80100400	G	A	0.673333	-0.0425217	0.00743344	ukb-ppp-ENPP6-OID30273	1.06319e-08	33042	ENPP6_Q6UWR7_OID30273_v1_Cardiometabolic_II || id:ukb-ppp-ENPP6-OID30273	TRUE	reported	MedicineITLab
rs73872824	4	184215547	G	C	0.0459375	0.242547	0.017432	ukb-ppp-ENPP6-OID30273	5.21915e-44	33042	ENPP6_Q6UWR7_OID30273_v1_Cardiometabolic_II || id:ukb-ppp-ENPP6-OID30273	TRUE	reported	MedicineITLab
rs78293932	4	184217948	T	C	0.0239241	0.952949	0.0236542	ukb-ppp-ENPP6-OID30273	1e-200	33042	ENPP6_Q6UWR7_OID30273_v1_Cardiometabolic_II || id:ukb-ppp-ENPP6-OID30273	TRUE	reported	MedicineITLab
rs80024579	6	32561641	G	C	0.609214	0.0841446	0.00864898	ukb-ppp-ENPP6-OID30273	2.27143e-22	33042	ENPP6_Q6UWR7_OID30273_v1_Cardiometabolic_II || id:ukb-ppp-ENPP6-OID30273	TRUE	reported	MedicineITLab
rs317900	4	16133852	T	C	0.331295	0.136869	0.00774108	ukb-ppp-ENPP6-OID30273	5.88437e-70	33042	ENPP6_Q6UWR7_OID30273_v1_Cardiometabolic_II || id:ukb-ppp-ENPP6-OID30273	TRUE	reported	MedicineITLab
rs144317986	4	184288457	T	A	0.014777	-0.184048	0.0310271	ukb-ppp-ENPP6-OID30273	2.99516e-09	33042	ENPP6_Q6UWR7_OID30273_v1_Cardiometabolic_II || id:ukb-ppp-ENPP6-OID30273	TRUE	reported	MedicineITLab
rs56076126	4	184197639	T	C	0.0221536	-0.170812	0.0246673	ukb-ppp-ENPP6-OID30273	4.37019e-12	33042	ENPP6_Q6UWR7_OID30273_v1_Cardiometabolic_II || id:ukb-ppp-ENPP6-OID30273	TRUE	reported	MedicineITLab
rs56278466	10	17833858	G	T	0.661355	0.042277	0.00731203	ukb-ppp-ENPP6-OID30273	7.3889e-09	33042	ENPP6_Q6UWR7_OID30273_v1_Cardiometabolic_II || id:ukb-ppp-ENPP6-OID30273	TRUE	reported	MedicineITLab
rs11643340	16	10947927	C	T	0.392474	-0.0458362	0.00712917	ukb-ppp-ENPP6-OID30273	1.28118e-10	33042	ENPP6_Q6UWR7_OID30273_v1_Cardiometabolic_II || id:ukb-ppp-ENPP6-OID30273	TRUE	reported	MedicineITLab
rs9266366	6	31365255	C	T	0.850811	0.330141	0.0099704	ukb-ppp-ENPP6-OID30273	1e-200	33042	ENPP6_Q6UWR7_OID30273_v1_Cardiometabolic_II || id:ukb-ppp-ENPP6-OID30273	TRUE	reported	MedicineITLab
rs191475487	4	184049515	C	G	0.0156458	0.198409	0.0321071	ukb-ppp-ENPP6-OID30273	6.42673e-10	33042	ENPP6_Q6UWR7_OID30273_v1_Cardiometabolic_II || id:ukb-ppp-ENPP6-OID30273	TRUE	reported	MedicineITLab
rs4959426	6	7159781	A	G	0.518987	-0.0420932	0.0070586	ukb-ppp-ENPP6-OID30273	2.47042e-09	33042	ENPP6_Q6UWR7_OID30273_v1_Cardiometabolic_II || id:ukb-ppp-ENPP6-OID30273	TRUE	reported	MedicineITLab
rs72837682	17	7160331	C	T	0.207702	0.0699276	0.00870958	ukb-ppp-ENPP6-OID30273	9.84238e-16	33042	ENPP6_Q6UWR7_OID30273_v1_Cardiometabolic_II || id:ukb-ppp-ENPP6-OID30273	TRUE	reported	MedicineITLab
rs2523973	6	29968857	T	C	0.370646	0.048792	0.0075619	ukb-ppp-ENPP6-OID30273	1.10136e-10	33042	ENPP6_Q6UWR7_OID30273_v1_Cardiometabolic_II || id:ukb-ppp-ENPP6-OID30273	TRUE	reported	MedicineITLab
rs1294409	6	6738122	T	C	0.609688	-0.0442251	0.00729136	ukb-ppp-ENPP6-OID30273	1.31625e-09	33042	ENPP6_Q6UWR7_OID30273_v1_Cardiometabolic_II || id:ukb-ppp-ENPP6-OID30273	TRUE	reported	MedicineITLab
rs17256042	7	150793150	A	G	0.0518734	-0.113882	0.0156568	ukb-ppp-ENPP6-OID30273	3.50026e-13	33042	ENPP6_Q6UWR7_OID30273_v1_Cardiometabolic_II || id:ukb-ppp-ENPP6-OID30273	TRUE	reported	MedicineITLab
rs7073746	10	63144311	G	A	0.46918	0.0629297	0.00575549	ukb-ppp-ENPP7-OID20689	7.93963e-28	32595	ENPP7_Q6UWV6_OID20689_v1_Inflammation || id:ukb-ppp-ENPP7-OID20689	TRUE	reported	MedicineITLab
rs867772	1	220799001	G	A	0.683671	0.0350775	0.00619954	ukb-ppp-ENPP7-OID20689	1.5307e-08	32595	ENPP7_Q6UWV6_OID20689_v1_Inflammation || id:ukb-ppp-ENPP7-OID20689	TRUE	reported	MedicineITLab
rs56278466	10	17833858	G	T	0.661574	0.0383013	0.00606454	ukb-ppp-ENPP7-OID20689	2.69085e-10	32595	ENPP7_Q6UWV6_OID20689_v1_Inflammation || id:ukb-ppp-ENPP7-OID20689	TRUE	reported	MedicineITLab
rs17300770	6	24462792	C	G	0.127848	-0.062404	0.0086936	ukb-ppp-ENPP7-OID20689	7.06643e-13	32595	ENPP7_Q6UWV6_OID20689_v1_Inflammation || id:ukb-ppp-ENPP7-OID20689	TRUE	reported	MedicineITLab
rs114165349	1	26695422	C	G	0.0232673	0.150853	0.0191569	ukb-ppp-ENPP7-OID20689	3.41901e-15	32595	ENPP7_Q6UWV6_OID20689_v1_Inflammation || id:ukb-ppp-ENPP7-OID20689	TRUE	reported	MedicineITLab
rs1601935	15	58379566	T	G	0.655621	0.0398827	0.00608497	ukb-ppp-ENPP7-OID20689	5.59114e-11	32595	ENPP7_Q6UWV6_OID20689_v1_Inflammation || id:ukb-ppp-ENPP7-OID20689	TRUE	reported	MedicineITLab
rs141415334	17	79817562	C	T	0.0169474	0.500491	0.0309432	ukb-ppp-ENPP7-OID20689	7.62957e-59	32595	ENPP7_Q6UWV6_OID20689_v1_Inflammation || id:ukb-ppp-ENPP7-OID20689	TRUE	reported	MedicineITLab
rs3108681	1	107013871	A	C	0.659484	-0.0334768	0.0060895	ukb-ppp-ENPP7-OID20689	3.85283e-08	32595	ENPP7_Q6UWV6_OID20689_v1_Inflammation || id:ukb-ppp-ENPP7-OID20689	TRUE	reported	MedicineITLab
rs147233090	15	43735849	T	C	0.023506	0.142559	0.0190479	ukb-ppp-ENPP7-OID20689	7.19615e-14	32595	ENPP7_Q6UWV6_OID20689_v1_Inflammation || id:ukb-ppp-ENPP7-OID20689	TRUE	reported	MedicineITLab
rs6857	19	44888997	T	C	0.171965	-0.0460591	0.00766559	ukb-ppp-ENPP7-OID20689	1.8718e-09	32595	ENPP7_Q6UWV6_OID20689_v1_Inflammation || id:ukb-ppp-ENPP7-OID20689	TRUE	reported	MedicineITLab
rs1016988	5	132408882	C	T	0.185841	0.0506849	0.00742513	ukb-ppp-ENPP7-OID20689	8.72369e-12	32595	ENPP7_Q6UWV6_OID20689_v1_Inflammation || id:ukb-ppp-ENPP7-OID20689	TRUE	reported	MedicineITLab
rs6050555	20	25347907	G	A	0.540281	0.0399762	0.00586174	ukb-ppp-ENPP7-OID20689	9.11381e-12	32595	ENPP7_Q6UWV6_OID20689_v1_Inflammation || id:ukb-ppp-ENPP7-OID20689	TRUE	reported	MedicineITLab
rs28929474	14	94378610	T	C	0.0207087	0.141295	0.0201813	ukb-ppp-ENPP7-OID20689	2.5363e-12	32595	ENPP7_Q6UWV6_OID20689_v1_Inflammation || id:ukb-ppp-ENPP7-OID20689	TRUE	reported	MedicineITLab
rs1169294	12	120988791	A	G	0.308155	0.058157	0.00623743	ukb-ppp-ENPP7-OID20689	1.1215e-20	32595	ENPP7_Q6UWV6_OID20689_v1_Inflammation || id:ukb-ppp-ENPP7-OID20689	TRUE	reported	MedicineITLab
rs687339	3	136213517	T	C	0.771515	0.0411256	0.00688734	ukb-ppp-ENPP7-OID20689	2.35537e-09	32595	ENPP7_Q6UWV6_OID20689_v1_Inflammation || id:ukb-ppp-ENPP7-OID20689	TRUE	reported	MedicineITLab
rs661955	1	234707109	C	G	0.522582	-0.0455081	0.00584719	ukb-ppp-ENPP7-OID20689	7.08761e-15	32595	ENPP7_Q6UWV6_OID20689_v1_Inflammation || id:ukb-ppp-ENPP7-OID20689	TRUE	reported	MedicineITLab
rs4889906	17	79683044	A	G	0.349311	0.39131	0.00836656	ukb-ppp-ENPP7-OID20689	1e-200	32595	ENPP7_Q6UWV6_OID20689_v1_Inflammation || id:ukb-ppp-ENPP7-OID20689	TRUE	reported	MedicineITLab
rs144608051	17	79722451	A	G	0.01051	-0.37274	0.0420157	ukb-ppp-ENPP7-OID20689	7.21938e-19	32595	ENPP7_Q6UWV6_OID20689_v1_Inflammation || id:ukb-ppp-ENPP7-OID20689	TRUE	reported	MedicineITLab
rs13342087	17	79736755	A	G	0.0212635	0.540902	0.0271887	ukb-ppp-ENPP7-OID20689	4.55198e-88	32595	ENPP7_Q6UWV6_OID20689_v1_Inflammation || id:ukb-ppp-ENPP7-OID20689	TRUE	reported	MedicineITLab
rs799157	7	73605971	C	T	0.957862	0.0875331	0.0143173	ukb-ppp-ENPP7-OID20689	9.72814e-10	32595	ENPP7_Q6UWV6_OID20689_v1_Inflammation || id:ukb-ppp-ENPP7-OID20689	TRUE	reported	MedicineITLab
rs28601761	8	125487789	G	C	0.419879	-0.0423178	0.00588355	ukb-ppp-ENPP7-OID20689	6.3577e-13	32595	ENPP7_Q6UWV6_OID20689_v1_Inflammation || id:ukb-ppp-ENPP7-OID20689	TRUE	reported	MedicineITLab
rs9897213	17	79782565	G	A	0.417656	0.201641	0.00780278	ukb-ppp-ENPP7-OID20689	2.97852e-147	32595	ENPP7_Q6UWV6_OID20689_v1_Inflammation || id:ukb-ppp-ENPP7-OID20689	TRUE	reported	MedicineITLab
rs4149252	8	27538594	T	G	0.15837	0.130798	0.0105573	ukb-ppp-EPHX2-OID20119	2.98401e-35	33043	EPHX2_P34913_OID20119_v1_Cardiometabolic || id:ukb-ppp-EPHX2-OID20119	TRUE	reported	MedicineITLab
rs77128003	8	27472622	T	C	0.0630196	0.1091	0.0162897	ukb-ppp-EPHX2-OID20119	2.11982e-11	33043	EPHX2_P34913_OID20119_v1_Cardiometabolic || id:ukb-ppp-EPHX2-OID20119	TRUE	reported	MedicineITLab
rs6580980	12	54298277	G	A	0.564591	0.0438881	0.00766541	ukb-ppp-ERP29-OID30578	1.03145e-08	33187	ERP29_P30040_OID30578_v1_Inflammation_II || id:ukb-ppp-ERP29-OID30578	TRUE	reported	MedicineITLab
rs75833561	1	158800522	C	T	0.00986141	-0.223043	0.0392292	ukb-ppp-ERP29-OID30578	1.30329e-08	33187	ERP29_P30040_OID30578_v1_Inflammation_II || id:ukb-ppp-ERP29-OID30578	TRUE	reported	MedicineITLab
rs1354034	3	56815721	C	T	0.604438	0.0684006	0.00772813	ukb-ppp-ERP29-OID30578	8.6856e-19	33187	ERP29_P30040_OID30578_v1_Inflammation_II || id:ukb-ppp-ERP29-OID30578	TRUE	reported	MedicineITLab
rs73396521	11	267568	A	G	0.245228	0.0523983	0.00885829	ukb-ppp-ERP29-OID30578	3.31535e-09	33187	ERP29_P30040_OID30578_v1_Inflammation_II || id:ukb-ppp-ERP29-OID30578	TRUE	reported	MedicineITLab
rs3847326	10	63572099	G	A	0.481263	-0.0570236	0.00755329	ukb-ppp-ERP29-OID30578	4.36918e-14	33187	ERP29_P30040_OID30578_v1_Inflammation_II || id:ukb-ppp-ERP29-OID30578	TRUE	reported	MedicineITLab
rs8099942	19	55022110	G	C	0.800584	0.0607256	0.00967864	ukb-ppp-ERP29-OID30578	3.51463e-10	33187	ERP29_P30040_OID30578_v1_Inflammation_II || id:ukb-ppp-ERP29-OID30578	TRUE	reported	MedicineITLab
rs17622656	5	132485305	A	G	0.38848	-0.0485185	0.00779705	ukb-ppp-ERP29-OID30578	4.88765e-10	33187	ERP29_P30040_OID30578_v1_Inflammation_II || id:ukb-ppp-ERP29-OID30578	TRUE	reported	MedicineITLab
rs342298	7	106733200	T	C	0.454856	-0.0584374	0.00761874	ukb-ppp-ERP29-OID30578	1.71712e-14	33187	ERP29_P30040_OID30578_v1_Inflammation_II || id:ukb-ppp-ERP29-OID30578	TRUE	reported	MedicineITLab
rs6993770	8	105569300	T	A	0.28695	-0.06549	0.00838244	ukb-ppp-ERP29-OID30578	5.595e-15	33187	ERP29_P30040_OID30578_v1_Inflammation_II || id:ukb-ppp-ERP29-OID30578	TRUE	reported	MedicineITLab
rs73396521	11	267568	A	G	0.245019	0.053426	0.00871501	ukb-ppp-ESYT2-OID31134	8.769e-10	33853	ESYT2_A0FGR8_OID31134_v1_Neurology_II || id:ukb-ppp-ESYT2-OID31134	TRUE	reported	MedicineITLab
rs6580980	12	54298277	G	A	0.564733	0.042536	0.00754483	ukb-ppp-ESYT2-OID31134	1.72266e-08	33853	ESYT2_A0FGR8_OID31134_v1_Neurology_II || id:ukb-ppp-ESYT2-OID31134	TRUE	reported	MedicineITLab
rs1354034	3	56815721	C	T	0.604274	0.0780247	0.0076039	ukb-ppp-ESYT2-OID31134	1.05463e-24	33853	ESYT2_A0FGR8_OID31134_v1_Neurology_II || id:ukb-ppp-ESYT2-OID31134	TRUE	reported	MedicineITLab
rs55656227	19	55023958	A	G	0.811545	0.0555011	0.00959058	ukb-ppp-ESYT2-OID31134	7.16374e-09	33853	ESYT2_A0FGR8_OID31134_v1_Neurology_II || id:ukb-ppp-ESYT2-OID31134	TRUE	reported	MedicineITLab
rs10058074	5	132350453	A	G	0.47493	-0.0478525	0.00749051	ukb-ppp-ESYT2-OID31134	1.67606e-10	33853	ESYT2_A0FGR8_OID31134_v1_Neurology_II || id:ukb-ppp-ESYT2-OID31134	TRUE	reported	MedicineITLab
rs4746203	10	63564237	T	G	0.481467	-0.0460668	0.00743103	ukb-ppp-ESYT2-OID31134	5.67296e-10	33853	ESYT2_A0FGR8_OID31134_v1_Neurology_II || id:ukb-ppp-ESYT2-OID31134	TRUE	reported	MedicineITLab
rs409801	9	4744743	C	T	0.50706	0.0424771	0.00745948	ukb-ppp-ESYT2-OID31134	1.23823e-08	33853	ESYT2_A0FGR8_OID31134_v1_Neurology_II || id:ukb-ppp-ESYT2-OID31134	TRUE	reported	MedicineITLab
rs342299	7	106733272	T	C	0.455332	-0.0447525	0.00754442	ukb-ppp-ESYT2-OID31134	2.9953e-09	33853	ESYT2_A0FGR8_OID31134_v1_Neurology_II || id:ukb-ppp-ESYT2-OID31134	TRUE	reported	MedicineITLab
rs7787029	7	158953910	A	G	0.580964	-0.0659939	0.00776171	ukb-ppp-ESYT2-OID31134	1.85567e-17	33853	ESYT2_A0FGR8_OID31134_v1_Neurology_II || id:ukb-ppp-ESYT2-OID31134	TRUE	reported	MedicineITLab
rs6993770	8	105569300	T	A	0.286503	-0.045814	0.0082401	ukb-ppp-ESYT2-OID31134	2.69954e-08	33853	ESYT2_A0FGR8_OID31134_v1_Neurology_II || id:ukb-ppp-ESYT2-OID31134	TRUE	reported	MedicineITLab
rs2709865	7	158746881	C	T	0.942167	-0.2912	0.0160667	ukb-ppp-ESYT2-OID31134	2.0455e-73	33853	ESYT2_A0FGR8_OID31134_v1_Neurology_II || id:ukb-ppp-ESYT2-OID31134	TRUE	reported	MedicineITLab
rs28929474	14	94378610	T	C	0.0208327	0.149571	0.0254614	ukb-ppp-FABP1-OID20778	4.24375e-09	33649	FABP1_P07148_OID20778_v1_Inflammation || id:ukb-ppp-FABP1-OID20778	TRUE	reported	MedicineITLab
rs17655730	11	270715	C	T	0.245409	0.0595666	0.00850999	ukb-ppp-FABP1-OID20778	2.56685e-12	33649	FABP1_P07148_OID20778_v1_Inflammation || id:ukb-ppp-FABP1-OID20778	TRUE	reported	MedicineITLab
rs2241883	2	88124547	C	T	0.306829	-0.236988	0.00795681	ukb-ppp-FABP1-OID20778	6.25173e-195	33649	FABP1_P07148_OID20778_v1_Inflammation || id:ukb-ppp-FABP1-OID20778	TRUE	reported	MedicineITLab
rs77188672	2	88106917	T	C	0.0113168	-0.250195	0.0369244	ukb-ppp-FABP1-OID20778	1.23652e-11	33649	FABP1_P07148_OID20778_v1_Inflammation || id:ukb-ppp-FABP1-OID20778	TRUE	reported	MedicineITLab
rs1481804	8	71057195	G	A	0.527239	-0.0405519	0.00730744	ukb-ppp-FABP1-OID20778	2.86655e-08	33649	FABP1_P07148_OID20778_v1_Inflammation || id:ukb-ppp-FABP1-OID20778	TRUE	reported	MedicineITLab
rs9271657	6	32624805	C	T	0.213938	0.0612992	0.00949667	ukb-ppp-FABP2-OID20200	1.08355e-10	33693	FABP2_P12104_OID20200_v1_Cardiometabolic || id:ukb-ppp-FABP2-OID20200	TRUE	reported	MedicineITLab
rs11576112	1	204198339	C	T	0.0507375	0.101964	0.0168977	ukb-ppp-FABP2-OID20200	1.59713e-09	33693	FABP2_P12104_OID20200_v1_Cardiometabolic || id:ukb-ppp-FABP2-OID20200	TRUE	reported	MedicineITLab
rs17009129	4	119359462	T	C	0.325101	-0.212769	0.00799018	ukb-ppp-FABP2-OID20200	3.14775e-156	33693	FABP2_P12104_OID20200_v1_Cardiometabolic || id:ukb-ppp-FABP2-OID20200	TRUE	reported	MedicineITLab
rs17655730	11	270715	C	T	0.245424	0.0861308	0.00870747	ukb-ppp-FABP2-OID20200	4.52689e-23	33693	FABP2_P12104_OID20200_v1_Cardiometabolic || id:ukb-ppp-FABP2-OID20200	TRUE	reported	MedicineITLab
rs4287989	4	119779325	A	G	0.355322	0.0749369	0.00796784	ukb-ppp-FABP2-OID20200	5.20715e-21	33693	FABP2_P12104_OID20200_v1_Cardiometabolic || id:ukb-ppp-FABP2-OID20200	TRUE	reported	MedicineITLab
rs8111874	19	48665685	A	G	0.464583	-0.0565353	0.0075917	ukb-ppp-FABP2-OID20200	9.54993e-14	33693	FABP2_P12104_OID20200_v1_Cardiometabolic || id:ukb-ppp-FABP2-OID20200	TRUE	reported	MedicineITLab
rs1375131	2	135197227	C	T	0.265782	0.0580355	0.00859721	ukb-ppp-FABP2-OID20200	1.47333e-11	33693	FABP2_P12104_OID20200_v1_Cardiometabolic || id:ukb-ppp-FABP2-OID20200	TRUE	reported	MedicineITLab
rs12530499	7	24717576	T	C	0.101005	-0.0711029	0.0123455	ukb-ppp-FABP2-OID20200	8.44092e-09	33693	FABP2_P12104_OID20200_v1_Cardiometabolic || id:ukb-ppp-FABP2-OID20200	TRUE	reported	MedicineITLab
rs9411378	9	133270015	A	C	0.223114	0.0509356	0.00929768	ukb-ppp-FABP2-OID20200	4.29388e-08	33693	FABP2_P12104_OID20200_v1_Cardiometabolic || id:ukb-ppp-FABP2-OID20200	TRUE	reported	MedicineITLab
rs6472539	8	70717575	C	G	0.515804	-0.0711324	0.00745305	ukb-ppp-FABP2-OID20200	1.37341e-21	33693	FABP2_P12104_OID20200_v1_Cardiometabolic || id:ukb-ppp-FABP2-OID20200	TRUE	reported	MedicineITLab
rs59756989	1	31493239	T	C	0.0537167	-0.110257	0.0153629	ukb-ppp-FABP3-OID30351	7.13346e-13	33942	FABP3_P05413_OID30351_v1_Cardiometabolic_II || id:ukb-ppp-FABP3-OID30351	TRUE	reported	MedicineITLab
rs61780805	1	31404204	T	C	0.0477772	-0.191542	0.0162131	ukb-ppp-FABP3-OID30351	3.3037e-32	33942	FABP3_P05413_OID30351_v1_Cardiometabolic_II || id:ukb-ppp-FABP3-OID30351	TRUE	reported	MedicineITLab
rs4408310	11	22199694	A	C	0.540096	0.0588566	0.0068954	ukb-ppp-FABP3-OID30351	1.3938e-17	33942	FABP3_P05413_OID30351_v1_Cardiometabolic_II || id:ukb-ppp-FABP3-OID30351	TRUE	reported	MedicineITLab
rs12449324	17	48146017	A	G	0.246043	0.0483076	0.00793453	ukb-ppp-FABP3-OID30351	1.14133e-09	33942	FABP3_P05413_OID30351_v1_Cardiometabolic_II || id:ukb-ppp-FABP3-OID30351	TRUE	reported	MedicineITLab
rs12463674	2	178567458	G	A	0.315715	0.0636939	0.00741835	ukb-ppp-FABP3-OID30351	9.00534e-18	33942	FABP3_P05413_OID30351_v1_Cardiometabolic_II || id:ukb-ppp-FABP3-OID30351	TRUE	reported	MedicineITLab
rs4946810	6	107099066	C	A	0.364035	0.0403239	0.00711322	ukb-ppp-FABP3-OID30351	1.43747e-08	33942	FABP3_P05413_OID30351_v1_Cardiometabolic_II || id:ukb-ppp-FABP3-OID30351	TRUE	reported	MedicineITLab
rs9565012	13	73525394	T	C	0.421811	0.0480202	0.00693226	ukb-ppp-FABP3-OID30351	4.29635e-12	33942	FABP3_P05413_OID30351_v1_Cardiometabolic_II || id:ukb-ppp-FABP3-OID30351	TRUE	reported	MedicineITLab
rs4901541	14	54768564	T	C	0.560624	-0.0462514	0.00692251	ukb-ppp-FABP3-OID30351	2.3681e-11	33942	FABP3_P05413_OID30351_v1_Cardiometabolic_II || id:ukb-ppp-FABP3-OID30351	TRUE	reported	MedicineITLab
rs71516313	1	31414454	A	T	0.0730395	0.0916629	0.0147077	ukb-ppp-FABP3-OID30351	4.59632e-10	33942	FABP3_P05413_OID30351_v1_Cardiometabolic_II || id:ukb-ppp-FABP3-OID30351	TRUE	reported	MedicineITLab
rs9636902	21	36345460	T	C	0.549367	0.0443936	0.00685387	ukb-ppp-FABP3-OID30351	9.34545e-11	33942	FABP3_P05413_OID30351_v1_Cardiometabolic_II || id:ukb-ppp-FABP3-OID30351	TRUE	reported	MedicineITLab
rs7095308	10	119666800	A	G	0.274254	0.0452842	0.0076616	ukb-ppp-FABP3-OID30351	3.40973e-09	33942	FABP3_P05413_OID30351_v1_Cardiometabolic_II || id:ukb-ppp-FABP3-OID30351	TRUE	reported	MedicineITLab
rs2151597	9	100581119	A	G	0.439007	0.0391566	0.00686663	ukb-ppp-FABP3-OID30351	1.18097e-08	33942	FABP3_P05413_OID30351_v1_Cardiometabolic_II || id:ukb-ppp-FABP3-OID30351	TRUE	reported	MedicineITLab
rs7647481	3	12350314	A	G	0.121482	0.104457	0.0106106	ukb-ppp-FABP4-OID20245	7.23269e-23	34090	FABP4_P15090_OID20245_v1_Cardiometabolic || id:ukb-ppp-FABP4-OID20245	TRUE	reported	MedicineITLab
rs2044822	8	81483590	G	T	0.156235	-0.118087	0.00958375	ukb-ppp-FABP4-OID20245	6.93426e-35	34090	FABP4_P15090_OID20245_v1_Cardiometabolic || id:ukb-ppp-FABP4-OID20245	TRUE	reported	MedicineITLab
rs6580980	12	54298277	G	A	0.564865	0.0494381	0.00759109	ukb-ppp-FABP5-OID21043	7.38414e-11	33822	FABP5_Q01469_OID21043_v1_Neurology || id:ukb-ppp-FABP5-OID21043	TRUE	reported	MedicineITLab
rs11502185	11	180258	C	T	0.259665	0.057185	0.00961416	ukb-ppp-FABP5-OID21043	2.71438e-09	33822	FABP5_Q01469_OID21043_v1_Neurology || id:ukb-ppp-FABP5-OID21043	TRUE	reported	MedicineITLab
rs892090	19	55027704	G	T	0.834384	0.0681322	0.0101461	ukb-ppp-FABP5-OID21043	1.87888e-11	33822	FABP5_Q01469_OID21043_v1_Neurology || id:ukb-ppp-FABP5-OID21043	TRUE	reported	MedicineITLab
rs3087617	6	31588879	T	A	0.0800807	0.0774243	0.0139279	ukb-ppp-FABP5-OID21043	2.71444e-08	33822	FABP5_Q01469_OID21043_v1_Neurology || id:ukb-ppp-FABP5-OID21043	TRUE	reported	MedicineITLab
rs1354034	3	56815721	C	T	0.604222	0.0457082	0.00764402	ukb-ppp-FABP5-OID21043	2.23687e-09	33822	FABP5_Q01469_OID21043_v1_Neurology || id:ukb-ppp-FABP5-OID21043	TRUE	reported	MedicineITLab
rs342296	7	106732457	A	G	0.456404	-0.0488691	0.00751632	ukb-ppp-FABP5-OID21043	7.93963e-11	33822	FABP5_Q01469_OID21043_v1_Neurology || id:ukb-ppp-FABP5-OID21043	TRUE	reported	MedicineITLab
rs6993770	8	105569300	T	A	0.286323	-0.0580355	0.00830725	ukb-ppp-FABP5-OID21043	2.82618e-12	33822	FABP5_Q01469_OID21043_v1_Neurology || id:ukb-ppp-FABP5-OID21043	TRUE	reported	MedicineITLab
rs118019635	8	81281047	A	C	0.0735571	-0.199588	0.0143705	ukb-ppp-FABP5-OID21043	7.42164e-44	33822	FABP5_Q01469_OID21043_v1_Neurology || id:ukb-ppp-FABP5-OID21043	TRUE	reported	MedicineITLab
rs9270965	6	32605694	G	A	0.665156	-0.0751949	0.00821464	ukb-ppp-FABP6-OID20076	5.49794e-20	33043	FABP6_P51161_OID20076_v1_Cardiometabolic || id:ukb-ppp-FABP6-OID20076	TRUE	reported	MedicineITLab
rs1130435	5	160232266	T	C	0.4012	-0.131452	0.00787887	ukb-ppp-FABP6-OID20076	1.71041e-62	33043	FABP6_P51161_OID20076_v1_Cardiometabolic || id:ukb-ppp-FABP6-OID20076	TRUE	reported	MedicineITLab
rs3130216	6	33109494	A	G	0.539645	-0.149407	0.00752677	ukb-ppp-FABP6-OID20076	1.10002e-87	33043	FABP6_P51161_OID20076_v1_Cardiometabolic || id:ukb-ppp-FABP6-OID20076	TRUE	reported	MedicineITLab
rs35866622	19	48714803	T	C	0.500128	-0.0746981	0.00755994	ukb-ppp-FABP6-OID20076	5.04429e-23	33043	FABP6_P51161_OID20076_v1_Cardiometabolic || id:ukb-ppp-FABP6-OID20076	TRUE	reported	MedicineITLab
rs7797230	7	101072652	A	G	0.51216	-0.0424287	0.00750967	ukb-ppp-FABP6-OID20076	1.60568e-08	33043	FABP6_P51161_OID20076_v1_Cardiometabolic || id:ukb-ppp-FABP6-OID20076	TRUE	reported	MedicineITLab
rs6472539	8	70717575	C	G	0.515162	-0.208895	0.00756853	ukb-ppp-FABP6-OID20076	1.09901e-167	33043	FABP6_P51161_OID20076_v1_Cardiometabolic || id:ukb-ppp-FABP6-OID20076	TRUE	reported	MedicineITLab
rs12130862	1	152054539	T	A	0.189175	0.355535	0.0092015	ukb-ppp-FABP9-OID20501	1e-200	33657	FABP9_Q0Z7S8_OID20501_v1_Inflammation || id:ukb-ppp-FABP9-OID20501	TRUE	reported	MedicineITLab
rs12740666	1	153211859	T	C	0.201427	-0.107754	0.00910319	ukb-ppp-FABP9-OID20501	2.51536e-32	33657	FABP9_Q0Z7S8_OID20501_v1_Inflammation || id:ukb-ppp-FABP9-OID20501	TRUE	reported	MedicineITLab
rs7971732	12	90745135	G	T	0.272662	0.06051	0.00789167	ukb-ppp-FABP9-OID20501	1.75267e-14	33657	FABP9_Q0Z7S8_OID20501_v1_Inflammation || id:ukb-ppp-FABP9-OID20501	TRUE	reported	MedicineITLab
rs8079416	17	39936460	C	T	0.45333	-0.288842	0.00723462	ukb-ppp-FABP9-OID20501	1e-200	33657	FABP9_Q0Z7S8_OID20501_v1_Inflammation || id:ukb-ppp-FABP9-OID20501	TRUE	reported	MedicineITLab
rs432018	1	153130155	G	A	0.109631	0.0821625	0.0114559	ukb-ppp-FABP9-OID20501	7.38754e-13	33657	FABP9_Q0Z7S8_OID20501_v1_Inflammation || id:ukb-ppp-FABP9-OID20501	TRUE	reported	MedicineITLab
rs867348	19	39196481	T	A	0.678133	-0.0911837	0.00769405	ukb-ppp-FABP9-OID20501	2.12129e-32	33657	FABP9_Q0Z7S8_OID20501_v1_Inflammation || id:ukb-ppp-FABP9-OID20501	TRUE	reported	MedicineITLab
rs1344815	3	149623026	G	A	0.653772	-0.0502739	0.00735558	ukb-ppp-FABP9-OID20501	8.21297e-12	33657	FABP9_Q0Z7S8_OID20501_v1_Inflammation || id:ukb-ppp-FABP9-OID20501	TRUE	reported	MedicineITLab
rs7905367	10	52574893	C	G	0.797605	0.0812045	0.00867986	ukb-ppp-FABP9-OID20501	8.31955e-21	33657	FABP9_Q0Z7S8_OID20501_v1_Inflammation || id:ukb-ppp-FABP9-OID20501	TRUE	reported	MedicineITLab
rs11037975	11	44389312	G	C	0.304069	-0.0433261	0.00771767	ukb-ppp-FABP9-OID20501	1.97834e-08	33657	FABP9_Q0Z7S8_OID20501_v1_Inflammation || id:ukb-ppp-FABP9-OID20501	TRUE	reported	MedicineITLab
rs3809185	12	52553543	A	G	0.0614916	-0.203243	0.0146107	ukb-ppp-FABP9-OID20501	5.46135e-44	33657	FABP9_Q0Z7S8_OID20501_v1_Inflammation || id:ukb-ppp-FABP9-OID20501	TRUE	reported	MedicineITLab
rs139810560	16	89945331	A	C	0.092322	0.0762294	0.0121809	ukb-ppp-FABP9-OID20501	3.89682e-10	33657	FABP9_Q0Z7S8_OID20501_v1_Inflammation || id:ukb-ppp-FABP9-OID20501	TRUE	reported	MedicineITLab
rs4880335	10	132112661	A	C	0.185039	-0.0500469	0.00904373	ukb-ppp-FABP9-OID20501	3.13235e-08	33657	FABP9_Q0Z7S8_OID20501_v1_Inflammation || id:ukb-ppp-FABP9-OID20501	TRUE	reported	MedicineITLab
rs199525	17	46770468	G	T	0.21604	0.0532588	0.00873182	ukb-ppp-FABP9-OID20501	1.06473e-09	33657	FABP9_Q0Z7S8_OID20501_v1_Inflammation || id:ukb-ppp-FABP9-OID20501	TRUE	reported	MedicineITLab
rs12457893	18	63258928	C	A	0.457549	-0.0677101	0.00709136	ukb-ppp-FABP9-OID20501	1.31917e-21	33657	FABP9_Q0Z7S8_OID20501_v1_Inflammation || id:ukb-ppp-FABP9-OID20501	TRUE	reported	MedicineITLab
rs34730333	3	190251523	G	A	0.473636	0.0447712	0.00752816	ukb-ppp-FABP9-OID20501	2.72829e-09	33657	FABP9_Q0Z7S8_OID20501_v1_Inflammation || id:ukb-ppp-FABP9-OID20501	TRUE	reported	MedicineITLab
rs658222	6	10375737	A	G	0.328401	-0.041643	0.00743885	ukb-ppp-FABP9-OID20501	2.16785e-08	33657	FABP9_Q0Z7S8_OID20501_v1_Inflammation || id:ukb-ppp-FABP9-OID20501	TRUE	reported	MedicineITLab
rs11670348	19	35514364	T	C	0.386781	0.0416576	0.00729556	ukb-ppp-FABP9-OID20501	1.12982e-08	33657	FABP9_Q0Z7S8_OID20501_v1_Inflammation || id:ukb-ppp-FABP9-OID20501	TRUE	reported	MedicineITLab
rs2287888	5	170751723	T	C	0.276228	0.0458232	0.00781966	ukb-ppp-FABP9-OID20501	4.6286e-09	33657	FABP9_Q0Z7S8_OID20501_v1_Inflammation || id:ukb-ppp-FABP9-OID20501	TRUE	reported	MedicineITLab
rs1507808	5	174655555	T	C	0.530651	0.0398662	0.0070719	ukb-ppp-FABP9-OID20501	1.72767e-08	33657	FABP9_Q0Z7S8_OID20501_v1_Inflammation || id:ukb-ppp-FABP9-OID20501	TRUE	reported	MedicineITLab
rs1345417	3	181794163	G	C	0.60299	0.0716476	0.00731593	ukb-ppp-FABP9-OID20501	1.20226e-22	33657	FABP9_Q0Z7S8_OID20501_v1_Inflammation || id:ukb-ppp-FABP9-OID20501	TRUE	reported	MedicineITLab
rs2436396	5	140153978	G	A	0.701195	-0.0643187	0.00770686	ukb-ppp-FABP9-OID20501	7.08272e-17	33657	FABP9_Q0Z7S8_OID20501_v1_Inflammation || id:ukb-ppp-FABP9-OID20501	TRUE	reported	MedicineITLab
rs9263756	6	31147878	T	C	0.17373	0.0579854	0.00922602	ukb-ppp-FABP9-OID20501	3.27884e-10	33657	FABP9_Q0Z7S8_OID20501_v1_Inflammation || id:ukb-ppp-FABP9-OID20501	TRUE	reported	MedicineITLab
rs72646785	1	17276977	T	G	0.165992	0.155658	0.00965132	ukb-ppp-FABP9-OID20501	1.61883e-58	33657	FABP9_Q0Z7S8_OID20501_v1_Inflammation || id:ukb-ppp-FABP9-OID20501	TRUE	reported	MedicineITLab
rs7315099	12	53771142	C	T	0.441318	-0.0644996	0.00703479	ukb-ppp-FABP9-OID20501	4.78961e-20	33657	FABP9_Q0Z7S8_OID20501_v1_Inflammation || id:ukb-ppp-FABP9-OID20501	TRUE	reported	MedicineITLab
rs62069871	17	3546514	G	T	0.365859	-0.0558422	0.00750996	ukb-ppp-FABP9-OID20501	1.03968e-13	33657	FABP9_Q0Z7S8_OID20501_v1_Inflammation || id:ukb-ppp-FABP9-OID20501	TRUE	reported	MedicineITLab
rs774004	3	138458290	A	G	0.740479	0.0763568	0.00799287	ukb-ppp-FABP9-OID20501	1.25864e-21	33657	FABP9_Q0Z7S8_OID20501_v1_Inflammation || id:ukb-ppp-FABP9-OID20501	TRUE	reported	MedicineITLab
rs10852939	17	40151991	T	C	0.235315	0.0517098	0.00846544	ukb-ppp-FABP9-OID20501	1.0067e-09	33657	FABP9_Q0Z7S8_OID20501_v1_Inflammation || id:ukb-ppp-FABP9-OID20501	TRUE	reported	MedicineITLab
rs1325041	6	51084449	G	A	0.394743	-0.0463999	0.00715852	ukb-ppp-FABP9-OID20501	9.06567e-11	33657	FABP9_Q0Z7S8_OID20501_v1_Inflammation || id:ukb-ppp-FABP9-OID20501	TRUE	reported	MedicineITLab
rs421154	7	102050588	C	G	0.784843	0.049518	0.00851173	ukb-ppp-FABP9-OID20501	5.96898e-09	33657	FABP9_Q0Z7S8_OID20501_v1_Inflammation || id:ukb-ppp-FABP9-OID20501	TRUE	reported	MedicineITLab
rs1918719	8	116293163	C	T	0.19572	-0.0900083	0.00888385	ukb-ppp-FABP9-OID20501	3.99761e-24	33657	FABP9_Q0Z7S8_OID20501_v1_Inflammation || id:ukb-ppp-FABP9-OID20501	TRUE	reported	MedicineITLab
rs6463354	7	46879617	G	A	0.611686	0.0410528	0.00719704	ukb-ppp-FABP9-OID20501	1.16939e-08	33657	FABP9_Q0Z7S8_OID20501_v1_Inflammation || id:ukb-ppp-FABP9-OID20501	TRUE	reported	MedicineITLab
rs28497692	8	81500456	T	G	0.0384186	-0.224364	0.0185867	ukb-ppp-FABP9-OID20501	1.49899e-33	33657	FABP9_Q0Z7S8_OID20501_v1_Inflammation || id:ukb-ppp-FABP9-OID20501	TRUE	reported	MedicineITLab
rs10808846	8	81480931	T	G	0.265903	0.0652072	0.00791685	ukb-ppp-FABP9-OID20501	1.77296e-16	33657	FABP9_Q0Z7S8_OID20501_v1_Inflammation || id:ukb-ppp-FABP9-OID20501	TRUE	reported	MedicineITLab
rs62514763	8	81515838	G	A	0.177606	0.0636115	0.00922914	ukb-ppp-FABP9-OID20501	5.48403e-12	33657	FABP9_Q0Z7S8_OID20501_v1_Inflammation || id:ukb-ppp-FABP9-OID20501	TRUE	reported	MedicineITLab
rs1599535	8	69198093	T	C	0.467021	0.0403696	0.00708773	ukb-ppp-FABP9-OID20501	1.2286e-08	33657	FABP9_Q0Z7S8_OID20501_v1_Inflammation || id:ukb-ppp-FABP9-OID20501	TRUE	reported	MedicineITLab
rs2724424	11	110390646	A	G	0.343384	0.0537203	0.00816769	ukb-ppp-FDX1-OID30078	4.79513e-11	32862	FDX1_P10109_OID30078_v1_Cardiometabolic_II || id:ukb-ppp-FDX1-OID30078	TRUE	reported	MedicineITLab
rs12476956	2	20849369	T	C	0.462203	-0.0433961	0.00793823	ukb-ppp-FDX1-OID30078	4.58416e-08	32862	FDX1_P10109_OID30078_v1_Cardiometabolic_II || id:ukb-ppp-FDX1-OID30078	TRUE	reported	MedicineITLab
rs9268847	6	32461500	G	A	0.249148	-0.05157	0.00896272	ukb-ppp-FDX1-OID30078	8.72409e-09	32862	FDX1_P10109_OID30078_v1_Cardiometabolic_II || id:ukb-ppp-FDX1-OID30078	TRUE	reported	MedicineITLab
rs141575023	14	105904512	T	C	0.13825	0.0874565	0.0113419	ukb-ppp-FH-OID30839	1.2494e-14	32867	FH_P07954_OID30839_v1_Neurology_II || id:ukb-ppp-FH-OID30839	TRUE	reported	MedicineITLab
rs141854869	15	50508901	A	G	0.22061	-0.0560322	0.00919831	ukb-ppp-FUT1-OID31295	1.1181e-09	33271	FUT1_P19526_OID31295_v1_Oncology_II || id:ukb-ppp-FUT1-OID31295	TRUE	reported	MedicineITLab
rs2061963	6	129822704	G	T	0.565579	-0.0420157	0.00762974	ukb-ppp-FUT1-OID31295	3.65351e-08	33271	FUT1_P19526_OID31295_v1_Oncology_II || id:ukb-ppp-FUT1-OID31295	TRUE	reported	MedicineITLab
rs7030248	9	133279786	A	G	0.343994	-0.0513772	0.00810168	ukb-ppp-FUT1-OID31295	2.27468e-10	33271	FUT1_P19526_OID31295_v1_Oncology_II || id:ukb-ppp-FUT1-OID31295	TRUE	reported	MedicineITLab
rs550057	9	133271182	T	C	0.255648	0.307942	0.00882157	ukb-ppp-FUT1-OID31295	1e-200	33271	FUT1_P19526_OID31295_v1_Oncology_II || id:ukb-ppp-FUT1-OID31295	TRUE	reported	MedicineITLab
rs58989256	12	21248212	A	G	0.218128	-0.0466246	0.00778187	ukb-ppp-FUT3_FUT5-OID21013	2.07994e-09	33962	FUT3_FUT5_P21217_Q11128_OID21013_v1_Neurology || id:ukb-ppp-FUT3_FUT5-OID21013	TRUE	reported	MedicineITLab
rs468094	21	38845691	G	A	0.859865	-0.0559214	0.0091711	ukb-ppp-FUT3_FUT5-OID21013	1.07694e-09	33962	FUT3_FUT5_P21217_Q11128_OID21013_v1_Neurology || id:ukb-ppp-FUT3_FUT5-OID21013	TRUE	reported	MedicineITLab
rs17616063	16	51402971	G	A	0.07476	-0.0706428	0.0120464	ukb-ppp-FUT3_FUT5-OID21013	4.51243e-09	33962	FUT3_FUT5_P21217_Q11128_OID21013_v1_Neurology || id:ukb-ppp-FUT3_FUT5-OID21013	TRUE	reported	MedicineITLab
rs492602	19	48703160	G	A	0.509555	-0.0805952	0.00723348	ukb-ppp-FUT3_FUT5-OID21013	7.8361e-29	33962	FUT3_FUT5_P21217_Q11128_OID21013_v1_Neurology || id:ukb-ppp-FUT3_FUT5-OID21013	TRUE	reported	MedicineITLab
rs4807770	19	5474579	G	T	0.0301072	-0.131454	0.0210626	ukb-ppp-FUT3_FUT5-OID21013	4.3444e-10	33962	FUT3_FUT5_P21217_Q11128_OID21013_v1_Neurology || id:ukb-ppp-FUT3_FUT5-OID21013	TRUE	reported	MedicineITLab
rs117163080	10	17803996	C	T	0.138243	0.0678457	0.00914021	ukb-ppp-FUT3_FUT5-OID21013	1.14683e-13	33962	FUT3_FUT5_P21217_Q11128_OID21013_v1_Neurology || id:ukb-ppp-FUT3_FUT5-OID21013	TRUE	reported	MedicineITLab
rs174538	11	61792609	A	G	0.317855	-0.0398328	0.00678012	ukb-ppp-FUT3_FUT5-OID21013	4.23009e-09	33962	FUT3_FUT5_P21217_Q11128_OID21013_v1_Neurology || id:ukb-ppp-FUT3_FUT5-OID21013	TRUE	reported	MedicineITLab
rs140107293	10	5225228	G	A	0.155558	0.0612484	0.00873922	ukb-ppp-FUT3_FUT5-OID21013	2.40991e-12	33962	FUT3_FUT5_P21217_Q11128_OID21013_v1_Neurology || id:ukb-ppp-FUT3_FUT5-OID21013	TRUE	reported	MedicineITLab
rs58542926	19	19268740	T	C	0.0753636	0.11412	0.0136375	ukb-ppp-FUT3_FUT5-OID21013	5.85733e-17	33962	FUT3_FUT5_P21217_Q11128_OID21013_v1_Neurology || id:ukb-ppp-FUT3_FUT5-OID21013	TRUE	reported	MedicineITLab
rs1666237	12	31873477	T	C	0.569837	0.0493443	0.00651364	ukb-ppp-FUT3_FUT5-OID21013	3.57684e-14	33962	FUT3_FUT5_P21217_Q11128_OID21013_v1_Neurology || id:ukb-ppp-FUT3_FUT5-OID21013	TRUE	reported	MedicineITLab
rs111994811	19	5772328	T	C	0.0380515	-0.297603	0.0191187	ukb-ppp-FUT3_FUT5-OID21013	1.23709e-54	33962	FUT3_FUT5_P21217_Q11128_OID21013_v1_Neurology || id:ukb-ppp-FUT3_FUT5-OID21013	TRUE	reported	MedicineITLab
rs9897957	17	47631983	G	T	0.485736	0.0424215	0.00634289	ukb-ppp-FUT3_FUT5-OID21013	2.26152e-11	33962	FUT3_FUT5_P21217_Q11128_OID21013_v1_Neurology || id:ukb-ppp-FUT3_FUT5-OID21013	TRUE	reported	MedicineITLab
rs77201285	19	5996288	A	G	0.0180123	0.461321	0.0282447	ukb-ppp-FUT3_FUT5-OID21013	5.7491e-60	33962	FUT3_FUT5_P21217_Q11128_OID21013_v1_Neurology || id:ukb-ppp-FUT3_FUT5-OID21013	TRUE	reported	MedicineITLab
rs178765	14	23237529	A	G	0.283051	0.0682612	0.00703977	ukb-ppp-FUT3_FUT5-OID21013	3.11961e-22	33962	FUT3_FUT5_P21217_Q11128_OID21013_v1_Neurology || id:ukb-ppp-FUT3_FUT5-OID21013	TRUE	reported	MedicineITLab
rs339969	15	60591082	A	C	0.616704	0.0377701	0.00651091	ukb-ppp-FUT3_FUT5-OID21013	6.59037e-09	33962	FUT3_FUT5_P21217_Q11128_OID21013_v1_Neurology || id:ukb-ppp-FUT3_FUT5-OID21013	TRUE	reported	MedicineITLab
rs1730858	1	107076622	C	T	0.650963	-0.0383389	0.00672789	ukb-ppp-FUT3_FUT5-OID21013	1.20868e-08	33962	FUT3_FUT5_P21217_Q11128_OID21013_v1_Neurology || id:ukb-ppp-FUT3_FUT5-OID21013	TRUE	reported	MedicineITLab
rs3775228	4	87064014	T	C	0.40169	-0.0373516	0.00649026	ukb-ppp-FUT3_FUT5-OID21013	8.66343e-09	33962	FUT3_FUT5_P21217_Q11128_OID21013_v1_Neurology || id:ukb-ppp-FUT3_FUT5-OID21013	TRUE	reported	MedicineITLab
rs12133641	1	154455807	G	A	0.405961	-0.037779	0.00646916	ukb-ppp-FUT3_FUT5-OID21013	5.22444e-09	33962	FUT3_FUT5_P21217_Q11128_OID21013_v1_Neurology || id:ukb-ppp-FUT3_FUT5-OID21013	TRUE	reported	MedicineITLab
rs112158477	12	111328642	T	C	0.145479	0.0592637	0.00912228	ukb-ppp-FUT3_FUT5-OID21013	8.21675e-11	33962	FUT3_FUT5_P21217_Q11128_OID21013_v1_Neurology || id:ukb-ppp-FUT3_FUT5-OID21013	TRUE	reported	MedicineITLab
rs56278466	10	17833858	G	T	0.661136	0.0737466	0.00668789	ukb-ppp-FUT3_FUT5-OID21013	2.83465e-28	33962	FUT3_FUT5_P21217_Q11128_OID21013_v1_Neurology || id:ukb-ppp-FUT3_FUT5-OID21013	TRUE	reported	MedicineITLab
rs61931406	12	31997806	C	A	0.0596404	0.0762478	0.0137936	ukb-ppp-FUT3_FUT5-OID21013	3.2434e-08	33962	FUT3_FUT5_P21217_Q11128_OID21013_v1_Neurology || id:ukb-ppp-FUT3_FUT5-OID21013	TRUE	reported	MedicineITLab
rs7246884	19	5859657	G	A	0.36728	0.206707	0.00750144	ukb-ppp-FUT3_FUT5-OID21013	3.78443e-167	33962	FUT3_FUT5_P21217_Q11128_OID21013_v1_Neurology || id:ukb-ppp-FUT3_FUT5-OID21013	TRUE	reported	MedicineITLab
rs6531736	4	39684897	A	G	0.245917	-0.0476072	0.00736216	ukb-ppp-FUT3_FUT5-OID21013	1.00321e-10	33962	FUT3_FUT5_P21217_Q11128_OID21013_v1_Neurology || id:ukb-ppp-FUT3_FUT5-OID21013	TRUE	reported	MedicineITLab
rs75460349	1	26853597	C	A	0.0235277	-0.129066	0.0212378	ukb-ppp-FUT3_FUT5-OID21013	1.22301e-09	33962	FUT3_FUT5_P21217_Q11128_OID21013_v1_Neurology || id:ukb-ppp-FUT3_FUT5-OID21013	TRUE	reported	MedicineITLab
rs147271806	19	5813566	T	C	0.013908	-0.341377	0.0313002	ukb-ppp-FUT3_FUT5-OID21013	1.07251e-27	33962	FUT3_FUT5_P21217_Q11128_OID21013_v1_Neurology || id:ukb-ppp-FUT3_FUT5-OID21013	TRUE	reported	MedicineITLab
rs112742683	19	5813755	A	G	0.0457284	-1.05634	0.0176294	ukb-ppp-FUT3_FUT5-OID21013	1e-200	33962	FUT3_FUT5_P21217_Q11128_OID21013_v1_Neurology || id:ukb-ppp-FUT3_FUT5-OID21013	TRUE	reported	MedicineITLab
rs2393791	12	120986153	T	C	0.623697	0.137767	0.00659987	ukb-ppp-FUT3_FUT5-OID21013	9.19602e-97	33962	FUT3_FUT5_P21217_Q11128_OID21013_v1_Neurology || id:ukb-ppp-FUT3_FUT5-OID21013	TRUE	reported	MedicineITLab
rs2686385	12	121190224	C	T	0.227527	-0.0430895	0.00761312	ukb-ppp-FUT3_FUT5-OID21013	1.51464e-08	33962	FUT3_FUT5_P21217_Q11128_OID21013_v1_Neurology || id:ukb-ppp-FUT3_FUT5-OID21013	TRUE	reported	MedicineITLab
rs9738365	12	31844701	A	C	0.264649	0.0887517	0.00725307	ukb-ppp-FUT3_FUT5-OID21013	1.98609e-34	33962	FUT3_FUT5_P21217_Q11128_OID21013_v1_Neurology || id:ukb-ppp-FUT3_FUT5-OID21013	TRUE	reported	MedicineITLab
rs1800759	4	99144358	G	T	0.613447	-0.060804	0.00649621	ukb-ppp-FUT3_FUT5-OID21013	7.97995e-21	33962	FUT3_FUT5_P21217_Q11128_OID21013_v1_Neurology || id:ukb-ppp-FUT3_FUT5-OID21013	TRUE	reported	MedicineITLab
rs62192000	2	230189604	A	G	0.347243	-0.0411322	0.00667354	ukb-ppp-FUT3_FUT5-OID21013	7.11672e-10	33962	FUT3_FUT5_P21217_Q11128_OID21013_v1_Neurology || id:ukb-ppp-FUT3_FUT5-OID21013	TRUE	reported	MedicineITLab
rs1975155	19	6200693	T	C	0.638836	-0.0635901	0.00779959	ukb-ppp-FUT3_FUT5-OID21013	3.54977e-16	33962	FUT3_FUT5_P21217_Q11128_OID21013_v1_Neurology || id:ukb-ppp-FUT3_FUT5-OID21013	TRUE	reported	MedicineITLab
rs4704043	5	72863352	T	C	0.712888	0.0383011	0.00701918	ukb-ppp-FUT3_FUT5-OID21013	4.85266e-08	33962	FUT3_FUT5_P21217_Q11128_OID21013_v1_Neurology || id:ukb-ppp-FUT3_FUT5-OID21013	TRUE	reported	MedicineITLab
rs35662434	4	68474215	G	A	0.235413	-0.0452877	0.00747977	ukb-ppp-FUT3_FUT5-OID21013	1.40682e-09	33962	FUT3_FUT5_P21217_Q11128_OID21013_v1_Neurology || id:ukb-ppp-FUT3_FUT5-OID21013	TRUE	reported	MedicineITLab
rs34434863	6	32591896	G	T	0.308607	0.0526853	0.00704918	ukb-ppp-FUT3_FUT5-OID21013	7.78216e-14	33962	FUT3_FUT5_P21217_Q11128_OID21013_v1_Neurology || id:ukb-ppp-FUT3_FUT5-OID21013	TRUE	reported	MedicineITLab
rs6073431	20	44411929	T	C	0.531938	0.047015	0.00647318	ukb-ppp-FUT3_FUT5-OID21013	3.78443e-13	33962	FUT3_FUT5_P21217_Q11128_OID21013_v1_Neurology || id:ukb-ppp-FUT3_FUT5-OID21013	TRUE	reported	MedicineITLab
rs2106854	5	132433482	T	C	0.185377	-0.0559696	0.00820768	ukb-ppp-FUT3_FUT5-OID21013	9.15588e-12	33962	FUT3_FUT5_P21217_Q11128_OID21013_v1_Neurology || id:ukb-ppp-FUT3_FUT5-OID21013	TRUE	reported	MedicineITLab
rs11244061	9	133278537	T	C	0.115597	-0.0583471	0.00992387	ukb-ppp-FUT3_FUT5-OID21013	4.11585e-09	33962	FUT3_FUT5_P21217_Q11128_OID21013_v1_Neurology || id:ukb-ppp-FUT3_FUT5-OID21013	TRUE	reported	MedicineITLab
rs28601761	8	125487789	G	C	0.419187	0.0709876	0.00647868	ukb-ppp-FUT3_FUT5-OID21013	6.14328e-28	33962	FUT3_FUT5_P21217_Q11128_OID21013_v1_Neurology || id:ukb-ppp-FUT3_FUT5-OID21013	TRUE	reported	MedicineITLab
rs28714450	8	9920045	T	C	0.673476	-0.0417615	0.00676911	ukb-ppp-FUT3_FUT5-OID21013	6.85425e-10	33962	FUT3_FUT5_P21217_Q11128_OID21013_v1_Neurology || id:ukb-ppp-FUT3_FUT5-OID21013	TRUE	reported	MedicineITLab
rs62542743	9	33385243	A	C	0.0534126	0.10076	0.0143925	ukb-ppp-FUT3_FUT5-OID21013	2.54449e-12	33962	FUT3_FUT5_P21217_Q11128_OID21013_v1_Neurology || id:ukb-ppp-FUT3_FUT5-OID21013	TRUE	reported	MedicineITLab
rs28891435	6	32673464	G	A	0.262591	-0.0612101	0.0094939	ukb-ppp-GABARAPL1-OID31253	1.13854e-10	33335	GABARAPL1_Q9H0R8_OID31253_v1_Oncology_II || id:ukb-ppp-GABARAPL1-OID31253	TRUE	reported	MedicineITLab
rs7080386	10	63288546	A	C	0.411781	-0.0333862	0.0048395	ukb-ppp-GC-OID30780	5.24928e-12	33995	GC_P02774_OID30780_v1_Inflammation_II || id:ukb-ppp-GC-OID30780	TRUE	reported	MedicineITLab
rs145892521	4	71690739	G	A	0.0217077	-0.381549	0.0263489	ukb-ppp-GC-OID30780	1.6062e-47	33995	GC_P02774_OID30780_v1_Inflammation_II || id:ukb-ppp-GC-OID30780	TRUE	reported	MedicineITLab
rs544880695	4	71832334	C	T	0.0148596	-0.425891	0.0326405	ukb-ppp-GC-OID30780	6.53131e-39	33995	GC_P02774_OID30780_v1_Inflammation_II || id:ukb-ppp-GC-OID30780	TRUE	reported	MedicineITLab
rs12508519	4	71937829	C	T	0.0259756	-0.260541	0.0244012	ukb-ppp-GC-OID30780	1.29897e-26	33995	GC_P02774_OID30780_v1_Inflammation_II || id:ukb-ppp-GC-OID30780	TRUE	reported	MedicineITLab
rs72645662	4	71815851	T	C	0.0244607	0.876885	0.0248578	ukb-ppp-GC-OID30780	1e-200	33995	GC_P02774_OID30780_v1_Inflammation_II || id:ukb-ppp-GC-OID30780	TRUE	reported	MedicineITLab
rs113928144	4	71562682	T	C	0.0260245	-0.29637	0.0265012	ukb-ppp-GC-OID30780	4.9238e-29	33995	GC_P02774_OID30780_v1_Inflammation_II || id:ukb-ppp-GC-OID30780	TRUE	reported	MedicineITLab
rs329965	19	52553700	A	G	0.292075	0.0336604	0.00524559	ukb-ppp-GC-OID30780	1.39072e-10	33995	GC_P02774_OID30780_v1_Inflammation_II || id:ukb-ppp-GC-OID30780	TRUE	reported	MedicineITLab
rs114398069	4	71991415	A	G	0.0219444	-0.361882	0.0258101	ukb-ppp-GC-OID30780	1.16038e-44	33995	GC_P02774_OID30780_v1_Inflammation_II || id:ukb-ppp-GC-OID30780	TRUE	reported	MedicineITLab
rs148189294	4	71575200	A	G	0.0391725	0.817705	0.020991	ukb-ppp-GC-OID30780	1e-200	33995	GC_P02774_OID30780_v1_Inflammation_II || id:ukb-ppp-GC-OID30780	TRUE	reported	MedicineITLab
rs78774437	4	71581987	C	T	0.0261509	-0.154149	0.0236253	ukb-ppp-GC-OID30780	6.8124e-11	33995	GC_P02774_OID30780_v1_Inflammation_II || id:ukb-ppp-GC-OID30780	TRUE	reported	MedicineITLab
rs113791741	4	71394578	G	A	0.0253513	-0.151007	0.0241638	ukb-ppp-GC-OID30780	4.12344e-10	33995	GC_P02774_OID30780_v1_Inflammation_II || id:ukb-ppp-GC-OID30780	TRUE	reported	MedicineITLab
rs1260326	2	27508073	C	T	0.608384	-0.0332534	0.00487684	ukb-ppp-GC-OID30780	9.19179e-12	33995	GC_P02774_OID30780_v1_Inflammation_II || id:ukb-ppp-GC-OID30780	TRUE	reported	MedicineITLab
rs10426161	19	53194155	T	A	0.251964	-0.0321656	0.00548042	ukb-ppp-GC-OID30780	4.37956e-09	33995	GC_P02774_OID30780_v1_Inflammation_II || id:ukb-ppp-GC-OID30780	TRUE	reported	MedicineITLab
rs2517801	6	29909996	C	T	0.612262	0.0303102	0.00519062	ukb-ppp-GC-OID30780	5.23854e-09	33995	GC_P02774_OID30780_v1_Inflammation_II || id:ukb-ppp-GC-OID30780	TRUE	reported	MedicineITLab
rs144407047	4	71749051	C	A	0.0285324	-0.452142	0.0234246	ukb-ppp-GC-OID30780	5.16654e-83	33995	GC_P02774_OID30780_v1_Inflammation_II || id:ukb-ppp-GC-OID30780	TRUE	reported	MedicineITLab
rs116534051	4	71761808	A	G	0.0218858	-0.328324	0.0272781	ukb-ppp-GC-OID30780	2.29298e-33	33995	GC_P02774_OID30780_v1_Inflammation_II || id:ukb-ppp-GC-OID30780	TRUE	reported	MedicineITLab
rs114372900	4	71624002	T	G	0.0157102	-0.349782	0.0328404	ukb-ppp-GC-OID30780	1.72544e-26	33995	GC_P02774_OID30780_v1_Inflammation_II || id:ukb-ppp-GC-OID30780	TRUE	reported	MedicineITLab
rs72651860	4	71626320	A	G	0.0101412	0.859638	0.0400539	ukb-ppp-GC-OID30780	3.52371e-102	33995	GC_P02774_OID30780_v1_Inflammation_II || id:ukb-ppp-GC-OID30780	TRUE	reported	MedicineITLab
rs115280883	4	72265216	T	C	0.0105765	0.622281	0.0390875	ukb-ppp-GC-OID30780	4.58775e-57	33995	GC_P02774_OID30780_v1_Inflammation_II || id:ukb-ppp-GC-OID30780	TRUE	reported	MedicineITLab
rs114737000	4	71783222	G	A	0.032557	0.915933	0.0215301	ukb-ppp-GC-OID30780	1e-200	33995	GC_P02774_OID30780_v1_Inflammation_II || id:ukb-ppp-GC-OID30780	TRUE	reported	MedicineITLab
rs6843222	4	71804227	T	C	0.0119848	-0.212025	0.0349322	ukb-ppp-GC-OID30780	1.28212e-09	33995	GC_P02774_OID30780_v1_Inflammation_II || id:ukb-ppp-GC-OID30780	TRUE	reported	MedicineITLab
rs394416	19	11831800	C	A	0.414079	-0.0324821	0.00484983	ukb-ppp-GC-OID30780	2.11934e-11	33995	GC_P02774_OID30780_v1_Inflammation_II || id:ukb-ppp-GC-OID30780	TRUE	reported	MedicineITLab
rs115050441	4	71729351	T	G	0.0121875	0.970215	0.0367613	ukb-ppp-GC-OID30780	1.6788e-153	33995	GC_P02774_OID30780_v1_Inflammation_II || id:ukb-ppp-GC-OID30780	TRUE	reported	MedicineITLab
rs114835516	4	71798309	A	G	0.0229288	-0.445868	0.0259356	ukb-ppp-GC-OID30780	3.08248e-66	33995	GC_P02774_OID30780_v1_Inflammation_II || id:ukb-ppp-GC-OID30780	TRUE	reported	MedicineITLab
rs75980237	4	71724663	G	T	0.0531967	0.939417	0.0172408	ukb-ppp-GC-OID30780	1e-200	33995	GC_P02774_OID30780_v1_Inflammation_II || id:ukb-ppp-GC-OID30780	TRUE	reported	MedicineITLab
rs28601761	8	125487789	G	C	0.419209	-0.041542	0.00486498	ukb-ppp-GC-OID30780	1.35394e-17	33995	GC_P02774_OID30780_v1_Inflammation_II || id:ukb-ppp-GC-OID30780	TRUE	reported	MedicineITLab
rs7813278	8	9382591	A	T	0.0998488	-0.044834	0.00794423	ukb-ppp-GC-OID30780	1.66533e-08	33995	GC_P02774_OID30780_v1_Inflammation_II || id:ukb-ppp-GC-OID30780	TRUE	reported	MedicineITLab
rs28509371	22	24601879	C	T	0.337426	0.254153	0.00732924	ukb-ppp-GGT1-OID21075	1e-200	33627	GGT1_P19440_OID21075_v1_Neurology || id:ukb-ppp-GGT1-OID21075	TRUE	reported	MedicineITLab
rs4835265	4	145900258	A	C	0.156229	0.0899797	0.00936921	ukb-ppp-GGT1-OID21075	7.70726e-22	33627	GGT1_P19440_OID21075_v1_Neurology || id:ukb-ppp-GGT1-OID21075	TRUE	reported	MedicineITLab
rs151184170	14	103103795	T	C	0.24544	0.0761493	0.0079421	ukb-ppp-GGT1-OID21075	8.97635e-22	33627	GGT1_P19440_OID21075_v1_Neurology || id:ukb-ppp-GGT1-OID21075	TRUE	reported	MedicineITLab
rs4084164	11	62433986	G	A	0.607601	-0.0416657	0.00710465	ukb-ppp-GGT1-OID21075	4.50308e-09	33627	GGT1_P19440_OID21075_v1_Neurology || id:ukb-ppp-GGT1-OID21075	TRUE	reported	MedicineITLab
rs151068477	10	50882756	T	G	0.00827588	0.222863	0.0398607	ukb-ppp-GGT1-OID21075	2.2573e-08	33627	GGT1_P19440_OID21075_v1_Neurology || id:ukb-ppp-GGT1-OID21075	TRUE	reported	MedicineITLab
rs924204	1	16187431	G	A	0.589378	0.0642168	0.00692082	ukb-ppp-GGT1-OID21075	1.71435e-20	33627	GGT1_P19440_OID21075_v1_Neurology || id:ukb-ppp-GGT1-OID21075	TRUE	reported	MedicineITLab
rs10796939	1	155116319	T	C	0.388918	-0.0384747	0.00703719	ukb-ppp-GGT1-OID21075	4.56867e-08	33627	GGT1_P19440_OID21075_v1_Neurology || id:ukb-ppp-GGT1-OID21075	TRUE	reported	MedicineITLab
rs545595208	22	24885163	A	G	0.00757534	-0.389748	0.0455858	ukb-ppp-GGT1-OID21075	1.23339e-17	33627	GGT1_P19440_OID21075_v1_Neurology || id:ukb-ppp-GGT1-OID21075	TRUE	reported	MedicineITLab
rs7970695	12	120985573	A	G	0.62443	0.131914	0.0070591	ukb-ppp-GGT1-OID21075	6.30957e-78	33627	GGT1_P19440_OID21075_v1_Neurology || id:ukb-ppp-GGT1-OID21075	TRUE	reported	MedicineITLab
rs9272445	6	32637643	T	C	0.130885	-0.0597247	0.0105629	ukb-ppp-GGT1-OID21075	1.56556e-08	33627	GGT1_P19440_OID21075_v1_Neurology || id:ukb-ppp-GGT1-OID21075	TRUE	reported	MedicineITLab
rs2298608	11	58636994	T	C	0.239165	-0.051187	0.00797994	ukb-ppp-GGT1-OID21075	1.41325e-10	33627	GGT1_P19440_OID21075_v1_Neurology || id:ukb-ppp-GGT1-OID21075	TRUE	reported	MedicineITLab
rs4665972	2	27375230	C	T	0.608424	-0.0478171	0.00701306	ukb-ppp-GGT1-OID21075	9.21298e-12	33627	GGT1_P19440_OID21075_v1_Neurology || id:ukb-ppp-GGT1-OID21075	TRUE	reported	MedicineITLab
rs339969	15	60591082	A	C	0.616632	0.0442381	0.00700144	ukb-ppp-GGT1-OID21075	2.64229e-10	33627	GGT1_P19440_OID21075_v1_Neurology || id:ukb-ppp-GGT1-OID21075	TRUE	reported	MedicineITLab
rs8112983	19	48726268	C	T	0.537446	0.0460825	0.0068488	ukb-ppp-GGT1-OID21075	1.71356e-11	33627	GGT1_P19440_OID21075_v1_Neurology || id:ukb-ppp-GGT1-OID21075	TRUE	reported	MedicineITLab
rs4998040	18	58426767	A	G	0.788335	-0.0608715	0.00835639	ukb-ppp-GGT1-OID21075	3.22998e-13	33627	GGT1_P19440_OID21075_v1_Neurology || id:ukb-ppp-GGT1-OID21075	TRUE	reported	MedicineITLab
rs7784668	7	73631153	C	T	0.128938	-0.0608232	0.0101558	ukb-ppp-GGT1-OID21075	2.1113e-09	33627	GGT1_P19440_OID21075_v1_Neurology || id:ukb-ppp-GGT1-OID21075	TRUE	reported	MedicineITLab
rs62234042	22	24423262	T	C	0.0240295	-0.26503	0.024779	ukb-ppp-GGT5-OID20909	1.06537e-26	33436	GGT5_P36269_OID20909_v1_Neurology || id:ukb-ppp-GGT5-OID20909	TRUE	reported	MedicineITLab
rs74612335	11	126368738	C	T	0.133423	-0.103705	0.0108502	ukb-ppp-GGT5-OID20909	1.20171e-21	33436	GGT5_P36269_OID20909_v1_Neurology || id:ukb-ppp-GGT5-OID20909	TRUE	reported	MedicineITLab
rs117586336	22	24042251	G	C	0.0391886	0.328695	0.0198926	ukb-ppp-GGT5-OID20909	2.48657e-61	33436	GGT5_P36269_OID20909_v1_Neurology || id:ukb-ppp-GGT5-OID20909	TRUE	reported	MedicineITLab
rs74344271	22	24191140	A	G	0.022227	-0.238902	0.0268861	ukb-ppp-GGT5-OID20909	6.35185e-19	33436	GGT5_P36269_OID20909_v1_Neurology || id:ukb-ppp-GGT5-OID20909	TRUE	reported	MedicineITLab
rs5760275	22	24247481	G	C	0.207408	0.32935	0.00937619	ukb-ppp-GGT5-OID20909	1e-200	33436	GGT5_P36269_OID20909_v1_Neurology || id:ukb-ppp-GGT5-OID20909	TRUE	reported	MedicineITLab
rs2294922	22	43983685	C	G	0.207854	0.0542455	0.00932583	ukb-ppp-GGT5-OID20909	6.00247e-09	33436	GGT5_P36269_OID20909_v1_Neurology || id:ukb-ppp-GGT5-OID20909	TRUE	reported	MedicineITLab
rs55714927	17	7176997	T	C	0.194969	0.0701473	0.00929689	ukb-ppp-GGT5-OID20909	4.5144e-14	33436	GGT5_P36269_OID20909_v1_Neurology || id:ukb-ppp-GGT5-OID20909	TRUE	reported	MedicineITLab
rs573431210	17	69280242	G	T	0.0266995	0.157167	0.0229618	ukb-ppp-GGT5-OID20909	7.66479e-12	33436	GGT5_P36269_OID20909_v1_Neurology || id:ukb-ppp-GGT5-OID20909	TRUE	reported	MedicineITLab
rs191596061	22	24424023	A	G	0.0152932	-0.256072	0.0314016	ukb-ppp-GGT5-OID20909	3.49945e-16	33436	GGT5_P36269_OID20909_v1_Neurology || id:ukb-ppp-GGT5-OID20909	TRUE	reported	MedicineITLab
rs4841133	8	9326154	G	A	0.908147	-0.0805259	0.0127326	ukb-ppp-GGT5-OID20909	2.54214e-10	33436	GGT5_P36269_OID20909_v1_Neurology || id:ukb-ppp-GGT5-OID20909	TRUE	reported	MedicineITLab
rs28929474	14	94378610	T	C	0.0207239	0.167257	0.0260901	ukb-ppp-GLA-OID30594	1.448e-10	33126	GLA_P06280_OID30594_v1_Inflammation_II || id:ukb-ppp-GLA-OID30594	TRUE	reported	MedicineITLab
rs11650885	17	57007904	T	C	0.460816	-0.0625268	0.00754435	ukb-ppp-GLA-OID30594	1.15266e-16	33126	GLA_P06280_OID30594_v1_Inflammation_II || id:ukb-ppp-GLA-OID30594	TRUE	reported	MedicineITLab
rs2559851	12	101699211	A	C	0.586786	0.0567289	0.00763071	ukb-ppp-GLA-OID30594	1.05124e-13	33126	GLA_P06280_OID30594_v1_Inflammation_II || id:ukb-ppp-GLA-OID30594	TRUE	reported	MedicineITLab
rs1260326	2	27508073	C	T	0.608072	-0.0680377	0.00761786	ukb-ppp-GLA-OID30594	4.20824e-19	33126	GLA_P06280_OID30594_v1_Inflammation_II || id:ukb-ppp-GLA-OID30594	TRUE	reported	MedicineITLab
rs9414801	10	63389329	A	G	0.533356	-0.0455617	0.00715858	ukb-ppp-GLB1-OID20949	1.95767e-10	33436	GLB1_P16278_OID20949_v1_Neurology || id:ukb-ppp-GLB1-OID20949	TRUE	reported	MedicineITLab
rs7225002	17	46111701	G	A	0.41682	0.0496051	0.00724805	ukb-ppp-GLB1-OID20949	7.70549e-12	33436	GLB1_P16278_OID20949_v1_Neurology || id:ukb-ppp-GLB1-OID20949	TRUE	reported	MedicineITLab
rs11111354	12	102728017	G	C	0.0225412	-0.157961	0.0256012	ukb-ppp-GLB1-OID20949	6.82574e-10	33436	GLB1_P16278_OID20949_v1_Neurology || id:ukb-ppp-GLB1-OID20949	TRUE	reported	MedicineITLab
rs10778152	12	101831973	G	A	0.288248	-0.287642	0.00807395	ukb-ppp-GLB1-OID20949	1e-200	33436	GLB1_P16278_OID20949_v1_Neurology || id:ukb-ppp-GLB1-OID20949	TRUE	reported	MedicineITLab
rs117230571	13	41114931	G	A	0.0765464	0.104781	0.013554	ukb-ppp-GLB1-OID20949	1.07029e-14	33436	GLB1_P16278_OID20949_v1_Neurology || id:ukb-ppp-GLB1-OID20949	TRUE	reported	MedicineITLab
rs112635299	14	94371805	T	G	0.0217131	0.214787	0.0244868	ukb-ppp-GLB1-OID20949	1.76279e-18	33436	GLB1_P16278_OID20949_v1_Neurology || id:ukb-ppp-GLB1-OID20949	TRUE	reported	MedicineITLab
rs687339	3	136213517	T	C	0.77077	0.068806	0.00862054	ukb-ppp-GLB1-OID20949	1.44411e-15	33436	GLB1_P16278_OID20949_v1_Neurology || id:ukb-ppp-GLB1-OID20949	TRUE	reported	MedicineITLab
rs11105328	12	89548613	G	A	0.163889	0.0567475	0.00988721	ukb-ppp-GLB1-OID20949	9.49642e-09	33436	GLB1_P16278_OID20949_v1_Neurology || id:ukb-ppp-GLB1-OID20949	TRUE	reported	MedicineITLab
rs58542926	19	19268740	T	C	0.0754875	0.198261	0.013518	ukb-ppp-GLB1-OID20949	1.05657e-48	33436	GLB1_P16278_OID20949_v1_Neurology || id:ukb-ppp-GLB1-OID20949	TRUE	reported	MedicineITLab
rs10922137	1	196848833	A	G	0.281937	0.050161	0.00836664	ukb-ppp-GLB1-OID20949	2.03039e-09	33436	GLB1_P16278_OID20949_v1_Neurology || id:ukb-ppp-GLB1-OID20949	TRUE	reported	MedicineITLab
rs187429064	19	19269704	G	A	0.0136295	0.227005	0.0322943	ukb-ppp-GLB1-OID20949	2.07683e-12	33436	GLB1_P16278_OID20949_v1_Neurology || id:ukb-ppp-GLB1-OID20949	TRUE	reported	MedicineITLab
rs3747207	22	43928975	A	G	0.215594	0.0523042	0.0086327	ukb-ppp-GLB1-OID20949	1.37107e-09	33436	GLB1_P16278_OID20949_v1_Neurology || id:ukb-ppp-GLB1-OID20949	TRUE	reported	MedicineITLab
rs7637133	3	33097271	A	C	0.616044	0.228402	0.00739119	ukb-ppp-GLB1-OID20949	1e-200	33436	GLB1_P16278_OID20949_v1_Neurology || id:ukb-ppp-GLB1-OID20949	TRUE	reported	MedicineITLab
rs114165349	1	26695422	C	G	0.0231655	0.177298	0.0237959	ukb-ppp-GLB1-OID20949	9.28111e-14	33436	GLB1_P16278_OID20949_v1_Neurology || id:ukb-ppp-GLB1-OID20949	TRUE	reported	MedicineITLab
rs35993554	14	92895502	T	C	0.179938	-0.0520539	0.00935312	ukb-ppp-GLB1-OID20949	2.61535e-08	33436	GLB1_P16278_OID20949_v1_Neurology || id:ukb-ppp-GLB1-OID20949	TRUE	reported	MedicineITLab
rs7650543	3	33001221	T	C	0.518225	-0.0897233	0.00738457	ukb-ppp-GLB1-OID20949	5.72928e-34	33436	GLB1_P16278_OID20949_v1_Neurology || id:ukb-ppp-GLB1-OID20949	TRUE	reported	MedicineITLab
rs11242113	5	132441542	A	G	0.185646	0.0506722	0.00923585	ukb-ppp-GLB1-OID20949	4.10062e-08	33436	GLB1_P16278_OID20949_v1_Neurology || id:ukb-ppp-GLB1-OID20949	TRUE	reported	MedicineITLab
rs6602639	10	13185100	G	C	0.78423	-0.0482222	0.00864116	ukb-ppp-GLB1-OID20949	2.398e-08	33436	GLB1_P16278_OID20949_v1_Neurology || id:ukb-ppp-GLB1-OID20949	TRUE	reported	MedicineITLab
rs11045597	12	20915765	T	C	0.302752	0.0499339	0.0079399	ukb-ppp-GLB1-OID20949	3.19536e-10	33436	GLB1_P16278_OID20949_v1_Neurology || id:ukb-ppp-GLB1-OID20949	TRUE	reported	MedicineITLab
rs9457800	6	159990715	T	C	0.135073	-0.0710019	0.0104307	ukb-ppp-GLB1-OID20949	9.96552e-12	33436	GLB1_P16278_OID20949_v1_Neurology || id:ukb-ppp-GLB1-OID20949	TRUE	reported	MedicineITLab
rs10778141	12	101699457	A	G	0.178118	-0.0939547	0.00962424	ukb-ppp-GLB1-OID20949	1.63418e-22	33436	GLB1_P16278_OID20949_v1_Neurology || id:ukb-ppp-GLB1-OID20949	TRUE	reported	MedicineITLab
rs12972970	19	44884339	A	G	0.149594	-0.0693932	0.0101067	ukb-ppp-GLB1-OID20949	6.60085e-12	33436	GLB1_P16278_OID20949_v1_Neurology || id:ukb-ppp-GLB1-OID20949	TRUE	reported	MedicineITLab
rs1293303	8	11862718	C	G	0.445631	0.0744681	0.00721798	ukb-ppp-GLB1-OID20949	5.90201e-25	33436	GLB1_P16278_OID20949_v1_Neurology || id:ukb-ppp-GLB1-OID20949	TRUE	reported	MedicineITLab
rs116152387	5	151442291	A	G	0.0229594	0.44249	0.0270815	ukb-ppp-GM2A-OID30413	5.19637e-60	33104	GM2A_P17900_OID30413_v1_Cardiometabolic_II || id:ukb-ppp-GM2A-OID30413	TRUE	reported	MedicineITLab
rs248452	5	151199789	A	G	0.408948	0.311974	0.00759579	ukb-ppp-GM2A-OID30413	1e-200	33104	GM2A_P17900_OID30413_v1_Cardiometabolic_II || id:ukb-ppp-GM2A-OID30413	TRUE	reported	MedicineITLab
rs10025351	4	76472942	T	C	0.456569	0.0411239	0.00642516	ukb-ppp-GM2A-OID30413	1.54914e-10	33104	GM2A_P17900_OID30413_v1_Cardiometabolic_II || id:ukb-ppp-GM2A-OID30413	TRUE	reported	MedicineITLab
rs12986064	19	54251270	C	T	0.507366	-0.0389473	0.00664132	ukb-ppp-GM2A-OID30413	4.50796e-09	33104	GM2A_P17900_OID30413_v1_Cardiometabolic_II || id:ukb-ppp-GM2A-OID30413	TRUE	reported	MedicineITLab
rs4484410	5	151281436	A	G	0.0413308	-0.401806	0.0189639	ukb-ppp-GM2A-OID30413	1.23282e-99	33104	GM2A_P17900_OID30413_v1_Cardiometabolic_II || id:ukb-ppp-GM2A-OID30413	TRUE	reported	MedicineITLab
rs78605922	5	151293746	A	G	0.012793	-0.382371	0.0330524	ukb-ppp-GM2A-OID30413	5.94155e-31	33104	GM2A_P17900_OID30413_v1_Cardiometabolic_II || id:ukb-ppp-GM2A-OID30413	TRUE	reported	MedicineITLab
rs62382335	5	151045471	A	T	0.0646869	-0.0833245	0.0151151	ukb-ppp-GM2A-OID30413	3.53419e-08	33104	GM2A_P17900_OID30413_v1_Cardiometabolic_II || id:ukb-ppp-GM2A-OID30413	TRUE	reported	MedicineITLab
rs147959047	5	151354555	T	C	0.0100135	-0.26416	0.0376135	ukb-ppp-GM2A-OID30413	2.1712e-12	33104	GM2A_P17900_OID30413_v1_Cardiometabolic_II || id:ukb-ppp-GM2A-OID30413	TRUE	reported	MedicineITLab
rs76177397	5	151485810	C	T	0.0288032	0.385164	0.0221747	ukb-ppp-GM2A-OID30413	1.40346e-67	33104	GM2A_P17900_OID30413_v1_Cardiometabolic_II || id:ukb-ppp-GM2A-OID30413	TRUE	reported	MedicineITLab
rs77924615	16	20381010	A	G	0.196672	-0.0640934	0.00817943	ukb-ppp-GM2A-OID30413	4.65372e-15	33104	GM2A_P17900_OID30413_v1_Cardiometabolic_II || id:ukb-ppp-GM2A-OID30413	TRUE	reported	MedicineITLab
rs62379670	5	151135962	T	C	0.11618	-0.136919	0.0117057	ukb-ppp-GM2A-OID30413	1.32312e-31	33104	GM2A_P17900_OID30413_v1_Cardiometabolic_II || id:ukb-ppp-GM2A-OID30413	TRUE	reported	MedicineITLab
rs10265221	7	151717243	C	T	0.286922	0.0390109	0.0070827	ukb-ppp-GM2A-OID30413	3.63111e-08	33104	GM2A_P17900_OID30413_v1_Cardiometabolic_II || id:ukb-ppp-GM2A-OID30413	TRUE	reported	MedicineITLab
rs2294915	22	43945024	T	C	0.232038	0.059297	0.00888239	ukb-ppp-GPD1-OID31358	2.45923e-11	33777	GPD1_P21695_OID31358_v1_Oncology_II || id:ukb-ppp-GPD1-OID31358	TRUE	reported	MedicineITLab
rs140620593	12	50923648	C	G	0.00940436	-0.414673	0.0398184	ukb-ppp-GPD1-OID31358	2.13796e-25	33777	GPD1_P21695_OID31358_v1_Oncology_II || id:ukb-ppp-GPD1-OID31358	TRUE	reported	MedicineITLab
rs7896518	10	63344740	G	A	0.423961	0.0502211	0.00751169	ukb-ppp-GRHPR-OID30289	2.29774e-11	33942	GRHPR_Q9UBQ7_OID30289_v1_Cardiometabolic_II || id:ukb-ppp-GRHPR-OID30289	TRUE	reported	MedicineITLab
rs10774624	12	111395984	A	G	0.513088	-0.045571	0.00737737	ukb-ppp-GRHPR-OID30289	6.52755e-10	33942	GRHPR_Q9UBQ7_OID30289_v1_Cardiometabolic_II || id:ukb-ppp-GRHPR-OID30289	TRUE	reported	MedicineITLab
rs6580980	12	54298277	G	A	0.564275	0.0420613	0.00741985	ukb-ppp-GRHPR-OID30289	1.4384e-08	33942	GRHPR_Q9UBQ7_OID30289_v1_Cardiometabolic_II || id:ukb-ppp-GRHPR-OID30289	TRUE	reported	MedicineITLab
rs1354034	3	56815721	C	T	0.604472	0.0568237	0.00747703	ukb-ppp-GRHPR-OID30289	2.9662e-14	33942	GRHPR_Q9UBQ7_OID30289_v1_Cardiometabolic_II || id:ukb-ppp-GRHPR-OID30289	TRUE	reported	MedicineITLab
rs892090	19	55027704	G	T	0.83423	0.0552851	0.00992479	ukb-ppp-GRHPR-OID30289	2.54144e-08	33942	GRHPR_Q9UBQ7_OID30289_v1_Cardiometabolic_II || id:ukb-ppp-GRHPR-OID30289	TRUE	reported	MedicineITLab
rs342298	7	106733200	T	C	0.454518	-0.0507695	0.00737197	ukb-ppp-GRHPR-OID30289	5.70558e-12	33942	GRHPR_Q9UBQ7_OID30289_v1_Cardiometabolic_II || id:ukb-ppp-GRHPR-OID30289	TRUE	reported	MedicineITLab
rs6993770	8	105569300	T	A	0.286592	-0.0589154	0.00811042	ukb-ppp-GRHPR-OID30289	3.75405e-13	33942	GRHPR_Q9UBQ7_OID30289_v1_Cardiometabolic_II || id:ukb-ppp-GRHPR-OID30289	TRUE	reported	MedicineITLab
rs4878690	9	37422659	T	C	0.326343	0.26902	0.00798506	ukb-ppp-GRHPR-OID30289	1e-200	33942	GRHPR_Q9UBQ7_OID30289_v1_Cardiometabolic_II || id:ukb-ppp-GRHPR-OID30289	TRUE	reported	MedicineITLab
rs10814612	9	37731809	G	T	0.133502	0.0641796	0.0110749	ukb-ppp-GRHPR-OID30289	6.8292e-09	33942	GRHPR_Q9UBQ7_OID30289_v1_Cardiometabolic_II || id:ukb-ppp-GRHPR-OID30289	TRUE	reported	MedicineITLab
rs3758225	9	37489082	A	G	0.21997	0.0835157	0.00894954	ukb-ppp-GRHPR-OID30289	1.0404e-20	33942	GRHPR_Q9UBQ7_OID30289_v1_Cardiometabolic_II || id:ukb-ppp-GRHPR-OID30289	TRUE	reported	MedicineITLab
rs55829291	1	109732361	T	G	0.0258201	-0.204266	0.0244428	ukb-ppp-GSTM4-OID30164	6.43724e-17	32862	GSTM4_Q03013_OID30164_v1_Cardiometabolic_II || id:ukb-ppp-GSTM4-OID30164	TRUE	reported	MedicineITLab
rs2244917	14	105881132	C	G	0.399274	0.0583338	0.00914336	ukb-ppp-GSTM4-OID30164	1.77194e-10	32862	GSTM4_Q03013_OID30164_v1_Cardiometabolic_II || id:ukb-ppp-GSTM4-OID30164	TRUE	reported	MedicineITLab
rs547470413	1	109375038	A	G	0.0134699	0.217747	0.0396978	ukb-ppp-GSTM4-OID30164	4.13219e-08	32862	GSTM4_Q03013_OID30164_v1_Cardiometabolic_II || id:ukb-ppp-GSTM4-OID30164	TRUE	reported	MedicineITLab
rs36209093	1	109687165	T	C	0.677155	-0.370714	0.009249	ukb-ppp-GSTM4-OID30164	1e-200	32862	GSTM4_Q03013_OID30164_v1_Cardiometabolic_II || id:ukb-ppp-GSTM4-OID30164	TRUE	reported	MedicineITLab
rs36209416	1	109711353	T	C	0.0255441	0.185009	0.0250266	ukb-ppp-GSTM4-OID30164	1.44079e-13	32862	GSTM4_Q03013_OID30164_v1_Cardiometabolic_II || id:ukb-ppp-GSTM4-OID30164	TRUE	reported	MedicineITLab
rs190627972	14	105895518	C	T	0.160781	0.14716	0.0110175	ukb-ppp-HADH-OID30132	1.07895e-40	32862	HADH_Q16836_OID30132_v1_Cardiometabolic_II || id:ukb-ppp-HADH-OID30132	TRUE	reported	MedicineITLab
rs9469112	6	32447376	T	C	0.177125	-0.0614965	0.0101294	ukb-ppp-HADH-OID30132	1.2706e-09	32862	HADH_Q16836_OID30132_v1_Cardiometabolic_II || id:ukb-ppp-HADH-OID30132	TRUE	reported	MedicineITLab
rs17038246	4	107978592	T	C	0.0809598	0.105739	0.0139974	ukb-ppp-HADH-OID30132	4.21405e-14	32862	HADH_Q16836_OID30132_v1_Cardiometabolic_II || id:ukb-ppp-HADH-OID30132	TRUE	reported	MedicineITLab
rs11242109	5	132341354	T	G	0.481213	-0.0428163	0.0076916	ukb-ppp-HMGCL-OID30214	2.59723e-08	33042	HMGCL_P35914_OID30214_v1_Cardiometabolic_II || id:ukb-ppp-HMGCL-OID30214	TRUE	reported	MedicineITLab
rs6993770	8	105569300	T	A	0.286575	-0.0553865	0.00847311	ukb-ppp-HMGCL-OID30214	6.28782e-11	33042	HMGCL_P35914_OID30214_v1_Cardiometabolic_II || id:ukb-ppp-HMGCL-OID30214	TRUE	reported	MedicineITLab
rs4774170	14	106657162	C	T	0.355353	-0.0485669	0.00828581	ukb-ppp-HMGCS1-OID30157	4.58828e-09	32862	HMGCS1_Q01581_OID30157_v1_Cardiometabolic_II || id:ukb-ppp-HMGCS1-OID30157	TRUE	reported	MedicineITLab
rs47219	1	196629197	T	A	0.233184	-0.0582394	0.00832675	ukb-ppp-HPGDS-OID21266	2.66686e-12	32907	HPGDS_O60760_OID21266_v1_Oncology || id:ukb-ppp-HPGDS-OID21266	TRUE	reported	MedicineITLab
rs2230199	19	6718376	C	G	0.216792	0.0477158	0.00862506	ukb-ppp-HPGDS-OID21266	3.16191e-08	32907	HPGDS_O60760_OID21266_v1_Oncology || id:ukb-ppp-HPGDS-OID21266	TRUE	reported	MedicineITLab
rs1075063	12	24826461	C	T	0.566851	0.0405163	0.007124	ukb-ppp-HPGDS-OID21266	1.29065e-08	32907	HPGDS_O60760_OID21266_v1_Oncology || id:ukb-ppp-HPGDS-OID21266	TRUE	reported	MedicineITLab
rs116186861	4	93206159	G	A	0.0183683	-0.194815	0.029189	ukb-ppp-HPGDS-OID21266	2.48485e-11	32907	HPGDS_O60760_OID21266_v1_Oncology || id:ukb-ppp-HPGDS-OID21266	TRUE	reported	MedicineITLab
rs72747142	15	56822035	A	C	0.0765226	0.0779806	0.0131911	ukb-ppp-HPGDS-OID21266	3.38805e-09	32907	HPGDS_O60760_OID21266_v1_Oncology || id:ukb-ppp-HPGDS-OID21266	TRUE	reported	MedicineITLab
rs9910265	17	59880725	A	G	0.238525	0.0452938	0.00820123	ukb-ppp-HPGDS-OID21266	3.33626e-08	32907	HPGDS_O60760_OID21266_v1_Oncology || id:ukb-ppp-HPGDS-OID21266	TRUE	reported	MedicineITLab
rs10049841	4	93923416	T	C	0.5166	0.0692015	0.00881894	ukb-ppp-HPGDS-OID21266	4.26383e-15	32907	HPGDS_O60760_OID21266_v1_Oncology || id:ukb-ppp-HPGDS-OID21266	TRUE	reported	MedicineITLab
rs113634144	4	94095004	T	G	0.261564	-0.22234	0.00878452	ukb-ppp-HPGDS-OID21266	2.45471e-141	32907	HPGDS_O60760_OID21266_v1_Oncology || id:ukb-ppp-HPGDS-OID21266	TRUE	reported	MedicineITLab
rs10774624	12	111395984	A	G	0.513073	0.0407813	0.0070564	ukb-ppp-HPGDS-OID21266	7.49981e-09	32907	HPGDS_O60760_OID21266_v1_Oncology || id:ukb-ppp-HPGDS-OID21266	TRUE	reported	MedicineITLab
rs75641776	4	94582587	C	T	0.0316498	-0.139357	0.0220119	ukb-ppp-HPGDS-OID21266	2.43618e-10	32907	HPGDS_O60760_OID21266_v1_Oncology || id:ukb-ppp-HPGDS-OID21266	TRUE	reported	MedicineITLab
rs72663742	4	94071981	G	T	0.0386212	-1.07182	0.020078	ukb-ppp-HPGDS-OID21266	1e-200	32907	HPGDS_O60760_OID21266_v1_Oncology || id:ukb-ppp-HPGDS-OID21266	TRUE	reported	MedicineITLab
rs12203592	6	396321	T	C	0.217887	-0.0526649	0.00870725	ukb-ppp-HPGDS-OID21266	1.46295e-09	32907	HPGDS_O60760_OID21266_v1_Oncology || id:ukb-ppp-HPGDS-OID21266	TRUE	reported	MedicineITLab
rs715	2	210678331	C	T	0.308674	-0.0494491	0.00764866	ukb-ppp-HPGDS-OID21266	1.01253e-10	32907	HPGDS_O60760_OID21266_v1_Oncology || id:ukb-ppp-HPGDS-OID21266	TRUE	reported	MedicineITLab
rs112233105	4	94975291	C	T	0.00945088	-0.224769	0.0397492	ukb-ppp-HPGDS-OID21266	1.56131e-08	32907	HPGDS_O60760_OID21266_v1_Oncology || id:ukb-ppp-HPGDS-OID21266	TRUE	reported	MedicineITLab
rs4699832	4	94396242	G	T	0.981684	0.270727	0.0308914	ukb-ppp-HPGDS-OID21266	1.88756e-18	32907	HPGDS_O60760_OID21266_v1_Oncology || id:ukb-ppp-HPGDS-OID21266	TRUE	reported	MedicineITLab
rs143885063	4	94627146	A	C	0.0232403	0.318596	0.0279112	ukb-ppp-HPGDS-OID21266	3.53346e-30	32907	HPGDS_O60760_OID21266_v1_Oncology || id:ukb-ppp-HPGDS-OID21266	TRUE	reported	MedicineITLab
rs188796601	4	94481460	C	T	0.00923553	-0.374732	0.0430054	ukb-ppp-HPGDS-OID21266	2.94307e-18	32907	HPGDS_O60760_OID21266_v1_Oncology || id:ukb-ppp-HPGDS-OID21266	TRUE	reported	MedicineITLab
rs2398827	9	93144825	C	T	0.601608	0.0657379	0.00724077	ukb-ppp-HPGDS-OID21266	1.09724e-19	32907	HPGDS_O60760_OID21266_v1_Oncology || id:ukb-ppp-HPGDS-OID21266	TRUE	reported	MedicineITLab
rs587611953	9	133270004	A	C	0.161598	0.0653858	0.0105434	ukb-ppp-HPGDS-OID21266	5.58869e-10	32907	HPGDS_O60760_OID21266_v1_Oncology || id:ukb-ppp-HPGDS-OID21266	TRUE	reported	MedicineITLab
rs115585866	1	184748439	G	A	0.0219342	0.143343	0.0259221	ukb-ppp-HSD11B1-OID20575	3.20686e-08	33657	HSD11B1_P28845_OID20575_v1_Inflammation || id:ukb-ppp-HSD11B1-OID20575	TRUE	reported	MedicineITLab
rs56156922	16	56953457	C	T	0.324853	0.0540754	0.00800497	ukb-ppp-HSD11B1-OID20575	1.42626e-11	33657	HSD11B1_P28845_OID20575_v1_Inflammation || id:ukb-ppp-HSD11B1-OID20575	TRUE	reported	MedicineITLab
rs141887102	19	58565664	C	A	0.182566	0.0869412	0.00969315	ukb-ppp-HSD11B1-OID20575	2.98263e-19	33657	HSD11B1_P28845_OID20575_v1_Inflammation || id:ukb-ppp-HSD11B1-OID20575	TRUE	reported	MedicineITLab
rs340005	15	60585831	A	G	0.62253	0.0440653	0.00767898	ukb-ppp-HSD11B1-OID20575	9.55542e-09	33657	HSD11B1_P28845_OID20575_v1_Inflammation || id:ukb-ppp-HSD11B1-OID20575	TRUE	reported	MedicineITLab
rs1801689	17	66214462	C	A	0.0301126	0.444426	0.0218727	ukb-ppp-HSD11B1-OID20575	8.77607e-92	33657	HSD11B1_P28845_OID20575_v1_Inflammation || id:ukb-ppp-HSD11B1-OID20575	TRUE	reported	MedicineITLab
rs72692783	1	151831188	T	C	0.134305	0.0648584	0.0109905	ukb-ppp-HSD11B1-OID20575	3.60587e-09	33657	HSD11B1_P28845_OID20575_v1_Inflammation || id:ukb-ppp-HSD11B1-OID20575	TRUE	reported	MedicineITLab
rs12454712	18	63178651	C	T	0.378361	0.0450396	0.00770434	ukb-ppp-HSD11B1-OID20575	5.03501e-09	33657	HSD11B1_P28845_OID20575_v1_Inflammation || id:ukb-ppp-HSD11B1-OID20575	TRUE	reported	MedicineITLab
rs174576	11	61836038	A	C	0.352284	0.0749828	0.00778361	ukb-ppp-HSD11B1-OID20575	5.77697e-22	33657	HSD11B1_P28845_OID20575_v1_Inflammation || id:ukb-ppp-HSD11B1-OID20575	TRUE	reported	MedicineITLab
rs3816896	12	57801990	T	C	0.447515	-0.0436485	0.007519	ukb-ppp-HSD11B1-OID20575	6.43295e-09	33657	HSD11B1_P28845_OID20575_v1_Inflammation || id:ukb-ppp-HSD11B1-OID20575	TRUE	reported	MedicineITLab
rs78444298	1	184702964	A	G	0.0193719	0.249411	0.027348	ukb-ppp-HSD11B1-OID20575	7.51796e-20	33657	HSD11B1_P28845_OID20575_v1_Inflammation || id:ukb-ppp-HSD11B1-OID20575	TRUE	reported	MedicineITLab
rs57401795	16	329526	C	T	0.540374	0.0412418	0.00750696	ukb-ppp-HSD11B1-OID20575	3.93369e-08	33657	HSD11B1_P28845_OID20575_v1_Inflammation || id:ukb-ppp-HSD11B1-OID20575	TRUE	reported	MedicineITLab
rs150572292	1	196842004	A	T	0.544287	-0.0462495	0.00800512	ukb-ppp-HSD11B1-OID20575	7.58211e-09	33657	HSD11B1_P28845_OID20575_v1_Inflammation || id:ukb-ppp-HSD11B1-OID20575	TRUE	reported	MedicineITLab
rs7542235	1	196854483	G	A	0.194759	0.155517	0.00935898	ukb-ppp-HSD11B1-OID20575	5.25654e-62	33657	HSD11B1_P28845_OID20575_v1_Inflammation || id:ukb-ppp-HSD11B1-OID20575	TRUE	reported	MedicineITLab
rs58542926	19	19268740	T	C	0.0752147	0.227686	0.0141855	ukb-ppp-HSD11B1-OID20575	5.66109e-58	33657	HSD11B1_P28845_OID20575_v1_Inflammation || id:ukb-ppp-HSD11B1-OID20575	TRUE	reported	MedicineITLab
rs429358	19	44908684	C	T	0.155347	0.0587572	0.0103613	ukb-ppp-HSD11B1-OID20575	1.42089e-08	33657	HSD11B1_P28845_OID20575_v1_Inflammation || id:ukb-ppp-HSD11B1-OID20575	TRUE	reported	MedicineITLab
rs1076485	11	116901725	T	C	0.123588	0.109163	0.0113921	ukb-ppp-HSD11B1-OID20575	9.482e-22	33657	HSD11B1_P28845_OID20575_v1_Inflammation || id:ukb-ppp-HSD11B1-OID20575	TRUE	reported	MedicineITLab
rs1169294	12	120988791	A	G	0.308268	-0.0460171	0.00808296	ukb-ppp-HSD11B1-OID20575	1.24753e-08	33657	HSD11B1_P28845_OID20575_v1_Inflammation || id:ukb-ppp-HSD11B1-OID20575	TRUE	reported	MedicineITLab
rs182611493	19	19347579	G	A	0.0129006	0.304494	0.0354186	ukb-ppp-HSD11B1-OID20575	8.18088e-18	33657	HSD11B1_P28845_OID20575_v1_Inflammation || id:ukb-ppp-HSD11B1-OID20575	TRUE	reported	MedicineITLab
rs1358439	17	46142539	A	G	0.186352	0.0688893	0.0102045	ukb-ppp-HSD11B1-OID20575	1.46926e-11	33657	HSD11B1_P28845_OID20575_v1_Inflammation || id:ukb-ppp-HSD11B1-OID20575	TRUE	reported	MedicineITLab
rs28929474	14	94378610	T	C	0.0207238	0.656093	0.0263077	ukb-ppp-HSD11B1-OID20575	2.79898e-137	33657	HSD11B1_P28845_OID20575_v1_Inflammation || id:ukb-ppp-HSD11B1-OID20575	TRUE	reported	MedicineITLab
rs17580	14	94380925	A	T	0.0495588	0.196285	0.0172376	ukb-ppp-HSD11B1-OID20575	4.85065e-30	33657	HSD11B1_P28845_OID20575_v1_Inflammation || id:ukb-ppp-HSD11B1-OID20575	TRUE	reported	MedicineITLab
rs704	17	28367840	A	G	0.473245	-0.0409465	0.00748341	ukb-ppp-HSD11B1-OID20575	4.45913e-08	33657	HSD11B1_P28845_OID20575_v1_Inflammation || id:ukb-ppp-HSD11B1-OID20575	TRUE	reported	MedicineITLab
rs149062332	3	186623236	C	T	0.0113641	0.210046	0.0356858	ukb-ppp-HSD11B1-OID20575	3.95713e-09	33657	HSD11B1_P28845_OID20575_v1_Inflammation || id:ukb-ppp-HSD11B1-OID20575	TRUE	reported	MedicineITLab
rs695110	11	75745536	C	T	0.154241	0.0782699	0.0103797	ukb-ppp-HSD11B1-OID20575	4.67627e-14	33657	HSD11B1_P28845_OID20575_v1_Inflammation || id:ukb-ppp-HSD11B1-OID20575	TRUE	reported	MedicineITLab
rs10115817	9	83859676	C	T	0.245409	0.0493061	0.00893156	ukb-ppp-HSD11B1-OID20575	3.38166e-08	33657	HSD11B1_P28845_OID20575_v1_Inflammation || id:ukb-ppp-HSD11B1-OID20575	TRUE	reported	MedicineITLab
rs4240624	8	9326721	A	G	0.907888	0.169463	0.0129162	ukb-ppp-HSD11B1-OID20575	2.52058e-39	33657	HSD11B1_P28845_OID20575_v1_Inflammation || id:ukb-ppp-HSD11B1-OID20575	TRUE	reported	MedicineITLab
rs10416167	19	48907841	C	G	0.366793	-0.298254	0.00798317	ukb-ppp-HSD17B14-OID31098	1e-200	33853	HSD17B14_Q9BPX1_OID31098_v1_Neurology_II || id:ukb-ppp-HSD17B14-OID31098	TRUE	reported	MedicineITLab
rs3747207	22	43928975	A	G	0.21551	0.0474269	0.00713997	ukb-ppp-HSD17B14-OID31098	3.08532e-11	33853	HSD17B14_Q9BPX1_OID31098_v1_Neurology_II || id:ukb-ppp-HSD17B14-OID31098	TRUE	reported	MedicineITLab
rs151024690	19	48783029	A	G	0.0390804	-1.43913	0.0203157	ukb-ppp-HSD17B14-OID31098	1e-200	33853	HSD17B14_Q9BPX1_OID31098_v1_Neurology_II || id:ukb-ppp-HSD17B14-OID31098	TRUE	reported	MedicineITLab
rs149598519	19	48794010	C	G	0.0283444	0.327406	0.0241531	ukb-ppp-HSD17B14-OID31098	7.35699e-42	33853	HSD17B14_Q9BPX1_OID31098_v1_Neurology_II || id:ukb-ppp-HSD17B14-OID31098	TRUE	reported	MedicineITLab
rs147540796	19	48794238	T	C	0.0508449	0.740617	0.0187933	ukb-ppp-HSD17B14-OID31098	1e-200	33853	HSD17B14_Q9BPX1_OID31098_v1_Neurology_II || id:ukb-ppp-HSD17B14-OID31098	TRUE	reported	MedicineITLab
rs117646304	19	49202421	A	G	0.0245621	-0.160884	0.0244363	ukb-ppp-HSD17B14-OID31098	4.58564e-11	33853	HSD17B14_Q9BPX1_OID31098_v1_Neurology_II || id:ukb-ppp-HSD17B14-OID31098	TRUE	reported	MedicineITLab
rs10786572	10	99787483	A	G	0.561255	0.0349056	0.0059036	ukb-ppp-HSD17B14-OID31098	3.36775e-09	33853	HSD17B14_Q9BPX1_OID31098_v1_Neurology_II || id:ukb-ppp-HSD17B14-OID31098	TRUE	reported	MedicineITLab
rs148552194	19	48760070	A	G	0.0190543	-0.228126	0.0322806	ukb-ppp-HSD17B14-OID31098	1.58343e-12	33853	HSD17B14_Q9BPX1_OID31098_v1_Neurology_II || id:ukb-ppp-HSD17B14-OID31098	TRUE	reported	MedicineITLab
rs738171	22	45325403	C	T	0.891239	-0.103203	0.00949194	ukb-ppp-HSD17B14-OID31098	1.55561e-27	33853	HSD17B14_Q9BPX1_OID31098_v1_Neurology_II || id:ukb-ppp-HSD17B14-OID31098	TRUE	reported	MedicineITLab
rs55730499	6	160584578	T	C	0.0822113	0.086322	0.0107082	ukb-ppp-HSD17B14-OID31098	7.54918e-16	33853	HSD17B14_Q9BPX1_OID31098_v1_Neurology_II || id:ukb-ppp-HSD17B14-OID31098	TRUE	reported	MedicineITLab
rs9426828	1	154619013	A	G	0.47968	0.0354318	0.0058798	ukb-ppp-HSD17B14-OID31098	1.68039e-09	33853	HSD17B14_Q9BPX1_OID31098_v1_Neurology_II || id:ukb-ppp-HSD17B14-OID31098	TRUE	reported	MedicineITLab
rs77772024	19	48913817	A	G	0.0753479	-0.173451	0.0151347	ukb-ppp-HSD17B14-OID31098	2.08305e-30	33853	HSD17B14_Q9BPX1_OID31098_v1_Neurology_II || id:ukb-ppp-HSD17B14-OID31098	TRUE	reported	MedicineITLab
rs112875651	8	125494452	A	G	0.391237	-0.0613908	0.0061029	ukb-ppp-HSD17B14-OID31098	8.35988e-24	33853	HSD17B14_Q9BPX1_OID31098_v1_Neurology_II || id:ukb-ppp-HSD17B14-OID31098	TRUE	reported	MedicineITLab
rs7110845	11	120305040	G	A	0.580594	-0.0445723	0.0069031	ukb-ppp-HSDL2-OID30256	1.06898e-10	33042	HSDL2_Q6YN16_OID30256_v1_Cardiometabolic_II || id:ukb-ppp-HSDL2-OID30256	TRUE	reported	MedicineITLab
rs62180180	2	198985249	T	C	0.305248	-0.0738628	0.00739662	ukb-ppp-HSDL2-OID30256	1.75469e-23	33042	HSDL2_Q6YN16_OID30256_v1_Cardiometabolic_II || id:ukb-ppp-HSDL2-OID30256	TRUE	reported	MedicineITLab
rs72748084	9	111638985	C	T	0.032358	0.120957	0.0218663	ukb-ppp-HSDL2-OID30256	3.17212e-08	33042	HSDL2_Q6YN16_OID30256_v1_Cardiometabolic_II || id:ukb-ppp-HSDL2-OID30256	TRUE	reported	MedicineITLab
rs887464	6	31178143	T	C	0.454346	-0.0443083	0.00685882	ukb-ppp-HSDL2-OID30256	1.04672e-10	33042	HSDL2_Q6YN16_OID30256_v1_Cardiometabolic_II || id:ukb-ppp-HSDL2-OID30256	TRUE	reported	MedicineITLab
rs4602861	8	105578478	G	A	0.273852	-0.0493808	0.00770683	ukb-ppp-HSDL2-OID30256	1.48016e-10	33042	HSDL2_Q6YN16_OID30256_v1_Cardiometabolic_II || id:ukb-ppp-HSDL2-OID30256	TRUE	reported	MedicineITLab
rs12335593	9	112339421	C	T	0.297593	0.323985	0.0083574	ukb-ppp-HSDL2-OID30256	1e-200	33042	HSDL2_Q6YN16_OID30256_v1_Cardiometabolic_II || id:ukb-ppp-HSDL2-OID30256	TRUE	reported	MedicineITLab
rs10732372	9	112411654	G	A	0.874745	0.395098	0.0115737	ukb-ppp-HSDL2-OID30256	1e-200	33042	HSDL2_Q6YN16_OID30256_v1_Cardiometabolic_II || id:ukb-ppp-HSDL2-OID30256	TRUE	reported	MedicineITLab
rs113983541	9	112722989	T	A	0.105491	0.147968	0.0126534	ukb-ppp-HSDL2-OID30256	1.36899e-31	33042	HSDL2_Q6YN16_OID30256_v1_Cardiometabolic_II || id:ukb-ppp-HSDL2-OID30256	TRUE	reported	MedicineITLab
rs200889152	6	117186819	C	A	0.375433	0.0481908	0.00749165	ukb-ppp-IDI2-OID20823	1.25438e-10	32922	IDI2_Q9BXS1_OID20823_v1_Neurology || id:ukb-ppp-IDI2-OID20823	TRUE	reported	MedicineITLab
rs4408310	11	22199694	A	C	0.54036	0.0426642	0.00729648	ukb-ppp-IDI2-OID20823	4.99839e-09	32922	IDI2_Q9BXS1_OID20823_v1_Neurology || id:ukb-ppp-IDI2-OID20823	TRUE	reported	MedicineITLab
rs9285285	13	73536321	A	G	0.544603	0.0486543	0.0073153	ukb-ppp-IDI2-OID20823	2.91072e-11	32922	IDI2_Q9BXS1_OID20823_v1_Neurology || id:ukb-ppp-IDI2-OID20823	TRUE	reported	MedicineITLab
rs2387217	10	1070731	G	A	0.140423	0.254977	0.0108009	ukb-ppp-IDI2-OID20823	3.26588e-123	32922	IDI2_Q9BXS1_OID20823_v1_Neurology || id:ukb-ppp-IDI2-OID20823	TRUE	reported	MedicineITLab
rs35772020	10	817542	A	G	0.0793512	-0.54861	0.0139938	ukb-ppp-IDI2-OID20823	1e-200	32922	IDI2_Q9BXS1_OID20823_v1_Neurology || id:ukb-ppp-IDI2-OID20823	TRUE	reported	MedicineITLab
rs143702439	10	938073	G	A	0.0196879	0.202384	0.0273422	ukb-ppp-IDI2-OID20823	1.34246e-13	32922	IDI2_Q9BXS1_OID20823_v1_Neurology || id:ukb-ppp-IDI2-OID20823	TRUE	reported	MedicineITLab
rs12463674	2	178567458	G	A	0.315503	0.0519433	0.00784341	ukb-ppp-IDI2-OID20823	3.53021e-11	32922	IDI2_Q9BXS1_OID20823_v1_Neurology || id:ukb-ppp-IDI2-OID20823	TRUE	reported	MedicineITLab
rs72478232	10	959934	T	C	0.0213684	-0.240143	0.0261208	ukb-ppp-IDI2-OID20823	3.80102e-20	32922	IDI2_Q9BXS1_OID20823_v1_Neurology || id:ukb-ppp-IDI2-OID20823	TRUE	reported	MedicineITLab
rs12136856	1	156503322	G	C	0.652933	0.0470788	0.0075953	ukb-ppp-IDI2-OID20823	5.70348e-10	32922	IDI2_Q9BXS1_OID20823_v1_Neurology || id:ukb-ppp-IDI2-OID20823	TRUE	reported	MedicineITLab
rs2780956	9	100586352	A	G	0.414901	0.0416199	0.00731207	ukb-ppp-IDI2-OID20823	1.25597e-08	32922	IDI2_Q9BXS1_OID20823_v1_Neurology || id:ukb-ppp-IDI2-OID20823	TRUE	reported	MedicineITLab
rs11951091	5	132450903	A	G	0.42871	-0.0429396	0.00745255	ukb-ppp-IKBKG-OID20544	8.32549e-09	33657	IKBKG_Q9Y6K9_OID20544_v1_Inflammation || id:ukb-ppp-IKBKG-OID20544	TRUE	reported	MedicineITLab
rs1354034	3	56815721	C	T	0.604258	0.0503256	0.00749031	ukb-ppp-IKBKG-OID20544	1.83274e-11	33657	IKBKG_Q9Y6K9_OID20544_v1_Inflammation || id:ukb-ppp-IKBKG-OID20544	TRUE	reported	MedicineITLab
rs519417	6	31910656	A	G	0.131222	-0.0650852	0.0108139	ukb-ppp-INPP5D-OID30259	1.75877e-09	33042	INPP5D_Q92835_OID30259_v1_Cardiometabolic_II || id:ukb-ppp-INPP5D-OID30259	TRUE	reported	MedicineITLab
rs10774624	12	111395984	A	G	0.512721	-0.0468703	0.00734878	ukb-ppp-INPP5D-OID30259	1.79453e-10	33042	INPP5D_Q92835_OID30259_v1_Cardiometabolic_II || id:ukb-ppp-INPP5D-OID30259	TRUE	reported	MedicineITLab
rs1354034	3	56815721	C	T	0.604549	0.0416853	0.00744018	ukb-ppp-INPP5D-OID30259	2.10999e-08	33042	INPP5D_Q92835_OID30259_v1_Cardiometabolic_II || id:ukb-ppp-INPP5D-OID30259	TRUE	reported	MedicineITLab
rs9247	2	233204655	T	C	0.19274	-0.210977	0.00929512	ukb-ppp-INPP5D-OID30259	4.73151e-114	33042	INPP5D_Q92835_OID30259_v1_Cardiometabolic_II || id:ukb-ppp-INPP5D-OID30259	TRUE	reported	MedicineITLab
rs342293	7	106731773	G	C	0.459536	-0.0418273	0.00731398	ukb-ppp-INPP5D-OID30259	1.07273e-08	33042	INPP5D_Q92835_OID30259_v1_Cardiometabolic_II || id:ukb-ppp-INPP5D-OID30259	TRUE	reported	MedicineITLab
rs4742045	9	4746363	G	T	0.413172	-0.040665	0.00744517	ukb-ppp-INPP5D-OID30259	4.70977e-08	33042	INPP5D_Q92835_OID30259_v1_Cardiometabolic_II || id:ukb-ppp-INPP5D-OID30259	TRUE	reported	MedicineITLab
rs13306780	17	44251636	C	A	0.702	0.0679503	0.00820784	ukb-ppp-INPP5J-OID30975	1.24537e-16	33874	INPP5J_Q15735_OID30975_v1_Neurology_II || id:ukb-ppp-INPP5J-OID30975	TRUE	reported	MedicineITLab
rs28383234	6	32616406	C	A	0.171091	0.0603901	0.0100642	ukb-ppp-INPP5J-OID30975	1.96725e-09	33874	INPP5J_Q15735_OID30975_v1_Neurology_II || id:ukb-ppp-INPP5J-OID30975	TRUE	reported	MedicineITLab
rs4565031	4	144123606	A	G	0.547692	-0.0414758	0.0075227	ukb-ppp-INPP5J-OID30975	3.51917e-08	33874	INPP5J_Q15735_OID30975_v1_Neurology_II || id:ukb-ppp-INPP5J-OID30975	TRUE	reported	MedicineITLab
rs55794721	1	25235176	A	G	0.407272	0.0420777	0.00762607	ukb-ppp-INPP5J-OID30975	3.43629e-08	33874	INPP5J_Q15735_OID30975_v1_Neurology_II || id:ukb-ppp-INPP5J-OID30975	TRUE	reported	MedicineITLab
rs4737010	8	41772929	A	G	0.228332	-0.0506431	0.00893037	ukb-ppp-INPP5J-OID30975	1.42063e-08	33874	INPP5J_Q15735_OID30975_v1_Neurology_II || id:ukb-ppp-INPP5J-OID30975	TRUE	reported	MedicineITLab
rs550057	9	133271182	T	C	0.255458	0.0522196	0.00856121	ukb-ppp-INPP5J-OID30975	1.06363e-09	33874	INPP5J_Q15735_OID30975_v1_Neurology_II || id:ukb-ppp-INPP5J-OID30975	TRUE	reported	MedicineITLab
rs1354034	3	56815721	C	T	0.604613	0.0442653	0.00754078	ukb-ppp-INPPL1-OID21314	4.35472e-09	33533	INPPL1_O15357_OID21314_v1_Oncology || id:ukb-ppp-INPPL1-OID21314	TRUE	reported	MedicineITLab
rs11950562	5	132316836	C	A	0.478109	-0.0476013	0.00742578	ukb-ppp-INPPL1-OID21314	1.45258e-10	33533	INPPL1_O15357_OID21314_v1_Oncology || id:ukb-ppp-INPPL1-OID21314	TRUE	reported	MedicineITLab
rs342293	7	106731773	G	C	0.459145	-0.0441448	0.00740249	ukb-ppp-INPPL1-OID21314	2.46888e-09	33533	INPPL1_O15357_OID21314_v1_Oncology || id:ukb-ppp-INPPL1-OID21314	TRUE	reported	MedicineITLab
rs10733789	10	63188924	C	T	0.31325	0.0623097	0.00801968	ukb-ppp-LBR-OID21034	7.87408e-15	33962	LBR_Q14739_OID21034_v1_Neurology || id:ukb-ppp-LBR-OID21034	TRUE	reported	MedicineITLab
rs11604127	11	196944	T	C	0.230892	0.0870979	0.00884262	ukb-ppp-LBR-OID21034	6.8691e-23	33962	LBR_Q14739_OID21034_v1_Neurology || id:ukb-ppp-LBR-OID21034	TRUE	reported	MedicineITLab
rs10876550	12	54318524	A	G	0.558021	0.0535801	0.00744755	ukb-ppp-LBR-OID21034	6.27625e-13	33962	LBR_Q14739_OID21034_v1_Neurology || id:ukb-ppp-LBR-OID21034	TRUE	reported	MedicineITLab
rs10774624	12	111395984	A	G	0.51336	-0.0471038	0.00743453	ukb-ppp-LBR-OID21034	2.36097e-10	33962	LBR_Q14739_OID21034_v1_Neurology || id:ukb-ppp-LBR-OID21034	TRUE	reported	MedicineITLab
rs1354034	3	56815721	C	T	0.60419	0.164996	0.00755669	ukb-ppp-LBR-OID21034	1.09396e-105	33962	LBR_Q14739_OID21034_v1_Neurology || id:ukb-ppp-LBR-OID21034	TRUE	reported	MedicineITLab
rs10512472	17	35557785	C	T	0.171442	0.0604786	0.00976701	ukb-ppp-LBR-OID21034	5.93581e-10	33962	LBR_Q14739_OID21034_v1_Neurology || id:ukb-ppp-LBR-OID21034	TRUE	reported	MedicineITLab
rs7080536	10	113588287	A	G	0.0435192	-0.223349	0.018385	ukb-ppp-LBR-OID21034	5.8479e-34	33962	LBR_Q14739_OID21034_v1_Neurology || id:ukb-ppp-LBR-OID21034	TRUE	reported	MedicineITLab
rs892090	19	55027704	G	T	0.834286	0.0583125	0.00998669	ukb-ppp-LBR-OID21034	5.25098e-09	33962	LBR_Q14739_OID21034_v1_Neurology || id:ukb-ppp-LBR-OID21034	TRUE	reported	MedicineITLab
rs274555	5	132387259	T	C	0.399008	0.0466115	0.00762001	ukb-ppp-LBR-OID21034	9.53608e-10	33962	LBR_Q14739_OID21034_v1_Neurology || id:ukb-ppp-LBR-OID21034	TRUE	reported	MedicineITLab
rs692502	9	4745645	A	G	0.556196	0.0423737	0.00752689	ukb-ppp-LBR-OID21034	1.8058e-08	33962	LBR_Q14739_OID21034_v1_Neurology || id:ukb-ppp-LBR-OID21034	TRUE	reported	MedicineITLab
rs342293	7	106731773	G	C	0.459572	-0.0597285	0.00739888	ukb-ppp-LBR-OID21034	6.88018e-16	33962	LBR_Q14739_OID21034_v1_Neurology || id:ukb-ppp-LBR-OID21034	TRUE	reported	MedicineITLab
rs508293	1	234712965	A	G	0.520912	0.04504	0.00738773	ukb-ppp-LCAT-OID30677	1.08355e-09	33985	LCAT_P04180_OID30677_v1_Inflammation_II || id:ukb-ppp-LCAT-OID30677	TRUE	reported	MedicineITLab
rs7247412	19	51810615	C	T	0.266889	-0.0457541	0.00834334	ukb-ppp-LCAT-OID30677	4.16026e-08	33985	LCAT_P04180_OID30677_v1_Inflammation_II || id:ukb-ppp-LCAT-OID30677	TRUE	reported	MedicineITLab
rs1260326	2	27508073	C	T	0.608577	-0.0924168	0.0075245	ukb-ppp-LCAT-OID30677	1.13006e-34	33985	LCAT_P04180_OID30677_v1_Inflammation_II || id:ukb-ppp-LCAT-OID30677	TRUE	reported	MedicineITLab
rs4986970	16	67942417	T	A	0.0352508	-0.317808	0.0199511	ukb-ppp-LCAT-OID30677	3.96278e-57	33985	LCAT_P04180_OID30677_v1_Inflammation_II || id:ukb-ppp-LCAT-OID30677	TRUE	reported	MedicineITLab
rs367070	19	54296648	G	A	0.229949	-0.154218	0.00876956	ukb-ppp-LCAT-OID30677	3.17834e-69	33985	LCAT_P04180_OID30677_v1_Inflammation_II || id:ukb-ppp-LCAT-OID30677	TRUE	reported	MedicineITLab
rs61734493	19	54219161	A	C	0.0786371	0.0786155	0.0142445	ukb-ppp-LCAT-OID30677	3.40942e-08	33985	LCAT_P04180_OID30677_v1_Inflammation_II || id:ukb-ppp-LCAT-OID30677	TRUE	reported	MedicineITLab
rs1800961	20	44413724	T	C	0.0322642	-0.17205	0.0206436	ukb-ppp-LCAT-OID30677	7.79471e-17	33985	LCAT_P04180_OID30677_v1_Inflammation_II || id:ukb-ppp-LCAT-OID30677	TRUE	reported	MedicineITLab
rs149250342	16	67823951	A	G	0.0134145	0.17762	0.0321309	ukb-ppp-LCAT-OID30677	3.23862e-08	33985	LCAT_P04180_OID30677_v1_Inflammation_II || id:ukb-ppp-LCAT-OID30677	TRUE	reported	MedicineITLab
rs9436222	1	62437692	G	C	0.342466	-0.0599901	0.00778792	ukb-ppp-LCAT-OID30677	1.32923e-14	33985	LCAT_P04180_OID30677_v1_Inflammation_II || id:ukb-ppp-LCAT-OID30677	TRUE	reported	MedicineITLab
rs7205167	16	11697201	T	A	0.488008	0.0531581	0.00736795	ukb-ppp-LCAT-OID30677	5.40256e-13	33985	LCAT_P04180_OID30677_v1_Inflammation_II || id:ukb-ppp-LCAT-OID30677	TRUE	reported	MedicineITLab
rs10995445	10	63114994	T	A	0.470396	-0.0466271	0.00734677	ukb-ppp-LCAT-OID30677	2.2011e-10	33985	LCAT_P04180_OID30677_v1_Inflammation_II || id:ukb-ppp-LCAT-OID30677	TRUE	reported	MedicineITLab
rs1003582	6	29570626	G	C	0.505149	0.0409724	0.0073433	ukb-ppp-LCAT-OID30677	2.41124e-08	33985	LCAT_P04180_OID30677_v1_Inflammation_II || id:ukb-ppp-LCAT-OID30677	TRUE	reported	MedicineITLab
rs3747207	22	43928975	A	G	0.215554	-0.0634319	0.00887302	ukb-ppp-LCAT-OID30677	8.74984e-13	33985	LCAT_P04180_OID30677_v1_Inflammation_II || id:ukb-ppp-LCAT-OID30677	TRUE	reported	MedicineITLab
rs1047891	2	210675783	A	C	0.313138	-0.0556254	0.00795044	ukb-ppp-LCAT-OID30677	2.62361e-12	33985	LCAT_P04180_OID30677_v1_Inflammation_II || id:ukb-ppp-LCAT-OID30677	TRUE	reported	MedicineITLab
rs59950280	4	3450618	A	G	0.329566	0.0492874	0.00790634	ukb-ppp-LCAT-OID30677	4.54946e-10	33985	LCAT_P04180_OID30677_v1_Inflammation_II || id:ukb-ppp-LCAT-OID30677	TRUE	reported	MedicineITLab
rs543522911	16	68144670	T	A	0.0251056	0.146603	0.0239186	ukb-ppp-LCAT-OID30677	8.83019e-10	33985	LCAT_P04180_OID30677_v1_Inflammation_II || id:ukb-ppp-LCAT-OID30677	TRUE	reported	MedicineITLab
rs6029593	20	41256619	G	A	0.477594	0.0414324	0.00731985	ukb-ppp-LCAT-OID30677	1.51123e-08	33985	LCAT_P04180_OID30677_v1_Inflammation_II || id:ukb-ppp-LCAT-OID30677	TRUE	reported	MedicineITLab
rs6589565	11	116769521	G	A	0.932844	-0.12266	0.0146542	ukb-ppp-LCAT-OID30677	5.74513e-17	33985	LCAT_P04180_OID30677_v1_Inflammation_II || id:ukb-ppp-LCAT-OID30677	TRUE	reported	MedicineITLab
rs204886	6	32061638	C	T	0.506133	0.0562939	0.00728982	ukb-ppp-LCAT-OID30677	1.14288e-14	33985	LCAT_P04180_OID30677_v1_Inflammation_II || id:ukb-ppp-LCAT-OID30677	TRUE	reported	MedicineITLab
rs12448131	16	67890263	C	T	0.0309645	0.223223	0.0212588	ukb-ppp-LCAT-OID30677	8.61787e-26	33985	LCAT_P04180_OID30677_v1_Inflammation_II || id:ukb-ppp-LCAT-OID30677	TRUE	reported	MedicineITLab
rs1513275	7	28219614	C	T	0.191952	0.0662093	0.00959343	ukb-ppp-LCAT-OID30677	5.14517e-12	33985	LCAT_P04180_OID30677_v1_Inflammation_II || id:ukb-ppp-LCAT-OID30677	TRUE	reported	MedicineITLab
rs34121855	7	73626484	G	T	0.201095	-0.0881262	0.00913751	ukb-ppp-LCAT-OID30677	5.1892e-22	33985	LCAT_P04180_OID30677_v1_Inflammation_II || id:ukb-ppp-LCAT-OID30677	TRUE	reported	MedicineITLab
rs9987289	8	9325848	G	A	0.907959	0.0981495	0.012664	ukb-ppp-LCAT-OID30677	9.17065e-15	33985	LCAT_P04180_OID30677_v1_Inflammation_II || id:ukb-ppp-LCAT-OID30677	TRUE	reported	MedicineITLab
rs2740488	9	104899461	C	A	0.266857	-0.0540908	0.00831678	ukb-ppp-LCAT-OID30677	7.83069e-11	33985	LCAT_P04180_OID30677_v1_Inflammation_II || id:ukb-ppp-LCAT-OID30677	TRUE	reported	MedicineITLab
rs1291142	20	36896959	G	A	0.672632	-0.0604288	0.00737847	ukb-ppp-LCN15-OID31032	2.61457e-16	33874	LCN15_Q6UWW0_OID31032_v1_Neurology_II || id:ukb-ppp-LCN15-OID31032	TRUE	reported	MedicineITLab
rs80158569	14	99316600	A	G	0.0791762	-0.0943126	0.013054	ukb-ppp-LCN15-OID31032	5.01765e-13	33874	LCN15_Q6UWW0_OID31032_v1_Neurology_II || id:ukb-ppp-LCN15-OID31032	TRUE	reported	MedicineITLab
rs10153481	19	12514637	A	G	0.188527	-0.0598343	0.00884441	ukb-ppp-LCN15-OID31032	1.33107e-11	33874	LCN15_Q6UWW0_OID31032_v1_Neurology_II || id:ukb-ppp-LCN15-OID31032	TRUE	reported	MedicineITLab
rs35666846	14	92904171	T	C	0.180406	0.0534241	0.00908617	ukb-ppp-LCN15-OID31032	4.1097e-09	33874	LCN15_Q6UWW0_OID31032_v1_Neurology_II || id:ukb-ppp-LCN15-OID31032	TRUE	reported	MedicineITLab
rs11980541	7	157196082	C	G	0.347566	0.0447709	0.00725915	ukb-ppp-LCN15-OID31032	6.93713e-10	33874	LCN15_Q6UWW0_OID31032_v1_Neurology_II || id:ukb-ppp-LCN15-OID31032	TRUE	reported	MedicineITLab
rs2811738	9	136850208	T	C	0.0407015	-0.468617	0.0191033	ukb-ppp-LCN15-OID31032	6.95024e-133	33874	LCN15_Q6UWW0_OID31032_v1_Neurology_II || id:ukb-ppp-LCN15-OID31032	TRUE	reported	MedicineITLab
rs2811724	9	136744288	A	C	0.818305	0.57342	0.0097678	ukb-ppp-LCN15-OID31032	1e-200	33874	LCN15_Q6UWW0_OID31032_v1_Neurology_II || id:ukb-ppp-LCN15-OID31032	TRUE	reported	MedicineITLab
rs72691834	9	4204639	T	C	0.0833589	0.0835295	0.013703	ukb-ppp-LCN15-OID31032	1.08956e-09	33874	LCN15_Q6UWW0_OID31032_v1_Neurology_II || id:ukb-ppp-LCN15-OID31032	TRUE	reported	MedicineITLab
rs55892012	9	136607567	A	G	0.142253	-0.083092	0.0110337	ukb-ppp-LCN15-OID31032	5.04545e-14	33874	LCN15_Q6UWW0_OID31032_v1_Neurology_II || id:ukb-ppp-LCN15-OID31032	TRUE	reported	MedicineITLab
rs6717858	2	164683151	C	T	0.400672	0.0426003	0.00657235	ukb-ppp-LEP-OID20187	9.06567e-11	33693	LEP_P41159_OID20187_v1_Cardiometabolic || id:ukb-ppp-LEP-OID20187	TRUE	reported	MedicineITLab
rs1394094	3	136476946	T	A	0.641243	0.0367803	0.00672837	ukb-ppp-LEP-OID20187	4.59156e-08	33693	LEP_P41159_OID20187_v1_Cardiometabolic || id:ukb-ppp-LEP-OID20187	TRUE	reported	MedicineITLab
rs56094641	16	53772541	G	A	0.402377	0.046889	0.00655459	ukb-ppp-LEP-OID20187	8.45279e-13	33693	LEP_P41159_OID20187_v1_Cardiometabolic || id:ukb-ppp-LEP-OID20187	TRUE	reported	MedicineITLab
rs113019802	2	46657685	A	G	0.22609	-0.0430617	0.00774679	ukb-ppp-LEP-OID20187	2.71869e-08	33693	LEP_P41159_OID20187_v1_Cardiometabolic || id:ukb-ppp-LEP-OID20187	TRUE	reported	MedicineITLab
rs12154627	7	130738173	C	T	0.500682	0.0379145	0.00649266	ukb-ppp-LEP-OID20187	5.23287e-09	33693	LEP_P41159_OID20187_v1_Cardiometabolic || id:ukb-ppp-LEP-OID20187	TRUE	reported	MedicineITLab
rs28929474	14	94378610	T	C	0.0207758	0.298719	0.0256503	ukb-ppp-LEPR-OID20128	2.40991e-31	33693	LEPR_P48357_OID20128_v1_Cardiometabolic || id:ukb-ppp-LEPR-OID20128	TRUE	reported	MedicineITLab
rs687339	3	136213517	T	C	0.770797	-0.056825	0.00875653	ukb-ppp-LEPR-OID20128	8.61589e-11	33693	LEPR_P48357_OID20128_v1_Cardiometabolic || id:ukb-ppp-LEPR-OID20128	TRUE	reported	MedicineITLab
rs1260326	2	27508073	C	T	0.608316	-0.150596	0.00753719	ukb-ppp-LEPR-OID20128	8.15455e-89	33693	LEPR_P48357_OID20128_v1_Cardiometabolic || id:ukb-ppp-LEPR-OID20128	TRUE	reported	MedicineITLab
rs10399687	1	65608299	T	C	0.171112	-0.276043	0.00983018	ukb-ppp-LEPR-OID20128	1.66341e-173	33693	LEPR_P48357_OID20128_v1_Cardiometabolic || id:ukb-ppp-LEPR-OID20128	TRUE	reported	MedicineITLab
rs78007650	1	65235626	A	G	0.0490228	-0.122253	0.0177018	ukb-ppp-LEPR-OID20128	4.97508e-12	33693	LEPR_P48357_OID20128_v1_Cardiometabolic || id:ukb-ppp-LEPR-OID20128	TRUE	reported	MedicineITLab
rs2298475	11	126408308	C	T	0.0751788	-0.0958235	0.0138202	ukb-ppp-LEPR-OID20128	4.10299e-12	33693	LEPR_P48357_OID20128_v1_Cardiometabolic || id:ukb-ppp-LEPR-OID20128	TRUE	reported	MedicineITLab
rs2464190	12	120977587	C	T	0.412155	0.0625092	0.00748768	ukb-ppp-LEPR-OID20128	6.92628e-17	33693	LEPR_P48357_OID20128_v1_Cardiometabolic || id:ukb-ppp-LEPR-OID20128	TRUE	reported	MedicineITLab
rs1801689	17	66214462	C	A	0.0300508	0.254613	0.0213928	ukb-ppp-LEPR-OID20128	1.15851e-32	33693	LEPR_P48357_OID20128_v1_Cardiometabolic || id:ukb-ppp-LEPR-OID20128	TRUE	reported	MedicineITLab
rs738290	22	39460027	C	A	0.628527	-0.0478143	0.00773598	ukb-ppp-LEPR-OID20128	6.37911e-10	33693	LEPR_P48357_OID20128_v1_Cardiometabolic || id:ukb-ppp-LEPR-OID20128	TRUE	reported	MedicineITLab
rs1171277	1	65521993	A	G	0.175163	0.142945	0.00975794	ukb-ppp-LEPR-OID20128	1.36584e-48	33693	LEPR_P48357_OID20128_v1_Cardiometabolic || id:ukb-ppp-LEPR-OID20128	TRUE	reported	MedicineITLab
rs111269058	7	73561372	T	C	0.121665	-0.0819389	0.0111753	ukb-ppp-LEPR-OID20128	2.26464e-13	33693	LEPR_P48357_OID20128_v1_Cardiometabolic || id:ukb-ppp-LEPR-OID20128	TRUE	reported	MedicineITLab
rs2049865	8	115576319	A	C	0.578285	0.0468863	0.00746163	ukb-ppp-LEPR-OID20128	3.3072e-10	33693	LEPR_P48357_OID20128_v1_Cardiometabolic || id:ukb-ppp-LEPR-OID20128	TRUE	reported	MedicineITLab
rs77968014	22	38082659	G	C	0.0105512	-0.50765	0.0362472	ukb-ppp-LGALS1-OID20154	1.44844e-44	33693	LGALS1_P09382_OID20154_v1_Cardiometabolic || id:ukb-ppp-LGALS1-OID20154	TRUE	reported	MedicineITLab
rs41296243	22	37725033	T	C	0.0273939	0.146908	0.0230272	ukb-ppp-LGALS1-OID20154	1.77325e-10	33693	LGALS1_P09382_OID20154_v1_Cardiometabolic || id:ukb-ppp-LGALS1-OID20154	TRUE	reported	MedicineITLab
rs117146111	22	38256525	A	G	0.0498768	0.0927552	0.0169614	ukb-ppp-LGALS1-OID20154	4.53607e-08	33693	LGALS1_P09382_OID20154_v1_Cardiometabolic || id:ukb-ppp-LGALS1-OID20154	TRUE	reported	MedicineITLab
rs4820294	22	37675036	A	G	0.333726	-0.28271	0.00794113	ukb-ppp-LGALS1-OID20154	1e-200	33693	LGALS1_P09382_OID20154_v1_Cardiometabolic || id:ukb-ppp-LGALS1-OID20154	TRUE	reported	MedicineITLab
rs10418046	19	53824615	G	T	0.210932	0.0658867	0.00896023	ukb-ppp-LGALS1-OID20154	1.93464e-13	33693	LGALS1_P09382_OID20154_v1_Cardiometabolic || id:ukb-ppp-LGALS1-OID20154	TRUE	reported	MedicineITLab
rs6993770	8	105569300	T	A	0.286647	-0.0457329	0.00807561	ukb-ppp-LGALS1-OID20154	1.48676e-08	33693	LGALS1_P09382_OID20154_v1_Cardiometabolic || id:ukb-ppp-LGALS1-OID20154	TRUE	reported	MedicineITLab
rs3811444	1	247876149	T	C	0.332132	-0.0674411	0.00768708	ukb-ppp-LGMN-OID20773	1.735e-18	33848	LGMN_Q99538_OID20773_v1_Inflammation || id:ukb-ppp-LGMN-OID20773	TRUE	reported	MedicineITLab
rs1654425	19	55027612	C	T	0.834373	0.105254	0.00976356	ukb-ppp-LGMN-OID20773	4.2658e-27	33848	LGMN_Q99538_OID20773_v1_Inflammation || id:ukb-ppp-LGMN-OID20773	TRUE	reported	MedicineITLab
rs6580981	12	54329244	A	G	0.458518	0.0408	0.00738089	ukb-ppp-LGMN-OID20773	3.2431e-08	33848	LGMN_Q99538_OID20773_v1_Inflammation || id:ukb-ppp-LGMN-OID20773	TRUE	reported	MedicineITLab
rs4463068	4	101880317	T	A	0.398037	-0.0423233	0.00736889	ukb-ppp-LGMN-OID20773	9.27385e-09	33848	LGMN_Q99538_OID20773_v1_Inflammation || id:ukb-ppp-LGMN-OID20773	TRUE	reported	MedicineITLab
rs7157038	14	92735683	C	T	0.322545	-0.128315	0.00795136	ukb-ppp-LGMN-OID20773	1.39027e-58	33848	LGMN_Q99538_OID20773_v1_Inflammation || id:ukb-ppp-LGMN-OID20773	TRUE	reported	MedicineITLab
rs72701845	14	92750678	A	G	0.0377811	0.430495	0.0201047	ukb-ppp-LGMN-OID20773	1.01859e-101	33848	LGMN_Q99538_OID20773_v1_Inflammation || id:ukb-ppp-LGMN-OID20773	TRUE	reported	MedicineITLab
rs10860759	12	101651453	T	C	0.288357	-0.0532193	0.00804709	ukb-ppp-LGMN-OID20773	3.75405e-11	33848	LGMN_Q99538_OID20773_v1_Inflammation || id:ukb-ppp-LGMN-OID20773	TRUE	reported	MedicineITLab
rs15951	16	5025247	A	G	0.533768	-0.0400781	0.00730317	ukb-ppp-LGMN-OID20773	4.07033e-08	33848	LGMN_Q99538_OID20773_v1_Inflammation || id:ukb-ppp-LGMN-OID20773	TRUE	reported	MedicineITLab
rs41273215	1	156912167	T	C	0.09805	0.0666306	0.0121794	ukb-ppp-LGMN-OID20773	4.48064e-08	33848	LGMN_Q99538_OID20773_v1_Inflammation || id:ukb-ppp-LGMN-OID20773	TRUE	reported	MedicineITLab
rs7176023	15	64808808	C	T	0.0654692	0.0904534	0.0146399	ukb-ppp-LGMN-OID20773	6.46919e-10	33848	LGMN_Q99538_OID20773_v1_Inflammation || id:ukb-ppp-LGMN-OID20773	TRUE	reported	MedicineITLab
rs6848819	4	153530526	C	A	0.0324539	0.146651	0.0203055	ukb-ppp-LGMN-OID20773	5.11446e-13	33848	LGMN_Q99538_OID20773_v1_Inflammation || id:ukb-ppp-LGMN-OID20773	TRUE	reported	MedicineITLab
rs28734133	16	81840430	G	A	0.179346	0.0590841	0.00938953	ukb-ppp-LGMN-OID20773	3.12284e-10	33848	LGMN_Q99538_OID20773_v1_Inflammation || id:ukb-ppp-LGMN-OID20773	TRUE	reported	MedicineITLab
rs8191772	6	160040302	G	A	0.335747	0.0613	0.00767783	ukb-ppp-LGMN-OID20773	1.41645e-15	33848	LGMN_Q99538_OID20773_v1_Inflammation || id:ukb-ppp-LGMN-OID20773	TRUE	reported	MedicineITLab
rs76686939	6	159917743	C	A	0.0976701	-0.0681255	0.0122069	ukb-ppp-LGMN-OID20773	2.39276e-08	33848	LGMN_Q99538_OID20773_v1_Inflammation || id:ukb-ppp-LGMN-OID20773	TRUE	reported	MedicineITLab
rs79721905	12	101775721	T	G	0.0926202	-0.127235	0.0125872	ukb-ppp-LGMN-OID20773	5.07575e-24	33848	LGMN_Q99538_OID20773_v1_Inflammation || id:ukb-ppp-LGMN-OID20773	TRUE	reported	MedicineITLab
rs1655901	6	29949027	C	T	0.557985	-0.0475818	0.00745501	ukb-ppp-LGMN-OID20773	1.74189e-10	33848	LGMN_Q99538_OID20773_v1_Inflammation || id:ukb-ppp-LGMN-OID20773	TRUE	reported	MedicineITLab
rs12767683	10	102556824	A	C	0.324979	0.0605831	0.00770096	ukb-ppp-LGMN-OID20773	3.63329e-15	33848	LGMN_Q99538_OID20773_v1_Inflammation || id:ukb-ppp-LGMN-OID20773	TRUE	reported	MedicineITLab
rs823078	1	205807330	C	T	0.948723	-0.104983	0.0163772	ukb-ppp-LGMN-OID20773	1.45225e-10	33848	LGMN_Q99538_OID20773_v1_Inflammation || id:ukb-ppp-LGMN-OID20773	TRUE	reported	MedicineITLab
rs2250645	10	89249116	T	C	0.2999	0.0722351	0.00790197	ukb-ppp-LGMN-OID20773	6.16453e-20	33848	LGMN_Q99538_OID20773_v1_Inflammation || id:ukb-ppp-LGMN-OID20773	TRUE	reported	MedicineITLab
rs2127870	14	65330128	C	G	0.795078	0.0567857	0.00927088	ukb-ppp-LGMN-OID20773	9.05879e-10	33848	LGMN_Q99538_OID20773_v1_Inflammation || id:ukb-ppp-LGMN-OID20773	TRUE	reported	MedicineITLab
rs35677470	3	58197909	A	G	0.0828853	0.129378	0.0131682	ukb-ppp-LGMN-OID20773	8.78416e-23	33848	LGMN_Q99538_OID20773_v1_Inflammation || id:ukb-ppp-LGMN-OID20773	TRUE	reported	MedicineITLab
rs11915985	3	100234575	C	T	0.578518	-0.0409565	0.00734863	ukb-ppp-LGMN-OID20773	2.49891e-08	33848	LGMN_Q99538_OID20773_v1_Inflammation || id:ukb-ppp-LGMN-OID20773	TRUE	reported	MedicineITLab
rs55666429	6	136791999	A	G	0.594193	0.0420039	0.0073591	ukb-ppp-LGMN-OID20773	1.14477e-08	33848	LGMN_Q99538_OID20773_v1_Inflammation || id:ukb-ppp-LGMN-OID20773	TRUE	reported	MedicineITLab
rs148659834	14	92709697	A	G	0.0121425	-1.05518	0.0338526	ukb-ppp-LGMN-OID20773	1e-200	33848	LGMN_Q99538_OID20773_v1_Inflammation || id:ukb-ppp-LGMN-OID20773	TRUE	reported	MedicineITLab
rs3026096	17	5372623	A	G	0.492848	-0.0559108	0.0072432	ukb-ppp-LGMN-OID20773	1.17166e-14	33848	LGMN_Q99538_OID20773_v1_Inflammation || id:ukb-ppp-LGMN-OID20773	TRUE	reported	MedicineITLab
rs7700687	5	142112420	T	C	0.618092	0.0440039	0.00743373	ukb-ppp-LGMN-OID20773	3.22931e-09	33848	LGMN_Q99538_OID20773_v1_Inflammation || id:ukb-ppp-LGMN-OID20773	TRUE	reported	MedicineITLab
rs3804749	3	123114156	T	C	0.592628	-0.0415836	0.00744533	ukb-ppp-LGMN-OID20773	2.33443e-08	33848	LGMN_Q99538_OID20773_v1_Inflammation || id:ukb-ppp-LGMN-OID20773	TRUE	reported	MedicineITLab
rs75538939	19	48277399	T	G	0.209631	-0.0593087	0.0088926	ukb-ppp-LGMN-OID20773	2.56744e-11	33848	LGMN_Q99538_OID20773_v1_Inflammation || id:ukb-ppp-LGMN-OID20773	TRUE	reported	MedicineITLab
rs7832219	8	105566749	C	T	0.274176	-0.118344	0.00809181	ukb-ppp-LGMN-OID20773	1.94089e-48	33848	LGMN_Q99538_OID20773_v1_Inflammation || id:ukb-ppp-LGMN-OID20773	TRUE	reported	MedicineITLab
rs2737246	8	115647351	C	G	0.282312	-0.0587013	0.00808521	ukb-ppp-LGMN-OID20773	3.861e-13	33848	LGMN_Q99538_OID20773_v1_Inflammation || id:ukb-ppp-LGMN-OID20773	TRUE	reported	MedicineITLab
rs113315674	9	97957771	A	G	0.364748	0.0500781	0.00750921	ukb-ppp-LGMN-OID20773	2.57751e-11	33848	LGMN_Q99538_OID20773_v1_Inflammation || id:ukb-ppp-LGMN-OID20773	TRUE	reported	MedicineITLab
rs600038	9	133276354	C	T	0.207343	-0.0718182	0.00893513	ukb-ppp-LGMN-OID20773	9.15166e-16	33848	LGMN_Q99538_OID20773_v1_Inflammation || id:ukb-ppp-LGMN-OID20773	TRUE	reported	MedicineITLab
rs17154130	7	80600168	C	T	0.0624131	0.119687	0.0149912	ukb-ppp-LGMN-OID20773	1.41873e-15	33848	LGMN_Q99538_OID20773_v1_Inflammation || id:ukb-ppp-LGMN-OID20773	TRUE	reported	MedicineITLab
rs6986384	8	123819941	A	G	0.0805747	0.0933022	0.0132718	ukb-ppp-LGMN-OID20773	2.06395e-12	33848	LGMN_Q99538_OID20773_v1_Inflammation || id:ukb-ppp-LGMN-OID20773	TRUE	reported	MedicineITLab
rs3795048	19	49017585	T	A	0.0611593	-0.120272	0.0158151	ukb-ppp-LHB-OID21248	2.85167e-14	32907	LHB_P01229_OID21248_v1_Oncology || id:ukb-ppp-LHB-OID21248	TRUE	reported	MedicineITLab
rs139694830	14	105907227	C	T	0.142434	-0.0836488	0.0106061	ukb-ppp-LHB-OID21248	3.09885e-15	32907	LHB_P01229_OID21248_v1_Oncology || id:ukb-ppp-LHB-OID21248	TRUE	reported	MedicineITLab
rs72774532	10	502422	C	A	0.043471	0.100102	0.0176458	ukb-ppp-LHB-OID21248	1.40466e-08	32907	LHB_P01229_OID21248_v1_Oncology || id:ukb-ppp-LHB-OID21248	TRUE	reported	MedicineITLab
rs72481571	14	105904017	A	G	0.106333	0.157438	0.0131167	ukb-ppp-LHB-OID21248	3.43163e-33	32907	LHB_P01229_OID21248_v1_Oncology || id:ukb-ppp-LHB-OID21248	TRUE	reported	MedicineITLab
rs11845287	14	106714960	T	C	0.197621	0.0507695	0.00916723	ukb-ppp-LHB-OID21248	3.05689e-08	32907	LHB_P01229_OID21248_v1_Oncology || id:ukb-ppp-LHB-OID21248	TRUE	reported	MedicineITLab
rs4971099	1	155183132	G	A	0.447231	0.04562	0.00732216	ukb-ppp-LIPF-OID30266	4.65222e-10	33042	LIPF_P07098_OID30266_v1_Cardiometabolic_II || id:ukb-ppp-LIPF-OID30266	TRUE	reported	MedicineITLab
rs730755	10	88934343	A	C	0.162125	-0.0958601	0.0101745	ukb-ppp-LIPF-OID30266	4.4412e-21	33042	LIPF_P07098_OID30266_v1_Cardiometabolic_II || id:ukb-ppp-LIPF-OID30266	TRUE	reported	MedicineITLab
rs416237	10	88711863	A	C	0.279769	-0.309219	0.00833477	ukb-ppp-LIPF-OID30266	1e-200	33042	LIPF_P07098_OID30266_v1_Cardiometabolic_II || id:ukb-ppp-LIPF-OID30266	TRUE	reported	MedicineITLab
rs2476601	1	113834946	G	A	0.899189	0.0662215	0.012087	ukb-ppp-LIPF-OID30266	4.28341e-08	33042	LIPF_P07098_OID30266_v1_Cardiometabolic_II || id:ukb-ppp-LIPF-OID30266	TRUE	reported	MedicineITLab
rs12713469	2	62832792	A	G	0.604256	-0.049457	0.00750317	ukb-ppp-LIPF-OID30266	4.35412e-11	33042	LIPF_P07098_OID30266_v1_Cardiometabolic_II || id:ukb-ppp-LIPF-OID30266	TRUE	reported	MedicineITLab
rs13195237	6	32483953	G	A	0.233927	-0.0841349	0.00866134	ukb-ppp-LIPF-OID30266	2.63209e-22	33042	LIPF_P07098_OID30266_v1_Cardiometabolic_II || id:ukb-ppp-LIPF-OID30266	TRUE	reported	MedicineITLab
rs75231506	10	88247377	C	G	0.0735287	-0.0808039	0.0143594	ukb-ppp-LIPF-OID30266	1.83126e-08	33042	LIPF_P07098_OID30266_v1_Cardiometabolic_II || id:ukb-ppp-LIPF-OID30266	TRUE	reported	MedicineITLab
rs4812975	20	45916821	A	G	0.750375	-0.0635232	0.00833768	ukb-ppp-LIPF-OID30266	2.56035e-14	33042	LIPF_P07098_OID30266_v1_Cardiometabolic_II || id:ukb-ppp-LIPF-OID30266	TRUE	reported	MedicineITLab
rs13088531	3	151259575	A	T	0.244707	-0.0470503	0.00852009	ukb-ppp-LIPF-OID30266	3.34642e-08	33042	LIPF_P07098_OID30266_v1_Cardiometabolic_II || id:ukb-ppp-LIPF-OID30266	TRUE	reported	MedicineITLab
rs17843593	6	32648173	C	T	0.29706	-0.0711468	0.00919002	ukb-ppp-LIPF-OID30266	9.80618e-15	33042	LIPF_P07098_OID30266_v1_Cardiometabolic_II || id:ukb-ppp-LIPF-OID30266	TRUE	reported	MedicineITLab
rs12799829	11	61203082	T	C	0.340964	0.141254	0.00774042	ukb-ppp-LIPF-OID30266	2.11203e-74	33042	LIPF_P07098_OID30266_v1_Cardiometabolic_II || id:ukb-ppp-LIPF-OID30266	TRUE	reported	MedicineITLab
rs61359100	6	17970001	C	A	0.17794	0.0520342	0.00952584	ukb-ppp-LIPF-OID30266	4.69667e-08	33042	LIPF_P07098_OID30266_v1_Cardiometabolic_II || id:ukb-ppp-LIPF-OID30266	TRUE	reported	MedicineITLab
rs3931	2	168864871	G	A	0.32329	0.0430642	0.00779608	ukb-ppp-LIPF-OID30266	3.31696e-08	33042	LIPF_P07098_OID30266_v1_Cardiometabolic_II || id:ukb-ppp-LIPF-OID30266	TRUE	reported	MedicineITLab
rs9266344	6	31363739	C	T	0.390536	0.0408274	0.00747953	ukb-ppp-LIPF-OID30266	4.80043e-08	33042	LIPF_P07098_OID30266_v1_Cardiometabolic_II || id:ukb-ppp-LIPF-OID30266	TRUE	reported	MedicineITLab
rs392702	19	35848161	A	G	0.0338002	0.254731	0.0202557	ukb-ppp-LIPF-OID30266	2.87078e-36	33042	LIPF_P07098_OID30266_v1_Cardiometabolic_II || id:ukb-ppp-LIPF-OID30266	TRUE	reported	MedicineITLab
rs7006096	8	36779291	T	G	0.579946	0.0417116	0.00745845	ukb-ppp-LIPF-OID30266	2.23784e-08	33042	LIPF_P07098_OID30266_v1_Cardiometabolic_II || id:ukb-ppp-LIPF-OID30266	TRUE	reported	MedicineITLab
rs495203	9	133269828	T	C	0.318045	-0.0482023	0.00780954	ukb-ppp-LIPF-OID30266	6.73333e-10	33042	LIPF_P07098_OID30266_v1_Cardiometabolic_II || id:ukb-ppp-LIPF-OID30266	TRUE	reported	MedicineITLab
rs16955343	16	55532397	T	C	0.0459841	-0.252858	0.0179781	ukb-ppp-LPCAT2-OID21290	6.25461e-45	33533	LPCAT2_Q7L5N7_OID21290_v1_Oncology || id:ukb-ppp-LPCAT2-OID21290	TRUE	reported	MedicineITLab
rs1515104	2	226227689	A	T	0.649804	-0.0523611	0.00661024	ukb-ppp-LPL-OID20188	2.35234e-15	33693	LPL_P06858_OID20188_v1_Cardiometabolic || id:ukb-ppp-LPL-OID20188	TRUE	reported	MedicineITLab
rs7201247	16	945434	G	T	0.372737	0.0470929	0.00645639	ukb-ppp-LPL-OID20188	3.00885e-13	33693	LPL_P06858_OID20188_v1_Cardiometabolic || id:ukb-ppp-LPL-OID20188	TRUE	reported	MedicineITLab
rs4241819	4	186235986	T	C	0.50947	-0.0348682	0.00630845	ukb-ppp-LPL-OID20188	3.25357e-08	33693	LPL_P06858_OID20188_v1_Cardiometabolic || id:ukb-ppp-LPL-OID20188	TRUE	reported	MedicineITLab
rs28650790	5	56565637	T	C	0.192275	-0.05073	0.0079938	ukb-ppp-LPL-OID20188	2.20745e-10	33693	LPL_P06858_OID20188_v1_Cardiometabolic || id:ukb-ppp-LPL-OID20188	TRUE	reported	MedicineITLab
rs72959041	6	127133748	A	G	0.0497054	-0.101151	0.0147155	ukb-ppp-LPL-OID20188	6.25317e-12	33693	LPL_P06858_OID20188_v1_Cardiometabolic || id:ukb-ppp-LPL-OID20188	TRUE	reported	MedicineITLab
rs116843064	19	8364439	A	G	0.0196183	0.234311	0.0226227	ukb-ppp-LPL-OID20188	3.87525e-25	33693	LPL_P06858_OID20188_v1_Cardiometabolic || id:ukb-ppp-LPL-OID20188	TRUE	reported	MedicineITLab
rs1128249	2	164672114	T	G	0.390764	0.0463915	0.00642593	ukb-ppp-LPL-OID20188	5.22156e-13	33693	LPL_P06858_OID20188_v1_Cardiometabolic || id:ukb-ppp-LPL-OID20188	TRUE	reported	MedicineITLab
rs1716403	12	124035299	C	T	0.680423	-0.0404463	0.00671762	ukb-ppp-LPL-OID20188	1.73416e-09	33693	LPL_P06858_OID20188_v1_Cardiometabolic || id:ukb-ppp-LPL-OID20188	TRUE	reported	MedicineITLab
rs1260326	2	27508073	C	T	0.608316	0.0541484	0.00643835	ukb-ppp-LPL-OID20188	4.09072e-17	33693	LPL_P06858_OID20188_v1_Cardiometabolic || id:ukb-ppp-LPL-OID20188	TRUE	reported	MedicineITLab
rs9346818	6	160493428	G	A	0.599951	-0.0377428	0.00644284	ukb-ppp-LPL-OID20188	4.68188e-09	33693	LPL_P06858_OID20188_v1_Cardiometabolic || id:ukb-ppp-LPL-OID20188	TRUE	reported	MedicineITLab
rs6556195	5	175221660	C	T	0.446678	0.0369704	0.00642551	ukb-ppp-LPL-OID20188	8.73132e-09	33693	LPL_P06858_OID20188_v1_Cardiometabolic || id:ukb-ppp-LPL-OID20188	TRUE	reported	MedicineITLab
rs149522	7	130765083	T	C	0.398699	-0.0481916	0.006568	ukb-ppp-LPL-OID20188	2.17871e-13	33693	LPL_P06858_OID20188_v1_Cardiometabolic || id:ukb-ppp-LPL-OID20188	TRUE	reported	MedicineITLab
rs10808546	8	125483576	T	C	0.446062	0.0446014	0.00673902	ukb-ppp-LPL-OID20188	3.63162e-11	33693	LPL_P06858_OID20188_v1_Cardiometabolic || id:ukb-ppp-LPL-OID20188	TRUE	reported	MedicineITLab
rs190954615	8	19910755	T	G	0.0258377	0.145214	0.0218945	ukb-ppp-LPL-OID20188	3.30141e-11	33693	LPL_P06858_OID20188_v1_Cardiometabolic || id:ukb-ppp-LPL-OID20188	TRUE	reported	MedicineITLab
rs12545984	8	19989748	T	C	0.166404	0.260729	0.00898505	ukb-ppp-LPL-OID20188	3.89045e-185	33693	LPL_P06858_OID20188_v1_Cardiometabolic || id:ukb-ppp-LPL-OID20188	TRUE	reported	MedicineITLab
rs117616789	8	19337536	T	G	0.0135943	-0.241058	0.0299366	ukb-ppp-LPL-OID20188	8.12456e-16	33693	LPL_P06858_OID20188_v1_Cardiometabolic || id:ukb-ppp-LPL-OID20188	TRUE	reported	MedicineITLab
rs10092538	8	19902159	C	G	0.0183482	-1.42339	0.0248597	ukb-ppp-LPL-OID20188	1e-200	33693	LPL_P06858_OID20188_v1_Cardiometabolic || id:ukb-ppp-LPL-OID20188	TRUE	reported	MedicineITLab
rs2540486	12	96037229	G	C	0.346657	0.102159	0.00776027	ukb-ppp-LTA4H-OID21452	1.40832e-39	33966	LTA4H_P09960_OID21452_v1_Oncology || id:ukb-ppp-LTA4H-OID21452	TRUE	reported	MedicineITLab
rs10733789	10	63188924	C	T	0.313261	0.046426	0.00810245	ukb-ppp-MAPK9-OID20557	1.0051e-08	33657	MAPK9_P45984_OID20557_v1_Inflammation || id:ukb-ppp-MAPK9-OID20557	TRUE	reported	MedicineITLab
rs3763131	5	180307312	C	T	0.195107	0.143033	0.00949019	ukb-ppp-MAPK9-OID20557	2.48828e-51	33657	MAPK9_P45984_OID20557_v1_Inflammation || id:ukb-ppp-MAPK9-OID20557	TRUE	reported	MedicineITLab
rs915652	6	31781365	A	G	0.130624	-0.0632433	0.011113	ukb-ppp-MAPK9-OID20557	1.26331e-08	33657	MAPK9_P45984_OID20557_v1_Inflammation || id:ukb-ppp-MAPK9-OID20557	TRUE	reported	MedicineITLab
rs138969560	1	206816851	C	T	0.0134414	-0.288622	0.0339273	ukb-ppp-MAPKAPK2-OID31293	1.78361e-17	33335	MAPKAPK2_P49137_OID31293_v1_Oncology_II || id:ukb-ppp-MAPKAPK2-OID31293	TRUE	reported	MedicineITLab
rs11119390	1	206728037	G	C	0.298563	0.14746	0.00824627	ukb-ppp-MAPKAPK2-OID31293	1.62967e-71	33335	MAPKAPK2_P49137_OID31293_v1_Oncology_II || id:ukb-ppp-MAPKAPK2-OID31293	TRUE	reported	MedicineITLab
rs72797306	5	132465058	C	G	0.429561	-0.042664	0.00761326	ukb-ppp-MAPKAPK2-OID31293	2.09575e-08	33335	MAPKAPK2_P49137_OID31293_v1_Oncology_II || id:ukb-ppp-MAPKAPK2-OID31293	TRUE	reported	MedicineITLab
rs1354034	3	56815721	C	T	0.60414	0.0452552	0.00765487	ukb-ppp-MAPKAPK2-OID31293	3.38096e-09	33335	MAPKAPK2_P49137_OID31293_v1_Oncology_II || id:ukb-ppp-MAPKAPK2-OID31293	TRUE	reported	MedicineITLab
rs342299	7	106733272	T	C	0.455232	-0.0447165	0.00755226	ukb-ppp-MAPKAPK2-OID31293	3.20111e-09	33335	MAPKAPK2_P49137_OID31293_v1_Oncology_II || id:ukb-ppp-MAPKAPK2-OID31293	TRUE	reported	MedicineITLab
rs6716795	2	71137493	C	T	0.536033	-0.187561	0.00766861	ukb-ppp-MCEE-OID31033	4.10204e-132	33874	MCEE_Q96PE7_OID31033_v1_Neurology_II || id:ukb-ppp-MCEE-OID31033	TRUE	reported	MedicineITLab
rs12986064	19	54251270	C	T	0.50779	-0.0454499	0.00765797	ukb-ppp-MDH1-OID30669	2.93873e-09	33791	MDH1_P40925_OID30669_v1_Inflammation_II || id:ukb-ppp-MDH1-OID30669	TRUE	reported	MedicineITLab
rs1354034	3	56815721	C	T	0.604096	0.0476731	0.00754796	ukb-ppp-MDH1-OID30669	2.6838e-10	33791	MDH1_P40925_OID30669_v1_Inflammation_II || id:ukb-ppp-MDH1-OID30669	TRUE	reported	MedicineITLab
rs10733789	10	63188924	C	T	0.313228	0.0458103	0.00803622	ukb-ppp-MDH1-OID30669	1.19468e-08	33791	MDH1_P40925_OID30669_v1_Inflammation_II || id:ukb-ppp-MDH1-OID30669	TRUE	reported	MedicineITLab
rs71422399	2	63986743	T	C	0.265186	0.0915329	0.00840294	ukb-ppp-MDH1-OID30669	1.24537e-27	33791	MDH1_P40925_OID30669_v1_Inflammation_II || id:ukb-ppp-MDH1-OID30669	TRUE	reported	MedicineITLab
rs7896518	10	63344740	G	A	0.423616	0.0541044	0.00781709	ukb-ppp-MECR-OID30274	4.47507e-12	33042	MECR_Q9BV79_OID30274_v1_Cardiometabolic_II || id:ukb-ppp-MECR-OID30274	TRUE	reported	MedicineITLab
rs12122508	1	29198203	T	C	0.138418	0.104944	0.0111103	ukb-ppp-MECR-OID30274	3.53346e-21	33042	MECR_Q9BV79_OID30274_v1_Cardiometabolic_II || id:ukb-ppp-MECR-OID30274	TRUE	reported	MedicineITLab
rs34095513	1	29239097	A	G	0.0159853	-0.207609	0.0306355	ukb-ppp-MECR-OID30274	1.22914e-11	33042	MECR_Q9BV79_OID30274_v1_Cardiometabolic_II || id:ukb-ppp-MECR-OID30274	TRUE	reported	MedicineITLab
rs4330974	1	205135422	C	T	0.870983	0.0654581	0.0113773	ukb-ppp-MECR-OID30274	8.74601e-09	33042	MECR_Q9BV79_OID30274_v1_Cardiometabolic_II || id:ukb-ppp-MECR-OID30274	TRUE	reported	MedicineITLab
rs1354034	3	56815721	C	T	0.604549	0.0501733	0.00777604	ukb-ppp-MECR-OID30274	1.10169e-10	33042	MECR_Q9BV79_OID30274_v1_Cardiometabolic_II || id:ukb-ppp-MECR-OID30274	TRUE	reported	MedicineITLab
rs11502185	11	180258	C	T	0.259618	0.0539065	0.00978568	ukb-ppp-MECR-OID30274	3.61468e-08	33042	MECR_Q9BV79_OID30274_v1_Cardiometabolic_II || id:ukb-ppp-MECR-OID30274	TRUE	reported	MedicineITLab
rs10774624	12	111395984	A	G	0.512721	-0.0420908	0.00768681	ukb-ppp-MECR-OID30274	4.35753e-08	33042	MECR_Q9BV79_OID30274_v1_Cardiometabolic_II || id:ukb-ppp-MECR-OID30274	TRUE	reported	MedicineITLab
rs11242109	5	132341354	T	G	0.481213	-0.0569823	0.00766436	ukb-ppp-MECR-OID30274	1.04785e-13	33042	MECR_Q9BV79_OID30274_v1_Cardiometabolic_II || id:ukb-ppp-MECR-OID30274	TRUE	reported	MedicineITLab
rs6580980	12	54298277	G	A	0.563528	0.0481726	0.00772367	ukb-ppp-MECR-OID30274	4.46026e-10	33042	MECR_Q9BV79_OID30274_v1_Cardiometabolic_II || id:ukb-ppp-MECR-OID30274	TRUE	reported	MedicineITLab
rs892090	19	55027704	G	T	0.834423	0.0601923	0.0103307	ukb-ppp-MECR-OID30274	5.65796e-09	33042	MECR_Q9BV79_OID30274_v1_Cardiometabolic_II || id:ukb-ppp-MECR-OID30274	TRUE	reported	MedicineITLab
rs342299	7	106733272	T	C	0.454891	-0.0439782	0.00768346	ukb-ppp-MECR-OID30274	1.04198e-08	33042	MECR_Q9BV79_OID30274_v1_Cardiometabolic_II || id:ukb-ppp-MECR-OID30274	TRUE	reported	MedicineITLab
rs6993770	8	105569300	T	A	0.286575	-0.0634582	0.00844154	ukb-ppp-MECR-OID30274	5.58856e-14	33042	MECR_Q9BV79_OID30274_v1_Cardiometabolic_II || id:ukb-ppp-MECR-OID30274	TRUE	reported	MedicineITLab
rs409801	9	4744743	C	T	0.507521	0.0430949	0.00763729	ukb-ppp-MECR-OID30274	1.67402e-08	33042	MECR_Q9BV79_OID30274_v1_Cardiometabolic_II || id:ukb-ppp-MECR-OID30274	TRUE	reported	MedicineITLab
rs1613662	19	55025227	A	G	0.833744	0.0620995	0.0102593	ukb-ppp-MED18-OID21236	1.42177e-09	32907	MED18_Q9BUE0_OID21236_v1_Oncology || id:ukb-ppp-MED18-OID21236	TRUE	reported	MedicineITLab
rs200309755	17	29518756	T	C	0.537336	0.0548217	0.00790044	ukb-ppp-MED18-OID21236	3.9473e-12	32907	MED18_Q9BUE0_OID21236_v1_Oncology || id:ukb-ppp-MED18-OID21236	TRUE	reported	MedicineITLab
rs12245149	10	63561387	A	C	0.488053	-0.0566379	0.00758081	ukb-ppp-MED18-OID21236	7.94511e-14	32907	MED18_Q9BUE0_OID21236_v1_Oncology || id:ukb-ppp-MED18-OID21236	TRUE	reported	MedicineITLab
rs75833561	1	158800522	C	T	0.00994789	-0.231077	0.0391749	ukb-ppp-MED18-OID21236	3.66615e-09	32907	MED18_Q9BUE0_OID21236_v1_Oncology || id:ukb-ppp-MED18-OID21236	TRUE	reported	MedicineITLab
rs10900809	5	132490630	A	G	0.388499	-0.0516877	0.00784146	ukb-ppp-MED18-OID21236	4.35111e-11	32907	MED18_Q9BUE0_OID21236_v1_Oncology || id:ukb-ppp-MED18-OID21236	TRUE	reported	MedicineITLab
rs342298	7	106733200	T	C	0.454849	-0.0504599	0.00764382	ukb-ppp-MED18-OID21236	4.07286e-11	32907	MED18_Q9BUE0_OID21236_v1_Oncology || id:ukb-ppp-MED18-OID21236	TRUE	reported	MedicineITLab
rs116029711	6	32635787	C	T	0.12943	-0.0669734	0.0115712	ukb-ppp-MED21-OID30066	7.12459e-09	32862	MED21_Q13503_OID30066_v1_Cardiometabolic_II || id:ukb-ppp-MED21-OID30066	TRUE	reported	MedicineITLab
rs72759962	5	45305458	C	G	0.0347586	0.133533	0.02357	ukb-ppp-METAP1-OID20815	1.46707e-08	32922	METAP1_P53582_OID20815_v1_Neurology || id:ukb-ppp-METAP1-OID20815	TRUE	reported	MedicineITLab
rs17622656	5	132485305	A	G	0.388498	-0.0483247	0.00770567	ukb-ppp-MGLL-OID20711	3.58006e-10	33784	MGLL_Q99685_OID20711_v1_Inflammation || id:ukb-ppp-MGLL-OID20711	TRUE	reported	MedicineITLab
rs892090	19	55027704	G	T	0.834156	0.0634535	0.0101264	ukb-ppp-MGLL-OID20711	3.70152e-10	33784	MGLL_Q99685_OID20711_v1_Inflammation || id:ukb-ppp-MGLL-OID20711	TRUE	reported	MedicineITLab
rs7578	3	127689396	A	G	0.557246	0.0601836	0.00752535	ukb-ppp-MGLL-OID20711	1.27028e-15	33784	MGLL_Q99685_OID20711_v1_Inflammation || id:ukb-ppp-MGLL-OID20711	TRUE	reported	MedicineITLab
rs6756513	2	69945455	A	G	0.278842	-0.0487524	0.00839025	ukb-ppp-MGLL-OID20711	6.22472e-09	33784	MGLL_Q99685_OID20711_v1_Inflammation || id:ukb-ppp-MGLL-OID20711	TRUE	reported	MedicineITLab
rs10822145	10	63174788	T	C	0.472333	0.0447215	0.00750036	ukb-ppp-MGLL-OID20711	2.48285e-09	33784	MGLL_Q99685_OID20711_v1_Inflammation || id:ukb-ppp-MGLL-OID20711	TRUE	reported	MedicineITLab
rs1354034	3	56815721	C	T	0.60391	0.0493442	0.00763794	ukb-ppp-MGLL-OID20711	1.04422e-10	33784	MGLL_Q99685_OID20711_v1_Inflammation || id:ukb-ppp-MGLL-OID20711	TRUE	reported	MedicineITLab
rs17655730	11	270715	C	T	0.245399	0.0485038	0.00876923	ukb-ppp-MGLL-OID20711	3.18163e-08	33784	MGLL_Q99685_OID20711_v1_Inflammation || id:ukb-ppp-MGLL-OID20711	TRUE	reported	MedicineITLab
rs77303550	16	72045758	T	C	0.196191	0.0659018	0.00948259	ukb-ppp-MGLL-OID20711	3.65847e-12	33784	MGLL_Q99685_OID20711_v1_Inflammation || id:ukb-ppp-MGLL-OID20711	TRUE	reported	MedicineITLab
rs6993770	8	105569300	T	A	0.286659	-0.0906936	0.00829444	ukb-ppp-MGLL-OID20711	7.90497e-28	33784	MGLL_Q99685_OID20711_v1_Inflammation || id:ukb-ppp-MGLL-OID20711	TRUE	reported	MedicineITLab
rs10876550	12	54318524	A	G	0.558152	0.0528435	0.00754277	ukb-ppp-MIF-OID21073	2.45471e-12	33619	MIF_P14174_OID21073_v1_Neurology || id:ukb-ppp-MIF-OID21073	TRUE	reported	MedicineITLab
rs200309755	17	29518756	T	C	0.53664	0.0445128	0.00776455	ukb-ppp-MIF-OID21073	9.87711e-09	33619	MIF_P14174_OID21073_v1_Neurology || id:ukb-ppp-MIF-OID21073	TRUE	reported	MedicineITLab
rs11502185	11	180258	C	T	0.259489	0.0625428	0.00958839	ukb-ppp-MIF-OID21073	6.9024e-11	33619	MIF_P14174_OID21073_v1_Neurology || id:ukb-ppp-MIF-OID21073	TRUE	reported	MedicineITLab
rs17622656	5	132485305	A	G	0.38862	-0.0449029	0.00768927	ukb-ppp-MIF-OID21073	5.2301e-09	33619	MIF_P14174_OID21073_v1_Neurology || id:ukb-ppp-MIF-OID21073	TRUE	reported	MedicineITLab
rs17625587	1	199021365	A	G	0.260882	0.0486415	0.00857637	ukb-ppp-MIF-OID21073	1.41495e-08	33619	MIF_P14174_OID21073_v1_Neurology || id:ukb-ppp-MIF-OID21073	TRUE	reported	MedicineITLab
rs892090	19	55027704	G	T	0.834201	0.0664781	0.0101025	ukb-ppp-MIF-OID21073	4.69353e-11	33619	MIF_P14174_OID21073_v1_Neurology || id:ukb-ppp-MIF-OID21073	TRUE	reported	MedicineITLab
rs10733789	10	63188924	C	T	0.313559	0.0544998	0.00810905	ukb-ppp-MIF-OID21073	1.80676e-11	33619	MIF_P14174_OID21073_v1_Neurology || id:ukb-ppp-MIF-OID21073	TRUE	reported	MedicineITLab
rs10433311	22	23896643	C	T	0.325517	-0.0512644	0.00804586	ukb-ppp-MIF-OID21073	1.87163e-10	33619	MIF_P14174_OID21073_v1_Neurology || id:ukb-ppp-MIF-OID21073	TRUE	reported	MedicineITLab
rs2330634	22	23908608	G	C	0.596209	-0.109543	0.0076588	ukb-ppp-MIF-OID21073	2.09846e-46	33619	MIF_P14174_OID21073_v1_Neurology || id:ukb-ppp-MIF-OID21073	TRUE	reported	MedicineITLab
rs10774624	12	111395984	A	G	0.513663	-0.0421549	0.00752436	ukb-ppp-MIF-OID21073	2.11325e-08	33619	MIF_P14174_OID21073_v1_Neurology || id:ukb-ppp-MIF-OID21073	TRUE	reported	MedicineITLab
rs1354034	3	56815721	C	T	0.604004	0.0660811	0.00761713	ukb-ppp-MIF-OID21073	4.12382e-18	33619	MIF_P14174_OID21073_v1_Neurology || id:ukb-ppp-MIF-OID21073	TRUE	reported	MedicineITLab
rs6993770	8	105569300	T	A	0.286296	-0.0495504	0.00827394	ukb-ppp-MIF-OID21073	2.11495e-09	33619	MIF_P14174_OID21073_v1_Neurology || id:ukb-ppp-MIF-OID21073	TRUE	reported	MedicineITLab
rs692503	9	4745675	A	G	0.552959	0.0442996	0.00760758	ukb-ppp-MIF-OID21073	5.77697e-09	33619	MIF_P14174_OID21073_v1_Neurology || id:ukb-ppp-MIF-OID21073	TRUE	reported	MedicineITLab
rs12136856	1	156503322	G	C	0.65308	0.0916016	0.00717848	ukb-ppp-MMP1-OID20672	2.72145e-37	32252	MMP1_P03956_OID20672_v1_Inflammation || id:ukb-ppp-MMP1-OID20672	TRUE	reported	MedicineITLab
rs10876550	12	54318524	A	G	0.557144	0.0523506	0.00685254	ukb-ppp-MMP1-OID20672	2.17921e-14	32252	MMP1_P03956_OID20672_v1_Inflammation || id:ukb-ppp-MMP1-OID20672	TRUE	reported	MedicineITLab
rs11759553	6	135101158	T	A	0.271999	0.0441812	0.0076599	ukb-ppp-MMP1-OID20672	8.02879e-09	32252	MMP1_P03956_OID20672_v1_Inflammation || id:ukb-ppp-MMP1-OID20672	TRUE	reported	MedicineITLab
rs7972420	12	56674730	G	A	0.65526	0.0507436	0.00715605	ukb-ppp-MMP1-OID20672	1.33137e-12	32252	MMP1_P03956_OID20672_v1_Inflammation || id:ukb-ppp-MMP1-OID20672	TRUE	reported	MedicineITLab
rs4965426	15	98704812	A	G	0.143897	-0.0591934	0.00965242	ukb-ppp-MMP1-OID20672	8.65167e-10	32252	MMP1_P03956_OID20672_v1_Inflammation || id:ukb-ppp-MMP1-OID20672	TRUE	reported	MedicineITLab
rs10016018	4	101873464	T	A	0.397734	-0.0432171	0.00695388	ukb-ppp-MMP1-OID20672	5.13842e-10	32252	MMP1_P03956_OID20672_v1_Inflammation || id:ukb-ppp-MMP1-OID20672	TRUE	reported	MedicineITLab
rs2010875	15	64865283	T	C	0.139418	0.0566318	0.0097923	ukb-ppp-MMP1-OID20672	7.32487e-09	32252	MMP1_P03956_OID20672_v1_Inflammation || id:ukb-ppp-MMP1-OID20672	TRUE	reported	MedicineITLab
rs12622659	2	68419147	A	G	0.301032	-0.0589171	0.00742279	ukb-ppp-MMP1-OID20672	2.06586e-15	32252	MMP1_P03956_OID20672_v1_Inflammation || id:ukb-ppp-MMP1-OID20672	TRUE	reported	MedicineITLab
rs116936690	11	102655430	T	C	0.0767783	0.297651	0.0144093	ukb-ppp-MMP1-OID20672	8.46447e-95	32252	MMP1_P03956_OID20672_v1_Inflammation || id:ukb-ppp-MMP1-OID20672	TRUE	reported	MedicineITLab
rs4946366	6	118811617	T	C	0.169844	-0.0578494	0.0091519	ukb-ppp-MMP1-OID20672	2.59842e-10	32252	MMP1_P03956_OID20672_v1_Inflammation || id:ukb-ppp-MMP1-OID20672	TRUE	reported	MedicineITLab
rs112794210	11	103059750	C	G	0.0128439	-0.426542	0.036403	ukb-ppp-MMP1-OID20672	1.0404e-31	32252	MMP1_P03956_OID20672_v1_Inflammation || id:ukb-ppp-MMP1-OID20672	TRUE	reported	MedicineITLab
rs2842059	6	70635151	A	C	0.302674	-0.0422875	0.00747224	ukb-ppp-MMP1-OID20672	1.52006e-08	32252	MMP1_P03956_OID20672_v1_Inflammation || id:ukb-ppp-MMP1-OID20672	TRUE	reported	MedicineITLab
rs11225926	11	103624310	C	T	0.0322466	-0.155266	0.0217505	ukb-ppp-MMP1-OID20672	9.43409e-13	32252	MMP1_P03956_OID20672_v1_Inflammation || id:ukb-ppp-MMP1-OID20672	TRUE	reported	MedicineITLab
rs3184504	12	111446804	C	T	0.517425	-0.0408184	0.00677557	ukb-ppp-MMP1-OID20672	1.69797e-09	32252	MMP1_P03956_OID20672_v1_Inflammation || id:ukb-ppp-MMP1-OID20672	TRUE	reported	MedicineITLab
rs72971591	11	103258845	G	A	0.0227569	-0.172267	0.0260642	ukb-ppp-MMP1-OID20672	3.86011e-11	32252	MMP1_P03956_OID20672_v1_Inflammation || id:ukb-ppp-MMP1-OID20672	TRUE	reported	MedicineITLab
rs11074905	16	28603151	G	A	0.434638	-0.0406878	0.00719204	ukb-ppp-MMP1-OID20672	1.53738e-08	32252	MMP1_P03956_OID20672_v1_Inflammation || id:ukb-ppp-MMP1-OID20672	TRUE	reported	MedicineITLab
rs1654425	19	55027612	C	T	0.834118	0.11964	0.00919679	ukb-ppp-MMP1-OID20672	1.08943e-38	32252	MMP1_P03956_OID20672_v1_Inflammation || id:ukb-ppp-MMP1-OID20672	TRUE	reported	MedicineITLab
rs1546722	6	109304594	G	A	0.520771	0.0699692	0.0068235	ukb-ppp-MMP1-OID20672	1.1337e-24	32252	MMP1_P03956_OID20672_v1_Inflammation || id:ukb-ppp-MMP1-OID20672	TRUE	reported	MedicineITLab
rs12041331	1	156899922	A	G	0.0863336	-0.0746238	0.0121623	ukb-ppp-MMP1-OID20672	8.4791e-10	32252	MMP1_P03956_OID20672_v1_Inflammation || id:ukb-ppp-MMP1-OID20672	TRUE	reported	MedicineITLab
rs199549197	3	24299785	T	A	0.683276	0.0424089	0.00751654	ukb-ppp-MMP1-OID20672	1.6802e-08	32252	MMP1_P03956_OID20672_v1_Inflammation || id:ukb-ppp-MMP1-OID20672	TRUE	reported	MedicineITLab
rs113020060	11	102493695	A	G	0.0306797	-0.211617	0.0223569	ukb-ppp-MMP1-OID20672	2.92483e-21	32252	MMP1_P03956_OID20672_v1_Inflammation || id:ukb-ppp-MMP1-OID20672	TRUE	reported	MedicineITLab
rs10883368	10	99530241	G	A	0.275368	0.0646911	0.00765963	ukb-ppp-MMP1-OID20672	3.02134e-17	32252	MMP1_P03956_OID20672_v1_Inflammation || id:ukb-ppp-MMP1-OID20672	TRUE	reported	MedicineITLab
rs11242109	5	132341354	T	G	0.480838	-0.0443799	0.00682566	ukb-ppp-MMP1-OID20672	7.93049e-11	32252	MMP1_P03956_OID20672_v1_Inflammation || id:ukb-ppp-MMP1-OID20672	TRUE	reported	MedicineITLab
rs28706788	5	160148021	A	G	0.541534	-0.0550636	0.0068845	ukb-ppp-MMP1-OID20672	1.2627e-15	32252	MMP1_P03956_OID20672_v1_Inflammation || id:ukb-ppp-MMP1-OID20672	TRUE	reported	MedicineITLab
rs200309755	17	29518756	T	C	0.537007	0.0428095	0.00705842	ukb-ppp-MMP1-OID20672	1.31929e-09	32252	MMP1_P03956_OID20672_v1_Inflammation || id:ukb-ppp-MMP1-OID20672	TRUE	reported	MedicineITLab
rs113295254	11	102890812	T	C	0.105607	-0.224027	0.0125198	ukb-ppp-MMP1-OID20672	1.31674e-71	32252	MMP1_P03956_OID20672_v1_Inflammation || id:ukb-ppp-MMP1-OID20672	TRUE	reported	MedicineITLab
rs6081569	20	19323142	C	G	0.368618	0.0581283	0.0070665	ukb-ppp-MMP1-OID20672	1.93731e-16	32252	MMP1_P03956_OID20672_v1_Inflammation || id:ukb-ppp-MMP1-OID20672	TRUE	reported	MedicineITLab
rs11242245	5	135436576	C	T	0.695496	0.0417114	0.00741059	ukb-ppp-MMP1-OID20672	1.81664e-08	32252	MMP1_P03956_OID20672_v1_Inflammation || id:ukb-ppp-MMP1-OID20672	TRUE	reported	MedicineITLab
rs1144393	11	102798678	C	T	0.389015	0.36479	0.00784641	ukb-ppp-MMP1-OID20672	1e-200	32252	MMP1_P03956_OID20672_v1_Inflammation || id:ukb-ppp-MMP1-OID20672	TRUE	reported	MedicineITLab
rs12445050	16	81837364	T	C	0.138428	0.0728629	0.00983001	ukb-ppp-MMP1-OID20672	1.24137e-13	32252	MMP1_P03956_OID20672_v1_Inflammation || id:ukb-ppp-MMP1-OID20672	TRUE	reported	MedicineITLab
rs13412535	2	224010157	A	G	0.231521	-0.0453785	0.00809011	ukb-ppp-MMP1-OID20672	2.03348e-08	32252	MMP1_P03956_OID20672_v1_Inflammation || id:ukb-ppp-MMP1-OID20672	TRUE	reported	MedicineITLab
rs6440008	3	141435700	C	T	0.384721	-0.0412176	0.0070563	ukb-ppp-MMP1-OID20672	5.18132e-09	32252	MMP1_P03956_OID20672_v1_Inflammation || id:ukb-ppp-MMP1-OID20672	TRUE	reported	MedicineITLab
rs1130580	6	31268902	C	T	0.292199	-0.050188	0.00780361	ukb-ppp-MMP1-OID20672	1.26445e-10	32252	MMP1_P03956_OID20672_v1_Inflammation || id:ukb-ppp-MMP1-OID20672	TRUE	reported	MedicineITLab
rs6993770	8	105569300	T	A	0.286711	-0.156532	0.00753834	ukb-ppp-MMP1-OID20672	9.00326e-96	32252	MMP1_P03956_OID20672_v1_Inflammation || id:ukb-ppp-MMP1-OID20672	TRUE	reported	MedicineITLab
rs6961069	7	80589645	T	C	0.40221	0.0460962	0.00695402	ukb-ppp-MMP1-OID20672	3.3861e-11	32252	MMP1_P03956_OID20672_v1_Inflammation || id:ukb-ppp-MMP1-OID20672	TRUE	reported	MedicineITLab
rs2519093	9	133266456	T	C	0.18433	-0.0491617	0.00881142	ukb-ppp-MMP1-OID20672	2.41468e-08	32252	MMP1_P03956_OID20672_v1_Inflammation || id:ukb-ppp-MMP1-OID20672	TRUE	reported	MedicineITLab
rs10820606	9	96430637	C	A	0.22927	0.0798376	0.0082348	ukb-ppp-MMP1-OID20672	3.16155e-22	32252	MMP1_P03956_OID20672_v1_Inflammation || id:ukb-ppp-MMP1-OID20672	TRUE	reported	MedicineITLab
rs2395192	6	32479867	T	C	0.555039	-0.0483982	0.00782763	ukb-ppp-MMUT-OID30159	6.28985e-10	32862	MMUT_P22033_OID30159_v1_Cardiometabolic_II || id:ukb-ppp-MMUT-OID30159	TRUE	reported	MedicineITLab
rs9473554	6	49439340	G	C	0.632006	-0.101724	0.00805287	ukb-ppp-MMUT-OID30159	1.4054e-36	32862	MMUT_P22033_OID30159_v1_Cardiometabolic_II || id:ukb-ppp-MMUT-OID30159	TRUE	reported	MedicineITLab
rs692502	9	4745645	A	G	0.55629	0.0438969	0.00785165	ukb-ppp-MMUT-OID30159	2.26037e-08	32862	MMUT_P22033_OID30159_v1_Cardiometabolic_II || id:ukb-ppp-MMUT-OID30159	TRUE	reported	MedicineITLab
rs10774624	12	111395984	A	G	0.513933	-0.0423048	0.00751786	ukb-ppp-MVK-OID20459	1.83118e-08	33084	MVK_Q03426_OID20459_v1_Inflammation || id:ukb-ppp-MVK-OID20459	TRUE	reported	MedicineITLab
rs1354034	3	56815721	C	T	0.603509	0.0482698	0.0076086	ukb-ppp-MVK-OID20459	2.23718e-10	33084	MVK_Q03426_OID20459_v1_Inflammation || id:ukb-ppp-MVK-OID20459	TRUE	reported	MedicineITLab
rs6580980	12	54298277	G	A	0.565337	0.0488323	0.00756538	ukb-ppp-MVK-OID20459	1.08428e-10	33084	MVK_Q03426_OID20459_v1_Inflammation || id:ukb-ppp-MVK-OID20459	TRUE	reported	MedicineITLab
rs7135909	12	109433293	C	G	0.133682	-0.114909	0.0110127	ukb-ppp-MVK-OID20459	1.73021e-25	33084	MVK_Q03426_OID20459_v1_Inflammation || id:ukb-ppp-MVK-OID20459	TRUE	reported	MedicineITLab
rs2631367	5	132369766	G	C	0.519022	0.0431793	0.0074963	ukb-ppp-MVK-OID20459	8.40679e-09	33084	MVK_Q03426_OID20459_v1_Inflammation || id:ukb-ppp-MVK-OID20459	TRUE	reported	MedicineITLab
rs7080386	10	63288546	A	C	0.412573	0.0457529	0.00764171	ukb-ppp-NAGA-OID30509	2.13403e-09	32913	NAGA_P17050_OID30509_v1_Inflammation_II || id:ukb-ppp-NAGA-OID30509	TRUE	reported	MedicineITLab
rs10778152	12	101831973	G	A	0.288218	-0.21079	0.00843621	ukb-ppp-NAGA-OID30509	8.60994e-138	32913	NAGA_P17050_OID30509_v1_Inflammation_II || id:ukb-ppp-NAGA-OID30509	TRUE	reported	MedicineITLab
rs112635299	14	94371805	T	G	0.0216936	0.155178	0.025867	ukb-ppp-NAGA-OID30509	1.98445e-09	32913	NAGA_P17050_OID30509_v1_Inflammation_II || id:ukb-ppp-NAGA-OID30509	TRUE	reported	MedicineITLab
rs193084249	1	26661155	G	A	0.023699	0.137983	0.0252023	ukb-ppp-NAGA-OID30509	4.37502e-08	32913	NAGA_P17050_OID30509_v1_Inflammation_II || id:ukb-ppp-NAGA-OID30509	TRUE	reported	MedicineITLab
rs79013	22	41493359	T	A	0.713917	0.0704699	0.00905664	ukb-ppp-NAGA-OID30509	7.19449e-15	32913	NAGA_P17050_OID30509_v1_Inflammation_II || id:ukb-ppp-NAGA-OID30509	TRUE	reported	MedicineITLab
rs10778141	12	101699457	A	G	0.177936	-0.0821188	0.0100557	ukb-ppp-NAGA-OID30509	3.17761e-16	32913	NAGA_P17050_OID30509_v1_Inflammation_II || id:ukb-ppp-NAGA-OID30509	TRUE	reported	MedicineITLab
rs4648055	4	102594156	A	G	0.309117	-0.052647	0.00814668	ukb-ppp-NAGA-OID30509	1.0306e-10	32913	NAGA_P17050_OID30509_v1_Inflammation_II || id:ukb-ppp-NAGA-OID30509	TRUE	reported	MedicineITLab
rs147233090	15	43735849	T	C	0.0236742	0.155592	0.0248146	ukb-ppp-NAGA-OID30509	3.60703e-10	32913	NAGA_P17050_OID30509_v1_Inflammation_II || id:ukb-ppp-NAGA-OID30509	TRUE	reported	MedicineITLab
rs684773	3	136237463	C	A	0.766946	0.0635368	0.00892579	ukb-ppp-NAGA-OID30509	1.09245e-12	32913	NAGA_P17050_OID30509_v1_Inflammation_II || id:ukb-ppp-NAGA-OID30509	TRUE	reported	MedicineITLab
rs73172876	22	40786979	C	T	0.00828926	-0.492756	0.0440116	ukb-ppp-NAGA-OID30509	4.26285e-29	32913	NAGA_P17050_OID30509_v1_Inflammation_II || id:ukb-ppp-NAGA-OID30509	TRUE	reported	MedicineITLab
rs2413666	22	42063618	T	C	0.674548	0.145472	0.00807111	ukb-ppp-NAGA-OID30509	1.26678e-72	32913	NAGA_P17050_OID30509_v1_Inflammation_II || id:ukb-ppp-NAGA-OID30509	TRUE	reported	MedicineITLab
rs187793617	14	105894833	G	C	0.160981	0.0600589	0.0106806	ukb-ppp-NAGA-OID30509	1.87469e-08	32913	NAGA_P17050_OID30509_v1_Inflammation_II || id:ukb-ppp-NAGA-OID30509	TRUE	reported	MedicineITLab
rs9611700	22	42005510	T	C	0.299414	-0.0877252	0.00823112	ukb-ppp-NAGA-OID30509	1.60435e-26	32913	NAGA_P17050_OID30509_v1_Inflammation_II || id:ukb-ppp-NAGA-OID30509	TRUE	reported	MedicineITLab
rs9270277	6	32589466	T	A	0.144475	0.0780109	0.012693	ukb-ppp-NAGA-OID30509	7.94712e-10	32913	NAGA_P17050_OID30509_v1_Inflammation_II || id:ukb-ppp-NAGA-OID30509	TRUE	reported	MedicineITLab
rs7740107	6	130053316	A	T	0.738152	0.0477529	0.00857867	ukb-ppp-NAGA-OID30509	2.5995e-08	32913	NAGA_P17050_OID30509_v1_Inflammation_II || id:ukb-ppp-NAGA-OID30509	TRUE	reported	MedicineITLab
rs739846	19	19308262	A	G	0.0767564	0.0901954	0.0141707	ukb-ppp-NAGA-OID30509	1.95362e-10	32913	NAGA_P17050_OID30509_v1_Inflammation_II || id:ukb-ppp-NAGA-OID30509	TRUE	reported	MedicineITLab
rs28672722	6	32658760	T	G	0.222352	0.091748	0.00908786	ukb-ppp-NAGA-OID30509	5.77431e-24	32913	NAGA_P17050_OID30509_v1_Inflammation_II || id:ukb-ppp-NAGA-OID30509	TRUE	reported	MedicineITLab
rs112616562	6	32650627	A	G	0.15051	0.0889696	0.0118015	ukb-ppp-NAGA-OID30509	4.74133e-14	32913	NAGA_P17050_OID30509_v1_Inflammation_II || id:ukb-ppp-NAGA-OID30509	TRUE	reported	MedicineITLab
rs67455183	8	10288415	G	T	0.138258	0.0594009	0.0108903	ukb-ppp-NAGA-OID30509	4.91202e-08	32913	NAGA_P17050_OID30509_v1_Inflammation_II || id:ukb-ppp-NAGA-OID30509	TRUE	reported	MedicineITLab
rs7080536	10	113588287	A	G	0.043586	-0.106151	0.0184172	ukb-ppp-NBN-OID20442	8.22943e-09	33084	NBN_O60934_OID20442_v1_Inflammation || id:ukb-ppp-NBN-OID20442	TRUE	reported	MedicineITLab
rs1354034	3	56815721	C	T	0.603509	0.0610452	0.00755359	ukb-ppp-NBN-OID20442	6.39146e-16	33084	NBN_O60934_OID20442_v1_Inflammation || id:ukb-ppp-NBN-OID20442	TRUE	reported	MedicineITLab
rs143331722	5	132595276	A	G	0.012171	-0.314977	0.0361243	ukb-ppp-NBN-OID20442	2.80027e-18	33084	NBN_O60934_OID20442_v1_Inflammation || id:ukb-ppp-NBN-OID20442	TRUE	reported	MedicineITLab
rs72759222	15	96966887	G	A	0.10716	-0.0670006	0.012121	ukb-ppp-NFKB1-OID30160	3.24526e-08	32862	NFKB1_P19838_OID30160_v1_Cardiometabolic_II || id:ukb-ppp-NFKB1-OID30160	TRUE	reported	MedicineITLab
rs10774624	12	111395984	A	G	0.513126	-0.0424251	0.0075641	ukb-ppp-NFKB1-OID30160	2.03803e-08	32862	NFKB1_P19838_OID30160_v1_Cardiometabolic_II || id:ukb-ppp-NFKB1-OID30160	TRUE	reported	MedicineITLab
rs1354034	3	56815721	C	T	0.603661	0.0627391	0.00766649	ukb-ppp-NFKB1-OID30160	2.75613e-16	32862	NFKB1_P19838_OID30160_v1_Cardiometabolic_II || id:ukb-ppp-NFKB1-OID30160	TRUE	reported	MedicineITLab
rs11950562	5	132316836	C	A	0.478243	-0.0413963	0.00755838	ukb-ppp-NFKB1-OID30160	4.32912e-08	32862	NFKB1_P19838_OID30160_v1_Cardiometabolic_II || id:ukb-ppp-NFKB1-OID30160	TRUE	reported	MedicineITLab
rs7297265	12	54325905	G	A	0.442157	0.0503807	0.00764174	ukb-ppp-NFKB1-OID30160	4.31519e-11	32862	NFKB1_P19838_OID30160_v1_Cardiometabolic_II || id:ukb-ppp-NFKB1-OID30160	TRUE	reported	MedicineITLab
rs17032705	4	102511817	A	G	0.398157	0.114895	0.00767473	ukb-ppp-NFKB1-OID30160	1.14446e-50	32862	NFKB1_P19838_OID30160_v1_Cardiometabolic_II || id:ukb-ppp-NFKB1-OID30160	TRUE	reported	MedicineITLab
rs11502185	11	180258	C	T	0.259308	0.0527944	0.00965601	ukb-ppp-NFKB1-OID30160	4.56373e-08	32862	NFKB1_P19838_OID30160_v1_Cardiometabolic_II || id:ukb-ppp-NFKB1-OID30160	TRUE	reported	MedicineITLab
rs342293	7	106731773	G	C	0.459771	-0.0455319	0.00753625	ukb-ppp-NFKB1-OID30160	1.52486e-09	32862	NFKB1_P19838_OID30160_v1_Cardiometabolic_II || id:ukb-ppp-NFKB1-OID30160	TRUE	reported	MedicineITLab
rs409801	9	4744743	C	T	0.506953	0.0484499	0.00752899	ukb-ppp-NFKB1-OID30160	1.23379e-10	32862	NFKB1_P19838_OID30160_v1_Cardiometabolic_II || id:ukb-ppp-NFKB1-OID30160	TRUE	reported	MedicineITLab
rs1354034	3	56815721	C	T	0.603793	0.0583463	0.00767004	ukb-ppp-NFKBIE-OID21212	2.80479e-14	32907	NFKBIE_O00221_OID21212_v1_Oncology || id:ukb-ppp-NFKBIE-OID21212	TRUE	reported	MedicineITLab
rs28362856	6	44266802	C	G	0.0430843	-0.52262	0.01858	ukb-ppp-NFKBIE-OID21212	4.43609e-174	32907	NFKBIE_O00221_OID21212_v1_Oncology || id:ukb-ppp-NFKBIE-OID21212	TRUE	reported	MedicineITLab
rs342299	7	106733272	T	C	0.454906	-0.0508299	0.00757626	ukb-ppp-NFKBIE-OID21212	1.95839e-11	32907	NFKBIE_O00221_OID21212_v1_Oncology || id:ukb-ppp-NFKBIE-OID21212	TRUE	reported	MedicineITLab
rs6990303	8	30607275	A	T	0.746404	0.0493322	0.00880448	ukb-ppp-NFYA-OID30134	2.10577e-08	32862	NFYA_P23511_OID30134_v1_Cardiometabolic_II || id:ukb-ppp-NFYA-OID30134	TRUE	reported	MedicineITLab
rs717684	2	180471069	T	G	0.26524	0.0480311	0.0082084	ukb-ppp-NPY-OID21388	4.8727e-09	33966	NPY_P01303_OID21388_v1_Oncology || id:ukb-ppp-NPY-OID21388	TRUE	reported	MedicineITLab
rs10889353	1	62652525	C	A	0.35353	-0.0650788	0.00755997	ukb-ppp-NPY-OID21388	7.4131e-18	33966	NPY_P01303_OID21388_v1_Oncology || id:ukb-ppp-NPY-OID21388	TRUE	reported	MedicineITLab
rs72631343	17	69195129	G	C	0.125743	-0.100545	0.0109625	ukb-ppp-NPY-OID21388	4.65801e-20	33966	NPY_P01303_OID21388_v1_Oncology || id:ukb-ppp-NPY-OID21388	TRUE	reported	MedicineITLab
rs639933	5	135132061	A	C	0.631422	0.0548752	0.00758093	ukb-ppp-NPY-OID21388	4.53419e-13	33966	NPY_P01303_OID21388_v1_Oncology || id:ukb-ppp-NPY-OID21388	TRUE	reported	MedicineITLab
rs111545708	2	43597052	C	T	0.132446	-0.0609682	0.0106685	ukb-ppp-NPY-OID21388	1.09825e-08	33966	NPY_P01303_OID21388_v1_Oncology || id:ukb-ppp-NPY-OID21388	TRUE	reported	MedicineITLab
rs1809844	16	86154405	T	C	0.497102	-0.0566615	0.00726895	ukb-ppp-NPY-OID21388	6.44021e-15	33966	NPY_P01303_OID21388_v1_Oncology || id:ukb-ppp-NPY-OID21388	TRUE	reported	MedicineITLab
rs77542162	17	69085137	G	A	0.02292	0.301066	0.0242314	ukb-ppp-NPY-OID21388	1.92176e-35	33966	NPY_P01303_OID21388_v1_Oncology || id:ukb-ppp-NPY-OID21388	TRUE	reported	MedicineITLab
rs72654473	19	44911142	A	C	0.109327	0.143264	0.0116129	ukb-ppp-NPY-OID21388	5.7491e-35	33966	NPY_P01303_OID21388_v1_Oncology || id:ukb-ppp-NPY-OID21388	TRUE	reported	MedicineITLab
rs5030062	3	186736391	C	A	0.373182	-0.103478	0.00751339	ukb-ppp-NPY-OID21388	3.73078e-43	33966	NPY_P01303_OID21388_v1_Oncology || id:ukb-ppp-NPY-OID21388	TRUE	reported	MedicineITLab
rs964184	11	116778201	C	G	0.86669	-0.126678	0.0106626	ukb-ppp-NPY-OID21388	1.49451e-32	33966	NPY_P01303_OID21388_v1_Oncology || id:ukb-ppp-NPY-OID21388	TRUE	reported	MedicineITLab
rs56393506	6	160668275	T	C	0.1722	0.0754564	0.00978567	ukb-ppp-NPY-OID21388	1.24911e-14	33966	NPY_P01303_OID21388_v1_Oncology || id:ukb-ppp-NPY-OID21388	TRUE	reported	MedicineITLab
rs34287864	12	56464533	A	G	0.31825	-0.0429642	0.00781864	ukb-ppp-NPY-OID21388	3.90481e-08	33966	NPY_P01303_OID21388_v1_Oncology || id:ukb-ppp-NPY-OID21388	TRUE	reported	MedicineITLab
rs141469619	11	116843577	G	A	0.0103601	0.230037	0.0377018	ukb-ppp-NPY-OID21388	1.05099e-09	33966	NPY_P01303_OID21388_v1_Oncology || id:ukb-ppp-NPY-OID21388	TRUE	reported	MedicineITLab
rs2523675	6	31468255	A	G	0.341156	0.0543731	0.00772288	ukb-ppp-NPY-OID21388	1.91514e-12	33966	NPY_P01303_OID21388_v1_Oncology || id:ukb-ppp-NPY-OID21388	TRUE	reported	MedicineITLab
rs4861708	4	186236079	A	G	0.511583	-0.185664	0.00728786	ukb-ppp-NPY-OID21388	3.65595e-143	33966	NPY_P01303_OID21388_v1_Oncology || id:ukb-ppp-NPY-OID21388	TRUE	reported	MedicineITLab
rs2696860	16	86294115	G	A	0.562195	-0.0531887	0.00724511	ukb-ppp-NPY-OID21388	2.11495e-13	33966	NPY_P01303_OID21388_v1_Oncology || id:ukb-ppp-NPY-OID21388	TRUE	reported	MedicineITLab
rs1260326	2	27508073	C	T	0.608388	-0.0468908	0.0074151	ukb-ppp-NPY-OID21388	2.55388e-10	33966	NPY_P01303_OID21388_v1_Oncology || id:ukb-ppp-NPY-OID21388	TRUE	reported	MedicineITLab
rs1801020	5	177409531	G	A	0.744591	-0.0900805	0.00830103	ukb-ppp-NPY-OID21388	1.95704e-27	33966	NPY_P01303_OID21388_v1_Oncology || id:ukb-ppp-NPY-OID21388	TRUE	reported	MedicineITLab
rs9789535	2	66538446	G	A	0.565216	-0.0456011	0.00731852	ukb-ppp-NPY-OID21388	4.63724e-10	33966	NPY_P01303_OID21388_v1_Oncology || id:ukb-ppp-NPY-OID21388	TRUE	reported	MedicineITLab
rs1499899	3	113192413	A	G	0.489108	-0.0487767	0.00733913	ukb-ppp-NPY-OID21388	3.00954e-11	33966	NPY_P01303_OID21388_v1_Oncology || id:ukb-ppp-NPY-OID21388	TRUE	reported	MedicineITLab
rs4541785	6	32656688	A	T	0.537299	0.0552206	0.00795705	ukb-ppp-NPY-OID21388	3.92555e-12	33966	NPY_P01303_OID21388_v1_Oncology || id:ukb-ppp-NPY-OID21388	TRUE	reported	MedicineITLab
rs117882164	7	23986799	G	A	0.0227235	-0.276943	0.0249621	ukb-ppp-NPY-OID21388	1.33352e-28	33966	NPY_P01303_OID21388_v1_Oncology || id:ukb-ppp-NPY-OID21388	TRUE	reported	MedicineITLab
rs33951980	7	73615107	T	C	0.128797	-0.0769653	0.0108486	ukb-ppp-NPY-OID21388	1.29837e-12	33966	NPY_P01303_OID21388_v1_Oncology || id:ukb-ppp-NPY-OID21388	TRUE	reported	MedicineITLab
rs9718966	7	506159	C	G	0.513141	0.0549943	0.00743352	ukb-ppp-NPY-OID21388	1.38102e-13	33966	NPY_P01303_OID21388_v1_Oncology || id:ukb-ppp-NPY-OID21388	TRUE	reported	MedicineITLab
rs370062428	8	117160441	G	A	0.0333675	0.122051	0.0213578	ukb-ppp-NPY-OID21388	1.09956e-08	33966	NPY_P01303_OID21388_v1_Oncology || id:ukb-ppp-NPY-OID21388	TRUE	reported	MedicineITLab
rs2954021	8	125469835	G	A	0.504028	-0.0630637	0.00725644	ukb-ppp-NPY-OID21388	3.60164e-18	33966	NPY_P01303_OID21388_v1_Oncology || id:ukb-ppp-NPY-OID21388	TRUE	reported	MedicineITLab
rs76722925	8	20073987	G	A	0.0847279	-0.0906587	0.0130964	ukb-ppp-NPY-OID21388	4.44017e-12	33966	NPY_P01303_OID21388_v1_Oncology || id:ukb-ppp-NPY-OID21388	TRUE	reported	MedicineITLab
rs16888589	8	116623363	G	A	0.076846	0.176134	0.0136587	ukb-ppp-NPY-OID21388	4.783e-38	33966	NPY_P01303_OID21388_v1_Oncology || id:ukb-ppp-NPY-OID21388	TRUE	reported	MedicineITLab
rs4722337	7	24269479	T	A	0.554916	-0.15832	0.0073529	ukb-ppp-NPY-OID21388	7.85236e-103	33966	NPY_P01303_OID21388_v1_Oncology || id:ukb-ppp-NPY-OID21388	TRUE	reported	MedicineITLab
rs587862	11	128725278	G	A	0.269523	0.0585448	0.0084505	ukb-ppp-OLR1-OID20183	4.26973e-12	33374	OLR1_P78380_OID20183_v1_Cardiometabolic || id:ukb-ppp-OLR1-OID20183	TRUE	reported	MedicineITLab
rs28567531	15	83165572	G	C	0.0713026	-0.0793506	0.0144424	ukb-ppp-OLR1-OID20183	3.92329e-08	33374	OLR1_P78380_OID20183_v1_Cardiometabolic || id:ukb-ppp-OLR1-OID20183	TRUE	reported	MedicineITLab
rs12370749	12	10193675	G	A	0.2158	-0.0644104	0.00908535	ukb-ppp-OLR1-OID20183	1.34617e-12	33374	OLR1_P78380_OID20183_v1_Cardiometabolic || id:ukb-ppp-OLR1-OID20183	TRUE	reported	MedicineITLab
rs936964	12	10139536	A	C	0.275111	0.108129	0.00851445	ukb-ppp-OLR1-OID20183	5.95251e-37	33374	OLR1_P78380_OID20183_v1_Cardiometabolic || id:ukb-ppp-OLR1-OID20183	TRUE	reported	MedicineITLab
rs6429432	1	235943941	C	A	0.893667	-0.0736595	0.0120407	ukb-ppp-OLR1-OID20183	9.50386e-10	33374	OLR1_P78380_OID20183_v1_Cardiometabolic || id:ukb-ppp-OLR1-OID20183	TRUE	reported	MedicineITLab
rs61740470	3	46450495	T	C	0.0102625	0.280513	0.0368045	ukb-ppp-OLR1-OID20183	2.50323e-14	33374	OLR1_P78380_OID20183_v1_Cardiometabolic || id:ukb-ppp-OLR1-OID20183	TRUE	reported	MedicineITLab
rs2524068	6	31277284	T	G	0.187706	0.063433	0.00952952	ukb-ppp-OLR1-OID20183	2.80479e-11	33374	OLR1_P78380_OID20183_v1_Cardiometabolic || id:ukb-ppp-OLR1-OID20183	TRUE	reported	MedicineITLab
rs2871960	3	141402972	C	A	0.445268	-0.10334	0.0074781	ukb-ppp-OLR1-OID20183	1.95614e-43	33374	OLR1_P78380_OID20183_v1_Cardiometabolic || id:ukb-ppp-OLR1-OID20183	TRUE	reported	MedicineITLab
rs2511241	11	73234296	T	C	0.929556	0.200021	0.0145858	ukb-ppp-OLR1-OID20183	8.44306e-43	33374	OLR1_P78380_OID20183_v1_Cardiometabolic || id:ukb-ppp-OLR1-OID20183	TRUE	reported	MedicineITLab
rs45489595	11	47270084	T	C	0.113293	-0.161746	0.0117532	ukb-ppp-OLR1-OID20183	4.31817e-43	33374	OLR1_P78380_OID20183_v1_Cardiometabolic || id:ukb-ppp-OLR1-OID20183	TRUE	reported	MedicineITLab
rs6598046	11	303271	A	T	0.257848	0.0495872	0.0086155	ukb-ppp-OLR1-OID20183	8.63436e-09	33374	OLR1_P78380_OID20183_v1_Cardiometabolic || id:ukb-ppp-OLR1-OID20183	TRUE	reported	MedicineITLab
rs11871747	17	40021029	C	T	0.393596	0.0671884	0.00760021	ukb-ppp-OLR1-OID20183	9.54333e-19	33374	OLR1_P78380_OID20183_v1_Cardiometabolic || id:ukb-ppp-OLR1-OID20183	TRUE	reported	MedicineITLab
rs56388170	7	28684757	T	G	0.292242	0.0558456	0.00830777	ukb-ppp-OLR1-OID20183	1.79143e-11	33374	OLR1_P78380_OID20183_v1_Cardiometabolic || id:ukb-ppp-OLR1-OID20183	TRUE	reported	MedicineITLab
rs113954825	8	144208921	G	A	0.0283364	0.127214	0.0225634	ukb-ppp-OLR1-OID20183	1.71953e-08	33374	OLR1_P78380_OID20183_v1_Cardiometabolic || id:ukb-ppp-OLR1-OID20183	TRUE	reported	MedicineITLab
rs1354034	3	56815721	C	T	0.604549	0.0461994	0.00776269	ukb-ppp-OXCT1-OID30227	2.65736e-09	33042	OXCT1_P55809_OID30227_v1_Cardiometabolic_II || id:ukb-ppp-OXCT1-OID30227	TRUE	reported	MedicineITLab
rs10075801	5	132341949	G	A	0.487854	-0.0524285	0.00774054	ukb-ppp-OXCT1-OID30227	1.25922e-11	33042	OXCT1_P55809_OID30227_v1_Cardiometabolic_II || id:ukb-ppp-OXCT1-OID30227	TRUE	reported	MedicineITLab
rs12186512	5	41802669	G	A	0.285615	0.047239	0.00844612	ukb-ppp-OXCT1-OID30227	2.23203e-08	33042	OXCT1_P55809_OID30227_v1_Cardiometabolic_II || id:ukb-ppp-OXCT1-OID30227	TRUE	reported	MedicineITLab
rs11170874	12	54332691	G	A	0.330112	0.0482348	0.0082227	ukb-ppp-OXCT1-OID30227	4.46293e-09	33042	OXCT1_P55809_OID30227_v1_Cardiometabolic_II || id:ukb-ppp-OXCT1-OID30227	TRUE	reported	MedicineITLab
rs7896518	10	63344740	G	A	0.423616	0.0536785	0.0078067	ukb-ppp-OXCT1-OID30227	6.15744e-12	33042	OXCT1_P55809_OID30227_v1_Cardiometabolic_II || id:ukb-ppp-OXCT1-OID30227	TRUE	reported	MedicineITLab
rs342298	7	106733200	T	C	0.454828	-0.05949	0.00766827	ukb-ppp-OXCT1-OID30227	8.63177e-15	33042	OXCT1_P55809_OID30227_v1_Cardiometabolic_II || id:ukb-ppp-OXCT1-OID30227	TRUE	reported	MedicineITLab
rs6993770	8	105569300	T	A	0.286575	-0.0641067	0.00843434	ukb-ppp-OXCT1-OID30227	2.94578e-14	33042	OXCT1_P55809_OID30227_v1_Cardiometabolic_II || id:ukb-ppp-OXCT1-OID30227	TRUE	reported	MedicineITLab
rs28929474	14	94378610	T	C	0.020727	0.15054	0.0257853	ukb-ppp-PCBD1-OID30610	5.27655e-09	33121	PCBD1_P61457_OID30610_v1_Inflammation_II || id:ukb-ppp-PCBD1-OID30610	TRUE	reported	MedicineITLab
rs58542926	19	19268740	T	C	0.0754506	0.0977113	0.0139159	ukb-ppp-PCBD1-OID30610	2.19432e-12	33121	PCBD1_P61457_OID30610_v1_Inflammation_II || id:ukb-ppp-PCBD1-OID30610	TRUE	reported	MedicineITLab
rs217184	16	72072066	C	T	0.196295	-0.0732609	0.00926882	ukb-ppp-PCBD1-OID30610	2.70085e-15	33121	PCBD1_P61457_OID30610_v1_Inflammation_II || id:ukb-ppp-PCBD1-OID30610	TRUE	reported	MedicineITLab
rs10883451	10	100164661	C	T	0.501799	-0.0529113	0.00736083	ukb-ppp-PCBD1-OID30610	6.56448e-13	33121	PCBD1_P61457_OID30610_v1_Inflammation_II || id:ukb-ppp-PCBD1-OID30610	TRUE	reported	MedicineITLab
rs2630336	10	70888665	T	G	0.36019	-0.181331	0.00774856	ukb-ppp-PCBD1-OID30610	4.09261e-121	33121	PCBD1_P61457_OID30610_v1_Inflammation_II || id:ukb-ppp-PCBD1-OID30610	TRUE	reported	MedicineITLab
rs3747207	22	43928975	A	G	0.215053	0.0933209	0.00891149	ukb-ppp-PCBD1-OID30610	1.16198e-25	33121	PCBD1_P61457_OID30610_v1_Inflammation_II || id:ukb-ppp-PCBD1-OID30610	TRUE	reported	MedicineITLab
rs112875651	8	125494452	A	G	0.390687	-0.0451368	0.00761826	ukb-ppp-PCBD1-OID30610	3.12637e-09	33121	PCBD1_P61457_OID30610_v1_Inflammation_II || id:ukb-ppp-PCBD1-OID30610	TRUE	reported	MedicineITLab
rs7041363	9	114383763	G	C	0.489881	-0.0598531	0.00741788	ukb-ppp-PCBD1-OID30610	7.10068e-16	33121	PCBD1_P61457_OID30610_v1_Inflammation_II || id:ukb-ppp-PCBD1-OID30610	TRUE	reported	MedicineITLab
rs200309755	17	29518756	T	C	0.536974	0.0443689	0.00781113	ukb-ppp-PCYT2-OID31519	1.34527e-08	33796	PCYT2_Q99447_OID31519_v1_Oncology_II || id:ukb-ppp-PCYT2-OID31519	TRUE	reported	MedicineITLab
rs1354034	3	56815721	C	T	0.604628	0.0717616	0.00766008	ukb-ppp-PCYT2-OID31519	7.37395e-21	33796	PCYT2_Q99447_OID31519_v1_Oncology_II || id:ukb-ppp-PCYT2-OID31519	TRUE	reported	MedicineITLab
rs72882960	11	268927	T	C	0.243779	0.0550986	0.00879804	ukb-ppp-PCYT2-OID31519	3.78591e-10	33796	PCYT2_Q99447_OID31519_v1_Oncology_II || id:ukb-ppp-PCYT2-OID31519	TRUE	reported	MedicineITLab
rs10075801	5	132341949	G	A	0.487863	-0.0510355	0.00762896	ukb-ppp-PCYT2-OID31519	2.23615e-11	33796	PCYT2_Q99447_OID31519_v1_Oncology_II || id:ukb-ppp-PCYT2-OID31519	TRUE	reported	MedicineITLab
rs10822145	10	63174788	T	C	0.471907	0.0599625	0.00753033	ukb-ppp-PCYT2-OID31519	1.6819e-15	33796	PCYT2_Q99447_OID31519_v1_Oncology_II || id:ukb-ppp-PCYT2-OID31519	TRUE	reported	MedicineITLab
rs1613662	19	55025227	A	G	0.83433	0.0567241	0.0101661	ukb-ppp-PCYT2-OID31519	2.4088e-08	33796	PCYT2_Q99447_OID31519_v1_Oncology_II || id:ukb-ppp-PCYT2-OID31519	TRUE	reported	MedicineITLab
rs342299	7	106733272	T	C	0.455097	-0.0499688	0.00756211	ukb-ppp-PCYT2-OID31519	3.90122e-11	33796	PCYT2_Q99447_OID31519_v1_Oncology_II || id:ukb-ppp-PCYT2-OID31519	TRUE	reported	MedicineITLab
rs6993770	8	105569300	T	A	0.286602	-0.0944068	0.00831466	ukb-ppp-PCYT2-OID31519	7.06318e-30	33796	PCYT2_Q99447_OID31519_v1_Oncology_II || id:ukb-ppp-PCYT2-OID31519	TRUE	reported	MedicineITLab
rs72950678	2	216557937	T	G	0.0553959	-0.137673	0.0170281	ukb-ppp-PECR-OID30228	6.21298e-16	33042	PECR_Q9BY49_OID30228_v1_Cardiometabolic_II || id:ukb-ppp-PECR-OID30228	TRUE	reported	MedicineITLab
rs1354034	3	56815721	C	T	0.604549	0.0473194	0.00770499	ukb-ppp-PECR-OID30228	8.17994e-10	33042	PECR_Q9BY49_OID30228_v1_Cardiometabolic_II || id:ukb-ppp-PECR-OID30228	TRUE	reported	MedicineITLab
rs4477285	1	94411372	A	G	0.421311	-0.0435201	0.00769477	ukb-ppp-PECR-OID30228	1.55117e-08	33042	PECR_Q9BY49_OID30228_v1_Cardiometabolic_II || id:ukb-ppp-PECR-OID30228	TRUE	reported	MedicineITLab
rs10197542	2	216039171	C	A	0.1044	-0.454245	0.0125625	ukb-ppp-PECR-OID30228	1e-200	33042	PECR_Q9BY49_OID30228_v1_Cardiometabolic_II || id:ukb-ppp-PECR-OID30228	TRUE	reported	MedicineITLab
rs6993770	8	105569300	T	A	0.286575	-0.0585343	0.00836589	ukb-ppp-PECR-OID30228	2.61879e-12	33042	PECR_Q9BY49_OID30228_v1_Cardiometabolic_II || id:ukb-ppp-PECR-OID30228	TRUE	reported	MedicineITLab
rs9273757	6	32661640	C	G	0.232554	0.0517548	0.00884767	ukb-ppp-PHOSPHO1-OID20922	4.92947e-09	33436	PHOSPHO1_Q8TCT1_OID20922_v1_Neurology || id:ukb-ppp-PHOSPHO1-OID20922	TRUE	reported	MedicineITLab
rs11075645	16	66933756	A	G	0.0280835	-0.132627	0.0220833	ukb-ppp-PHOSPHO1-OID20922	1.90441e-09	33436	PHOSPHO1_Q8TCT1_OID20922_v1_Neurology || id:ukb-ppp-PHOSPHO1-OID20922	TRUE	reported	MedicineITLab
rs6499121	16	67250937	A	T	0.0640309	0.145359	0.01487	ukb-ppp-PHOSPHO1-OID20922	1.43747e-22	33436	PHOSPHO1_Q8TCT1_OID20922_v1_Neurology || id:ukb-ppp-PHOSPHO1-OID20922	TRUE	reported	MedicineITLab
rs1260326	2	27508073	C	T	0.608386	0.0449426	0.00744412	ukb-ppp-PHOSPHO1-OID20922	1.5669e-09	33436	PHOSPHO1_Q8TCT1_OID20922_v1_Neurology || id:ukb-ppp-PHOSPHO1-OID20922	TRUE	reported	MedicineITLab
rs429150	6	32107786	C	T	0.441451	0.0452267	0.00756121	ukb-ppp-PIKFYVE-OID30465	2.21208e-09	32981	PIKFYVE_Q9Y2I7_OID30465_v1_Inflammation_II || id:ukb-ppp-PIKFYVE-OID30465	TRUE	reported	MedicineITLab
rs1354034	3	56815721	C	T	0.603923	0.054453	0.00768624	ukb-ppp-PIKFYVE-OID30465	1.39573e-12	32981	PIKFYVE_Q9Y2I7_OID30465_v1_Inflammation_II || id:ukb-ppp-PIKFYVE-OID30465	TRUE	reported	MedicineITLab
rs34436714	19	53824059	A	C	0.209181	0.0663543	0.009281	ukb-ppp-PIKFYVE-OID30465	8.71164e-13	32981	PIKFYVE_Q9Y2I7_OID30465_v1_Inflammation_II || id:ukb-ppp-PIKFYVE-OID30465	TRUE	reported	MedicineITLab
rs62045817	16	88978825	T	C	0.150287	0.0609871	0.0107903	ukb-ppp-PIKFYVE-OID30465	1.58559e-08	32981	PIKFYVE_Q9Y2I7_OID30465_v1_Inflammation_II || id:ukb-ppp-PIKFYVE-OID30465	TRUE	reported	MedicineITLab
rs681343	19	48703205	T	C	0.508566	0.0430327	0.00758832	ukb-ppp-PIKFYVE-OID30465	1.42037e-08	32981	PIKFYVE_Q9Y2I7_OID30465_v1_Inflammation_II || id:ukb-ppp-PIKFYVE-OID30465	TRUE	reported	MedicineITLab
rs189983844	8	11404673	G	A	0.0573756	-0.104602	0.0178535	ukb-ppp-PIKFYVE-OID30465	4.65929e-09	32981	PIKFYVE_Q9Y2I7_OID30465_v1_Inflammation_II || id:ukb-ppp-PIKFYVE-OID30465	TRUE	reported	MedicineITLab
rs492602	19	48703160	G	A	0.509556	-0.0750532	0.00720256	ukb-ppp-PLA2G10-OID21002	2.00217e-25	33436	PLA2G10_O15496_OID21002_v1_Neurology || id:ukb-ppp-PLA2G10-OID21002	TRUE	reported	MedicineITLab
rs7232	11	60173126	A	T	0.373229	0.0696017	0.00743913	ukb-ppp-PLA2G10-OID21002	8.26799e-21	33436	PLA2G10_O15496_OID21002_v1_Neurology || id:ukb-ppp-PLA2G10-OID21002	TRUE	reported	MedicineITLab
rs6595458	5	123545306	A	G	0.469895	-0.0391203	0.00712525	ukb-ppp-PLA2G10-OID21002	4.01079e-08	33436	PLA2G10_O15496_OID21002_v1_Neurology || id:ukb-ppp-PLA2G10-OID21002	TRUE	reported	MedicineITLab
rs10889356	1	62689678	A	G	0.348163	0.0582386	0.00747643	ukb-ppp-PLA2G10-OID21002	6.72048e-15	33436	PLA2G10_O15496_OID21002_v1_Neurology || id:ukb-ppp-PLA2G10-OID21002	TRUE	reported	MedicineITLab
rs28507060	16	14778579	G	T	0.820829	-0.105391	0.0100131	ukb-ppp-PLA2G10-OID21002	6.60846e-26	33436	PLA2G10_O15496_OID21002_v1_Neurology || id:ukb-ppp-PLA2G10-OID21002	TRUE	reported	MedicineITLab
rs112001035	17	68827664	A	G	0.0609926	0.155782	0.0152567	ukb-ppp-PLA2G10-OID21002	1.77582e-24	33436	PLA2G10_O15496_OID21002_v1_Neurology || id:ukb-ppp-PLA2G10-OID21002	TRUE	reported	MedicineITLab
rs157588	19	44895007	T	C	0.458134	-0.0397965	0.00716151	ukb-ppp-PLA2G10-OID21002	2.74454e-08	33436	PLA2G10_O15496_OID21002_v1_Neurology || id:ukb-ppp-PLA2G10-OID21002	TRUE	reported	MedicineITLab
rs1065853	19	44909976	T	G	0.0810782	0.211611	0.0131585	ukb-ppp-PLA2G10-OID21002	3.43005e-58	33436	PLA2G10_O15496_OID21002_v1_Neurology || id:ukb-ppp-PLA2G10-OID21002	TRUE	reported	MedicineITLab
rs71538566	6	32573337	T	G	0.0871932	0.16736	0.0144407	ukb-ppp-PLA2G10-OID21002	4.66015e-31	33436	PLA2G10_O15496_OID21002_v1_Neurology || id:ukb-ppp-PLA2G10-OID21002	TRUE	reported	MedicineITLab
rs73307913	20	45919662	C	T	0.183684	-0.0812593	0.00917055	ukb-ppp-PLA2G10-OID21002	7.9378e-19	33436	PLA2G10_O15496_OID21002_v1_Neurology || id:ukb-ppp-PLA2G10-OID21002	TRUE	reported	MedicineITLab
rs73725510	6	29926672	A	T	0.0207585	0.142087	0.025653	ukb-ppp-PLA2G10-OID21002	3.04544e-08	33436	PLA2G10_O15496_OID21002_v1_Neurology || id:ukb-ppp-PLA2G10-OID21002	TRUE	reported	MedicineITLab
rs9274063	6	32662319	A	G	0.236637	0.0750709	0.0100607	ukb-ppp-PLA2G10-OID21002	8.53297e-14	33436	PLA2G10_O15496_OID21002_v1_Neurology || id:ukb-ppp-PLA2G10-OID21002	TRUE	reported	MedicineITLab
rs1260326	2	27508073	C	T	0.608386	0.0499146	0.00730272	ukb-ppp-PLA2G10-OID21002	8.19596e-12	33436	PLA2G10_O15496_OID21002_v1_Neurology || id:ukb-ppp-PLA2G10-OID21002	TRUE	reported	MedicineITLab
rs576769488	6	31070102	C	T	0.00931433	0.337321	0.0417485	ukb-ppp-PLA2G10-OID21002	6.48634e-16	33436	PLA2G10_O15496_OID21002_v1_Neurology || id:ukb-ppp-PLA2G10-OID21002	TRUE	reported	MedicineITLab
rs34481144	11	320836	T	C	0.501501	-0.111107	0.00731973	ukb-ppp-PLA2G10-OID21002	4.85959e-52	33436	PLA2G10_O15496_OID21002_v1_Neurology || id:ukb-ppp-PLA2G10-OID21002	TRUE	reported	MedicineITLab
rs6547409	2	20967337	T	C	0.0523868	0.110581	0.0161385	ukb-ppp-PLA2G10-OID21002	7.28115e-12	33436	PLA2G10_O15496_OID21002_v1_Neurology || id:ukb-ppp-PLA2G10-OID21002	TRUE	reported	MedicineITLab
rs57818883	6	32528545	T	C	0.057539	0.236287	0.0187564	ukb-ppp-PLA2G10-OID21002	2.1752e-36	33436	PLA2G10_O15496_OID21002_v1_Neurology || id:ukb-ppp-PLA2G10-OID21002	TRUE	reported	MedicineITLab
rs185774696	6	32650413	T	C	0.296675	-0.0635268	0.00926655	ukb-ppp-PLA2G10-OID21002	7.10559e-12	33436	PLA2G10_O15496_OID21002_v1_Neurology || id:ukb-ppp-PLA2G10-OID21002	TRUE	reported	MedicineITLab
rs73045691	19	44937272	A	G	0.30355	-0.0512994	0.00811981	ukb-ppp-PLA2G10-OID21002	2.65308e-10	33436	PLA2G10_O15496_OID21002_v1_Neurology || id:ukb-ppp-PLA2G10-OID21002	TRUE	reported	MedicineITLab
rs370628431	3	51021765	A	G	0.00705482	-0.287782	0.0448614	ukb-ppp-PLA2G10-OID21002	1.40909e-10	33436	PLA2G10_O15496_OID21002_v1_Neurology || id:ukb-ppp-PLA2G10-OID21002	TRUE	reported	MedicineITLab
rs541885787	16	14898493	G	A	0.011854	-0.795776	0.0366287	ukb-ppp-PLA2G10-OID21002	1.17761e-104	33436	PLA2G10_O15496_OID21002_v1_Neurology || id:ukb-ppp-PLA2G10-OID21002	TRUE	reported	MedicineITLab
rs72781468	16	13949403	G	A	0.0127788	-0.243253	0.0347261	ukb-ppp-PLA2G10-OID21002	2.47116e-12	33436	PLA2G10_O15496_OID21002_v1_Neurology || id:ukb-ppp-PLA2G10-OID21002	TRUE	reported	MedicineITLab
rs964184	11	116778201	C	G	0.867164	0.112693	0.010543	ukb-ppp-PLA2G10-OID21002	1.1471e-26	33436	PLA2G10_O15496_OID21002_v1_Neurology || id:ukb-ppp-PLA2G10-OID21002	TRUE	reported	MedicineITLab
rs28367569	6	31268325	C	T	0.0447123	0.57107	0.0175833	ukb-ppp-PLA2G10-OID21002	1e-200	33436	PLA2G10_O15496_OID21002_v1_Neurology || id:ukb-ppp-PLA2G10-OID21002	TRUE	reported	MedicineITLab
rs77081502	6	32504327	T	C	0.0431044	0.292638	0.0209431	ukb-ppp-PLA2G10-OID21002	2.27824e-44	33436	PLA2G10_O15496_OID21002_v1_Neurology || id:ukb-ppp-PLA2G10-OID21002	TRUE	reported	MedicineITLab
rs116795853	6	31406208	A	G	0.0255413	0.273496	0.0230332	ukb-ppp-PLA2G10-OID21002	1.61547e-32	33436	PLA2G10_O15496_OID21002_v1_Neurology || id:ukb-ppp-PLA2G10-OID21002	TRUE	reported	MedicineITLab
rs13240065	7	73601039	A	G	0.127199	0.0609421	0.0106787	ukb-ppp-PLA2G10-OID21002	1.15069e-08	33436	PLA2G10_O15496_OID21002_v1_Neurology || id:ukb-ppp-PLA2G10-OID21002	TRUE	reported	MedicineITLab
rs2976388	8	142678838	A	G	0.422618	-0.257305	0.00730194	ukb-ppp-PLA2G10-OID21002	1e-200	33436	PLA2G10_O15496_OID21002_v1_Neurology || id:ukb-ppp-PLA2G10-OID21002	TRUE	reported	MedicineITLab
rs2740488	9	104899461	C	A	0.266512	-0.0504011	0.00809347	ukb-ppp-PLA2G10-OID21002	4.74297e-10	33436	PLA2G10_O15496_OID21002_v1_Neurology || id:ukb-ppp-PLA2G10-OID21002	TRUE	reported	MedicineITLab
rs78963197	8	19979135	C	T	0.0974792	0.107254	0.0121416	ukb-ppp-PLA2G10-OID21002	1.01321e-18	33436	PLA2G10_O15496_OID21002_v1_Neurology || id:ukb-ppp-PLA2G10-OID21002	TRUE	reported	MedicineITLab
rs2519093	9	133266456	T	C	0.184333	-0.112289	0.009234	ukb-ppp-PLA2G10-OID21002	5.05243e-34	33436	PLA2G10_O15496_OID21002_v1_Neurology || id:ukb-ppp-PLA2G10-OID21002	TRUE	reported	MedicineITLab
rs141127771	6	32664423	A	G	0.260568	0.063949	0.00969226	ukb-ppp-PLA2G15-OID21473	4.16869e-11	33822	PLA2G15_Q8NCC3_OID21473_v1_Oncology || id:ukb-ppp-PLA2G15-OID21473	TRUE	reported	MedicineITLab
rs867665	12	101224645	T	A	0.0136255	0.176024	0.0321629	ukb-ppp-PLA2G15-OID21473	4.42762e-08	33822	PLA2G15_Q8NCC3_OID21473_v1_Oncology || id:ukb-ppp-PLA2G15-OID21473	TRUE	reported	MedicineITLab
rs10143206	14	65653957	T	C	0.685026	-0.0470785	0.00779147	ukb-ppp-PLA2G15-OID21473	1.51922e-09	33822	PLA2G15_Q8NCC3_OID21473_v1_Oncology || id:ukb-ppp-PLA2G15-OID21473	TRUE	reported	MedicineITLab
rs112692477	6	32538265	A	G	0.579626	-0.0596404	0.00768843	ukb-ppp-PLA2G15-OID21473	8.6856e-15	33822	PLA2G15_Q8NCC3_OID21473_v1_Oncology || id:ukb-ppp-PLA2G15-OID21473	TRUE	reported	MedicineITLab
rs9346804	6	159979996	A	G	0.136883	-0.0812579	0.0105158	ukb-ppp-PLA2G15-OID21473	1.09926e-14	33822	PLA2G15_Q8NCC3_OID21473_v1_Oncology || id:ukb-ppp-PLA2G15-OID21473	TRUE	reported	MedicineITLab
rs10139243	14	23200984	T	C	0.798458	0.0499904	0.00915889	ukb-ppp-PLA2G15-OID21473	4.81183e-08	33822	PLA2G15_Q8NCC3_OID21473_v1_Oncology || id:ukb-ppp-PLA2G15-OID21473	TRUE	reported	MedicineITLab
rs13107325	4	102267552	T	C	0.0749364	0.0818899	0.0137558	ukb-ppp-PLA2G15-OID21473	2.63099e-09	33822	PLA2G15_Q8NCC3_OID21473_v1_Oncology || id:ukb-ppp-PLA2G15-OID21473	TRUE	reported	MedicineITLab
rs10135777	14	93187678	T	A	0.254287	-0.0663584	0.00837061	ukb-ppp-PLA2G15-OID21473	2.23512e-15	33822	PLA2G15_Q8NCC3_OID21473_v1_Oncology || id:ukb-ppp-PLA2G15-OID21473	TRUE	reported	MedicineITLab
rs11065979	12	111621753	T	C	0.439129	0.0441595	0.00736074	ukb-ppp-PLA2G15-OID21473	1.98139e-09	33822	PLA2G15_Q8NCC3_OID21473_v1_Oncology || id:ukb-ppp-PLA2G15-OID21473	TRUE	reported	MedicineITLab
rs7965471	12	113358761	C	A	0.47986	0.0880562	0.00757385	ukb-ppp-PLA2G15-OID21473	3.02761e-31	33822	PLA2G15_Q8NCC3_OID21473_v1_Oncology || id:ukb-ppp-PLA2G15-OID21473	TRUE	reported	MedicineITLab
rs16957426	16	67392837	C	T	0.033735	-0.21149	0.0204687	ukb-ppp-PLA2G15-OID21473	5.03153e-25	33822	PLA2G15_Q8NCC3_OID21473_v1_Oncology || id:ukb-ppp-PLA2G15-OID21473	TRUE	reported	MedicineITLab
rs35902944	20	63677042	C	G	0.251025	-0.0479313	0.00860723	ukb-ppp-PLA2G15-OID21473	2.56608e-08	33822	PLA2G15_Q8NCC3_OID21473_v1_Oncology || id:ukb-ppp-PLA2G15-OID21473	TRUE	reported	MedicineITLab
rs7744830	6	130046580	G	T	0.690709	0.0483578	0.00782521	ukb-ppp-PLA2G15-OID21473	6.42081e-10	33822	PLA2G15_Q8NCC3_OID21473_v1_Oncology || id:ukb-ppp-PLA2G15-OID21473	TRUE	reported	MedicineITLab
rs28929474	14	94378610	T	C	0.0206375	0.263555	0.0254109	ukb-ppp-PLA2G15-OID21473	3.33503e-25	33822	PLA2G15_Q8NCC3_OID21473_v1_Oncology || id:ukb-ppp-PLA2G15-OID21473	TRUE	reported	MedicineITLab
rs3885731	17	46955944	C	T	0.349374	0.0513492	0.00760939	ukb-ppp-PLA2G15-OID21473	1.49761e-11	33822	PLA2G15_Q8NCC3_OID21473_v1_Oncology || id:ukb-ppp-PLA2G15-OID21473	TRUE	reported	MedicineITLab
rs58542926	19	19268740	T	C	0.0753947	0.122939	0.0136818	ukb-ppp-PLA2G15-OID21473	2.57395e-19	33822	PLA2G15_Q8NCC3_OID21473_v1_Oncology || id:ukb-ppp-PLA2G15-OID21473	TRUE	reported	MedicineITLab
rs187429064	19	19269704	G	A	0.0137422	0.200497	0.032521	ukb-ppp-PLA2G15-OID21473	7.04142e-10	33822	PLA2G15_Q8NCC3_OID21473_v1_Oncology || id:ukb-ppp-PLA2G15-OID21473	TRUE	reported	MedicineITLab
rs116475746	11	72169574	G	C	0.0679025	-0.0809862	0.0143983	ukb-ppp-PLA2G15-OID21473	1.85832e-08	33822	PLA2G15_Q8NCC3_OID21473_v1_Oncology || id:ukb-ppp-PLA2G15-OID21473	TRUE	reported	MedicineITLab
rs79953763	12	101687166	G	T	0.0552236	-0.133408	0.0161317	ukb-ppp-PLA2G15-OID21473	1.34029e-16	33822	PLA2G15_Q8NCC3_OID21473_v1_Oncology || id:ukb-ppp-PLA2G15-OID21473	TRUE	reported	MedicineITLab
rs3743588	16	11742652	A	G	0.286385	0.0618785	0.00823422	ukb-ppp-PLA2G15-OID21473	5.70033e-14	33822	PLA2G15_Q8NCC3_OID21473_v1_Oncology || id:ukb-ppp-PLA2G15-OID21473	TRUE	reported	MedicineITLab
rs55714927	17	7176997	T	C	0.19511	0.0508203	0.00912851	ukb-ppp-PLA2G15-OID21473	2.58857e-08	33822	PLA2G15_Q8NCC3_OID21473_v1_Oncology || id:ukb-ppp-PLA2G15-OID21473	TRUE	reported	MedicineITLab
rs7672	16	68260897	G	C	0.714679	-0.245434	0.00821169	ukb-ppp-PLA2G15-OID21473	2.78612e-196	33822	PLA2G15_Q8NCC3_OID21473_v1_Oncology || id:ukb-ppp-PLA2G15-OID21473	TRUE	reported	MedicineITLab
rs34394404	16	68684685	A	G	0.0152861	0.232854	0.0301815	ukb-ppp-PLA2G15-OID21473	1.20865e-14	33822	PLA2G15_Q8NCC3_OID21473_v1_Oncology || id:ukb-ppp-PLA2G15-OID21473	TRUE	reported	MedicineITLab
rs73596365	16	67992223	C	T	0.0550037	0.150768	0.0163593	ukb-ppp-PLA2G15-OID21473	3.08319e-20	33822	PLA2G15_Q8NCC3_OID21473_v1_Oncology || id:ukb-ppp-PLA2G15-OID21473	TRUE	reported	MedicineITLab
rs139783482	16	67766310	A	G	0.014474	-0.265022	0.0311064	ukb-ppp-PLA2G15-OID21473	1.59772e-17	33822	PLA2G15_Q8NCC3_OID21473_v1_Oncology || id:ukb-ppp-PLA2G15-OID21473	TRUE	reported	MedicineITLab
rs838145	19	48745473	A	G	0.541486	-0.0479261	0.00731419	ukb-ppp-PLA2G15-OID21473	5.65848e-11	33822	PLA2G15_Q8NCC3_OID21473_v1_Oncology || id:ukb-ppp-PLA2G15-OID21473	TRUE	reported	MedicineITLab
rs2187668	6	32638107	T	C	0.147685	0.136165	0.0100923	ukb-ppp-PLA2G15-OID21473	1.74341e-41	33822	PLA2G15_Q8NCC3_OID21473_v1_Oncology || id:ukb-ppp-PLA2G15-OID21473	TRUE	reported	MedicineITLab
rs10778152	12	101831973	G	A	0.287666	-0.235907	0.00815404	ukb-ppp-PLA2G15-OID21473	4.81948e-184	33822	PLA2G15_Q8NCC3_OID21473_v1_Oncology || id:ukb-ppp-PLA2G15-OID21473	TRUE	reported	MedicineITLab
rs2625445	8	60627769	A	G	0.243677	-0.0499385	0.00840805	ukb-ppp-PLA2G15-OID21473	2.86128e-09	33822	PLA2G15_Q8NCC3_OID21473_v1_Oncology || id:ukb-ppp-PLA2G15-OID21473	TRUE	reported	MedicineITLab
rs4751995	10	116638373	G	A	0.519099	-0.078549	0.00729537	ukb-ppp-PLA2G1B-OID20252	4.9306e-27	34026	PLA2G1B_P04054_OID20252_v1_Cardiometabolic || id:ukb-ppp-PLA2G1B-OID20252	TRUE	reported	MedicineITLab
rs35072907	1	50723884	C	G	0.448194	-0.0540988	0.00731668	ukb-ppp-PLA2G1B-OID20252	1.42594e-13	34026	PLA2G1B_P04054_OID20252_v1_Cardiometabolic || id:ukb-ppp-PLA2G1B-OID20252	TRUE	reported	MedicineITLab
rs681343	19	48703205	T	C	0.508802	0.104192	0.00734139	ukb-ppp-PLA2G1B-OID20252	1.0207e-45	34026	PLA2G1B_P04054_OID20252_v1_Cardiometabolic || id:ukb-ppp-PLA2G1B-OID20252	TRUE	reported	MedicineITLab
rs72802342	16	75200974	A	C	0.0755085	-0.202708	0.0141341	ukb-ppp-PLA2G1B-OID20252	1.19812e-46	34026	PLA2G1B_P04054_OID20252_v1_Cardiometabolic || id:ukb-ppp-PLA2G1B-OID20252	TRUE	reported	MedicineITLab
rs12975366	19	54255498	C	T	0.395183	-0.0444063	0.00747433	ukb-ppp-PLA2G1B-OID20252	2.82983e-09	34026	PLA2G1B_P04054_OID20252_v1_Cardiometabolic || id:ukb-ppp-PLA2G1B-OID20252	TRUE	reported	MedicineITLab
rs11065078	12	120310782	T	C	0.2081	-0.0684269	0.00903342	ukb-ppp-PLA2G1B-OID20252	3.59501e-14	34026	PLA2G1B_P04054_OID20252_v1_Cardiometabolic || id:ukb-ppp-PLA2G1B-OID20252	TRUE	reported	MedicineITLab
rs376333472	2	240682394	A	G	0.0246839	0.172378	0.0239596	ukb-ppp-PLA2G1B-OID20252	6.26758e-13	34026	PLA2G1B_P04054_OID20252_v1_Cardiometabolic || id:ukb-ppp-PLA2G1B-OID20252	TRUE	reported	MedicineITLab
rs10488881	4	109956260	T	A	0.343034	-0.0472634	0.00773207	ukb-ppp-PLA2G1B-OID20252	9.79919e-10	34026	PLA2G1B_P04054_OID20252_v1_Cardiometabolic || id:ukb-ppp-PLA2G1B-OID20252	TRUE	reported	MedicineITLab
rs1361108	6	126446454	T	C	0.45574	-0.0786489	0.00730825	ukb-ppp-PLA2G1B-OID20252	5.22276e-27	34026	PLA2G1B_P04054_OID20252_v1_Cardiometabolic || id:ukb-ppp-PLA2G1B-OID20252	TRUE	reported	MedicineITLab
rs56994090	14	100840110	C	T	0.417126	-0.0505203	0.00739614	ukb-ppp-PLA2G1B-OID20252	8.45474e-12	34026	PLA2G1B_P04054_OID20252_v1_Cardiometabolic || id:ukb-ppp-PLA2G1B-OID20252	TRUE	reported	MedicineITLab
rs2438988	10	48162047	G	A	0.635365	-0.0736867	0.00791129	ukb-ppp-PLA2G1B-OID20252	1.2297e-20	34026	PLA2G1B_P04054_OID20252_v1_Cardiometabolic || id:ukb-ppp-PLA2G1B-OID20252	TRUE	reported	MedicineITLab
rs102275	11	61790331	C	T	0.35107	0.042016	0.00760627	ukb-ppp-PLA2G1B-OID20252	3.31619e-08	34026	PLA2G1B_P04054_OID20252_v1_Cardiometabolic || id:ukb-ppp-PLA2G1B-OID20252	TRUE	reported	MedicineITLab
rs145812791	12	4019569	A	G	0.267252	-0.0528046	0.00832202	ukb-ppp-PLA2G1B-OID20252	2.22193e-10	34026	PLA2G1B_P04054_OID20252_v1_Cardiometabolic || id:ukb-ppp-PLA2G1B-OID20252	TRUE	reported	MedicineITLab
rs8060043	16	89101384	T	C	0.769069	-0.0682435	0.00871306	ukb-ppp-PLA2G1B-OID20252	4.78961e-15	34026	PLA2G1B_P04054_OID20252_v1_Cardiometabolic || id:ukb-ppp-PLA2G1B-OID20252	TRUE	reported	MedicineITLab
rs6091115	20	50215483	C	T	0.4635	-0.0478011	0.00734195	ukb-ppp-PLA2G1B-OID20252	7.4817e-11	34026	PLA2G1B_P04054_OID20252_v1_Cardiometabolic || id:ukb-ppp-PLA2G1B-OID20252	TRUE	reported	MedicineITLab
rs71327329	22	28931359	G	A	0.128602	-0.0746224	0.0109162	ukb-ppp-PLA2G1B-OID20252	8.14892e-12	34026	PLA2G1B_P04054_OID20252_v1_Cardiometabolic || id:ukb-ppp-PLA2G1B-OID20252	TRUE	reported	MedicineITLab
rs77729677	1	103566260	G	A	0.054384	-0.0972707	0.017488	ukb-ppp-PLA2G1B-OID20252	2.66483e-08	34026	PLA2G1B_P04054_OID20252_v1_Cardiometabolic || id:ukb-ppp-PLA2G1B-OID20252	TRUE	reported	MedicineITLab
rs1468481	17	71143838	T	C	0.767768	0.0620283	0.00869612	ukb-ppp-PLA2G1B-OID20252	9.82879e-13	34026	PLA2G1B_P04054_OID20252_v1_Cardiometabolic || id:ukb-ppp-PLA2G1B-OID20252	TRUE	reported	MedicineITLab
rs17032925	2	67039351	C	T	0.0828528	-0.0936539	0.0133439	ukb-ppp-PLA2G1B-OID20252	2.24337e-12	34026	PLA2G1B_P04054_OID20252_v1_Cardiometabolic || id:ukb-ppp-PLA2G1B-OID20252	TRUE	reported	MedicineITLab
rs28365941	16	283138	C	T	0.136126	-0.0717692	0.0109565	ukb-ppp-PLA2G1B-OID20252	5.73852e-11	34026	PLA2G1B_P04054_OID20252_v1_Cardiometabolic || id:ukb-ppp-PLA2G1B-OID20252	TRUE	reported	MedicineITLab
rs1673931	16	88910069	C	T	0.378268	-0.135046	0.00755325	ukb-ppp-PLA2G1B-OID20252	1.71435e-71	34026	PLA2G1B_P04054_OID20252_v1_Cardiometabolic || id:ukb-ppp-PLA2G1B-OID20252	TRUE	reported	MedicineITLab
rs1260326	2	27508073	C	T	0.608432	0.0528307	0.00747937	ukb-ppp-PLA2G1B-OID20252	1.6233e-12	34026	PLA2G1B_P04054_OID20252_v1_Cardiometabolic || id:ukb-ppp-PLA2G1B-OID20252	TRUE	reported	MedicineITLab
rs6833121	4	40316432	C	T	0.234556	0.0510958	0.00866442	ukb-ppp-PLA2G1B-OID20252	3.69726e-09	34026	PLA2G1B_P04054_OID20252_v1_Cardiometabolic || id:ukb-ppp-PLA2G1B-OID20252	TRUE	reported	MedicineITLab
rs62090604	18	44836275	T	G	0.0770379	0.0939996	0.0136723	ukb-ppp-PLA2G1B-OID20252	6.19156e-12	34026	PLA2G1B_P04054_OID20252_v1_Cardiometabolic || id:ukb-ppp-PLA2G1B-OID20252	TRUE	reported	MedicineITLab
rs441526	16	89604928	G	A	0.759001	0.055576	0.00860507	ukb-ppp-PLA2G1B-OID20252	1.05733e-10	34026	PLA2G1B_P04054_OID20252_v1_Cardiometabolic || id:ukb-ppp-PLA2G1B-OID20252	TRUE	reported	MedicineITLab
rs28548232	22	45924939	C	T	0.140798	0.0609643	0.0106669	ukb-ppp-PLA2G1B-OID20252	1.09522e-08	34026	PLA2G1B_P04054_OID20252_v1_Cardiometabolic || id:ukb-ppp-PLA2G1B-OID20252	TRUE	reported	MedicineITLab
rs58391518	7	107390342	C	T	0.290203	-0.0489526	0.00802417	ukb-ppp-PLA2G1B-OID20252	1.05638e-09	34026	PLA2G1B_P04054_OID20252_v1_Cardiometabolic || id:ukb-ppp-PLA2G1B-OID20252	TRUE	reported	MedicineITLab
rs11244061	9	133278537	T	C	0.115653	-0.0665523	0.0114312	ukb-ppp-PLA2G1B-OID20252	5.8146e-09	34026	PLA2G1B_P04054_OID20252_v1_Cardiometabolic || id:ukb-ppp-PLA2G1B-OID20252	TRUE	reported	MedicineITLab
rs2214494	7	50981216	T	G	0.961661	0.12065	0.0190812	ukb-ppp-PLA2G1B-OID20252	2.5659e-10	34026	PLA2G1B_P04054_OID20252_v1_Cardiometabolic || id:ukb-ppp-PLA2G1B-OID20252	TRUE	reported	MedicineITLab
rs2453624	8	100218295	G	A	0.609697	0.0453782	0.00752316	ukb-ppp-PLA2G1B-OID20252	1.62147e-09	34026	PLA2G1B_P04054_OID20252_v1_Cardiometabolic || id:ukb-ppp-PLA2G1B-OID20252	TRUE	reported	MedicineITLab
rs1372993	8	128553416	A	G	0.116236	-0.164449	0.0115611	ukb-ppp-PLA2G1B-OID20252	6.4759e-46	34026	PLA2G1B_P04054_OID20252_v1_Cardiometabolic || id:ukb-ppp-PLA2G1B-OID20252	TRUE	reported	MedicineITLab
rs116842520	9	133078678	A	G	0.036127	0.149084	0.0200253	ukb-ppp-PLA2G1B-OID20252	9.70733e-14	34026	PLA2G1B_P04054_OID20252_v1_Cardiometabolic || id:ukb-ppp-PLA2G1B-OID20252	TRUE	reported	MedicineITLab
rs7003060	8	18872308	G	T	0.699377	-0.0615138	0.00795783	ukb-ppp-PLA2G1B-OID20252	1.07572e-14	34026	PLA2G1B_P04054_OID20252_v1_Cardiometabolic || id:ukb-ppp-PLA2G1B-OID20252	TRUE	reported	MedicineITLab
rs10405357	19	54255803	C	T	0.434993	-0.0466589	0.00667643	ukb-ppp-PLA2G2A-OID20274	2.77651e-12	33592	PLA2G2A_P14555_OID20274_v1_Cardiometabolic || id:ukb-ppp-PLA2G2A-OID20274	TRUE	reported	MedicineITLab
rs11573237	1	20079993	A	G	0.0139021	-0.285205	0.0311995	ukb-ppp-PLA2G2A-OID20274	6.16879e-20	33592	PLA2G2A_P14555_OID20274_v1_Cardiometabolic || id:ukb-ppp-PLA2G2A-OID20274	TRUE	reported	MedicineITLab
rs12117083	1	19921937	A	G	0.0515592	-0.245973	0.0165147	ukb-ppp-PLA2G2A-OID20274	3.59501e-50	33592	PLA2G2A_P14555_OID20274_v1_Cardiometabolic || id:ukb-ppp-PLA2G2A-OID20274	TRUE	reported	MedicineITLab
rs6698842	1	65699049	T	C	0.632607	0.0811237	0.00759003	ukb-ppp-PLA2G2A-OID20274	1.15611e-26	33592	PLA2G2A_P14555_OID20274_v1_Cardiometabolic || id:ukb-ppp-PLA2G2A-OID20274	TRUE	reported	MedicineITLab
rs4654839	1	20141084	G	A	0.0198113	-0.162636	0.0262294	ukb-ppp-PLA2G2A-OID20274	5.62795e-10	33592	PLA2G2A_P14555_OID20274_v1_Cardiometabolic || id:ukb-ppp-PLA2G2A-OID20274	TRUE	reported	MedicineITLab
rs72661022	1	19958722	A	G	0.204192	0.546899	0.00912202	ukb-ppp-PLA2G2A-OID20274	1e-200	33592	PLA2G2A_P14555_OID20274_v1_Cardiometabolic || id:ukb-ppp-PLA2G2A-OID20274	TRUE	reported	MedicineITLab
rs79802238	1	20225659	T	C	0.0355663	0.112691	0.0203491	ukb-ppp-PLA2G2A-OID20274	3.06147e-08	33592	PLA2G2A_P14555_OID20274_v1_Cardiometabolic || id:ukb-ppp-PLA2G2A-OID20274	TRUE	reported	MedicineITLab
rs116099154	1	20000287	C	T	0.0234616	-0.171513	0.0252947	ukb-ppp-PLA2G2A-OID20274	1.19702e-11	33592	PLA2G2A_P14555_OID20274_v1_Cardiometabolic || id:ukb-ppp-PLA2G2A-OID20274	TRUE	reported	MedicineITLab
rs34931250	17	68883786	T	C	0.0603715	0.188778	0.0138489	ukb-ppp-PLA2G2A-OID20274	2.60735e-42	33592	PLA2G2A_P14555_OID20274_v1_Cardiometabolic || id:ukb-ppp-PLA2G2A-OID20274	TRUE	reported	MedicineITLab
rs72658548	1	19820776	A	G	0.0367201	0.152844	0.0193494	ukb-ppp-PLA2G2A-OID20274	2.80802e-15	33592	PLA2G2A_P14555_OID20274_v1_Cardiometabolic || id:ukb-ppp-PLA2G2A-OID20274	TRUE	reported	MedicineITLab
rs145521650	1	20004946	T	C	0.00977154	0.57947	0.0377249	ukb-ppp-PLA2G2A-OID20274	3.01787e-53	33592	PLA2G2A_P14555_OID20274_v1_Cardiometabolic || id:ukb-ppp-PLA2G2A-OID20274	TRUE	reported	MedicineITLab
rs55834900	1	186975638	C	G	0.0834714	0.128372	0.0135699	ukb-ppp-PLA2G4A-OID20685	3.07822e-21	33848	PLA2G4A_P47712_OID20685_v1_Inflammation || id:ukb-ppp-PLA2G4A-OID20685	TRUE	reported	MedicineITLab
rs73396521	11	267568	A	G	0.244879	0.052688	0.00875438	ukb-ppp-PLA2G4A-OID20685	1.76064e-09	33848	PLA2G4A_P47712_OID20685_v1_Inflammation || id:ukb-ppp-PLA2G4A-OID20685	TRUE	reported	MedicineITLab
rs17622656	5	132485305	A	G	0.388575	-0.0485887	0.00770747	ukb-ppp-PLA2G4A-OID20685	2.89861e-10	33848	PLA2G4A_P47712_OID20685_v1_Inflammation || id:ukb-ppp-PLA2G4A-OID20685	TRUE	reported	MedicineITLab
rs1149577	11	76834370	C	T	0.213146	0.0672851	0.00917168	ukb-ppp-PLA2G4A-OID20685	2.19786e-13	33848	PLA2G4A_P47712_OID20685_v1_Inflammation || id:ukb-ppp-PLA2G4A-OID20685	TRUE	reported	MedicineITLab
rs1354034	3	56815721	C	T	0.604053	0.0661087	0.00763752	ukb-ppp-PLA2G4A-OID20685	4.89553e-18	33848	PLA2G4A_P47712_OID20685_v1_Inflammation || id:ukb-ppp-PLA2G4A-OID20685	TRUE	reported	MedicineITLab
rs6580980	12	54298277	G	A	0.564688	0.0453528	0.00758238	ukb-ppp-PLA2G4A-OID20685	2.21299e-09	33848	PLA2G4A_P47712_OID20685_v1_Inflammation || id:ukb-ppp-PLA2G4A-OID20685	TRUE	reported	MedicineITLab
rs12245149	10	63561387	A	C	0.488163	-0.0415139	0.00746976	ukb-ppp-PLA2G4A-OID20685	2.73514e-08	33848	PLA2G4A_P47712_OID20685_v1_Inflammation || id:ukb-ppp-PLA2G4A-OID20685	TRUE	reported	MedicineITLab
rs892090	19	55027704	G	T	0.834184	0.0669498	0.0101328	ukb-ppp-PLA2G4A-OID20685	3.91471e-11	33848	PLA2G4A_P47712_OID20685_v1_Inflammation || id:ukb-ppp-PLA2G4A-OID20685	TRUE	reported	MedicineITLab
rs342298	7	106733200	T	C	0.454485	-0.0467596	0.00753429	ukb-ppp-PLA2G4A-OID20685	5.42688e-10	33848	PLA2G4A_P47712_OID20685_v1_Inflammation || id:ukb-ppp-PLA2G4A-OID20685	TRUE	reported	MedicineITLab
rs34119886	1	153225266	G	A	0.201497	-0.0490603	0.00675564	ukb-ppp-PLB1-OID31110	3.81066e-13	33853	PLB1_Q6P1J6_OID31110_v1_Neurology_II || id:ukb-ppp-PLB1-OID31110	TRUE	reported	MedicineITLab
rs625728	12	52553814	A	G	0.23196	0.0406928	0.00637589	ukb-ppp-PLB1-OID31110	1.74462e-10	33853	PLB1_Q6P1J6_OID31110_v1_Neurology_II || id:ukb-ppp-PLB1-OID31110	TRUE	reported	MedicineITLab
rs1801257	16	57655473	G	C	0.474434	-0.0297266	0.0053506	ukb-ppp-PLB1-OID31110	2.7642e-08	33853	PLB1_Q6P1J6_OID31110_v1_Neurology_II || id:ukb-ppp-PLB1-OID31110	TRUE	reported	MedicineITLab
rs9903733	17	40800774	G	A	0.182746	-0.0384848	0.0069246	ukb-ppp-PLB1-OID31110	2.73363e-08	33853	PLB1_Q6P1J6_OID31110_v1_Neurology_II || id:ukb-ppp-PLB1-OID31110	TRUE	reported	MedicineITLab
rs11105795	12	90755651	T	G	0.272487	0.0434236	0.00602975	ukb-ppp-PLB1-OID31110	5.95251e-13	33853	PLB1_Q6P1J6_OID31110_v1_Neurology_II || id:ukb-ppp-PLB1-OID31110	TRUE	reported	MedicineITLab
rs2436396	5	140153978	G	A	0.701411	-0.0485223	0.00590673	ukb-ppp-PLB1-OID31110	2.12618e-16	33853	PLB1_Q6P1J6_OID31110_v1_Neurology_II || id:ukb-ppp-PLB1-OID31110	TRUE	reported	MedicineITLab
rs55668963	1	152060269	C	T	0.189011	-0.0409178	0.00687606	ukb-ppp-PLB1-OID31110	2.66901e-09	33853	PLB1_Q6P1J6_OID31110_v1_Neurology_II || id:ukb-ppp-PLB1-OID31110	TRUE	reported	MedicineITLab
rs35130773	2	28448810	A	G	0.0259209	-0.164119	0.0225893	ukb-ppp-PLB1-OID31110	3.72135e-13	33853	PLB1_Q6P1J6_OID31110_v1_Neurology_II || id:ukb-ppp-PLB1-OID31110	TRUE	reported	MedicineITLab
rs7746336	6	31303210	G	C	0.0948585	0.0764069	0.0105264	ukb-ppp-PLB1-OID31110	3.91111e-13	33853	PLB1_Q6P1J6_OID31110_v1_Neurology_II || id:ukb-ppp-PLB1-OID31110	TRUE	reported	MedicineITLab
rs9501053	6	31115643	A	G	0.103708	0.0801573	0.00880706	ukb-ppp-PLB1-OID31110	8.91046e-20	33853	PLB1_Q6P1J6_OID31110_v1_Neurology_II || id:ukb-ppp-PLB1-OID31110	TRUE	reported	MedicineITLab
rs12457893	18	63258928	C	A	0.457227	-0.0475416	0.0054326	ukb-ppp-PLB1-OID31110	2.11154e-18	33853	PLB1_Q6P1J6_OID31110_v1_Neurology_II || id:ukb-ppp-PLB1-OID31110	TRUE	reported	MedicineITLab
rs189293993	2	28534625	A	G	0.00900939	-0.763141	0.0401909	ukb-ppp-PLB1-OID31110	2.14734e-80	33853	PLB1_Q6P1J6_OID31110_v1_Neurology_II || id:ukb-ppp-PLB1-OID31110	TRUE	reported	MedicineITLab
rs185204106	2	28540033	A	G	0.0196353	-0.903814	0.0276695	ukb-ppp-PLB1-OID31110	1e-200	33853	PLB1_Q6P1J6_OID31110_v1_Neurology_II || id:ukb-ppp-PLB1-OID31110	TRUE	reported	MedicineITLab
rs11050175	12	29302563	A	G	0.230923	0.0365141	0.00638713	ukb-ppp-PLB1-OID31110	1.0853e-08	33853	PLB1_Q6P1J6_OID31110_v1_Neurology_II || id:ukb-ppp-PLB1-OID31110	TRUE	reported	MedicineITLab
rs62117462	19	41394908	T	C	0.606546	-0.0305178	0.00548747	ukb-ppp-PLB1-OID31110	2.67676e-08	33853	PLB1_Q6P1J6_OID31110_v1_Neurology_II || id:ukb-ppp-PLB1-OID31110	TRUE	reported	MedicineITLab
rs12957090	18	36547057	C	T	0.486303	0.0364604	0.00538195	ukb-ppp-PLB1-OID31110	1.24767e-11	33853	PLB1_Q6P1J6_OID31110_v1_Neurology_II || id:ukb-ppp-PLB1-OID31110	TRUE	reported	MedicineITLab
rs11220477	11	126405507	T	C	0.0416359	-0.113203	0.0133841	ukb-ppp-PLB1-OID31110	2.71957e-17	33853	PLB1_Q6P1J6_OID31110_v1_Neurology_II || id:ukb-ppp-PLB1-OID31110	TRUE	reported	MedicineITLab
rs7306778	12	508142	T	C	0.171014	-0.0651743	0.0071447	ukb-ppp-PLB1-OID31110	7.37225e-20	33853	PLB1_Q6P1J6_OID31110_v1_Neurology_II || id:ukb-ppp-PLB1-OID31110	TRUE	reported	MedicineITLab
rs9924019	16	24522466	G	A	0.254296	0.0545233	0.00616737	ukb-ppp-PLB1-OID31110	9.52138e-19	33853	PLB1_Q6P1J6_OID31110_v1_Neurology_II || id:ukb-ppp-PLB1-OID31110	TRUE	reported	MedicineITLab
rs62073233	17	46311546	C	G	0.212778	0.0481773	0.00739552	ukb-ppp-PLB1-OID31110	7.29794e-11	33853	PLB1_Q6P1J6_OID31110_v1_Neurology_II || id:ukb-ppp-PLB1-OID31110	TRUE	reported	MedicineITLab
rs55938136	17	45720994	G	A	0.225219	0.0365441	0.00641067	ukb-ppp-PLB1-OID31110	1.19443e-08	33853	PLB1_Q6P1J6_OID31110_v1_Neurology_II || id:ukb-ppp-PLB1-OID31110	TRUE	reported	MedicineITLab
rs148082887	2	28746250	T	C	0.00548049	-0.587805	0.050696	ukb-ppp-PLB1-OID31110	4.38329e-31	33853	PLB1_Q6P1J6_OID31110_v1_Neurology_II || id:ukb-ppp-PLB1-OID31110	TRUE	reported	MedicineITLab
rs80293268	1	8147519	C	G	0.0483325	-0.150708	0.0131815	ukb-ppp-PLB1-OID31110	2.85233e-30	33853	PLB1_Q6P1J6_OID31110_v1_Neurology_II || id:ukb-ppp-PLB1-OID31110	TRUE	reported	MedicineITLab
rs2649998	12	120916686	C	T	0.641364	-0.0700438	0.00560663	ukb-ppp-PLB1-OID31110	8.14892e-36	33853	PLB1_Q6P1J6_OID31110_v1_Neurology_II || id:ukb-ppp-PLB1-OID31110	TRUE	reported	MedicineITLab
rs833270	3	181802378	C	T	0.617405	0.052508	0.00553134	ukb-ppp-PLB1-OID31110	2.24905e-21	33853	PLB1_Q6P1J6_OID31110_v1_Neurology_II || id:ukb-ppp-PLB1-OID31110	TRUE	reported	MedicineITLab
rs62018584	15	40797702	A	G	0.340845	-0.0325754	0.005704	ukb-ppp-PLB1-OID31110	1.12336e-08	33853	PLB1_Q6P1J6_OID31110_v1_Neurology_II || id:ukb-ppp-PLB1-OID31110	TRUE	reported	MedicineITLab
rs4233725	2	28514746	G	A	0.960107	-0.318329	0.0182923	ukb-ppp-PLB1-OID31110	7.91954e-68	33853	PLB1_Q6P1J6_OID31110_v1_Neurology_II || id:ukb-ppp-PLB1-OID31110	TRUE	reported	MedicineITLab
rs7905367	10	52574893	C	G	0.797182	0.0626827	0.00663159	ukb-ppp-PLB1-OID31110	3.31971e-21	33853	PLB1_Q6P1J6_OID31110_v1_Neurology_II || id:ukb-ppp-PLB1-OID31110	TRUE	reported	MedicineITLab
rs1540094	12	52322031	T	A	0.34663	0.0459131	0.00565272	ukb-ppp-PLB1-OID31110	4.57404e-16	33853	PLB1_Q6P1J6_OID31110_v1_Neurology_II || id:ukb-ppp-PLB1-OID31110	TRUE	reported	MedicineITLab
rs12471106	2	28567663	G	A	0.104165	-0.293295	0.0124841	ukb-ppp-PLB1-OID31110	4.75335e-122	33853	PLB1_Q6P1J6_OID31110_v1_Neurology_II || id:ukb-ppp-PLB1-OID31110	TRUE	reported	MedicineITLab
rs665055	4	108376604	T	C	0.426108	-0.0343031	0.00540851	ukb-ppp-PLB1-OID31110	2.26157e-10	33853	PLB1_Q6P1J6_OID31110_v1_Neurology_II || id:ukb-ppp-PLB1-OID31110	TRUE	reported	MedicineITLab
rs35633871	19	10333490	A	G	0.0481346	-0.161167	0.0124996	ukb-ppp-PLB1-OID31110	4.87753e-38	33853	PLB1_Q6P1J6_OID31110_v1_Neurology_II || id:ukb-ppp-PLB1-OID31110	TRUE	reported	MedicineITLab
rs76704552	2	28519955	A	G	0.0696068	-0.660071	0.0141611	ukb-ppp-PLB1-OID31110	1e-200	33853	PLB1_Q6P1J6_OID31110_v1_Neurology_II || id:ukb-ppp-PLB1-OID31110	TRUE	reported	MedicineITLab
rs25914	5	109657320	T	C	0.149928	-0.093194	0.00762736	ukb-ppp-PLB1-OID31110	2.48028e-34	33853	PLB1_Q6P1J6_OID31110_v1_Neurology_II || id:ukb-ppp-PLB1-OID31110	TRUE	reported	MedicineITLab
rs4404783	6	138021695	A	G	0.658736	0.0486148	0.00565323	ukb-ppp-PLB1-OID31110	8.0094e-18	33853	PLB1_Q6P1J6_OID31110_v1_Neurology_II || id:ukb-ppp-PLB1-OID31110	TRUE	reported	MedicineITLab
rs141509341	2	28564664	T	G	0.0104437	-0.64765	0.0367706	ukb-ppp-PLB1-OID31110	1.9485e-69	33853	PLB1_Q6P1J6_OID31110_v1_Neurology_II || id:ukb-ppp-PLB1-OID31110	TRUE	reported	MedicineITLab
rs28510826	15	33092714	A	G	0.353029	0.0318273	0.00564503	ukb-ppp-PLB1-OID31110	1.71925e-08	33853	PLB1_Q6P1J6_OID31110_v1_Neurology_II || id:ukb-ppp-PLB1-OID31110	TRUE	reported	MedicineITLab
rs6907508	6	34624313	G	A	0.116013	-0.0487042	0.00837624	ukb-ppp-PLB1-OID31110	6.07939e-09	33853	PLB1_Q6P1J6_OID31110_v1_Neurology_II || id:ukb-ppp-PLB1-OID31110	TRUE	reported	MedicineITLab
rs149532888	2	28777077	G	A	0.0199457	-0.325219	0.0271161	ukb-ppp-PLB1-OID31110	3.83884e-33	33853	PLB1_Q6P1J6_OID31110_v1_Neurology_II || id:ukb-ppp-PLB1-OID31110	TRUE	reported	MedicineITLab
rs186553039	8	100051720	C	T	0.538847	0.0298279	0.00546514	ukb-ppp-PLB1-OID31110	4.8197e-08	33853	PLB1_Q6P1J6_OID31110_v1_Neurology_II || id:ukb-ppp-PLB1-OID31110	TRUE	reported	MedicineITLab
rs646776	1	109275908	T	C	0.778097	0.0564245	0.00905323	ukb-ppp-PLIN1-OID20835	4.58997e-10	32922	PLIN1_O60240_OID20835_v1_Neurology || id:ukb-ppp-PLIN1-OID20835	TRUE	reported	MedicineITLab
rs62192766	20	9984049	T	C	0.170012	0.062008	0.0104009	ukb-ppp-PLIN1-OID20835	2.495e-09	32922	PLIN1_O60240_OID20835_v1_Neurology || id:ukb-ppp-PLIN1-OID20835	TRUE	reported	MedicineITLab
rs10876550	12	54318524	A	G	0.557683	0.0495343	0.00755808	ukb-ppp-PLIN3-OID20143	5.60919e-11	33693	PLIN3_O60664_OID20143_v1_Cardiometabolic || id:ukb-ppp-PLIN3-OID20143	TRUE	reported	MedicineITLab
rs17622656	5	132485305	A	G	0.388389	-0.0449027	0.0077141	ukb-ppp-PLIN3-OID20143	5.8545e-09	33693	PLIN3_O60664_OID20143_v1_Cardiometabolic || id:ukb-ppp-PLIN3-OID20143	TRUE	reported	MedicineITLab
rs12245367	10	63561704	T	C	0.481623	-0.0475434	0.00747307	ukb-ppp-PLIN3-OID20143	1.99182e-10	33693	PLIN3_O60664_OID20143_v1_Cardiometabolic || id:ukb-ppp-PLIN3-OID20143	TRUE	reported	MedicineITLab
rs262557	19	4872083	T	C	0.757438	0.0738843	0.00891668	ukb-ppp-PLIN3-OID20143	1.17031e-16	33693	PLIN3_O60664_OID20143_v1_Cardiometabolic || id:ukb-ppp-PLIN3-OID20143	TRUE	reported	MedicineITLab
rs6993770	8	105569300	T	A	0.286647	-0.0625813	0.00829749	ukb-ppp-PLIN3-OID20143	4.62168e-14	33693	PLIN3_O60664_OID20143_v1_Cardiometabolic || id:ukb-ppp-PLIN3-OID20143	TRUE	reported	MedicineITLab
rs342298	7	106733200	T	C	0.45492	-0.0422332	0.00753582	ukb-ppp-PLIN3-OID20143	2.09069e-08	33693	PLIN3_O60664_OID20143_v1_Cardiometabolic || id:ukb-ppp-PLIN3-OID20143	TRUE	reported	MedicineITLab
rs247617	16	56956804	A	C	0.324477	0.125186	0.00749203	ukb-ppp-PLTP-OID20238	1.12228e-62	33967	PLTP_P55058_OID20238_v1_Cardiometabolic || id:ukb-ppp-PLTP-OID20238	TRUE	reported	MedicineITLab
rs78689694	11	126364925	C	G	0.132545	-0.0899251	0.0103366	ukb-ppp-PLTP-OID20238	3.32736e-18	33967	PLTP_P55058_OID20238_v1_Cardiometabolic || id:ukb-ppp-PLTP-OID20238	TRUE	reported	MedicineITLab
rs145947882	17	43731839	C	A	0.0265902	-0.141388	0.0219837	ukb-ppp-PLTP-OID20238	1.26337e-10	33967	PLTP_P55058_OID20238_v1_Cardiometabolic || id:ukb-ppp-PLTP-OID20238	TRUE	reported	MedicineITLab
rs77960347	18	49583585	G	A	0.0131304	0.194802	0.030709	ukb-ppp-PLTP-OID20238	2.24621e-10	33967	PLTP_P55058_OID20238_v1_Cardiometabolic || id:ukb-ppp-PLTP-OID20238	TRUE	reported	MedicineITLab
rs4665972	2	27375230	C	T	0.60833	0.0431013	0.00717229	ukb-ppp-PLTP-OID20238	1.86183e-09	33967	PLTP_P55058_OID20238_v1_Cardiometabolic || id:ukb-ppp-PLTP-OID20238	TRUE	reported	MedicineITLab
rs2027993	17	28379927	T	G	0.518523	-0.0388314	0.00699162	ukb-ppp-PLTP-OID20238	2.79216e-08	33967	PLTP_P55058_OID20238_v1_Cardiometabolic || id:ukb-ppp-PLTP-OID20238	TRUE	reported	MedicineITLab
rs147233090	15	43735849	T	C	0.023456	-0.174175	0.023156	ukb-ppp-PLTP-OID20238	5.40256e-14	33967	PLTP_P55058_OID20238_v1_Cardiometabolic || id:ukb-ppp-PLTP-OID20238	TRUE	reported	MedicineITLab
rs35853021	15	58388444	T	G	0.356316	0.0964892	0.00732254	ukb-ppp-PLTP-OID20238	1.19015e-39	33967	PLTP_P55058_OID20238_v1_Cardiometabolic || id:ukb-ppp-PLTP-OID20238	TRUE	reported	MedicineITLab
rs35175715	20	46060430	T	C	0.466116	-0.0832038	0.00735713	ukb-ppp-PLTP-OID20238	1.18059e-29	33967	PLTP_P55058_OID20238_v1_Cardiometabolic || id:ukb-ppp-PLTP-OID20238	TRUE	reported	MedicineITLab
rs55714927	17	7176997	T	C	0.195307	0.0930632	0.00881226	ukb-ppp-PLTP-OID20238	4.53419e-26	33967	PLTP_P55058_OID20238_v1_Cardiometabolic || id:ukb-ppp-PLTP-OID20238	TRUE	reported	MedicineITLab
rs633695	15	58433640	G	A	0.293399	0.066822	0.00770421	ukb-ppp-PLTP-OID20238	4.19276e-18	33967	PLTP_P55058_OID20238_v1_Cardiometabolic || id:ukb-ppp-PLTP-OID20238	TRUE	reported	MedicineITLab
rs380267	19	54295230	G	A	0.228602	0.0487113	0.00831839	ukb-ppp-PLTP-OID20238	4.74581e-09	33967	PLTP_P55058_OID20238_v1_Cardiometabolic || id:ukb-ppp-PLTP-OID20238	TRUE	reported	MedicineITLab
rs34211178	3	98664718	A	G	0.439935	-0.0776946	0.0070489	ukb-ppp-PLTP-OID20238	2.98607e-28	33967	PLTP_P55058_OID20238_v1_Cardiometabolic || id:ukb-ppp-PLTP-OID20238	TRUE	reported	MedicineITLab
rs174533	11	61781553	A	G	0.346302	-0.0581263	0.00731094	ukb-ppp-PLTP-OID20238	1.85609e-15	33967	PLTP_P55058_OID20238_v1_Cardiometabolic || id:ukb-ppp-PLTP-OID20238	TRUE	reported	MedicineITLab
rs6032614	20	45980956	T	G	0.900874	0.0964224	0.0122114	ukb-ppp-PLTP-OID20238	2.8774e-15	33967	PLTP_P55058_OID20238_v1_Cardiometabolic || id:ukb-ppp-PLTP-OID20238	TRUE	reported	MedicineITLab
rs4986970	16	67942417	T	A	0.0352254	-0.132417	0.0189809	ukb-ppp-PLTP-OID20238	3.0304e-12	33967	PLTP_P55058_OID20238_v1_Cardiometabolic || id:ukb-ppp-PLTP-OID20238	TRUE	reported	MedicineITLab
rs3091492	20	45423278	A	G	0.751163	0.0896833	0.00868534	ukb-ppp-PLTP-OID20238	5.38518e-25	33967	PLTP_P55058_OID20238_v1_Cardiometabolic || id:ukb-ppp-PLTP-OID20238	TRUE	reported	MedicineITLab
rs7232	11	60173126	A	T	0.373469	0.0455056	0.00725698	ukb-ppp-PLTP-OID20238	3.59667e-10	33967	PLTP_P55058_OID20238_v1_Cardiometabolic || id:ukb-ppp-PLTP-OID20238	TRUE	reported	MedicineITLab
rs4939883	18	49640844	C	T	0.8209	0.0535716	0.00909955	ukb-ppp-PLTP-OID20238	3.92591e-09	33967	PLTP_P55058_OID20238_v1_Cardiometabolic || id:ukb-ppp-PLTP-OID20238	TRUE	reported	MedicineITLab
rs6065904	20	45906012	A	G	0.215194	-0.464011	0.00884189	ukb-ppp-PLTP-OID20238	1e-200	33967	PLTP_P55058_OID20238_v1_Cardiometabolic || id:ukb-ppp-PLTP-OID20238	TRUE	reported	MedicineITLab
rs56202576	20	46422256	G	T	0.0855972	0.086089	0.0134032	ukb-ppp-PLTP-OID20238	1.33583e-10	33967	PLTP_P55058_OID20238_v1_Cardiometabolic || id:ukb-ppp-PLTP-OID20238	TRUE	reported	MedicineITLab
rs2519093	9	133266456	T	C	0.184447	-0.0527533	0.00902786	ukb-ppp-PLTP-OID20238	5.11517e-09	33967	PLTP_P55058_OID20238_v1_Cardiometabolic || id:ukb-ppp-PLTP-OID20238	TRUE	reported	MedicineITLab
rs13284054	9	104906792	C	T	0.12435	-0.0745794	0.0107561	ukb-ppp-PLTP-OID20238	4.1011e-12	33967	PLTP_P55058_OID20238_v1_Cardiometabolic || id:ukb-ppp-PLTP-OID20238	TRUE	reported	MedicineITLab
rs7024300	9	104827286	T	C	0.0275626	0.135073	0.0213282	ukb-ppp-PLTP-OID20238	2.40309e-10	33967	PLTP_P55058_OID20238_v1_Cardiometabolic || id:ukb-ppp-PLTP-OID20238	TRUE	reported	MedicineITLab
rs3916027	8	19967357	A	G	0.263561	0.0569394	0.00790345	ukb-ppp-PLTP-OID20238	5.83042e-13	33967	PLTP_P55058_OID20238_v1_Cardiometabolic || id:ukb-ppp-PLTP-OID20238	TRUE	reported	MedicineITLab
rs78029196	1	156010643	C	A	0.0164076	-0.178579	0.030664	ukb-ppp-PMVK-OID20850	5.75453e-09	32862	PMVK_Q15126_OID20850_v1_Neurology || id:ukb-ppp-PMVK-OID20850	TRUE	reported	MedicineITLab
rs7297265	12	54325905	G	A	0.443291	0.0535029	0.00773824	ukb-ppp-PMVK-OID20850	4.70869e-12	32862	PMVK_Q15126_OID20850_v1_Neurology || id:ukb-ppp-PMVK-OID20850	TRUE	reported	MedicineITLab
rs11576820	1	154847208	T	C	0.226437	-0.0566285	0.00937989	ukb-ppp-PMVK-OID20850	1.56794e-09	32862	PMVK_Q15126_OID20850_v1_Neurology || id:ukb-ppp-PMVK-OID20850	TRUE	reported	MedicineITLab
rs1354034	3	56815721	C	T	0.603356	0.0558012	0.00776082	ukb-ppp-PMVK-OID20850	6.47292e-13	32862	PMVK_Q15126_OID20850_v1_Neurology || id:ukb-ppp-PMVK-OID20850	TRUE	reported	MedicineITLab
rs17622656	5	132485305	A	G	0.388412	-0.0480795	0.00783937	ukb-ppp-PMVK-OID20850	8.61946e-10	32862	PMVK_Q15126_OID20850_v1_Neurology || id:ukb-ppp-PMVK-OID20850	TRUE	reported	MedicineITLab
rs7896518	10	63344740	G	A	0.424372	0.0541002	0.00780772	ukb-ppp-PMVK-OID20850	4.23643e-12	32862	PMVK_Q15126_OID20850_v1_Neurology || id:ukb-ppp-PMVK-OID20850	TRUE	reported	MedicineITLab
rs1613662	19	55025227	A	G	0.834292	0.0648787	0.0102969	ukb-ppp-PMVK-OID20850	2.96128e-10	32862	PMVK_Q15126_OID20850_v1_Neurology || id:ukb-ppp-PMVK-OID20850	TRUE	reported	MedicineITLab
rs75833561	1	158800522	C	T	0.00993478	-0.226991	0.0393272	ukb-ppp-PMVK-OID20850	7.84061e-09	32862	PMVK_Q15126_OID20850_v1_Neurology || id:ukb-ppp-PMVK-OID20850	TRUE	reported	MedicineITLab
rs342298	7	106733200	T	C	0.454339	-0.0700073	0.00765574	ukb-ppp-PMVK-OID20850	5.99515e-20	32862	PMVK_Q15126_OID20850_v1_Neurology || id:ukb-ppp-PMVK-OID20850	TRUE	reported	MedicineITLab
rs6993770	8	105569300	T	A	0.286927	-0.0659156	0.00841942	ukb-ppp-PMVK-OID20850	4.91813e-15	32862	PMVK_Q15126_OID20850_v1_Neurology || id:ukb-ppp-PMVK-OID20850	TRUE	reported	MedicineITLab
rs2493413	1	119956951	A	G	0.109834	-0.0813888	0.011742	ukb-ppp-PNLIP-OID30693	4.16677e-12	33985	PNLIP_P16233_OID30693_v1_Inflammation_II || id:ukb-ppp-PNLIP-OID30693	TRUE	reported	MedicineITLab
rs174548	11	61803876	G	C	0.314536	0.0660663	0.00784816	ukb-ppp-PNLIP-OID30693	3.82737e-17	33985	PNLIP_P16233_OID30693_v1_Inflammation_II || id:ukb-ppp-PNLIP-OID30693	TRUE	reported	MedicineITLab
rs529700	10	17843438	C	T	0.514704	0.0754967	0.00865594	ukb-ppp-PNLIP-OID30693	2.73464e-18	33985	PNLIP_P16233_OID30693_v1_Inflammation_II || id:ukb-ppp-PNLIP-OID30693	TRUE	reported	MedicineITLab
rs28365941	16	283138	C	T	0.136139	-0.0660891	0.0109899	ukb-ppp-PNLIP-OID30693	1.81422e-09	33985	PNLIP_P16233_OID30693_v1_Inflammation_II || id:ukb-ppp-PNLIP-OID30693	TRUE	reported	MedicineITLab
rs66473811	3	64014788	C	T	0.165766	0.0827048	0.00988779	ukb-ppp-PNLIP-OID30693	6.04505e-17	33985	PNLIP_P16233_OID30693_v1_Inflammation_II || id:ukb-ppp-PNLIP-OID30693	TRUE	reported	MedicineITLab
rs752843	16	88702696	T	C	0.229826	0.0502378	0.00908228	ukb-ppp-PNLIP-OID30693	3.1768e-08	33985	PNLIP_P16233_OID30693_v1_Inflammation_II || id:ukb-ppp-PNLIP-OID30693	TRUE	reported	MedicineITLab
rs11724862	4	185651349	C	T	0.236135	-0.0492276	0.0088225	ukb-ppp-PNLIP-OID30693	2.4083e-08	33985	PNLIP_P16233_OID30693_v1_Inflammation_II || id:ukb-ppp-PNLIP-OID30693	TRUE	reported	MedicineITLab
rs2229742	21	14966851	C	G	0.103502	0.0679082	0.0119482	ukb-ppp-PNLIP-OID30693	1.31938e-08	33985	PNLIP_P16233_OID30693_v1_Inflammation_II || id:ukb-ppp-PNLIP-OID30693	TRUE	reported	MedicineITLab
rs441526	16	89604928	G	A	0.758958	0.0818298	0.00862929	ukb-ppp-PNLIP-OID30693	2.47571e-21	33985	PNLIP_P16233_OID30693_v1_Inflammation_II || id:ukb-ppp-PNLIP-OID30693	TRUE	reported	MedicineITLab
rs17032925	2	67039351	C	T	0.0828235	-0.178006	0.0133816	ukb-ppp-PNLIP-OID30693	2.24647e-40	33985	PNLIP_P16233_OID30693_v1_Inflammation_II || id:ukb-ppp-PNLIP-OID30693	TRUE	reported	MedicineITLab
rs683423	6	35934616	G	A	0.677485	-0.0572663	0.00790068	ukb-ppp-PNLIP-OID30693	4.22085e-13	33985	PNLIP_P16233_OID30693_v1_Inflammation_II || id:ukb-ppp-PNLIP-OID30693	TRUE	reported	MedicineITLab
rs10213531	4	109933893	G	A	0.343596	-0.0609148	0.00771703	ukb-ppp-PNLIP-OID30693	2.93697e-15	33985	PNLIP_P16233_OID30693_v1_Inflammation_II || id:ukb-ppp-PNLIP-OID30693	TRUE	reported	MedicineITLab
rs333947	1	109928142	A	G	0.148742	-0.077659	0.0102511	ukb-ppp-PNLIP-OID30693	3.57273e-14	33985	PNLIP_P16233_OID30693_v1_Inflammation_II || id:ukb-ppp-PNLIP-OID30693	TRUE	reported	MedicineITLab
rs9482772	6	127125645	C	T	0.450446	0.0837344	0.00739368	ukb-ppp-PNLIP-OID30693	9.85372e-30	33985	PNLIP_P16233_OID30693_v1_Inflammation_II || id:ukb-ppp-PNLIP-OID30693	TRUE	reported	MedicineITLab
rs1673931	16	88910069	C	T	0.377978	-0.122982	0.00757782	ukb-ppp-PNLIP-OID30693	3.13617e-59	33985	PNLIP_P16233_OID30693_v1_Inflammation_II || id:ukb-ppp-PNLIP-OID30693	TRUE	reported	MedicineITLab
rs2836151	21	38105706	A	T	0.440458	-0.047135	0.00736492	ukb-ppp-PNLIP-OID30693	1.55453e-10	33985	PNLIP_P16233_OID30693_v1_Inflammation_II || id:ukb-ppp-PNLIP-OID30693	TRUE	reported	MedicineITLab
rs601338	19	48703417	A	G	0.508754	0.167847	0.00739086	ukb-ppp-PNLIP-OID30693	3.56451e-114	33985	PNLIP_P16233_OID30693_v1_Inflammation_II || id:ukb-ppp-PNLIP-OID30693	TRUE	reported	MedicineITLab
rs4756020	11	45711342	T	C	0.120702	0.0686218	0.0112279	ukb-ppp-PNLIP-OID30693	9.85553e-10	33985	PNLIP_P16233_OID30693_v1_Inflammation_II || id:ukb-ppp-PNLIP-OID30693	TRUE	reported	MedicineITLab
rs72802342	16	75200974	A	C	0.075569	-0.28302	0.0141659	ukb-ppp-PNLIP-OID30693	8.3946e-89	33985	PNLIP_P16233_OID30693_v1_Inflammation_II || id:ukb-ppp-PNLIP-OID30693	TRUE	reported	MedicineITLab
rs10414263	19	4510023	T	C	0.423759	-0.044018	0.00747108	ukb-ppp-PNLIP-OID30693	3.8205e-09	33985	PNLIP_P16233_OID30693_v1_Inflammation_II || id:ukb-ppp-PNLIP-OID30693	TRUE	reported	MedicineITLab
rs61910478	11	100721577	T	A	0.268767	-0.0751861	0.00822322	ukb-ppp-PNLIP-OID30693	6.06597e-20	33985	PNLIP_P16233_OID30693_v1_Inflammation_II || id:ukb-ppp-PNLIP-OID30693	TRUE	reported	MedicineITLab
rs28667869	16	89229688	A	G	0.0544309	0.10851	0.0163865	ukb-ppp-PNLIP-OID30693	3.54487e-11	33985	PNLIP_P16233_OID30693_v1_Inflammation_II || id:ukb-ppp-PNLIP-OID30693	TRUE	reported	MedicineITLab
rs11243146	6	7237396	T	A	0.538941	-0.0436567	0.00740294	ukb-ppp-PNLIP-OID30693	3.69692e-09	33985	PNLIP_P16233_OID30693_v1_Inflammation_II || id:ukb-ppp-PNLIP-OID30693	TRUE	reported	MedicineITLab
rs6966838	7	117443526	C	T	0.367011	0.0478933	0.00755718	ukb-ppp-PNLIP-OID30693	2.33593e-10	33985	PNLIP_P16233_OID30693_v1_Inflammation_II || id:ukb-ppp-PNLIP-OID30693	TRUE	reported	MedicineITLab
rs4921967	8	18862119	T	G	0.686839	-0.079129	0.00790791	ukb-ppp-PNLIP-OID30693	1.42988e-23	33985	PNLIP_P16233_OID30693_v1_Inflammation_II || id:ukb-ppp-PNLIP-OID30693	TRUE	reported	MedicineITLab
rs138603619	17	78945892	T	C	0.0276073	0.129209	0.0226309	ukb-ppp-PNLIP-OID30693	1.1337e-08	33985	PNLIP_P16233_OID30693_v1_Inflammation_II || id:ukb-ppp-PNLIP-OID30693	TRUE	reported	MedicineITLab
rs2854008	6	31344761	A	G	0.30359	-0.0595253	0.00800036	ukb-ppp-PNLIP-OID30693	1.00438e-13	33985	PNLIP_P16233_OID30693_v1_Inflammation_II || id:ukb-ppp-PNLIP-OID30693	TRUE	reported	MedicineITLab
rs192123848	17	47936020	A	G	0.0184249	0.155644	0.0276514	ukb-ppp-PNLIP-OID30693	1.81476e-08	33985	PNLIP_P16233_OID30693_v1_Inflammation_II || id:ukb-ppp-PNLIP-OID30693	TRUE	reported	MedicineITLab
rs4733612	8	128557753	A	G	0.732714	0.0604187	0.00830403	ukb-ppp-PNLIP-OID30693	3.4435e-13	33985	PNLIP_P16233_OID30693_v1_Inflammation_II || id:ukb-ppp-PNLIP-OID30693	TRUE	reported	MedicineITLab
rs7800611	7	50951965	G	A	0.95376	0.115568	0.0174786	ukb-ppp-PNLIP-OID30693	3.79228e-11	33985	PNLIP_P16233_OID30693_v1_Inflammation_II || id:ukb-ppp-PNLIP-OID30693	TRUE	reported	MedicineITLab
rs6571015	6	96086602	A	G	0.790745	0.145617	0.00902818	ukb-ppp-PNLIP-OID30693	1.59111e-58	33985	PNLIP_P16233_OID30693_v1_Inflammation_II || id:ukb-ppp-PNLIP-OID30693	TRUE	reported	MedicineITLab
rs8176749	9	133255801	T	C	0.061174	0.502937	0.0153853	ukb-ppp-PNLIP-OID30693	1e-200	33985	PNLIP_P16233_OID30693_v1_Inflammation_II || id:ukb-ppp-PNLIP-OID30693	TRUE	reported	MedicineITLab
rs9411378	9	133270015	A	C	0.223392	0.0576877	0.00925766	ukb-ppp-PNLIP-OID30693	4.62434e-10	33985	PNLIP_P16233_OID30693_v1_Inflammation_II || id:ukb-ppp-PNLIP-OID30693	TRUE	reported	MedicineITLab
rs2084278	10	116654155	T	C	0.528542	-0.0847385	0.0073423	ukb-ppp-PNLIPRP1-OID31122	8.18276e-31	33853	PNLIPRP1_P54315_OID31122_v1_Neurology_II || id:ukb-ppp-PNLIPRP1-OID31122	TRUE	reported	MedicineITLab
rs686056	11	100775958	A	G	0.322675	-0.0888874	0.00764837	ukb-ppp-PNLIPRP1-OID31122	3.19521e-31	33853	PNLIPRP1_P54315_OID31122_v1_Neurology_II || id:ukb-ppp-PNLIPRP1-OID31122	TRUE	reported	MedicineITLab
rs66473811	3	64014788	C	T	0.165907	0.0567388	0.00971862	ukb-ppp-PNLIPRP1-OID31122	5.27837e-09	33853	PNLIPRP1_P54315_OID31122_v1_Neurology_II || id:ukb-ppp-PNLIPRP1-OID31122	TRUE	reported	MedicineITLab
rs61747728	1	179557079	T	C	0.0379435	0.102103	0.0187195	ukb-ppp-PNLIPRP1-OID31122	4.91439e-08	33853	PNLIPRP1_P54315_OID31122_v1_Neurology_II || id:ukb-ppp-PNLIPRP1-OID31122	TRUE	reported	MedicineITLab
rs12412929	10	116602311	G	A	0.346441	-0.232224	0.00772759	ukb-ppp-PNLIPRP1-OID31122	2.09894e-198	33853	PNLIPRP1_P54315_OID31122_v1_Neurology_II || id:ukb-ppp-PNLIPRP1-OID31122	TRUE	reported	MedicineITLab
rs4883568	12	132526677	G	A	0.231192	-0.0636937	0.00850967	ukb-ppp-PNLIPRP1-OID31122	7.16308e-14	33853	PNLIPRP1_P54315_OID31122_v1_Neurology_II || id:ukb-ppp-PNLIPRP1-OID31122	TRUE	reported	MedicineITLab
rs2836255	21	38262274	G	A	0.516073	0.0529857	0.00719403	ukb-ppp-PNLIPRP1-OID31122	1.76848e-13	33853	PNLIPRP1_P54315_OID31122_v1_Neurology_II || id:ukb-ppp-PNLIPRP1-OID31122	TRUE	reported	MedicineITLab
rs7893993	10	11832191	G	A	0.701805	0.0462597	0.00808926	ukb-ppp-PNLIPRP1-OID31122	1.07367e-08	33853	PNLIPRP1_P54315_OID31122_v1_Neurology_II || id:ukb-ppp-PNLIPRP1-OID31122	TRUE	reported	MedicineITLab
rs72802342	16	75200974	A	C	0.075694	-0.662613	0.0142234	ukb-ppp-PNLIPRP1-OID31122	1e-200	33853	PNLIPRP1_P54315_OID31122_v1_Neurology_II || id:ukb-ppp-PNLIPRP1-OID31122	TRUE	reported	MedicineITLab
rs58333036	16	89010039	A	C	0.342643	-0.0440674	0.0078186	ukb-ppp-PNLIPRP1-OID31122	1.7382e-08	33853	PNLIPRP1_P54315_OID31122_v1_Neurology_II || id:ukb-ppp-PNLIPRP1-OID31122	TRUE	reported	MedicineITLab
rs34945209	20	52964691	T	C	0.0839807	-0.0838348	0.0129299	ukb-ppp-PNLIPRP1-OID31122	8.9454e-11	33853	PNLIPRP1_P54315_OID31122_v1_Neurology_II || id:ukb-ppp-PNLIPRP1-OID31122	TRUE	reported	MedicineITLab
rs2027447	1	119897406	C	T	0.111096	-0.0946798	0.0115167	ukb-ppp-PNLIPRP1-OID31122	2.01604e-16	33853	PNLIPRP1_P54315_OID31122_v1_Neurology_II || id:ukb-ppp-PNLIPRP1-OID31122	TRUE	reported	MedicineITLab
rs11724862	4	185651349	C	T	0.236273	-0.0680113	0.00867329	ukb-ppp-PNLIPRP1-OID31122	4.45349e-15	33853	PNLIPRP1_P54315_OID31122_v1_Neurology_II || id:ukb-ppp-PNLIPRP1-OID31122	TRUE	reported	MedicineITLab
rs718768	4	109902959	A	G	0.705498	0.0515318	0.0079958	ukb-ppp-PNLIPRP1-OID31122	1.1571e-10	33853	PNLIPRP1_P54315_OID31122_v1_Neurology_II || id:ukb-ppp-PNLIPRP1-OID31122	TRUE	reported	MedicineITLab
rs67548191	1	235161669	C	T	0.122387	0.0678666	0.0110048	ukb-ppp-PNLIPRP1-OID31122	6.95985e-10	33853	PNLIPRP1_P54315_OID31122_v1_Neurology_II || id:ukb-ppp-PNLIPRP1-OID31122	TRUE	reported	MedicineITLab
rs4919741	12	52879136	G	A	0.656007	-0.0412339	0.00752472	ukb-ppp-PNLIPRP1-OID31122	4.25824e-08	33853	PNLIPRP1_P54315_OID31122_v1_Neurology_II || id:ukb-ppp-PNLIPRP1-OID31122	TRUE	reported	MedicineITLab
rs16950178	16	74914280	T	C	0.281597	-0.0492285	0.00835072	ukb-ppp-PNLIPRP1-OID31122	3.74404e-09	33853	PNLIPRP1_P54315_OID31122_v1_Neurology_II || id:ukb-ppp-PNLIPRP1-OID31122	TRUE	reported	MedicineITLab
rs12930980	16	88950327	T	A	0.197523	-0.0693341	0.0105476	ukb-ppp-PNLIPRP1-OID31122	4.917e-11	33853	PNLIPRP1_P54315_OID31122_v1_Neurology_II || id:ukb-ppp-PNLIPRP1-OID31122	TRUE	reported	MedicineITLab
rs10027275	4	148060345	C	G	0.741922	0.0532837	0.00827926	ukb-ppp-PNLIPRP1-OID31122	1.22823e-10	33853	PNLIPRP1_P54315_OID31122_v1_Neurology_II || id:ukb-ppp-PNLIPRP1-OID31122	TRUE	reported	MedicineITLab
rs7071262	10	116413090	G	T	0.0407693	0.113202	0.0186354	ukb-ppp-PNLIPRP1-OID31122	1.24308e-09	33853	PNLIPRP1_P54315_OID31122_v1_Neurology_II || id:ukb-ppp-PNLIPRP1-OID31122	TRUE	reported	MedicineITLab
rs4981947	14	31988364	T	C	0.26743	0.0516441	0.00816683	ukb-ppp-PNLIPRP1-OID31122	2.55482e-10	33853	PNLIPRP1_P54315_OID31122_v1_Neurology_II || id:ukb-ppp-PNLIPRP1-OID31122	TRUE	reported	MedicineITLab
rs11166258	1	99517047	T	C	0.865389	0.0659596	0.0106635	ukb-ppp-PNLIPRP1-OID31122	6.18928e-10	33853	PNLIPRP1_P54315_OID31122_v1_Neurology_II || id:ukb-ppp-PNLIPRP1-OID31122	TRUE	reported	MedicineITLab
rs117368711	12	4019426	C	A	0.237123	-0.0576359	0.00872382	ukb-ppp-PNLIPRP1-OID31122	3.92916e-11	33853	PNLIPRP1_P54315_OID31122_v1_Neurology_II || id:ukb-ppp-PNLIPRP1-OID31122	TRUE	reported	MedicineITLab
rs11745230	5	158744000	T	G	0.178408	-0.059822	0.00945379	ukb-ppp-PNLIPRP1-OID31122	2.48628e-10	33853	PNLIPRP1_P54315_OID31122_v1_Neurology_II || id:ukb-ppp-PNLIPRP1-OID31122	TRUE	reported	MedicineITLab
rs80184311	22	37512603	C	G	0.105737	0.0804181	0.011594	ukb-ppp-PNLIPRP1-OID31122	4.02903e-12	33853	PNLIPRP1_P54315_OID31122_v1_Neurology_II || id:ukb-ppp-PNLIPRP1-OID31122	TRUE	reported	MedicineITLab
rs2534792	6	29550200	A	G	0.252957	0.0792967	0.00829508	ukb-ppp-PNLIPRP1-OID31122	1.18331e-21	33853	PNLIPRP1_P54315_OID31122_v1_Neurology_II || id:ukb-ppp-PNLIPRP1-OID31122	TRUE	reported	MedicineITLab
rs35311109	1	51012664	A	T	0.350383	0.0590418	0.00764096	ukb-ppp-PNLIPRP1-OID31122	1.10103e-14	33853	PNLIPRP1_P54315_OID31122_v1_Neurology_II || id:ukb-ppp-PNLIPRP1-OID31122	TRUE	reported	MedicineITLab
rs56994090	14	100840110	C	T	0.416604	-0.0536068	0.00728571	ukb-ppp-PNLIPRP1-OID31122	1.86939e-13	33853	PNLIPRP1_P54315_OID31122_v1_Neurology_II || id:ukb-ppp-PNLIPRP1-OID31122	TRUE	reported	MedicineITLab
rs1126464	16	89637957	C	G	0.244129	-0.0990948	0.00859333	ukb-ppp-PNLIPRP1-OID31122	9.14324e-31	33853	PNLIPRP1_P54315_OID31122_v1_Neurology_II || id:ukb-ppp-PNLIPRP1-OID31122	TRUE	reported	MedicineITLab
rs9388486	6	126340008	C	T	0.4519	-0.0782296	0.00721096	ukb-ppp-PNLIPRP1-OID31122	2.02255e-27	33853	PNLIPRP1_P54315_OID31122_v1_Neurology_II || id:ukb-ppp-PNLIPRP1-OID31122	TRUE	reported	MedicineITLab
rs28456	11	61822009	G	A	0.314563	0.0593586	0.00771627	ukb-ppp-PNLIPRP1-OID31122	1.44112e-14	33853	PNLIPRP1_P54315_OID31122_v1_Neurology_II || id:ukb-ppp-PNLIPRP1-OID31122	TRUE	reported	MedicineITLab
rs9579128	13	27907801	C	T	0.41055	-0.0499563	0.00731681	ukb-ppp-PNLIPRP1-OID31122	8.63376e-12	33853	PNLIPRP1_P54315_OID31122_v1_Neurology_II || id:ukb-ppp-PNLIPRP1-OID31122	TRUE	reported	MedicineITLab
rs62090602	18	44833801	T	A	0.0769001	0.0971737	0.0134672	ukb-ppp-PNLIPRP1-OID31122	5.37032e-13	33853	PNLIPRP1_P54315_OID31122_v1_Neurology_II || id:ukb-ppp-PNLIPRP1-OID31122	TRUE	reported	MedicineITLab
rs421195	16	283146	T	C	0.107906	-0.0674206	0.0120131	ukb-ppp-PNLIPRP1-OID31122	1.99687e-08	33853	PNLIPRP1_P54315_OID31122_v1_Neurology_II || id:ukb-ppp-PNLIPRP1-OID31122	TRUE	reported	MedicineITLab
rs17138478	17	37713312	A	C	0.130535	0.0960713	0.0106596	ukb-ppp-PNLIPRP1-OID31122	2.01141e-19	33853	PNLIPRP1_P54315_OID31122_v1_Neurology_II || id:ukb-ppp-PNLIPRP1-OID31122	TRUE	reported	MedicineITLab
rs1698113	19	48756599	C	T	0.484202	0.0435313	0.00769341	ukb-ppp-PNLIPRP1-OID31122	1.52922e-08	33853	PNLIPRP1_P54315_OID31122_v1_Neurology_II || id:ukb-ppp-PNLIPRP1-OID31122	TRUE	reported	MedicineITLab
rs7800611	7	50951965	G	A	0.953715	0.126218	0.0171801	ukb-ppp-PNLIPRP1-OID31122	2.03095e-13	33853	PNLIPRP1_P54315_OID31122_v1_Neurology_II || id:ukb-ppp-PNLIPRP1-OID31122	TRUE	reported	MedicineITLab
rs2714341	6	7253498	T	G	0.538889	-0.0458567	0.00719828	ukb-ppp-PNLIPRP1-OID31122	1.88391e-10	33853	PNLIPRP1_P54315_OID31122_v1_Neurology_II || id:ukb-ppp-PNLIPRP1-OID31122	TRUE	reported	MedicineITLab
rs4726577	7	142754822	G	C	0.583703	-0.0408645	0.00731609	ukb-ppp-PNLIPRP1-OID31122	2.32943e-08	33853	PNLIPRP1_P54315_OID31122_v1_Neurology_II || id:ukb-ppp-PNLIPRP1-OID31122	TRUE	reported	MedicineITLab
rs3812304	7	159079053	A	G	0.232292	-0.062623	0.00847935	ukb-ppp-PNLIPRP1-OID31122	1.52055e-13	33853	PNLIPRP1_P54315_OID31122_v1_Neurology_II || id:ukb-ppp-PNLIPRP1-OID31122	TRUE	reported	MedicineITLab
rs6966838	7	117443526	C	T	0.367677	0.0590632	0.00743188	ukb-ppp-PNLIPRP1-OID31122	1.90634e-15	33853	PNLIPRP1_P54315_OID31122_v1_Neurology_II || id:ukb-ppp-PNLIPRP1-OID31122	TRUE	reported	MedicineITLab
rs2064009	8	115995625	T	C	0.574342	0.0442458	0.0072842	ukb-ppp-PNLIPRP1-OID31122	1.24598e-09	33853	PNLIPRP1_P54315_OID31122_v1_Neurology_II || id:ukb-ppp-PNLIPRP1-OID31122	TRUE	reported	MedicineITLab
rs2131181	8	18863114	T	C	0.682181	-0.0803101	0.00775265	ukb-ppp-PNLIPRP1-OID31122	3.80715e-25	33853	PNLIPRP1_P54315_OID31122_v1_Neurology_II || id:ukb-ppp-PNLIPRP1-OID31122	TRUE	reported	MedicineITLab
rs505922	9	133273813	C	T	0.317343	0.0738293	0.00771187	ukb-ppp-PNLIPRP1-OID31122	1.03371e-21	33853	PNLIPRP1_P54315_OID31122_v1_Neurology_II || id:ukb-ppp-PNLIPRP1-OID31122	TRUE	reported	MedicineITLab
rs62530908	8	89835235	T	C	0.16772	-0.0577723	0.00961277	ukb-ppp-PNLIPRP1-OID31122	1.85579e-09	33853	PNLIPRP1_P54315_OID31122_v1_Neurology_II || id:ukb-ppp-PNLIPRP1-OID31122	TRUE	reported	MedicineITLab
rs11130633	3	58385065	C	T	0.66541	0.0279616	0.00502594	ukb-ppp-PNLIPRP2-OID20775	2.6446e-08	33649	PNLIPRP2_P54317_OID20775_v1_Inflammation || id:ukb-ppp-PNLIPRP2-OID20775	TRUE	reported	MedicineITLab
rs72802342	16	75200974	A	C	0.0757734	-0.119122	0.00911417	ukb-ppp-PNLIPRP2-OID20775	4.88765e-39	33649	PNLIPRP2_P54317_OID20775_v1_Inflammation || id:ukb-ppp-PNLIPRP2-OID20775	TRUE	reported	MedicineITLab
rs7897001	10	116355756	G	T	0.070929	-0.244202	0.0149583	ukb-ppp-PNLIPRP2-OID20775	6.50279e-60	33649	PNLIPRP2_P54317_OID20775_v1_Inflammation || id:ukb-ppp-PNLIPRP2-OID20775	TRUE	reported	MedicineITLab
rs17735613	10	116599949	G	A	0.146518	0.527029	0.0108908	ukb-ppp-PNLIPRP2-OID20775	1e-200	33649	PNLIPRP2_P54317_OID20775_v1_Inflammation || id:ukb-ppp-PNLIPRP2-OID20775	TRUE	reported	MedicineITLab
rs56278466	10	17833858	G	T	0.66158	0.056988	0.00800289	ukb-ppp-PNLIPRP2-OID20775	1.07201e-12	33649	PNLIPRP2_P54317_OID20775_v1_Inflammation || id:ukb-ppp-PNLIPRP2-OID20775	TRUE	reported	MedicineITLab
rs11197747	10	116596841	C	T	0.160681	-0.565964	0.0103555	ukb-ppp-PNLIPRP2-OID20775	1e-200	33649	PNLIPRP2_P54317_OID20775_v1_Inflammation || id:ukb-ppp-PNLIPRP2-OID20775	TRUE	reported	MedicineITLab
rs17094308	10	116176160	A	G	0.00867782	-0.299128	0.0408029	ukb-ppp-PNLIPRP2-OID20775	2.28402e-13	33649	PNLIPRP2_P54317_OID20775_v1_Inflammation || id:ukb-ppp-PNLIPRP2-OID20775	TRUE	reported	MedicineITLab
rs9271385	6	32619632	G	A	0.650291	-0.0305348	0.00497104	ukb-ppp-PNLIPRP2-OID20775	8.12176e-10	33649	PNLIPRP2_P54317_OID20775_v1_Inflammation || id:ukb-ppp-PNLIPRP2-OID20775	TRUE	reported	MedicineITLab
rs11592166	10	116742544	C	G	0.21301	-0.20055	0.00937255	ukb-ppp-PNLIPRP2-OID20775	1.40605e-101	33649	PNLIPRP2_P54317_OID20775_v1_Inflammation || id:ukb-ppp-PNLIPRP2-OID20775	TRUE	reported	MedicineITLab
rs601338	19	48703417	A	G	0.509555	0.160352	0.0048242	ukb-ppp-PNLIPRP2-OID20775	1e-200	33649	PNLIPRP2_P54317_OID20775_v1_Inflammation || id:ukb-ppp-PNLIPRP2-OID20775	TRUE	reported	MedicineITLab
rs72840243	10	117185317	T	G	0.0342061	0.113682	0.0208422	ukb-ppp-PNLIPRP2-OID20775	4.91281e-08	33649	PNLIPRP2_P54317_OID20775_v1_Inflammation || id:ukb-ppp-PNLIPRP2-OID20775	TRUE	reported	MedicineITLab
rs2608894	19	5847989	C	T	0.764204	-0.0381125	0.00574222	ukb-ppp-PNLIPRP2-OID20775	3.19595e-11	33649	PNLIPRP2_P54317_OID20775_v1_Inflammation || id:ukb-ppp-PNLIPRP2-OID20775	TRUE	reported	MedicineITLab
rs150741082	19	48433533	T	C	0.0272611	0.0990837	0.0156885	ukb-ppp-PNLIPRP2-OID20775	2.68949e-10	33649	PNLIPRP2_P54317_OID20775_v1_Inflammation || id:ukb-ppp-PNLIPRP2-OID20775	TRUE	reported	MedicineITLab
rs1991302	11	116062506	T	C	0.485804	0.0259626	0.00475361	ukb-ppp-PNLIPRP2-OID20775	4.71694e-08	33649	PNLIPRP2_P54317_OID20775_v1_Inflammation || id:ukb-ppp-PNLIPRP2-OID20775	TRUE	reported	MedicineITLab
rs4379309	6	126853231	G	A	0.423341	-0.0265872	0.00484882	ukb-ppp-PNLIPRP2-OID20775	4.17638e-08	33649	PNLIPRP2_P54317_OID20775_v1_Inflammation || id:ukb-ppp-PNLIPRP2-OID20775	TRUE	reported	MedicineITLab
rs8176741	9	133256074	A	G	0.0612648	0.205423	0.00992134	ukb-ppp-PNLIPRP2-OID20775	3.10814e-95	33649	PNLIPRP2_P54317_OID20775_v1_Inflammation || id:ukb-ppp-PNLIPRP2-OID20775	TRUE	reported	MedicineITLab
rs4364486	6	96086513	T	C	0.790601	0.0383207	0.00581017	ukb-ppp-PNLIPRP2-OID20775	4.24033e-11	33649	PNLIPRP2_P54317_OID20775_v1_Inflammation || id:ukb-ppp-PNLIPRP2-OID20775	TRUE	reported	MedicineITLab
rs6707042	2	136234473	C	T	0.909459	-0.0760513	0.0127213	ukb-ppp-POMC-OID30282	2.25564e-09	33042	POMC_P01189_OID30282_v1_Cardiometabolic_II || id:ukb-ppp-POMC-OID30282	TRUE	reported	MedicineITLab
rs62021203	15	85020846	T	C	0.171263	0.078755	0.00967618	ukb-ppp-POMC-OID30282	3.98382e-16	33042	POMC_P01189_OID30282_v1_Cardiometabolic_II || id:ukb-ppp-POMC-OID30282	TRUE	reported	MedicineITLab
rs145530718	19	10458207	C	G	0.0200046	0.346055	0.0264108	ukb-ppp-POMC-OID30282	3.17468e-39	33042	POMC_P01189_OID30282_v1_Cardiometabolic_II || id:ukb-ppp-POMC-OID30282	TRUE	reported	MedicineITLab
rs6680345	1	101269957	T	C	0.507565	0.123001	0.00731236	ukb-ppp-POMC-OID30282	1.71317e-63	33042	POMC_P01189_OID30282_v1_Cardiometabolic_II || id:ukb-ppp-POMC-OID30282	TRUE	reported	MedicineITLab
rs877127	18	13911656	A	T	0.322321	-0.0650502	0.00777608	ukb-ppp-POMC-OID30282	5.98963e-17	33042	POMC_P01189_OID30282_v1_Cardiometabolic_II || id:ukb-ppp-POMC-OID30282	TRUE	reported	MedicineITLab
rs28382788	19	10394527	T	A	0.0891913	-0.074503	0.0128219	ukb-ppp-POMC-OID30282	6.22487e-09	33042	POMC_P01189_OID30282_v1_Cardiometabolic_II || id:ukb-ppp-POMC-OID30282	TRUE	reported	MedicineITLab
rs149048831	2	53785590	A	C	0.00948936	0.205901	0.0375953	ukb-ppp-POMC-OID30282	4.33102e-08	33042	POMC_P01189_OID30282_v1_Cardiometabolic_II || id:ukb-ppp-POMC-OID30282	TRUE	reported	MedicineITLab
rs9472040	6	43380774	G	A	0.318318	-0.0526055	0.00772045	ukb-ppp-POMC-OID30282	9.50605e-12	33042	POMC_P01189_OID30282_v1_Cardiometabolic_II || id:ukb-ppp-POMC-OID30282	TRUE	reported	MedicineITLab
rs1225595	6	28183562	T	A	0.295224	-0.0455296	0.00791603	ukb-ppp-POMC-OID30282	8.84199e-09	33042	POMC_P01189_OID30282_v1_Cardiometabolic_II || id:ukb-ppp-POMC-OID30282	TRUE	reported	MedicineITLab
rs3754861	2	25170853	C	A	0.0708338	0.144755	0.0144099	ukb-ppp-POMC-OID30282	9.60727e-24	33042	POMC_P01189_OID30282_v1_Cardiometabolic_II || id:ukb-ppp-POMC-OID30282	TRUE	reported	MedicineITLab
rs4408777	20	64074752	G	A	0.438031	-0.0872772	0.00732065	ukb-ppp-POMC-OID30282	9.08448e-33	33042	POMC_P01189_OID30282_v1_Cardiometabolic_II || id:ukb-ppp-POMC-OID30282	TRUE	reported	MedicineITLab
rs8045100	16	81569795	T	C	0.543161	-0.179795	0.00731549	ukb-ppp-POMC-OID30282	2.21309e-133	33042	POMC_P01189_OID30282_v1_Cardiometabolic_II || id:ukb-ppp-POMC-OID30282	TRUE	reported	MedicineITLab
rs13199674	6	126864344	A	G	0.442809	-0.05097	0.00729051	ukb-ppp-POMC-OID30282	2.72396e-12	33042	POMC_P01189_OID30282_v1_Cardiometabolic_II || id:ukb-ppp-POMC-OID30282	TRUE	reported	MedicineITLab
rs7576314	2	24915896	T	C	0.249192	-0.0517232	0.00837133	ukb-ppp-POMC-OID30282	6.46666e-10	33042	POMC_P01189_OID30282_v1_Cardiometabolic_II || id:ukb-ppp-POMC-OID30282	TRUE	reported	MedicineITLab
rs2594950	2	176643894	C	G	0.344482	0.0775269	0.00769374	ukb-ppp-POMC-OID30282	7.00971e-24	33042	POMC_P01189_OID30282_v1_Cardiometabolic_II || id:ukb-ppp-POMC-OID30282	TRUE	reported	MedicineITLab
rs8085254	18	50255779	C	A	0.911389	-0.0742191	0.0127245	ukb-ppp-POMC-OID30282	5.4513e-09	33042	POMC_P01189_OID30282_v1_Cardiometabolic_II || id:ukb-ppp-POMC-OID30282	TRUE	reported	MedicineITLab
rs62509471	8	104956699	G	A	0.176105	0.0567021	0.00998985	ukb-ppp-POMC-OID30282	1.37905e-08	33042	POMC_P01189_OID30282_v1_Cardiometabolic_II || id:ukb-ppp-POMC-OID30282	TRUE	reported	MedicineITLab
rs7794928	7	156518725	T	C	0.6088	0.0446142	0.00743853	ukb-ppp-POMC-OID30282	2.00115e-09	33042	POMC_P01189_OID30282_v1_Cardiometabolic_II || id:ukb-ppp-POMC-OID30282	TRUE	reported	MedicineITLab
rs180360	11	116728272	G	A	0.260717	0.0406035	0.00667849	ukb-ppp-PON1-OID30704	1.20373e-09	33985	PON1_P27169_OID30704_v1_Inflammation_II || id:ukb-ppp-PON1-OID30704	TRUE	reported	MedicineITLab
rs111602331	20	45928835	C	T	0.18714	-0.049189	0.00748521	ukb-ppp-PON1-OID30704	4.98081e-11	33985	PON1_P27169_OID30704_v1_Inflammation_II || id:ukb-ppp-PON1-OID30704	TRUE	reported	MedicineITLab
rs2266782	1	171107825	A	G	0.421377	0.036379	0.00593517	ukb-ppp-PON1-OID30704	8.82084e-10	33985	PON1_P27169_OID30704_v1_Inflammation_II || id:ukb-ppp-PON1-OID30704	TRUE	reported	MedicineITLab
rs173539	16	56954132	T	C	0.331617	0.0601763	0.00622891	ukb-ppp-PON1-OID30704	4.42385e-22	33985	PON1_P27169_OID30704_v1_Inflammation_II || id:ukb-ppp-PON1-OID30704	TRUE	reported	MedicineITLab
rs7239867	18	49638347	G	A	0.822932	0.0476028	0.00769078	ukb-ppp-PON1-OID30704	6.03184e-10	33985	PON1_P27169_OID30704_v1_Inflammation_II || id:ukb-ppp-PON1-OID30704	TRUE	reported	MedicineITLab
rs6671730	1	2407700	A	G	0.436662	0.0639993	0.00590242	ukb-ppp-PON1-OID30704	2.15526e-27	33985	PON1_P27169_OID30704_v1_Inflammation_II || id:ukb-ppp-PON1-OID30704	TRUE	reported	MedicineITLab
rs77960347	18	49583585	G	A	0.0130057	0.16272	0.0259246	ukb-ppp-PON1-OID30704	3.45884e-10	33985	PON1_P27169_OID30704_v1_Inflammation_II || id:ukb-ppp-PON1-OID30704	TRUE	reported	MedicineITLab
rs769449	19	44906745	A	G	0.126674	-0.0498187	0.00883494	ukb-ppp-PON1-OID30704	1.71214e-08	33985	PON1_P27169_OID30704_v1_Inflammation_II || id:ukb-ppp-PON1-OID30704	TRUE	reported	MedicineITLab
rs149643570	7	95383197	G	A	0.00720656	0.475826	0.0446768	ukb-ppp-PON1-OID30704	1.7362e-26	33985	PON1_P27169_OID30704_v1_Inflammation_II || id:ukb-ppp-PON1-OID30704	TRUE	reported	MedicineITLab
rs76809948	7	95092307	A	G	0.205179	-0.387591	0.00941568	ukb-ppp-PON1-OID30704	1e-200	33985	PON1_P27169_OID30704_v1_Inflammation_II || id:ukb-ppp-PON1-OID30704	TRUE	reported	MedicineITLab
rs77341871	7	95946930	G	A	0.0150047	-0.239747	0.0314397	ukb-ppp-PON1-OID30704	2.42885e-14	33985	PON1_P27169_OID30704_v1_Inflammation_II || id:ukb-ppp-PON1-OID30704	TRUE	reported	MedicineITLab
rs43049	7	95447098	A	G	0.665078	0.260861	0.00795425	ukb-ppp-PON1-OID30704	1e-200	33985	PON1_P27169_OID30704_v1_Inflammation_II || id:ukb-ppp-PON1-OID30704	TRUE	reported	MedicineITLab
rs78481746	7	95529641	T	A	0.0705802	-0.18382	0.0149492	ukb-ppp-PON1-OID30704	9.47982e-35	33985	PON1_P27169_OID30704_v1_Inflammation_II || id:ukb-ppp-PON1-OID30704	TRUE	reported	MedicineITLab
rs3917538	7	95308581	A	G	0.227822	0.539302	0.00889919	ukb-ppp-PON1-OID30704	1e-200	33985	PON1_P27169_OID30704_v1_Inflammation_II || id:ukb-ppp-PON1-OID30704	TRUE	reported	MedicineITLab
rs305	8	19959890	G	A	0.234368	0.0517836	0.00689837	ukb-ppp-PON1-OID30704	6.06597e-14	33985	PON1_P27169_OID30704_v1_Inflammation_II || id:ukb-ppp-PON1-OID30704	TRUE	reported	MedicineITLab
rs4729192	7	95500522	G	A	0.276286	0.175507	0.00842298	ukb-ppp-PON1-OID30704	2.01372e-96	33985	PON1_P27169_OID30704_v1_Inflammation_II || id:ukb-ppp-PON1-OID30704	TRUE	reported	MedicineITLab
rs6754295	2	20983311	G	T	0.227839	0.0400422	0.00712047	ukb-ppp-PON2-OID20088	1.8709e-08	33043	PON2_Q15165_OID20088_v1_Cardiometabolic || id:ukb-ppp-PON2-OID20088	TRUE	reported	MedicineITLab
rs58542926	19	19268740	T	C	0.0755682	0.154416	0.0113691	ukb-ppp-PON2-OID20088	5.11329e-42	33043	PON2_Q15165_OID20088_v1_Cardiometabolic || id:ukb-ppp-PON2-OID20088	TRUE	reported	MedicineITLab
rs7256200	19	44912678	T	G	0.127817	-0.056299	0.00906549	ukb-ppp-PON2-OID20088	5.28981e-10	33043	PON2_Q15165_OID20088_v1_Cardiometabolic || id:ukb-ppp-PON2-OID20088	TRUE	reported	MedicineITLab
rs28929474	14	94378610	T	C	0.0208365	0.20553	0.0210233	ukb-ppp-PON2-OID20088	1.42364e-22	33043	PON2_Q15165_OID20088_v1_Cardiometabolic || id:ukb-ppp-PON2-OID20088	TRUE	reported	MedicineITLab
rs1801689	17	66214462	C	A	0.0302031	0.0956361	0.0175098	ukb-ppp-PON2-OID20088	4.71205e-08	33043	PON2_Q15165_OID20088_v1_Cardiometabolic || id:ukb-ppp-PON2-OID20088	TRUE	reported	MedicineITLab
rs79654026	1	196756809	G	A	0.180971	0.0806362	0.00801982	ukb-ppp-PON2-OID20088	8.76597e-24	33043	PON2_Q15165_OID20088_v1_Cardiometabolic || id:ukb-ppp-PON2-OID20088	TRUE	reported	MedicineITLab
rs17166076	7	94183445	G	T	0.0190368	0.181485	0.0286349	ukb-ppp-PON2-OID20088	2.329e-10	33043	PON2_Q15165_OID20088_v1_Cardiometabolic || id:ukb-ppp-PON2-OID20088	TRUE	reported	MedicineITLab
rs147608894	7	95069582	G	A	0.0161153	-0.309432	0.0317621	ukb-ppp-PON2-OID20088	1.99205e-22	33043	PON2_Q15165_OID20088_v1_Cardiometabolic || id:ukb-ppp-PON2-OID20088	TRUE	reported	MedicineITLab
rs3917550	7	95305261	A	G	0.133314	-0.545311	0.0113035	ukb-ppp-PON2-OID20088	1e-200	33043	PON2_Q15165_OID20088_v1_Cardiometabolic || id:ukb-ppp-PON2-OID20088	TRUE	reported	MedicineITLab
rs854571	7	95325307	C	T	0.699957	0.222065	0.00849822	ukb-ppp-PON2-OID20088	1.63305e-150	33043	PON2_Q15165_OID20088_v1_Cardiometabolic || id:ukb-ppp-PON2-OID20088	TRUE	reported	MedicineITLab
rs41317867	7	94397320	T	C	0.0177855	-0.393405	0.0302482	ukb-ppp-PON2-OID20088	1.1324e-38	33043	PON2_Q15165_OID20088_v1_Cardiometabolic || id:ukb-ppp-PON2-OID20088	TRUE	reported	MedicineITLab
rs43040	7	95441264	G	C	0.815571	-0.583195	0.00993033	ukb-ppp-PON2-OID20088	1e-200	33043	PON2_Q15165_OID20088_v1_Cardiometabolic || id:ukb-ppp-PON2-OID20088	TRUE	reported	MedicineITLab
rs2072071	7	94424911	T	C	0.0156092	0.201508	0.0314384	ukb-ppp-PON2-OID20088	1.45902e-10	33043	PON2_Q15165_OID20088_v1_Cardiometabolic || id:ukb-ppp-PON2-OID20088	TRUE	reported	MedicineITLab
rs17269576	7	94540717	G	A	0.0144191	0.282184	0.0327254	ukb-ppp-PON2-OID20088	6.53431e-18	33043	PON2_Q15165_OID20088_v1_Cardiometabolic || id:ukb-ppp-PON2-OID20088	TRUE	reported	MedicineITLab
rs55707100	15	43528519	T	C	0.0241669	-0.12381	0.0226687	ukb-ppp-PON3-OID20777	4.71487e-08	33848	PON3_Q15166_OID20777_v1_Inflammation || id:ukb-ppp-PON3-OID20777	TRUE	reported	MedicineITLab
rs35999852	18	59158353	T	A	0.412815	-0.0445947	0.00714637	ukb-ppp-PON3-OID20777	4.37039e-10	33848	PON3_Q15166_OID20777_v1_Inflammation || id:ukb-ppp-PON3-OID20777	TRUE	reported	MedicineITLab
rs4465830	20	45956781	G	A	0.187611	-0.0552443	0.00893087	ukb-ppp-PON3-OID20777	6.17988e-10	33848	PON3_Q15166_OID20777_v1_Inflammation || id:ukb-ppp-PON3-OID20777	TRUE	reported	MedicineITLab
rs4563449	4	176339788	G	T	0.181537	-0.0498778	0.00903308	ukb-ppp-PON3-OID20777	3.35761e-08	33848	PON3_Q15166_OID20777_v1_Inflammation || id:ukb-ppp-PON3-OID20777	TRUE	reported	MedicineITLab
rs7350481	11	116715567	C	T	0.940513	0.0902711	0.0148259	ukb-ppp-PON3-OID20777	1.13792e-09	33848	PON3_Q15166_OID20777_v1_Inflammation || id:ukb-ppp-PON3-OID20777	TRUE	reported	MedicineITLab
rs149394327	17	66232877	C	G	0.0300978	0.188881	0.0205259	ukb-ppp-PON3-OID20777	3.51156e-20	33848	PON3_Q15166_OID20777_v1_Inflammation || id:ukb-ppp-PON3-OID20777	TRUE	reported	MedicineITLab
rs247617	16	56956804	A	C	0.324288	0.0707509	0.00749453	ukb-ppp-PON3-OID20777	3.71535e-21	33848	PON3_Q15166_OID20777_v1_Inflammation || id:ukb-ppp-PON3-OID20777	TRUE	reported	MedicineITLab
rs16840639	1	196855643	C	T	0.194712	0.0853163	0.00876741	ukb-ppp-PON3-OID20777	2.22229e-22	33848	PON3_Q15166_OID20777_v1_Inflammation || id:ukb-ppp-PON3-OID20777	TRUE	reported	MedicineITLab
rs1077835	15	58431227	G	A	0.222	0.0572181	0.00843934	ukb-ppp-PON3-OID20777	1.20254e-11	33848	PON3_Q15166_OID20777_v1_Inflammation || id:ukb-ppp-PON3-OID20777	TRUE	reported	MedicineITLab
rs1601935	15	58379566	T	G	0.655961	-0.0496279	0.00739745	ukb-ppp-PON3-OID20777	1.96246e-11	33848	PON3_Q15166_OID20777_v1_Inflammation || id:ukb-ppp-PON3-OID20777	TRUE	reported	MedicineITLab
rs34415062	19	58511799	A	G	0.179154	0.160026	0.00914086	ukb-ppp-PON3-OID20777	1.27556e-68	33848	PON3_Q15166_OID20777_v1_Inflammation || id:ukb-ppp-PON3-OID20777	TRUE	reported	MedicineITLab
rs3208305	8	19966137	T	A	0.286062	0.0581652	0.0077441	ukb-ppp-PON3-OID20777	5.87219e-14	33848	PON3_Q15166_OID20777_v1_Inflammation || id:ukb-ppp-PON3-OID20777	TRUE	reported	MedicineITLab
rs34060476	7	73623626	G	A	0.132473	0.0712567	0.0107175	ukb-ppp-PON3-OID20777	2.95801e-11	33848	PON3_Q15166_OID20777_v1_Inflammation || id:ukb-ppp-PON3-OID20777	TRUE	reported	MedicineITLab
rs10244306	7	95522611	C	G	0.0318324	0.167609	0.0209323	ukb-ppp-PON3-OID20777	1.17355e-15	33848	PON3_Q15166_OID20777_v1_Inflammation || id:ukb-ppp-PON3-OID20777	TRUE	reported	MedicineITLab
rs117075346	7	95987907	T	C	0.0279338	-0.131078	0.0224107	ukb-ppp-PON3-OID20777	4.94857e-09	33848	PON3_Q15166_OID20777_v1_Inflammation || id:ukb-ppp-PON3-OID20777	TRUE	reported	MedicineITLab
rs3814967	7	94400670	T	C	0.00885786	-0.339183	0.0391193	ukb-ppp-PON3-OID20777	4.30328e-18	33848	PON3_Q15166_OID20777_v1_Inflammation || id:ukb-ppp-PON3-OID20777	TRUE	reported	MedicineITLab
rs117065138	7	94716912	G	C	0.0322136	-0.203441	0.0205602	ukb-ppp-PON3-OID20777	4.38228e-23	33848	PON3_Q15166_OID20777_v1_Inflammation || id:ukb-ppp-PON3-OID20777	TRUE	reported	MedicineITLab
rs4240624	8	9326721	A	G	0.907951	0.094476	0.0121101	ukb-ppp-PON3-OID20777	6.12068e-15	33848	PON3_Q15166_OID20777_v1_Inflammation || id:ukb-ppp-PON3-OID20777	TRUE	reported	MedicineITLab
rs757158	7	95326216	T	C	0.429997	-0.286312	0.00738436	ukb-ppp-PON3-OID20777	1e-200	33848	PON3_Q15166_OID20777_v1_Inflammation || id:ukb-ppp-PON3-OID20777	TRUE	reported	MedicineITLab
rs7916868	10	63229171	T	A	0.501437	0.0471929	0.0074622	ukb-ppp-PPP1CC-OID31360	2.54437e-10	33777	PPP1CC_P36873_OID31360_v1_Oncology_II || id:ukb-ppp-PPP1CC-OID31360	TRUE	reported	MedicineITLab
rs342298	7	106733200	T	C	0.455032	-0.0424877	0.00751642	ukb-ppp-PPP1CC-OID31360	1.57983e-08	33777	PPP1CC_P36873_OID31360_v1_Oncology_II || id:ukb-ppp-PPP1CC-OID31360	TRUE	reported	MedicineITLab
rs9274639	6	32668369	C	T	0.733772	-0.0510026	0.00875039	ukb-ppp-PPT1-OID30947	5.5892e-09	33017	PPT1_P50897_OID30947_v1_Neurology_II || id:ukb-ppp-PPT1-OID30947	TRUE	reported	MedicineITLab
rs33951697	1	173489187	T	C	0.184895	0.17395	0.00956473	ukb-ppp-PRDX6-OID21404	6.59022e-74	33966	PRDX6_P30041_OID21404_v1_Oncology || id:ukb-ppp-PRDX6-OID21404	TRUE	reported	MedicineITLab
rs705379	7	95324583	A	G	0.477439	-0.0410085	0.00745397	ukb-ppp-PRDX6-OID21404	3.76435e-08	33966	PRDX6_P30041_OID21404_v1_Oncology || id:ukb-ppp-PRDX6-OID21404	TRUE	reported	MedicineITLab
rs7916868	10	63229171	T	A	0.501534	0.0495511	0.00751156	ukb-ppp-PRKAB1-OID20444	4.20533e-11	33084	PRKAB1_Q9Y478_OID20444_v1_Inflammation || id:ukb-ppp-PRKAB1-OID20444	TRUE	reported	MedicineITLab
rs11064881	12	119709120	A	G	0.0725275	0.329974	0.0146355	ukb-ppp-PRKAB1-OID20444	1.46555e-112	33084	PRKAB1_Q9Y478_OID20444_v1_Inflammation || id:ukb-ppp-PRKAB1-OID20444	TRUE	reported	MedicineITLab
rs6866614	5	132451445	G	A	0.573643	0.0463685	0.00770884	ukb-ppp-PRKAB1-OID20444	1.7992e-09	33084	PRKAB1_Q9Y478_OID20444_v1_Inflammation || id:ukb-ppp-PRKAB1-OID20444	TRUE	reported	MedicineITLab
rs2880097	4	40824860	C	G	0.324703	0.0441971	0.00806332	ukb-ppp-PRKAB1-OID20444	4.22328e-08	33084	PRKAB1_Q9Y478_OID20444_v1_Inflammation || id:ukb-ppp-PRKAB1-OID20444	TRUE	reported	MedicineITLab
rs1354034	3	56815721	C	T	0.603509	0.0553097	0.00766743	ukb-ppp-PRKAB1-OID20444	5.44879e-13	33084	PRKAB1_Q9Y478_OID20444_v1_Inflammation || id:ukb-ppp-PRKAB1-OID20444	TRUE	reported	MedicineITLab
rs75206071	19	46771075	A	G	0.149884	0.0610124	0.0107707	ukb-ppp-PRKD2-OID30140	1.47319e-08	32862	PRKD2_Q9BZL6_OID30140_v1_Cardiometabolic_II || id:ukb-ppp-PRKD2-OID30140	TRUE	reported	MedicineITLab
rs189878716	19	38975762	T	C	0.0236844	0.137599	0.0246805	ukb-ppp-PSAP-OID30419	2.47241e-08	33593	PSAP_P07602_OID30419_v1_Cardiometabolic_II || id:ukb-ppp-PSAP-OID30419	TRUE	reported	MedicineITLab
rs10778152	12	101831973	G	A	0.28748	-0.0785263	0.00802762	ukb-ppp-PSAP-OID30419	1.34493e-22	33593	PSAP_P07602_OID30419_v1_Cardiometabolic_II || id:ukb-ppp-PSAP-OID30419	TRUE	reported	MedicineITLab
rs57681041	10	71884204	T	C	0.221485	-0.248735	0.00879671	ukb-ppp-PSAP-OID30419	6.82339e-176	33593	PSAP_P07602_OID30419_v1_Cardiometabolic_II || id:ukb-ppp-PSAP-OID30419	TRUE	reported	MedicineITLab
rs58542926	19	19268740	T	C	0.0755217	0.0967785	0.01366	ukb-ppp-PSAP-OID30419	1.39252e-12	33593	PSAP_P07602_OID30419_v1_Cardiometabolic_II || id:ukb-ppp-PSAP-OID30419	TRUE	reported	MedicineITLab
rs2868346	20	45919331	T	C	0.759249	-0.0553461	0.00836091	ukb-ppp-PSAP-OID30419	3.60081e-11	33593	PSAP_P07602_OID30419_v1_Cardiometabolic_II || id:ukb-ppp-PSAP-OID30419	TRUE	reported	MedicineITLab
rs11065979	12	111621753	T	C	0.439147	0.0549337	0.00724659	ukb-ppp-PSAP-OID30419	3.43875e-14	33593	PSAP_P07602_OID30419_v1_Cardiometabolic_II || id:ukb-ppp-PSAP-OID30419	TRUE	reported	MedicineITLab
rs41281334	10	71798371	A	G	0.0514988	0.171584	0.0165692	ukb-ppp-PSAP-OID30419	3.9473e-25	33593	PSAP_P07602_OID30419_v1_Cardiometabolic_II || id:ukb-ppp-PSAP-OID30419	TRUE	reported	MedicineITLab
rs7310104	12	40194788	A	G	0.325084	0.0530432	0.00773697	ukb-ppp-PSAP-OID30419	7.09088e-12	33593	PSAP_P07602_OID30419_v1_Cardiometabolic_II || id:ukb-ppp-PSAP-OID30419	TRUE	reported	MedicineITLab
rs1654425	19	55027612	C	T	0.83447	0.0608695	0.00975068	ukb-ppp-PSAP-OID30419	4.30378e-10	33593	PSAP_P07602_OID30419_v1_Cardiometabolic_II || id:ukb-ppp-PSAP-OID30419	TRUE	reported	MedicineITLab
rs117204528	10	72069904	T	C	0.0183376	0.214659	0.0278902	ukb-ppp-PSAP-OID30419	1.39766e-14	33593	PSAP_P07602_OID30419_v1_Cardiometabolic_II || id:ukb-ppp-PSAP-OID30419	TRUE	reported	MedicineITLab
rs11057837	12	124827174	T	C	0.102338	0.0793134	0.0119516	ukb-ppp-PSAP-OID30419	3.2181e-11	33593	PSAP_P07602_OID30419_v1_Cardiometabolic_II || id:ukb-ppp-PSAP-OID30419	TRUE	reported	MedicineITLab
rs2289702	15	78944951	T	C	0.106608	0.133209	0.0117877	ukb-ppp-PSAP-OID30419	1.30257e-29	33593	PSAP_P07602_OID30419_v1_Cardiometabolic_II || id:ukb-ppp-PSAP-OID30419	TRUE	reported	MedicineITLab
rs1736085	8	11846150	C	T	0.260443	0.0944246	0.00825752	ukb-ppp-PSAP-OID30419	2.7964e-30	33593	PSAP_P07602_OID30419_v1_Cardiometabolic_II || id:ukb-ppp-PSAP-OID30419	TRUE	reported	MedicineITLab
rs6993770	8	105569300	T	A	0.286384	-0.0926628	0.00797038	ukb-ppp-PSAP-OID30419	3.04369e-31	33593	PSAP_P07602_OID30419_v1_Cardiometabolic_II || id:ukb-ppp-PSAP-OID30419	TRUE	reported	MedicineITLab
rs1354034	3	56815721	C	T	0.604109	0.0540893	0.00748462	ukb-ppp-PSME1-OID20969	4.94766e-13	33436	PSME1_Q06323_OID20969_v1_Neurology || id:ukb-ppp-PSME1-OID20969	TRUE	reported	MedicineITLab
rs2236352	14	24141524	C	T	0.255917	0.0942669	0.00849568	ukb-ppp-PSME1-OID20969	1.31401e-28	33436	PSME1_Q06323_OID20969_v1_Neurology || id:ukb-ppp-PSME1-OID20969	TRUE	reported	MedicineITLab
rs4766578	12	111466567	A	T	0.50423	-0.0485715	0.00732508	ukb-ppp-PSME1-OID20969	3.33811e-11	33436	PSME1_Q06323_OID20969_v1_Neurology || id:ukb-ppp-PSME1-OID20969	TRUE	reported	MedicineITLab
rs113900142	4	144049876	C	G	0.0324057	0.115847	0.0210574	ukb-ppp-PSME1-OID20969	3.76556e-08	33436	PSME1_Q06323_OID20969_v1_Neurology || id:ukb-ppp-PSME1-OID20969	TRUE	reported	MedicineITLab
rs1501606	3	171296946	G	T	0.487926	0.0394735	0.00712201	ukb-ppp-PTGDS-OID20408	2.98236e-08	33347	PTGDS_P41222_OID20408_v1_Cardiometabolic || id:ukb-ppp-PTGDS-OID20408	TRUE	reported	MedicineITLab
rs704	17	28367840	A	G	0.472996	0.0477802	0.0070934	ukb-ppp-PTGDS-OID20408	1.62967e-11	33347	PTGDS_P41222_OID20408_v1_Cardiometabolic || id:ukb-ppp-PTGDS-OID20408	TRUE	reported	MedicineITLab
rs12934455	16	20345959	T	C	0.166378	-0.0671163	0.00958361	ukb-ppp-PTGDS-OID20408	2.50092e-12	33347	PTGDS_P41222_OID20408_v1_Cardiometabolic || id:ukb-ppp-PTGDS-OID20408	TRUE	reported	MedicineITLab
rs73158188	7	151718147	T	C	0.284332	0.0446836	0.00783265	ukb-ppp-PTGDS-OID20408	1.1649e-08	33347	PTGDS_P41222_OID20408_v1_Cardiometabolic || id:ukb-ppp-PTGDS-OID20408	TRUE	reported	MedicineITLab
rs1731264	8	23894371	A	G	0.393477	-0.0417185	0.00720706	ukb-ppp-PTGDS-OID20408	7.09954e-09	33347	PTGDS_P41222_OID20408_v1_Cardiometabolic || id:ukb-ppp-PTGDS-OID20408	TRUE	reported	MedicineITLab
rs118165911	9	136872096	A	T	0.0882394	0.137185	0.0128771	ukb-ppp-PTGDS-OID20408	1.68151e-26	33347	PTGDS_P41222_OID20408_v1_Cardiometabolic || id:ukb-ppp-PTGDS-OID20408	TRUE	reported	MedicineITLab
rs7896518	10	63344740	G	A	0.424496	0.0428173	0.00783146	ukb-ppp-PTGES2-OID30561	4.56825e-08	32719	PTGES2_Q9H7Z7_OID30561_v1_Inflammation_II || id:ukb-ppp-PTGES2-OID30561	TRUE	reported	MedicineITLab
rs1354034	3	56815721	C	T	0.603992	0.0449677	0.00779703	ukb-ppp-PTGES2-OID30561	8.05601e-09	32719	PTGES2_Q9H7Z7_OID30561_v1_Inflammation_II || id:ukb-ppp-PTGES2-OID30561	TRUE	reported	MedicineITLab
rs1532624	16	56971567	A	C	0.440998	-0.0453312	0.00777389	ukb-ppp-PTGES2-OID30561	5.5025e-09	32719	PTGES2_Q9H7Z7_OID30561_v1_Inflammation_II || id:ukb-ppp-PTGES2-OID30561	TRUE	reported	MedicineITLab
rs6993770	8	105569300	T	A	0.286638	-0.0544795	0.00846816	ukb-ppp-PTGES2-OID30561	1.24741e-10	32719	PTGES2_Q9H7Z7_OID30561_v1_Inflammation_II || id:ukb-ppp-PTGES2-OID30561	TRUE	reported	MedicineITLab
rs13283456	9	128122474	T	C	0.21026	-0.0969266	0.00933865	ukb-ppp-PTGES2-OID30561	3.08745e-25	32719	PTGES2_Q9H7Z7_OID30561_v1_Inflammation_II || id:ukb-ppp-PTGES2-OID30561	TRUE	reported	MedicineITLab
rs342290	7	106727158	C	A	0.455514	-0.0484811	0.00767192	ukb-ppp-PTGES2-OID30561	2.6276e-10	32719	PTGES2_Q9H7Z7_OID30561_v1_Inflammation_II || id:ukb-ppp-PTGES2-OID30561	TRUE	reported	MedicineITLab
rs58542926	19	19268740	T	C	0.075467	0.0721044	0.0131072	ukb-ppp-PTGR1-OID30297	3.77364e-08	33942	PTGR1_Q14914_OID30297_v1_Cardiometabolic_II || id:ukb-ppp-PTGR1-OID30297	TRUE	reported	MedicineITLab
rs12975366	19	54255498	C	T	0.395572	-0.0485114	0.00707072	ukb-ppp-PTGR1-OID30297	6.84384e-12	33942	PTGR1_Q14914_OID30297_v1_Cardiometabolic_II || id:ukb-ppp-PTGR1-OID30297	TRUE	reported	MedicineITLab
rs1788783	18	23581170	T	C	0.501804	-0.0518112	0.00690503	ukb-ppp-PTGR1-OID30297	6.21871e-14	33942	PTGR1_Q14914_OID30297_v1_Cardiometabolic_II || id:ukb-ppp-PTGR1-OID30297	TRUE	reported	MedicineITLab
rs1291921	3	136317384	G	A	0.72738	0.0446355	0.00783679	ukb-ppp-PTGR1-OID30297	1.22914e-08	33942	PTGR1_Q14914_OID30297_v1_Cardiometabolic_II || id:ukb-ppp-PTGR1-OID30297	TRUE	reported	MedicineITLab
rs4497460	12	20844420	T	G	0.678004	-0.0423718	0.00738863	ukb-ppp-PTGR1-OID30297	9.76652e-09	33942	PTGR1_Q14914_OID30297_v1_Cardiometabolic_II || id:ukb-ppp-PTGR1-OID30297	TRUE	reported	MedicineITLab
rs738409	22	43928847	G	C	0.217209	0.0607961	0.00835684	ukb-ppp-PTGR1-OID30297	3.46418e-13	33942	PTGR1_Q14914_OID30297_v1_Cardiometabolic_II || id:ukb-ppp-PTGR1-OID30297	TRUE	reported	MedicineITLab
rs148199353	9	111453602	C	T	0.018387	-0.159946	0.0279871	ukb-ppp-PTGR1-OID30297	1.09711e-08	33942	PTGR1_Q14914_OID30297_v1_Cardiometabolic_II || id:ukb-ppp-PTGR1-OID30297	TRUE	reported	MedicineITLab
rs7862831	9	111601084	A	C	0.0166697	0.194575	0.0290648	ukb-ppp-PTGR1-OID30297	2.16371e-11	33942	PTGR1_Q14914_OID30297_v1_Cardiometabolic_II || id:ukb-ppp-PTGR1-OID30297	TRUE	reported	MedicineITLab
rs72748018	9	111503503	G	C	0.0156698	-0.32809	0.0306906	ukb-ppp-PTGR1-OID30297	1.13058e-26	33942	PTGR1_Q14914_OID30297_v1_Cardiometabolic_II || id:ukb-ppp-PTGR1-OID30297	TRUE	reported	MedicineITLab
rs184716813	9	111388967	C	T	0.021109	-1.11757	0.0259901	ukb-ppp-PTGR1-OID30297	1e-200	33942	PTGR1_Q14914_OID30297_v1_Cardiometabolic_II || id:ukb-ppp-PTGR1-OID30297	TRUE	reported	MedicineITLab
rs112344479	9	111616359	G	A	0.0371516	-0.319025	0.0196294	ukb-ppp-PTGR1-OID30297	2.14734e-59	33942	PTGR1_Q14914_OID30297_v1_Cardiometabolic_II || id:ukb-ppp-PTGR1-OID30297	TRUE	reported	MedicineITLab
rs142106129	9	111577026	A	G	0.0346019	0.174275	0.0204398	ukb-ppp-PTGR1-OID30297	1.51147e-17	33942	PTGR1_Q14914_OID30297_v1_Cardiometabolic_II || id:ukb-ppp-PTGR1-OID30297	TRUE	reported	MedicineITLab
rs112875651	8	125494452	A	G	0.391326	-0.0548273	0.00717203	ukb-ppp-PTGR1-OID30297	2.09604e-14	33942	PTGR1_Q14914_OID30297_v1_Cardiometabolic_II || id:ukb-ppp-PTGR1-OID30297	TRUE	reported	MedicineITLab
rs143047492	9	111375062	C	T	0.00426571	-0.431864	0.0594329	ukb-ppp-PTGR1-OID30297	3.69148e-13	33942	PTGR1_Q14914_OID30297_v1_Cardiometabolic_II || id:ukb-ppp-PTGR1-OID30297	TRUE	reported	MedicineITLab
rs139604437	9	111317456	T	C	0.0225462	-0.303531	0.0253886	ukb-ppp-PTGR1-OID30297	6.08415e-33	33942	PTGR1_Q14914_OID30297_v1_Cardiometabolic_II || id:ukb-ppp-PTGR1-OID30297	TRUE	reported	MedicineITLab
rs77047112	9	111356677	A	C	0.040248	0.75558	0.0191567	ukb-ppp-PTGR1-OID30297	1e-200	33942	PTGR1_Q14914_OID30297_v1_Cardiometabolic_II || id:ukb-ppp-PTGR1-OID30297	TRUE	reported	MedicineITLab
rs146737917	9	111273572	T	C	0.0198425	0.239563	0.027495	ukb-ppp-PTGR1-OID30297	2.96006e-18	33942	PTGR1_Q14914_OID30297_v1_Cardiometabolic_II || id:ukb-ppp-PTGR1-OID30297	TRUE	reported	MedicineITLab
rs2169387	8	9323885	G	A	0.898473	-0.0851537	0.0115127	ukb-ppp-PTGR1-OID30297	1.3983e-13	33942	PTGR1_Q14914_OID30297_v1_Cardiometabolic_II || id:ukb-ppp-PTGR1-OID30297	TRUE	reported	MedicineITLab
rs77440794	9	111548897	G	A	0.0289612	-0.220886	0.0220323	ukb-ppp-PTGR1-OID30297	1.17706e-23	33942	PTGR1_Q14914_OID30297_v1_Cardiometabolic_II || id:ukb-ppp-PTGR1-OID30297	TRUE	reported	MedicineITLab
rs12796145	11	112205864	C	G	0.232772	-0.235581	0.00890685	ukb-ppp-PTS-OID20847	3.70681e-154	32754	PTS_Q03393_OID20847_v1_Neurology || id:ukb-ppp-PTS-OID20847	TRUE	reported	MedicineITLab
rs60611300	3	52535933	T	C	0.0258035	0.136393	0.0236301	ukb-ppp-PTS-OID20847	7.83376e-09	32754	PTS_Q03393_OID20847_v1_Neurology || id:ukb-ppp-PTS-OID20847	TRUE	reported	MedicineITLab
rs73001065	19	19349732	C	G	0.0711213	0.079471	0.0145712	ukb-ppp-PTS-OID20847	4.92572e-08	32754	PTS_Q03393_OID20847_v1_Neurology || id:ukb-ppp-PTS-OID20847	TRUE	reported	MedicineITLab
rs738408	22	43928850	T	C	0.216742	0.0858402	0.00901265	ukb-ppp-PTS-OID20847	1.65997e-21	32754	PTS_Q03393_OID20847_v1_Neurology || id:ukb-ppp-PTS-OID20847	TRUE	reported	MedicineITLab
rs112875651	8	125494452	A	G	0.390796	-0.0542661	0.00772226	ukb-ppp-PTS-OID20847	2.10669e-12	32754	PTS_Q03393_OID20847_v1_Neurology || id:ukb-ppp-PTS-OID20847	TRUE	reported	MedicineITLab
rs10733608	9	114386150	T	G	0.488317	-0.0473073	0.00753465	ukb-ppp-PTS-OID20847	3.41562e-10	32754	PTS_Q03393_OID20847_v1_Neurology || id:ukb-ppp-PTS-OID20847	TRUE	reported	MedicineITLab
rs1242331	1	52927236	G	A	0.651246	0.0455546	0.00809376	ukb-ppp-SCP2-OID21161	1.81924e-08	32907	SCP2_P22307_OID21161_v1_Oncology || id:ukb-ppp-SCP2-OID21161	TRUE	reported	MedicineITLab
rs1541312	22	22315726	A	G	0.168561	-0.0562086	0.0102802	ukb-ppp-SCP2-OID21161	4.56079e-08	32907	SCP2_P22307_OID21161_v1_Oncology || id:ukb-ppp-SCP2-OID21161	TRUE	reported	MedicineITLab
rs2516974	14	105888295	G	C	0.62611	-0.0534128	0.0090117	ukb-ppp-SCP2-OID21161	3.08425e-09	32907	SCP2_P22307_OID21161_v1_Oncology || id:ukb-ppp-SCP2-OID21161	TRUE	reported	MedicineITLab
rs2523684	6	31458622	G	A	0.0653356	-0.106088	0.0155703	ukb-ppp-SCP2-OID21161	9.52796e-12	32907	SCP2_P22307_OID21161_v1_Oncology || id:ukb-ppp-SCP2-OID21161	TRUE	reported	MedicineITLab
rs7080536	10	113588287	A	G	0.0434664	-0.190361	0.0189104	ukb-ppp-SLC27A4-OID20814	7.77141e-24	32922	SLC27A4_Q6P1M0_OID20814_v1_Neurology || id:ukb-ppp-SLC27A4-OID20814	TRUE	reported	MedicineITLab
rs9911863	17	35612880	A	G	0.163671	0.0593102	0.0103088	ukb-ppp-SLC27A4-OID20814	8.74943e-09	32922	SLC27A4_Q6P1M0_OID20814_v1_Neurology || id:ukb-ppp-SLC27A4-OID20814	TRUE	reported	MedicineITLab
rs58512066	11	266315	C	T	0.243633	0.0570042	0.008922	ukb-ppp-SLC27A4-OID20814	1.6679e-10	32922	SLC27A4_Q6P1M0_OID20814_v1_Neurology || id:ukb-ppp-SLC27A4-OID20814	TRUE	reported	MedicineITLab
rs4326844	12	54342686	G	A	0.565333	0.0489011	0.00776438	ukb-ppp-SLC27A4-OID20814	3.01252e-10	32922	SLC27A4_Q6P1M0_OID20814_v1_Neurology || id:ukb-ppp-SLC27A4-OID20814	TRUE	reported	MedicineITLab
rs1354034	3	56815721	C	T	0.603548	0.0929366	0.00774129	ukb-ppp-SLC27A4-OID20814	3.33196e-33	32922	SLC27A4_Q6P1M0_OID20814_v1_Neurology || id:ukb-ppp-SLC27A4-OID20814	TRUE	reported	MedicineITLab
rs145033206	9	128301890	T	C	0.123728	0.080087	0.0115471	ukb-ppp-SLC27A4-OID20814	4.0439e-12	32922	SLC27A4_Q6P1M0_OID20814_v1_Neurology || id:ukb-ppp-SLC27A4-OID20814	TRUE	reported	MedicineITLab
rs5755405	22	34901320	C	T	0.661193	-0.0462783	0.00819036	ukb-ppp-SLC44A4-OID30897	1.60133e-08	33017	SLC44A4_Q53GD3_OID30897_v1_Neurology_II || id:ukb-ppp-SLC44A4-OID30897	TRUE	reported	MedicineITLab
rs72639851	1	15048550	C	T	0.0710392	0.0822499	0.015054	ukb-ppp-SLC44A4-OID30897	4.66445e-08	33017	SLC44A4_Q53GD3_OID30897_v1_Neurology_II || id:ukb-ppp-SLC44A4-OID30897	TRUE	reported	MedicineITLab
rs273507	19	18111154	C	A	0.292777	0.0451366	0.00756069	ukb-ppp-SMPD1-OID21028	2.37394e-09	33838	SMPD1_P17405_OID21028_v1_Neurology || id:ukb-ppp-SMPD1-OID21028	TRUE	reported	MedicineITLab
rs4145436	1	172501690	G	A	0.573214	0.0420748	0.00692752	ukb-ppp-SMPD1-OID21028	1.25092e-09	33838	SMPD1_P17405_OID21028_v1_Neurology || id:ukb-ppp-SMPD1-OID21028	TRUE	reported	MedicineITLab
rs4764822	12	101822895	T	C	0.286252	-0.344315	0.00787219	ukb-ppp-SMPD1-OID21028	1e-200	33838	SMPD1_P17405_OID21028_v1_Neurology || id:ukb-ppp-SMPD1-OID21028	TRUE	reported	MedicineITLab
rs78526424	1	196849157	T	G	0.413556	-0.045096	0.00729289	ukb-ppp-SMPD1-OID21028	6.26744e-10	33838	SMPD1_P17405_OID21028_v1_Neurology || id:ukb-ppp-SMPD1-OID21028	TRUE	reported	MedicineITLab
rs58542926	19	19268740	T	C	0.0753147	0.157141	0.0130474	ukb-ppp-SMPD1-OID21028	2.08978e-33	33838	SMPD1_P17405_OID21028_v1_Neurology || id:ukb-ppp-SMPD1-OID21028	TRUE	reported	MedicineITLab
rs2389688	4	118815641	C	A	0.441814	-0.0497999	0.00693538	ukb-ppp-SMPD1-OID21028	6.94384e-13	33838	SMPD1_P17405_OID21028_v1_Neurology || id:ukb-ppp-SMPD1-OID21028	TRUE	reported	MedicineITLab
rs59950280	4	3450618	A	G	0.329861	0.0414022	0.0074071	ukb-ppp-SMPD1-OID21028	2.27688e-08	33838	SMPD1_P17405_OID21028_v1_Neurology || id:ukb-ppp-SMPD1-OID21028	TRUE	reported	MedicineITLab
rs117210486	11	6400929	T	G	0.0344435	-0.1641	0.0196394	ukb-ppp-SMPD1-OID21028	6.50729e-17	33838	SMPD1_P17405_OID21028_v1_Neurology || id:ukb-ppp-SMPD1-OID21028	TRUE	reported	MedicineITLab
rs9398934	6	130043871	G	A	0.573704	0.0521768	0.00693127	ukb-ppp-SMPD1-OID21028	5.16297e-14	33838	SMPD1_P17405_OID21028_v1_Neurology || id:ukb-ppp-SMPD1-OID21028	TRUE	reported	MedicineITLab
rs28929474	14	94378610	T	C	0.0207902	0.350355	0.0240446	ukb-ppp-SMPD1-OID21028	4.29141e-48	33838	SMPD1_P17405_OID21028_v1_Neurology || id:ukb-ppp-SMPD1-OID21028	TRUE	reported	MedicineITLab
rs11735092	4	87305079	C	T	0.437812	-0.049303	0.00694401	ukb-ppp-SMPD1-OID21028	1.24681e-12	33838	SMPD1_P17405_OID21028_v1_Neurology || id:ukb-ppp-SMPD1-OID21028	TRUE	reported	MedicineITLab
rs78025076	4	109648464	T	C	0.0211449	0.139378	0.0237728	ukb-ppp-SMPD1-OID21028	4.54789e-09	33838	SMPD1_P17405_OID21028_v1_Neurology || id:ukb-ppp-SMPD1-OID21028	TRUE	reported	MedicineITLab
rs7096937	10	112190660	C	T	0.729931	-0.0487309	0.00778752	ukb-ppp-SMPD1-OID21028	3.91039e-10	33838	SMPD1_P17405_OID21028_v1_Neurology || id:ukb-ppp-SMPD1-OID21028	TRUE	reported	MedicineITLab
rs7082470	10	63517266	A	G	0.468595	0.0837637	0.00687116	ukb-ppp-SMPD1-OID21028	3.48739e-34	33838	SMPD1_P17405_OID21028_v1_Neurology || id:ukb-ppp-SMPD1-OID21028	TRUE	reported	MedicineITLab
rs2618568	20	17863324	A	C	0.619548	-0.047019	0.00706769	ukb-ppp-SMPD1-OID21028	2.87806e-11	33838	SMPD1_P17405_OID21028_v1_Neurology || id:ukb-ppp-SMPD1-OID21028	TRUE	reported	MedicineITLab
rs1050228	11	6390705	C	T	0.550802	0.331974	0.00764613	ukb-ppp-SMPD1-OID21028	1e-200	33838	SMPD1_P17405_OID21028_v1_Neurology || id:ukb-ppp-SMPD1-OID21028	TRUE	reported	MedicineITLab
rs117230571	13	41114931	G	A	0.0763776	0.115534	0.0130555	ukb-ppp-SMPD1-OID21028	8.79427e-19	33838	SMPD1_P17405_OID21028_v1_Neurology || id:ukb-ppp-SMPD1-OID21028	TRUE	reported	MedicineITLab
rs78444298	1	184702964	A	G	0.0194604	-0.20548	0.025044	ukb-ppp-SMPD1-OID21028	2.31047e-16	33838	SMPD1_P17405_OID21028_v1_Neurology || id:ukb-ppp-SMPD1-OID21028	TRUE	reported	MedicineITLab
rs77945361	4	153333382	A	G	0.148103	-0.0800476	0.00973771	ukb-ppp-SMPD1-OID21028	2.02862e-16	33838	SMPD1_P17405_OID21028_v1_Neurology || id:ukb-ppp-SMPD1-OID21028	TRUE	reported	MedicineITLab
rs117654599	12	123743753	A	T	0.013062	-0.180918	0.0324728	ukb-ppp-SMPD1-OID21028	2.52755e-08	33838	SMPD1_P17405_OID21028_v1_Neurology || id:ukb-ppp-SMPD1-OID21028	TRUE	reported	MedicineITLab
rs72832798	2	70989510	A	G	0.214082	-0.0474994	0.00836434	ukb-ppp-SMPD1-OID21028	1.35644e-08	33838	SMPD1_P17405_OID21028_v1_Neurology || id:ukb-ppp-SMPD1-OID21028	TRUE	reported	MedicineITLab
rs339969	15	60591082	A	C	0.616703	0.0642375	0.00705006	ukb-ppp-SMPD1-OID21028	8.11521e-20	33838	SMPD1_P17405_OID21028_v1_Neurology || id:ukb-ppp-SMPD1-OID21028	TRUE	reported	MedicineITLab
rs114165349	1	26695422	C	G	0.0231709	0.135426	0.0229164	ukb-ppp-SMPD1-OID21028	3.42989e-09	33838	SMPD1_P17405_OID21028_v1_Neurology || id:ukb-ppp-SMPD1-OID21028	TRUE	reported	MedicineITLab
rs1358439	17	46142539	A	G	0.18624	0.0584891	0.00936079	ukb-ppp-SMPD1-OID21028	4.14935e-10	33838	SMPD1_P17405_OID21028_v1_Neurology || id:ukb-ppp-SMPD1-OID21028	TRUE	reported	MedicineITLab
rs2862954	10	100152307	C	T	0.501507	-0.0562913	0.00683322	ukb-ppp-SMPD1-OID21028	1.75267e-16	33838	SMPD1_P17405_OID21028_v1_Neurology || id:ukb-ppp-SMPD1-OID21028	TRUE	reported	MedicineITLab
rs76256093	12	102713370	A	G	0.0373594	-0.109503	0.0196601	ukb-ppp-SMPD1-OID21028	2.55029e-08	33838	SMPD1_P17405_OID21028_v1_Neurology || id:ukb-ppp-SMPD1-OID21028	TRUE	reported	MedicineITLab
rs429358	19	44908684	C	T	0.155402	-0.0982333	0.00952401	ukb-ppp-SMPD1-OID21028	6.07295e-25	33838	SMPD1_P17405_OID21028_v1_Neurology || id:ukb-ppp-SMPD1-OID21028	TRUE	reported	MedicineITLab
rs7980984	12	101695159	T	C	0.179001	-0.0873771	0.00925258	ukb-ppp-SMPD1-OID21028	3.60413e-21	33838	SMPD1_P17405_OID21028_v1_Neurology || id:ukb-ppp-SMPD1-OID21028	TRUE	reported	MedicineITLab
rs738409	22	43928847	G	C	0.21699	0.0703194	0.00828955	ukb-ppp-SMPD1-OID21028	2.19685e-17	33838	SMPD1_P17405_OID21028_v1_Neurology || id:ukb-ppp-SMPD1-OID21028	TRUE	reported	MedicineITLab
rs114124529	3	100709512	G	A	0.0253984	0.143785	0.0237177	ukb-ppp-SMPD1-OID21028	1.34156e-09	33838	SMPD1_P17405_OID21028_v1_Neurology || id:ukb-ppp-SMPD1-OID21028	TRUE	reported	MedicineITLab
rs77690773	11	6428913	C	T	0.0215291	-0.151244	0.0246204	ukb-ppp-SMPD1-OID21028	8.09525e-10	33838	SMPD1_P17405_OID21028_v1_Neurology || id:ukb-ppp-SMPD1-OID21028	TRUE	reported	MedicineITLab
rs75939109	12	101620830	A	G	0.0861753	0.0837971	0.0125179	ukb-ppp-SMPD1-OID21028	2.1682e-11	33838	SMPD1_P17405_OID21028_v1_Neurology || id:ukb-ppp-SMPD1-OID21028	TRUE	reported	MedicineITLab
rs555882632	11	6426174	C	T	0.0387134	-0.135726	0.0220038	ukb-ppp-SMPD1-OID21028	6.90287e-10	33838	SMPD1_P17405_OID21028_v1_Neurology || id:ukb-ppp-SMPD1-OID21028	TRUE	reported	MedicineITLab
rs139974673	15	43735687	C	T	0.0243619	0.167934	0.0222237	ukb-ppp-SMPD1-OID21028	4.14e-14	33838	SMPD1_P17405_OID21028_v1_Neurology || id:ukb-ppp-SMPD1-OID21028	TRUE	reported	MedicineITLab
rs12257692	10	72944091	C	T	0.0437738	-0.103009	0.0167413	ukb-ppp-SMPD1-OID21028	7.60449e-10	33838	SMPD1_P17405_OID21028_v1_Neurology || id:ukb-ppp-SMPD1-OID21028	TRUE	reported	MedicineITLab
rs182611493	19	19347579	G	A	0.0129376	0.225099	0.0325161	ukb-ppp-SMPD1-OID21028	4.432e-12	33838	SMPD1_P17405_OID21028_v1_Neurology || id:ukb-ppp-SMPD1-OID21028	TRUE	reported	MedicineITLab
rs11622951	14	39253478	A	G	0.462076	0.0525306	0.00691024	ukb-ppp-SMPD1-OID21028	2.91944e-14	33838	SMPD1_P17405_OID21028_v1_Neurology || id:ukb-ppp-SMPD1-OID21028	TRUE	reported	MedicineITLab
rs4713506	6	32146203	A	G	0.252793	0.0459575	0.00789946	ukb-ppp-SMPD1-OID21028	5.96266e-09	33838	SMPD1_P17405_OID21028_v1_Neurology || id:ukb-ppp-SMPD1-OID21028	TRUE	reported	MedicineITLab
rs816027	5	154074412	T	A	0.593094	0.0390446	0.00704967	ukb-ppp-SMPD1-OID21028	3.0507e-08	33838	SMPD1_P17405_OID21028_v1_Neurology || id:ukb-ppp-SMPD1-OID21028	TRUE	reported	MedicineITLab
rs11668882	19	54171328	C	T	0.440846	0.0586754	0.00693432	ukb-ppp-SMPD1-OID21028	2.63755e-17	33838	SMPD1_P17405_OID21028_v1_Neurology || id:ukb-ppp-SMPD1-OID21028	TRUE	reported	MedicineITLab
rs9987289	8	9325848	G	A	0.907929	0.078901	0.0118656	ukb-ppp-SMPD1-OID21028	2.93968e-11	33838	SMPD1_P17405_OID21028_v1_Neurology || id:ukb-ppp-SMPD1-OID21028	TRUE	reported	MedicineITLab
rs11791806	9	34633532	T	C	0.173176	0.0650405	0.00910392	ukb-ppp-SMPD1-OID21028	9.05107e-13	33838	SMPD1_P17405_OID21028_v1_Neurology || id:ukb-ppp-SMPD1-OID21028	TRUE	reported	MedicineITLab
rs11571297	2	203880280	C	T	0.490787	-0.043885	0.00772313	ukb-ppp-SMPD3-OID30477	1.32917e-08	32981	SMPD3_Q9NY59_OID30477_v1_Inflammation_II || id:ukb-ppp-SMPD3-OID30477	TRUE	reported	MedicineITLab
rs71588360	5	104679627	T	C	0.0209053	-0.149041	0.0272775	ukb-ppp-SMPD3-OID30477	4.65865e-08	32981	SMPD3_Q9NY59_OID30477_v1_Inflammation_II || id:ukb-ppp-SMPD3-OID30477	TRUE	reported	MedicineITLab
rs4648052	4	102593898	T	G	0.372843	-0.0475243	0.00794237	ukb-ppp-SMPD3-OID30477	2.18203e-09	32981	SMPD3_Q9NY59_OID30477_v1_Inflammation_II || id:ukb-ppp-SMPD3-OID30477	TRUE	reported	MedicineITLab
rs8055813	16	68387873	G	A	0.713294	0.0498464	0.00851031	ukb-ppp-SMPD3-OID30477	4.70804e-09	32981	SMPD3_Q9NY59_OID30477_v1_Inflammation_II || id:ukb-ppp-SMPD3-OID30477	TRUE	reported	MedicineITLab
rs28672722	6	32658760	T	G	0.222364	0.0899711	0.00927886	ukb-ppp-SMPD3-OID30477	3.12464e-22	32981	SMPD3_Q9NY59_OID30477_v1_Inflammation_II || id:ukb-ppp-SMPD3-OID30477	TRUE	reported	MedicineITLab
rs561971374	6	32535309	A	G	0.223402	0.0641567	0.00970617	ukb-ppp-SMPD3-OID30477	3.84592e-11	32981	SMPD3_Q9NY59_OID30477_v1_Inflammation_II || id:ukb-ppp-SMPD3-OID30477	TRUE	reported	MedicineITLab
rs10957978	8	80372904	T	G	0.648142	0.0523932	0.00805336	ukb-ppp-SMPD3-OID30477	7.73036e-11	32981	SMPD3_Q9NY59_OID30477_v1_Inflammation_II || id:ukb-ppp-SMPD3-OID30477	TRUE	reported	MedicineITLab
rs9271344	6	32615551	C	T	0.357402	-0.0541146	0.00804117	ukb-ppp-SMS-OID30853	1.7002e-11	32867	SMS_P52788_OID30853_v1_Neurology_II || id:ukb-ppp-SMS-OID30853	TRUE	reported	MedicineITLab
rs7896518	10	63344740	G	A	0.423551	0.0498865	0.00786742	ukb-ppp-SMS-OID30853	2.28444e-10	32867	SMS_P52788_OID30853_v1_Neurology_II || id:ukb-ppp-SMS-OID30853	TRUE	reported	MedicineITLab
rs1354034	3	56815721	C	T	0.604482	0.0465592	0.00783076	ukb-ppp-SMS-OID30853	2.75302e-09	32867	SMS_P52788_OID30853_v1_Neurology_II || id:ukb-ppp-SMS-OID30853	TRUE	reported	MedicineITLab
rs79765628	8	24535774	T	C	0.0243253	-0.146739	0.0250249	ukb-ppp-SMS-OID30853	4.52585e-09	32867	SMS_P52788_OID30853_v1_Neurology_II || id:ukb-ppp-SMS-OID30853	TRUE	reported	MedicineITLab
rs12415527	10	95411387	T	C	0.398647	0.0483296	0.00763766	ukb-ppp-SORBS1-OID30978	2.48691e-10	33874	SORBS1_Q9BX66_OID30978_v1_Neurology_II || id:ukb-ppp-SORBS1-OID30978	TRUE	reported	MedicineITLab
rs1354034	3	56815721	C	T	0.604274	0.0434748	0.00770501	ukb-ppp-SPTLC1-OID31086	1.67691e-08	33853	SPTLC1_O15269_OID31086_v1_Neurology_II || id:ukb-ppp-SPTLC1-OID31086	TRUE	reported	MedicineITLab
rs2272587	14	77557176	G	C	0.577851	-0.0780903	0.00769299	ukb-ppp-SPTLC1-OID31086	3.28549e-24	33853	SPTLC1_O15269_OID31086_v1_Neurology_II || id:ukb-ppp-SPTLC1-OID31086	TRUE	reported	MedicineITLab
rs7036525	9	91930516	G	A	0.0564973	0.108543	0.0164883	ukb-ppp-SPTLC1-OID31086	4.60893e-11	33853	SPTLC1_O15269_OID31086_v1_Neurology_II || id:ukb-ppp-SPTLC1-OID31086	TRUE	reported	MedicineITLab
rs45461899	9	92068074	A	C	0.0239861	-0.550489	0.0249555	ukb-ppp-SPTLC1-OID31086	7.87046e-108	33853	SPTLC1_O15269_OID31086_v1_Neurology_II || id:ukb-ppp-SPTLC1-OID31086	TRUE	reported	MedicineITLab
rs56278466	10	17833858	G	T	0.661065	0.0534401	0.00758814	ukb-ppp-ST3GAL1-OID21322	1.88712e-12	33533	ST3GAL1_Q11201_OID21322_v1_Oncology || id:ukb-ppp-ST3GAL1-OID21322	TRUE	reported	MedicineITLab
rs7633553	3	58454509	C	T	0.699743	0.0498799	0.00785115	ukb-ppp-ST3GAL1-OID21322	2.10887e-10	33533	ST3GAL1_Q11201_OID21322_v1_Oncology || id:ukb-ppp-ST3GAL1-OID21322	TRUE	reported	MedicineITLab
rs28929474	14	94378610	T	C	0.0207408	0.244062	0.0252817	ukb-ppp-ST3GAL1-OID21322	4.74024e-22	33533	ST3GAL1_Q11201_OID21322_v1_Oncology || id:ukb-ppp-ST3GAL1-OID21322	TRUE	reported	MedicineITLab
rs28873836	19	51811402	C	G	0.265834	-0.101187	0.00819638	ukb-ppp-ST3GAL1-OID21322	5.16179e-35	33533	ST3GAL1_Q11201_OID21322_v1_Oncology || id:ukb-ppp-ST3GAL1-OID21322	TRUE	reported	MedicineITLab
rs17580	14	94380925	A	T	0.0494737	0.0918505	0.0165705	ukb-ppp-ST3GAL1-OID21322	2.9729e-08	33533	ST3GAL1_Q11201_OID21322_v1_Oncology || id:ukb-ppp-ST3GAL1-OID21322	TRUE	reported	MedicineITLab
rs34164109	6	135100038	T	C	0.260018	-0.0625647	0.0082467	ukb-ppp-ST3GAL1-OID21322	3.28322e-14	33533	ST3GAL1_Q11201_OID21322_v1_Oncology || id:ukb-ppp-ST3GAL1-OID21322	TRUE	reported	MedicineITLab
rs539657009	1	161658666	T	C	0.12944	0.0802945	0.0111227	ukb-ppp-ST3GAL1-OID21322	5.23842e-13	33533	ST3GAL1_Q11201_OID21322_v1_Oncology || id:ukb-ppp-ST3GAL1-OID21322	TRUE	reported	MedicineITLab
rs12740374	1	109274968	T	G	0.22123	-0.104078	0.00867423	ukb-ppp-ST3GAL1-OID21322	3.61576e-33	33533	ST3GAL1_Q11201_OID21322_v1_Oncology || id:ukb-ppp-ST3GAL1-OID21322	TRUE	reported	MedicineITLab
rs4672497	2	62296430	G	C	0.221795	0.180095	0.00872069	ukb-ppp-ST3GAL1-OID21322	9.47545e-95	33533	ST3GAL1_Q11201_OID21322_v1_Oncology || id:ukb-ppp-ST3GAL1-OID21322	TRUE	reported	MedicineITLab
rs9643300	8	133490905	T	C	0.564974	-0.237049	0.00740413	ukb-ppp-ST3GAL1-OID21322	1e-200	33533	ST3GAL1_Q11201_OID21322_v1_Oncology || id:ukb-ppp-ST3GAL1-OID21322	TRUE	reported	MedicineITLab
rs62520289	8	133539388	C	G	0.195122	-0.105311	0.00923135	ukb-ppp-ST3GAL1-OID21322	3.81329e-30	33533	ST3GAL1_Q11201_OID21322_v1_Oncology || id:ukb-ppp-ST3GAL1-OID21322	TRUE	reported	MedicineITLab
rs550057	9	133271182	T	C	0.255297	0.138255	0.00829088	ukb-ppp-ST3GAL1-OID21322	1.9756e-62	33533	ST3GAL1_Q11201_OID21322_v1_Oncology || id:ukb-ppp-ST3GAL1-OID21322	TRUE	reported	MedicineITLab
rs28636516	6	32638924	G	A	0.128195	0.0877928	0.0115664	ukb-ppp-ST8SIA1-OID30442	3.1908e-14	32981	ST8SIA1_Q92185_OID30442_v1_Inflammation_II || id:ukb-ppp-ST8SIA1-OID30442	TRUE	reported	MedicineITLab
rs10876550	12	54318524	A	G	0.557788	0.0439705	0.00757681	ukb-ppp-STK11-OID20077	6.5022e-09	33043	STK11_Q15831_OID20077_v1_Cardiometabolic || id:ukb-ppp-STK11-OID20077	TRUE	reported	MedicineITLab
rs2278668	3	123116385	C	T	0.593469	-0.0483204	0.00773149	ukb-ppp-STK11-OID20077	4.10923e-10	33043	STK11_Q15831_OID20077_v1_Cardiometabolic || id:ukb-ppp-STK11-OID20077	TRUE	reported	MedicineITLab
rs2248116	5	132468655	A	C	0.571425	0.0426661	0.00762306	ukb-ppp-STK11-OID20077	2.18112e-08	33043	STK11_Q15831_OID20077_v1_Cardiometabolic || id:ukb-ppp-STK11-OID20077	TRUE	reported	MedicineITLab
rs7924036	10	63431885	T	G	0.501361	0.0520852	0.00749341	ukb-ppp-STK11-OID20077	3.63245e-12	33043	STK11_Q15831_OID20077_v1_Cardiometabolic || id:ukb-ppp-STK11-OID20077	TRUE	reported	MedicineITLab
rs11605332	11	267250	G	A	0.247113	0.0528712	0.00871595	ukb-ppp-STK11-OID20077	1.31111e-09	33043	STK11_Q15831_OID20077_v1_Cardiometabolic || id:ukb-ppp-STK11-OID20077	TRUE	reported	MedicineITLab
rs892090	19	55027704	G	T	0.833917	0.0683973	0.0101603	ukb-ppp-STK11-OID20077	1.67533e-11	33043	STK11_Q15831_OID20077_v1_Cardiometabolic || id:ukb-ppp-STK11-OID20077	TRUE	reported	MedicineITLab
rs1354034	3	56815721	C	T	0.603789	0.073174	0.00765814	ukb-ppp-STK11-OID20077	1.23509e-21	33043	STK11_Q15831_OID20077_v1_Cardiometabolic || id:ukb-ppp-STK11-OID20077	TRUE	reported	MedicineITLab
rs342293	7	106731773	G	C	0.459704	-0.0518104	0.00752351	ukb-ppp-STK11-OID20077	5.72005e-12	33043	STK11_Q15831_OID20077_v1_Cardiometabolic || id:ukb-ppp-STK11-OID20077	TRUE	reported	MedicineITLab
rs6993770	8	105569300	T	A	0.286702	-0.0717998	0.00831639	ukb-ppp-STK11-OID20077	5.9484e-18	33043	STK11_Q15831_OID20077_v1_Cardiometabolic || id:ukb-ppp-STK11-OID20077	TRUE	reported	MedicineITLab
rs6894249	5	132461855	G	A	0.386817	-0.0516815	0.00752927	ukb-ppp-SULT2A1-OID20508	6.69268e-12	33657	SULT2A1_Q06520_OID20508_v1_Inflammation || id:ukb-ppp-SULT2A1-OID20508	TRUE	reported	MedicineITLab
rs212100	19	47873738	C	T	0.835737	0.377705	0.0100817	ukb-ppp-SULT2A1-OID20508	1e-200	33657	SULT2A1_Q06520_OID20508_v1_Inflammation || id:ukb-ppp-SULT2A1-OID20508	TRUE	reported	MedicineITLab
rs377618587	19	47949818	T	C	0.472189	-0.0799496	0.00836085	ukb-ppp-SULT2A1-OID20508	1.1508e-21	33657	SULT2A1_Q06520_OID20508_v1_Inflammation || id:ukb-ppp-SULT2A1-OID20508	TRUE	reported	MedicineITLab
rs3747207	22	43928975	A	G	0.215971	0.0725323	0.00888431	ukb-ppp-SULT2A1-OID20508	3.23892e-16	33657	SULT2A1_Q06520_OID20508_v1_Inflammation || id:ukb-ppp-SULT2A1-OID20508	TRUE	reported	MedicineITLab
rs4861708	4	186236079	A	G	0.511898	0.0769228	0.00736114	ukb-ppp-SULT2A1-OID20508	1.46757e-25	33657	SULT2A1_Q06520_OID20508_v1_Inflammation || id:ukb-ppp-SULT2A1-OID20508	TRUE	reported	MedicineITLab
rs112875651	8	125494452	A	G	0.391439	-0.0481581	0.00759793	ukb-ppp-SULT2A1-OID20508	2.32295e-10	33657	SULT2A1_Q06520_OID20508_v1_Inflammation || id:ukb-ppp-SULT2A1-OID20508	TRUE	reported	MedicineITLab
rs12346167	9	114393898	T	C	0.485205	-0.0421861	0.00736429	ukb-ppp-SULT2A1-OID20508	1.01337e-08	33657	SULT2A1_Q06520_OID20508_v1_Inflammation || id:ukb-ppp-SULT2A1-OID20508	TRUE	reported	MedicineITLab
rs2862792	7	64572270	A	G	0.442881	-0.0556606	0.00737362	ukb-ppp-SULT2A1-OID20508	4.39947e-14	33657	SULT2A1_Q06520_OID20508_v1_Inflammation || id:ukb-ppp-SULT2A1-OID20508	TRUE	reported	MedicineITLab
rs10494172	3	4368935	C	G	0.494345	-0.110041	0.00773454	ukb-ppp-SUMF1-OID30486	6.21584e-46	32981	SUMF1_Q8NBK3_OID30486_v1_Inflammation_II || id:ukb-ppp-SUMF1-OID30486	TRUE	reported	MedicineITLab
rs139974673	15	43735687	C	T	0.0244206	0.150133	0.0229674	ukb-ppp-SUMF2-OID21032	6.28637e-11	33962	SUMF2_Q8NBJ7_OID21032_v1_Neurology || id:ukb-ppp-SUMF2-OID21032	TRUE	reported	MedicineITLab
rs4665972	2	27375230	C	T	0.608412	-0.0448321	0.00730756	ukb-ppp-SUMF2-OID21032	8.51452e-10	33962	SUMF2_Q8NBJ7_OID21032_v1_Neurology || id:ukb-ppp-SUMF2-OID21032	TRUE	reported	MedicineITLab
[truncated: 175 more rows]
