# Supplementary material for: Identifying Lipid Metabolism‐Related Therapeutic Targets and Diagnostic Markers for Lung Adenocarcinoma by Mendelian Randomization and Machine Learning Analysis
Source: Thorac Cancer. 2025 Mar 19;16(6):e70020. doi: 10.1111/1759-7714.70020 (PMC11922676; doi:10.1111/1759-7714.70020)
Supplement: Supplementary file 11 — Table S9. [file TCA-16-e70020-s011.xlsx]

## Sheet: 01.提取本批次中的暴露数据
Table S9. prot-a_LMRGs_pQTLs
samplesize.exposure	se.exposure	beta.exposure	pval.exposure	chr.exposure	pos.exposure	id.exposure	SNP	effect_allele.exposure	other_allele.exposure	eaf.exposure	exposure	mr_keep.exposure	pval_origin.exposure	data_source.exposure
3301	0.0269	-0.2787	4.36516e-25	9	136194595	prot-a-10	rs17150482	C	T	0.28985	Histo-blood group ABO system transferase || id:prot-a-10	TRUE	reported	igd
3301	0.0939	0.6286	2.13796e-11	9	135956068	prot-a-10	rs192129994	A	G	0.02093	Histo-blood group ABO system transferase || id:prot-a-10	TRUE	reported	igd
3301	0.0141	1.296	1e-200	9	136137106	prot-a-10	rs687289	A	G	0.31427	Histo-blood group ABO system transferase || id:prot-a-10	TRUE	reported	igd
3301	0.0272	-0.1905	2.39883e-12	2	88424066	prot-a-1011	rs2241883	C	T	0.30311	Fatty acid-binding protein, liver || id:prot-a-1011	TRUE	reported	igd
3301	0.0734	-0.4363	2.75423e-09	5	40972211	prot-a-11	rs74480769	G	A	0.0317	Acetyl-CoA carboxylase 2 || id:prot-a-11	TRUE	reported	igd
3301	0.0246	-0.1541	3.54813e-10	17	26722039	prot-a-11	rs34879232	G	GA	0.45209	Acetyl-CoA carboxylase 2 || id:prot-a-11	TRUE	reported	igd
3301	0.0242	-0.853	1e-200	19	5840619	prot-a-1152	rs708686	T	C	0.27402	Galactoside 3(4)-L-fucosyltransferase || id:prot-a-1152	TRUE	reported	igd
3301	0.0243	-0.1994	2.0893e-16	19	49206108	prot-a-1152	rs679574	G	C	0.50693	Galactoside 3(4)-L-fucosyltransferase || id:prot-a-1152	TRUE	reported	igd
3301	0.0451	-0.3948	2.18776e-18	19	5838595	prot-a-1153	rs8101385	T	C	0.08203	Alpha-(1,3)-fucosyltransferase 5 || id:prot-a-1153	TRUE	reported	igd
3301	0.0252	0.333	5.7544e-40	19	5871662	prot-a-1153	rs11666151	A	G	0.58766	Alpha-(1,3)-fucosyltransferase 5 || id:prot-a-1153	TRUE	reported	igd
3301	0.025	-0.58	1.31826e-118	19	5830302	prot-a-1153	rs778809	A	G	0.3014	Alpha-(1,3)-fucosyltransferase 5 || id:prot-a-1153	TRUE	reported	igd
3301	0.0228	-0.5457	1.20226e-126	17	26694861	prot-a-1155	rs704	A	G	0.46665	Alpha-(1,3)-fucosyltransferase 9 || id:prot-a-1155	TRUE	reported	igd
3301	0.0296	0.2895	1.58489e-22	19	54326212	prot-a-1155	rs62143206	T	G	0.2131	Alpha-(1,3)-fucosyltransferase 9 || id:prot-a-1155	TRUE	reported	igd
3301	0.0275	0.6953	1e-140	19	54324995	prot-a-1161	rs4632248	T	G	0.21439	Gamma-aminobutyric acid receptor-associated protein-like 1 || id:prot-a-1161	TRUE	reported	igd
3301	0.1211	0.7478	6.60693e-10	14	106029909	prot-a-1179	rs112702477	G	T	0.0133	Vitamin D-binding protein || id:prot-a-1179	TRUE	reported	igd
3301	0.0407	1.0064	7.76247e-135	14	106252435	prot-a-1179	rs58452280	C	A	0.1235	Vitamin D-binding protein || id:prot-a-1179	TRUE	reported	igd
3301	0.0274	-0.1498	4.46684e-08	6	32683112	prot-a-1186	rs3104408	A	G	0.55752	N-acetyllactosaminide beta-1,6-N-acetylglucosaminyl-transferase, isoform C || id:prot-a-1186	TRUE	reported	igd
3301	0.0275	0.6947	1.69824e-140	19	54326212	prot-a-121	rs62143206	T	G	0.2131	DNA-(apurinic or apyrimidinic site) lyase || id:prot-a-121	TRUE	reported	igd
3301	0.0255	0.1456	1.14815e-08	4	166727034	prot-a-1249	rs9993274	A	T	0.57807	Glycerophosphocholine phosphodiesterase GPCPD1 || id:prot-a-1249	TRUE	reported	igd
3301	0.0303	0.1928	1.94984e-10	19	54320716	prot-a-1249	rs62143197	A	G	0.22311	Glycerophosphocholine phosphodiesterase GPCPD1 || id:prot-a-1249	TRUE	reported	igd
3301	0.0363	0.2625	4.89779e-13	11	116648917	prot-a-125	rs964184	C	G	0.86898	Apolipoprotein A-V || id:prot-a-125	TRUE	reported	igd
3301	0.0253	-0.2294	1.1749e-19	1	196667252	prot-a-1250	rs7539005	T	A	0.61028	Glycerol-3-phosphate dehydrogenase 1-like protein || id:prot-a-1250	TRUE	reported	igd
3301	0.0732	-0.538	1.94984e-13	5	40972211	prot-a-1250	rs74480769	G	A	0.0317	Glycerol-3-phosphate dehydrogenase 1-like protein || id:prot-a-1250	TRUE	reported	igd
3301	0.0243	0.2653	7.58578e-28	17	26694861	prot-a-1250	rs704	A	G	0.46665	Glycerol-3-phosphate dehydrogenase 1-like protein || id:prot-a-1250	TRUE	reported	igd
3301	0.0311	0.5633	1.62181e-73	1	53063559	prot-a-1265	rs1097234	A	C	0.17474	Glutathione peroxidase 7 || id:prot-a-1265	TRUE	reported	igd
3301	0.0253	-0.2373	5.7544e-21	1	196667252	prot-a-129	rs7539005	T	A	0.61028	Apolipoprotein D || id:prot-a-129	TRUE	reported	igd
3301	0.0733	-0.4931	1.69824e-11	5	40972211	prot-a-129	rs74480769	G	A	0.0317	Apolipoprotein D || id:prot-a-129	TRUE	reported	igd
3301	0.0557	0.7138	1.25893e-37	14	94847262	prot-a-1370	rs17580	A	T	0.04977	15-hydroxyprostaglandin dehydrogenase [NAD(+)] || id:prot-a-1370	TRUE	reported	igd
3301	0.0306	0.1884	7.07946e-10	19	54320939	prot-a-1370	rs62143198	A	G	0.21453	15-hydroxyprostaglandin dehydrogenase [NAD(+)] || id:prot-a-1370	TRUE	reported	igd
3301	0.0246	0.4396	1.34896e-71	4	95266204	prot-a-1371	rs1965049	G	A	0.62096	Hematopoietic prostaglandin D synthase || id:prot-a-1371	TRUE	reported	igd
3301	0.0308	-0.1921	4.46684e-10	6	31610479	prot-a-1381	rs3130047	T	C	0.19955	17-beta-hydroxysteroid dehydrogenase 14 || id:prot-a-1381	TRUE	reported	igd
3301	0.0297	0.4012	1.12202e-41	19	54320716	prot-a-14	rs62143197	A	G	0.22311	Acyl-CoA-binding domain-containing protein 6 || id:prot-a-14	TRUE	reported	igd
3301	0.0274	0.2034	1.14815e-13	7	94940119	prot-a-15	rs3917532	T	A	0.28253	Acyl-CoA-binding domain-containing protein 7 || id:prot-a-15	TRUE	reported	igd
3301	0.0297	0.2334	3.89045e-15	19	54327869	prot-a-15	rs10418046	G	T	0.21727	Acyl-CoA-binding domain-containing protein 7 || id:prot-a-15	TRUE	reported	igd
3301	0.0274	-0.1805	4.0738e-11	8	106581528	prot-a-1557	rs6993770	T	A	0.28225	72 kDa inositol polyphosphate 5-phosphatase || id:prot-a-1557	TRUE	reported	igd
3301	0.0253	0.2353	1.20226e-20	3	194060475	prot-a-1598	rs6809081	C	T	0.42319	Tyrosine-protein kinase JAK2 || id:prot-a-1598	TRUE	reported	igd
3301	0.0244	-0.2677	5.24807e-28	4	187150478	prot-a-1598	rs3775298	G	A	0.51335	Tyrosine-protein kinase JAK2 || id:prot-a-1598	TRUE	reported	igd
3301	0.0283	-0.1905	1.62181e-11	5	176836532	prot-a-1598	rs1801020	G	A	0.75032	Tyrosine-protein kinase JAK2 || id:prot-a-1598	TRUE	reported	igd
3301	0.0597	-0.4486	5.7544e-14	10	101889964	prot-a-1598	rs72840032	T	C	0.04656	Tyrosine-protein kinase JAK2 || id:prot-a-1598	TRUE	reported	igd
3301	0.0237	0.3917	3.46737e-61	17	26694861	prot-a-1598	rs704	A	G	0.46665	Tyrosine-protein kinase JAK2 || id:prot-a-1598	TRUE	reported	igd
3301	0.0723	-0.4797	3.16228e-11	17	64224775	prot-a-17	rs8178824	T	C	0.02967	ATP-citrate synthase || id:prot-a-17	TRUE	reported	igd
3301	0.0248	-0.214	5.88844e-18	5	78196689	prot-a-172	rs13159135	C	G	0.43391	Arylsulfatase B || id:prot-a-172	TRUE	reported	igd
3301	0.0246	-0.1995	4.46684e-16	12	8141652	prot-a-173	rs11056782	A	G	0.56806	Arylsulfatase K || id:prot-a-173	TRUE	reported	igd
3301	0.027	-0.2449	1.07152e-19	12	102218899	prot-a-173	rs10745925	C	T	0.29402	Arylsulfatase K || id:prot-a-173	TRUE	reported	igd
3301	0.0458	-0.4342	2.39883e-21	19	49517140	prot-a-1735	rs75287599	T	C	0.07782	Lutropin subunit beta || id:prot-a-1735	TRUE	reported	igd
3301	0.0285	0.1726	1.44544e-09	8	144646352	prot-a-1764	rs13276307	T	C	0.25219	Lysophosphatidylcholine acyltransferase 2 || id:prot-a-1764	TRUE	reported	igd
3301	0.0294	0.5225	8.91251e-71	19	54319624	prot-a-1764	rs62143194	G	C	0.22364	Lysophosphatidylcholine acyltransferase 2 || id:prot-a-1764	TRUE	reported	igd
3301	0.0786	0.469	2.39883e-09	4	12656113	prot-a-178	rs77903926	C	T	0.0301	Acid ceramidase || id:prot-a-178	TRUE	reported	igd
3301	0.0298	0.3715	1.04713e-35	19	54320716	prot-a-178	rs62143197	A	G	0.22311	Acid ceramidase || id:prot-a-178	TRUE	reported	igd
3301	0.0253	-0.2894	2.95121e-30	10	52006008	prot-a-179	rs1369862	G	A	0.3857	Neutral ceramidase || id:prot-a-179	TRUE	reported	igd
3301	0.0281	0.6665	1.99526e-124	10	52027609	prot-a-179	rs10740617	C	A	0.79354	Neutral ceramidase || id:prot-a-179	TRUE	reported	igd
3301	0.0289	0.6033	8.12831e-97	19	54320939	prot-a-1849	rs62143198	A	G	0.21453	Mitogen-activated protein kinase 8 || id:prot-a-1849	TRUE	reported	igd
3301	0.0297	0.3858	1.62181e-38	19	54320716	prot-a-1851	rs62143197	A	G	0.22311	MAP kinase-activated protein kinase 2 || id:prot-a-1851	TRUE	reported	igd
3301	0.0299	0.345	7.76247e-31	19	54320716	prot-a-1870	rs62143197	A	G	0.22311	Malate dehydrogenase, cytoplasmic || id:prot-a-1870	TRUE	reported	igd
3301	0.0389	0.6874	6.16595e-70	14	95054012	prot-a-1875	rs6119	G	A	0.09924	Mediator of RNA polymerase II transcription subunit 1 || id:prot-a-1875	TRUE	reported	igd
3301	0.0249	0.4187	2.63027e-63	19	45448465	prot-a-1876	rs5167	G	T	0.34696	Mediator of RNA polymerase II transcription subunit 4 || id:prot-a-1876	TRUE	reported	igd
3301	0.0306	0.1675	4.46684e-08	19	54319624	prot-a-1876	rs62143194	G	C	0.22364	Mediator of RNA polymerase II transcription subunit 4 || id:prot-a-1876	TRUE	reported	igd
3301	0.0298	0.4418	7.58578e-50	19	54320939	prot-a-1900	rs62143198	A	G	0.21453	Macrophage migration inhibitory factor || id:prot-a-1900	TRUE	reported	igd
3301	0.0733	-0.4717	1.23027e-10	5	40972211	prot-a-1963	rs74480769	G	A	0.0317	Myotubularin-related protein 1 || id:prot-a-1963	TRUE	reported	igd
3301	0.0317	-0.1757	2.88403e-08	4	155473212	prot-a-2012	rs72679194	T	G	0.18059	Nuclear receptor coactivator 2 || id:prot-a-2012	TRUE	reported	igd
3301	0.0336	-0.266	2.45471e-15	14	106920387	prot-a-2012	rs113358888	T	TA	0.77974	Nuclear receptor coactivator 2 || id:prot-a-2012	TRUE	reported	igd
3301	0.0255	-0.157	6.76083e-10	1	196667252	prot-a-2087	rs7539005	T	A	0.61028	Oxysterols receptor LXR-beta || id:prot-a-2087	TRUE	reported	igd
3301	0.0733	-0.4961	1.25893e-11	5	40972211	prot-a-2087	rs74480769	G	A	0.0317	Oxysterols receptor LXR-beta || id:prot-a-2087	TRUE	reported	igd
3301	0.024	0.3385	2.88403e-45	17	26694861	prot-a-2087	rs704	A	G	0.46665	Oxysterols receptor LXR-beta || id:prot-a-2087	TRUE	reported	igd
3301	0.0327	-0.3844	6.16595e-32	2	3640142	prot-a-2108	rs6542680	T	C	0.82086	Sterol-4-alpha-carboxylate 3-dehydrogenase, decarboxylating || id:prot-a-2108	TRUE	reported	igd
3301	0.0295	0.3313	2.5704e-29	3	186381262	prot-a-212	rs55636108	C	T	0.21184	Beta-1,4-glucuronyltransferase 1 || id:prot-a-212	TRUE	reported	igd
3301	0.1212	0.7017	7.24436e-09	14	106029906	prot-a-212	rs76148901	T	G	0.01315	Beta-1,4-glucuronyltransferase 1 || id:prot-a-212	TRUE	reported	igd
3301	0.0413	0.9249	4.36516e-111	14	106252435	prot-a-212	rs58452280	C	A	0.1235	Beta-1,4-glucuronyltransferase 1 || id:prot-a-212	TRUE	reported	igd
3301	0.0249	0.1677	1.8197e-11	2	62563774	prot-a-213	rs4073090	G	A	0.42992	N-acetyllactosaminide beta-1,3-N-acetylglucosaminyltransferase 2 || id:prot-a-213	TRUE	reported	igd
3301	0.0318	0.3146	4.16869e-23	9	136141870	prot-a-213	rs2519093	T	C	0.17823	N-acetyllactosaminide beta-1,3-N-acetylglucosaminyltransferase 2 || id:prot-a-213	TRUE	reported	igd
3301	0.024	0.4512	1.58489e-78	19	41938684	prot-a-213	rs67047091	T	C	0.38255	N-acetyllactosaminide beta-1,3-N-acetylglucosaminyltransferase 2 || id:prot-a-213	TRUE	reported	igd
3301	0.0244	-0.1418	6.16595e-09	19	49206108	prot-a-213	rs679574	G	C	0.50693	N-acetyllactosaminide beta-1,3-N-acetylglucosaminyltransferase 2 || id:prot-a-213	TRUE	reported	igd
3301	0.0238	0.387	1.14815e-59	17	26694861	prot-a-2141	rs704	A	G	0.46665	Inositol polyphosphate 5-phosphatase OCRL-1 || id:prot-a-2141	TRUE	reported	igd
3301	0.0309	0.1707	3.38844e-08	21	44452455	prot-a-2142	rs378528	C	T	0.79033	Ornithine decarboxylase || id:prot-a-2142	TRUE	reported	igd
3301	0.0299	0.1912	1.54882e-10	19	54326212	prot-a-2146	rs62143206	T	G	0.2131	Oxidized low-density lipoprotein receptor 1 || id:prot-a-2146	TRUE	reported	igd
3301	0.0402	0.4478	7.94328e-29	9	33113322	prot-a-216	rs7019909	T	C	0.10257	Beta-1,4-galactosyltransferase 1 || id:prot-a-216	TRUE	reported	igd
3301	0.0302	0.2287	3.80189e-14	9	136151806	prot-a-216	rs600038	C	T	0.20651	Beta-1,4-galactosyltransferase 1 || id:prot-a-216	TRUE	reported	igd
3301	0.0355	-0.2019	1.34896e-08	10	5672059	prot-a-216	rs2386660	T	C	0.14734	Beta-1,4-galactosyltransferase 1 || id:prot-a-216	TRUE	reported	igd
3301	0.0279	-0.2625	4.89779e-21	19	52313868	prot-a-216	rs7247412	C	T	0.27059	Beta-1,4-galactosyltransferase 1 || id:prot-a-216	TRUE	reported	igd
3301	0.0298	-0.1676	1.94984e-08	19	54327869	prot-a-216	rs10418046	G	T	0.21727	Beta-1,4-galactosyltransferase 1 || id:prot-a-216	TRUE	reported	igd
3301	0.052	-0.673	3.01995e-38	1	44440769	prot-a-217	rs2286241	C	G	0.05617	Beta-1,4-galactosyltransferase 2 || id:prot-a-217	TRUE	reported	igd
3301	0.0285	0.1621	1.34896e-08	9	136146597	prot-a-217	rs550057	T	C	0.24577	Beta-1,4-galactosyltransferase 2 || id:prot-a-217	TRUE	reported	igd
3301	0.0298	-0.1686	1.62181e-08	19	54327869	prot-a-218	rs10418046	G	T	0.21727	Beta-1,4-galactosyltransferase 3 || id:prot-a-218	TRUE	reported	igd
3301	0.0256	-0.1602	3.71535e-10	10	72648422	prot-a-2191	rs2630336	T	G	0.36975	Pterin-4-alpha-carbinolamine dehydratase || id:prot-a-2191	TRUE	reported	igd
3301	0.0306	0.1846	1.54882e-09	19	54320939	prot-a-2191	rs62143198	A	G	0.21453	Pterin-4-alpha-carbinolamine dehydratase || id:prot-a-2191	TRUE	reported	igd
3301	0.0246	0.1345	4.89779e-08	7	156976981	prot-a-220	rs3815217	G	A	0.48839	Beta-1,4-galactosyltransferase 6 || id:prot-a-220	TRUE	reported	igd
3301	0.0581	-1.0818	1.7378e-77	18	29213359	prot-a-220	rs201022770	CT	C	0.04343	Beta-1,4-galactosyltransferase 6 || id:prot-a-220	TRUE	reported	igd
3301	0.067	0.443	3.63078e-11	18	28787634	prot-a-220	rs78796387	T	G	0.03435	Beta-1,4-galactosyltransferase 6 || id:prot-a-220	TRUE	reported	igd
3301	0.0253	0.1849	2.5704e-13	1	196652124	prot-a-2269	rs33944729	T	TA	0.38701	Phosphatidylinositol 4-phosphate 3-kinase C2 domain-containing subunit alpha || id:prot-a-2269	TRUE	reported	igd
3301	0.032	-0.18	1.8197e-08	3	165506252	prot-a-2269	rs9881048	C	A	0.8162	Phosphatidylinositol 4-phosphate 3-kinase C2 domain-containing subunit alpha || id:prot-a-2269	TRUE	reported	igd
3301	0.0732	-0.5066	4.57088e-12	5	40972211	prot-a-2269	rs74480769	G	A	0.0317	Phosphatidylinositol 4-phosphate 3-kinase C2 domain-containing subunit alpha || id:prot-a-2269	TRUE	reported	igd
3301	0.0243	0.1535	2.63027e-10	17	26649724	prot-a-2269	rs11080055	C	A	0.50786	Phosphatidylinositol 4-phosphate 3-kinase C2 domain-containing subunit alpha || id:prot-a-2269	TRUE	reported	igd
3301	0.0255	-0.1468	8.12831e-09	10	78818622	prot-a-2270	rs1247777	C	A	0.61887	PIK3CA/PIK3R1 || id:prot-a-2270	TRUE	reported	igd
3301	0.0253	-0.1618	1.69824e-10	1	196657064	prot-a-2271	rs570618	G	T	0.61149	Phosphatidylinositol 4,5-bisphosphate 3-kinase catalytic subunit gamma isoform || id:prot-a-2271	TRUE	reported	igd
3301	0.073	-0.6014	1.77828e-16	5	40972211	prot-a-2271	rs74480769	G	A	0.0317	Phosphatidylinositol 4,5-bisphosphate 3-kinase catalytic subunit gamma isoform || id:prot-a-2271	TRUE	reported	igd
3301	0.0254	-0.1649	8.91251e-11	1	196667252	prot-a-2279	rs7539005	T	A	0.61028	Phosphatidylinositol transfer protein beta isoform || id:prot-a-2279	TRUE	reported	igd
3301	0.0734	-0.4341	3.31131e-09	5	40972211	prot-a-2279	rs74480769	G	A	0.0317	Phosphatidylinositol transfer protein beta isoform || id:prot-a-2279	TRUE	reported	igd
3301	0.0303	-0.1778	4.16869e-09	19	54320636	prot-a-2283	rs62143196	G	A	0.22404	Group 10 secretory phospholipase A2 || id:prot-a-2283	TRUE	reported	igd
3301	0.029	0.4224	3.80189e-48	1	109821797	prot-a-2284	rs4970836	A	G	0.77057	Group XIIB secretory phospholipase A2-like protein || id:prot-a-2284	TRUE	reported	igd
3301	0.0274	-0.1546	1.7378e-08	7	94937446	prot-a-2284	rs662	C	T	0.2829	Group XIIB secretory phospholipase A2-like protein || id:prot-a-2284	TRUE	reported	igd
3301	0.0353	0.2129	1.65959e-09	1	20277161	prot-a-2286	rs34017044	CTT	C	0.83535	Phospholipase A2, membrane associated || id:prot-a-2286	TRUE	reported	igd
3301	0.0243	1.0205	1e-200	1	20306146	prot-a-2286	rs11573156	C	G	0.23163	Phospholipase A2, membrane associated || id:prot-a-2286	TRUE	reported	igd
3301	0.0188	-0.9021	1e-200	2	160885442	prot-a-2291	rs3749117	C	T	0.50127	Secretory phospholipase A2 receptor || id:prot-a-2291	TRUE	reported	igd
3301	0.0303	-0.1694	2.34423e-08	19	6718387	prot-a-2294	rs2230199	C	G	0.22096	Phospholipase B-like 1 || id:prot-a-2294	TRUE	reported	igd
3301	0.0302	0.2295	3.01995e-14	19	54320716	prot-a-2313	rs62143197	A	G	0.22311	Phosphomevalonate kinase || id:prot-a-2313	TRUE	reported	igd
3301	0.0435	-0.3345	1.38038e-14	16	75236763	prot-a-2315	rs55993634	G	C	0.09403	Inactive pancreatic lipase-related protein 1 || id:prot-a-2315	TRUE	reported	igd
3301	0.0252	0.1437	1.20226e-08	8	134959835	prot-a-2346	rs10956734	G	A	0.59765	Protein phosphatase 1L || id:prot-a-2346	TRUE	reported	igd
3301	0.1098	0.623	1.41254e-08	12	48265970	prot-a-2346	rs12721371	T	A	0.01371	Protein phosphatase 1L || id:prot-a-2346	TRUE	reported	igd
3301	0.0306	-0.2071	1.23027e-11	1	40444888	prot-a-2351	rs4308964	T	C	0.71215	Palmitoyl-protein thioesterase 1 || id:prot-a-2351	TRUE	reported	igd
3301	0.0603	-0.8621	2.29087e-46	1	40559686	prot-a-2351	rs7533094	A	G	0.04198	Palmitoyl-protein thioesterase 1 || id:prot-a-2351	TRUE	reported	igd
3301	0.0308	0.2693	2.13796e-18	3	165481945	prot-a-2351	rs73165061	A	G	0.20247	Palmitoyl-protein thioesterase 1 || id:prot-a-2351	TRUE	reported	igd
3301	0.0336	0.2264	1.69824e-11	6	32682135	prot-a-2351	rs3957147	T	C	0.17073	Palmitoyl-protein thioesterase 1 || id:prot-a-2351	TRUE	reported	igd
3301	0.0452	0.2802	5.88844e-10	12	9119414	prot-a-2351	rs202046353	T	A	0.08385	Palmitoyl-protein thioesterase 1 || id:prot-a-2351	TRUE	reported	igd
3301	0.0303	0.2023	2.34423e-11	19	54320716	prot-a-2366	rs62143197	A	G	0.22311	AMP Kinase (alpha2beta2gamma1) || id:prot-a-2366	TRUE	reported	igd
3301	0.0296	0.2894	1.23027e-22	19	54327869	prot-a-2367	rs10418046	G	T	0.21727	cAMP-dependent protein kinase catalytic subunit alpha || id:prot-a-2367	TRUE	reported	igd
3301	0.0298	0.229	1.54882e-14	19	54324995	prot-a-2420	rs4632248	T	G	0.21439	Proteasome activator complex subunit 1 || id:prot-a-2420	TRUE	reported	igd
3301	0.0426	1.0625	4.2658e-137	19	45412079	prot-a-2420	rs7412	T	C	0.07776	Proteasome activator complex subunit 1 || id:prot-a-2420	TRUE	reported	igd
3301	0.0305	0.2169	1.1749e-12	19	54320939	prot-a-2425	rs62143198	A	G	0.21453	Phosphatidylinositol 3,4,5-trisphosphate 3-phosphatase and dual-specificity protein phosphatase PTEN || id:prot-a-2425	TRUE	reported	igd
3301	0.0246	0.1979	7.76247e-16	9	139861470	prot-a-2426	rs7019538	C	T	0.52411	Prostaglandin-H2 D-isomerase || id:prot-a-2426	TRUE	reported	igd
3301	0.0543	-0.6432	2.13796e-32	9	114392297	prot-a-2428	rs148410779	A	AT	0.94668	Prostaglandin reductase 1 || id:prot-a-2428	TRUE	reported	igd
3301	0.0813	-0.9053	8.70964e-29	9	114151247	prot-a-2428	rs184716813	C	T	0.02234	Prostaglandin reductase 1 || id:prot-a-2428	TRUE	reported	igd
3301	0.0295	0.3099	7.94328e-26	19	54327869	prot-a-2437	rs10418046	G	T	0.21727	Tyrosine-protein phosphatase non-receptor type 11 || id:prot-a-2437	TRUE	reported	igd
3301	0.0843	-0.4665	3.0903e-08	11	91720183	prot-a-2450	rs72960445	T	C	0.02221	6-pyruvoyl tetrahydrobiopterin synthase || id:prot-a-2450	TRUE	reported	igd
3301	0.0295	0.2986	4.89779e-24	19	54327869	prot-a-2471	rs10418046	G	T	0.21727	Ras-related protein Rab-14 || id:prot-a-2471	TRUE	reported	igd
3301	0.0299	-0.3221	4.2658e-27	19	45413576	prot-a-2471	rs75627662	T	C	0.20267	Ras-related protein Rab-14 || id:prot-a-2471	TRUE	reported	igd
3301	0.1092	0.6005	3.80189e-08	6	75954092	prot-a-2494	rs148336933	C	A	0.0132	Retinoic acid receptor responder protein 3 || id:prot-a-2494	TRUE	reported	igd
3301	0.0305	0.2163	1.34896e-12	19	54320939	prot-a-2494	rs62143198	A	G	0.21453	Retinoic acid receptor responder protein 3 || id:prot-a-2494	TRUE	reported	igd
3301	0.0271	0.2012	1.09648e-13	2	234668879	prot-a-2512	rs34983651	CAT	C	0.3047	Retinol dehydrogenase 16 || id:prot-a-2512	TRUE	reported	igd
3301	0.1111	0.7819	1.99526e-12	9	116832007	prot-a-2512	rs141738059	C	T	0.01278	Retinol dehydrogenase 16 || id:prot-a-2512	TRUE	reported	igd
3301	0.0595	0.3317	2.39883e-08	7	103689003	prot-a-2525	rs6955592	G	T	0.04484	All-trans-retinol 13,14-reductase || id:prot-a-2525	TRUE	reported	igd
3301	0.03	0.3168	4.2658e-26	19	54320716	prot-a-253	rs62143197	A	G	0.22311	Biliverdin reductase A || id:prot-a-253	TRUE	reported	igd
3301	0.0323	-0.1777	3.71535e-08	16	62985337	prot-a-2752	rs30868	C	T	0.18558	Very long-chain acyl-CoA synthetase || id:prot-a-2752	TRUE	reported	igd
3301	0.0304	0.271	4.7863e-19	19	54319624	prot-a-2752	rs62143194	G	C	0.22364	Very long-chain acyl-CoA synthetase || id:prot-a-2752	TRUE	reported	igd
3301	0.0559	-0.3335	2.45471e-09	1	186291512	prot-a-2797	rs10911846	C	T	0.05055	Suppressor of cytokine signaling 3 || id:prot-a-2797	TRUE	reported	igd
3301	0.0313	0.8327	2.13796e-156	2	242019288	prot-a-2797	rs6437234	T	C	0.1498	Suppressor of cytokine signaling 3 || id:prot-a-2797	TRUE	reported	igd
3301	0.0742	0.4138	2.39883e-08	15	25546332	prot-a-2797	rs144557188	C	A	0.03519	Suppressor of cytokine signaling 3 || id:prot-a-2797	TRUE	reported	igd
3301	0.0406	-0.2263	2.51189e-08	12	118405213	prot-a-2816	rs66723889	T	C	0.10094	Sphingosine kinase 2 || id:prot-a-2816	TRUE	reported	igd
3301	0.0296	-0.1777	1.86209e-09	8	106536267	prot-a-2836	rs72673731	T	C	0.22417	Serine palmitoyltransferase 1 || id:prot-a-2836	TRUE	reported	igd
3301	0.0303	-0.1751	7.24436e-09	19	54320636	prot-a-2837	rs62143196	G	A	0.22404	Serine palmitoyltransferase 2 || id:prot-a-2837	TRUE	reported	igd
3301	0.031	0.1754	1.58489e-08	4	117876192	prot-a-2848	rs72677638	C	T	0.20014	CMP-N-acetylneuraminate-beta-galactosamide-alpha-2,3-sialyltransferase 1 || id:prot-a-2848	TRUE	reported	igd
3301	0.0246	-0.2571	1.38038e-25	8	134503148	prot-a-2848	rs9643300	T	C	0.56265	CMP-N-acetylneuraminate-beta-galactosamide-alpha-2,3-sialyltransferase 1 || id:prot-a-2848	TRUE	reported	igd
3301	0.0447	-1.8784	1e-200	3	98509705	prot-a-2850	rs72934623	A	G	0.05317	Type 2 lactosamine alpha-2,3-sialyltransferase || id:prot-a-2850	TRUE	reported	igd
3301	0.0445	0.6801	1.25893e-52	3	98763972	prot-a-2850	rs35644578	T	C	0.07905	Type 2 lactosamine alpha-2,3-sialyltransferase || id:prot-a-2850	TRUE	reported	igd
3301	0.0254	-0.1652	8.51138e-11	3	165493454	prot-a-2866	rs2668206	C	A	0.63507	Steroidogenic acute regulatory protein, mitochondrial || id:prot-a-2866	TRUE	reported	igd
3301	0.0461	-0.3285	1.09648e-12	19	45412079	prot-a-2866	rs7412	T	C	0.07776	Steroidogenic acute regulatory protein, mitochondrial || id:prot-a-2866	TRUE	reported	igd
3301	0.0786	0.4362	2.88403e-08	4	12656113	prot-a-2869	rs77903926	C	T	0.0301	Signal transducer and activator of transcription 3 || id:prot-a-2869	TRUE	reported	igd
3301	0.0299	0.412	3.16228e-43	19	54320939	prot-a-2869	rs62143198	A	G	0.21453	Signal transducer and activator of transcription 3 || id:prot-a-2869	TRUE	reported	igd
3301	0.0304	0.3901	9.33254e-38	3	165481418	prot-a-2892	rs73165060	A	C	0.20245	Estrogen sulfotransferase || id:prot-a-2892	TRUE	reported	igd
3301	0.0246	0.1414	8.70964e-09	17	26694861	prot-a-2892	rs704	A	G	0.46665	Estrogen sulfotransferase || id:prot-a-2892	TRUE	reported	igd
3301	0.0331	-0.404	2.88403e-34	19	45411941	prot-a-2892	rs429358	C	T	0.15301	Estrogen sulfotransferase || id:prot-a-2892	TRUE	reported	igd
3301	0.0327	-0.1981	1.28825e-09	19	48374320	prot-a-2893	rs112285002	T	C	0.1704	Bile salt sulfotransferase || id:prot-a-2893	TRUE	reported	igd
3301	0.0246	0.2558	2.34423e-25	9	139838690	prot-a-2895	rs28578007	C	T	0.5242	Sulfatase-modifying factor 1 || id:prot-a-2895	TRUE	reported	igd
3301	0.1108	-0.9342	3.31131e-17	9	116832007	prot-a-2895	rs141738059	C	T	0.01278	Sulfatase-modifying factor 1 || id:prot-a-2895	TRUE	reported	igd
3301	0.0378	-0.2385	2.81838e-10	15	101881711	prot-a-2937	rs11630991	C	G	0.12766	Thromboxane-A synthase || id:prot-a-2937	TRUE	reported	igd
3301	0.0459	-0.2685	5.12861e-09	20	36997655	prot-a-3029	rs2232613	T	C	0.0768	Tumor necrosis factor || id:prot-a-3029	TRUE	reported	igd
3301	0.0332	-0.2089	3.23594e-10	2	3642361	prot-a-3046	rs3820897	C	T	0.82077	Tumor necrosis factor receptor superfamily member 1A || id:prot-a-3046	TRUE	reported	igd
3301	0.0899	-0.5351	2.69153e-09	12	6442643	prot-a-3046	rs4149584	T	C	0.01986	Tumor necrosis factor receptor superfamily member 1A || id:prot-a-3046	TRUE	reported	igd
3301	0.0623	-0.3705	2.69153e-09	1	12253062	prot-a-3047	rs5746026	A	G	0.03926	Tumor necrosis factor receptor superfamily member 1B || id:prot-a-3047	TRUE	reported	igd
3301	0.0293	0.451	2.18776e-53	19	54321933	prot-a-3126	rs10424405	G	A	0.2203	Thioredoxin reductase 1, cytoplasmic || id:prot-a-3126	TRUE	reported	igd
3301	0.027	0.7592	7.76247e-174	19	54326212	prot-a-3138	rs62143206	T	G	0.2131	SUMO-conjugating enzyme UBC9 || id:prot-a-3138	TRUE	reported	igd
3301	0.0268	-0.307	1.94984e-30	2	234668879	prot-a-3156	rs34983651	CAT	C	0.3047	UDP-glucuronosyltransferase 1-6 || id:prot-a-3156	TRUE	reported	igd
3301	0.0835	0.5266	2.81838e-10	14	94844947	prot-a-3156	rs28929474	T	C	0.02269	UDP-glucuronosyltransferase 1-6 || id:prot-a-3156	TRUE	reported	igd
3301	0.0273	-0.2085	2.13796e-14	8	106581528	prot-a-3158	rs6993770	T	A	0.28225	UDP-glucuronosyltransferase 2A1 || id:prot-a-3158	TRUE	reported	igd
3301	0.0311	-0.2329	7.58578e-14	10	127561568	prot-a-3176	rs10794029	G	A	0.79449	Uroporphyrinogen-III synthase || id:prot-a-3176	TRUE	reported	igd
3301	0.094	-0.525	2.34423e-08	12	101844513	prot-a-3189	rs144976825	A	G	0.02136	Vesicle-associated membrane protein-associated protein A || id:prot-a-3189	TRUE	reported	igd
3301	0.0299	0.3995	1.31826e-40	19	54320939	prot-a-3189	rs62143198	A	G	0.21453	Vesicle-associated membrane protein-associated protein A || id:prot-a-3189	TRUE	reported	igd
3301	0.0253	-0.1599	2.75423e-10	1	196657064	prot-a-331	rs570618	G	T	0.61149	Carbonic anhydrase 4 || id:prot-a-331	TRUE	reported	igd
3301	0.0731	-0.5771	2.88403e-15	5	40972211	prot-a-331	rs74480769	G	A	0.0317	Carbonic anhydrase 4 || id:prot-a-331	TRUE	reported	igd
3301	0.0302	0.2363	5.12861e-15	1	8997062	prot-a-333	rs79066421	A	G	0.21517	Carbonic anhydrase 6 || id:prot-a-333	TRUE	reported	igd
3301	0.0233	0.6766	4.0738e-185	1	9034598	prot-a-333	rs3765963	G	A	0.40236	Carbonic anhydrase 6 || id:prot-a-333	TRUE	reported	igd
3301	0.0302	0.2228	1.69824e-13	19	54320716	prot-a-373	rs62143197	A	G	0.22311	Carbonyl reductase [NADPH] 1 || id:prot-a-373	TRUE	reported	igd
3301	0.0827	-1.2151	6.60693e-49	21	37446599	prot-a-373	rs16993864	A	C	0.02198	Carbonyl reductase [NADPH] 1 || id:prot-a-373	TRUE	reported	igd
3301	0.0378	0.2867	3.16228e-14	21	37461348	prot-a-373	rs4817770	T	C	0.12323	Carbonyl reductase [NADPH] 1 || id:prot-a-373	TRUE	reported	igd
3301	0.0222	-0.764	1e-200	21	37532222	prot-a-374	rs1028997	A	G	0.37555	Carbonyl reductase [NADPH] 3 || id:prot-a-374	TRUE	reported	igd
3301	0.0864	-0.4962	9.33254e-09	12	68796008	prot-a-415	rs148833901	T	C	0.02468	Cyclin-C || id:prot-a-415	TRUE	reported	igd
3301	0.0437	0.42	7.58578e-22	14	106252435	prot-a-415	rs58452280	C	A	0.1235	Cyclin-C || id:prot-a-415	TRUE	reported	igd
3301	0.0258	0.1497	6.91831e-09	1	107538505	prot-a-421	rs2141551	A	C	0.35708	Antigen-presenting glycoprotein CD1d || id:prot-a-421	TRUE	reported	igd
3301	0.049	0.5836	9.54993e-33	9	136137657	prot-a-442	rs8176693	T	C	0.06647	Platelet glycoprotein 4 || id:prot-a-442	TRUE	reported	igd
3301	0.0248	-0.1371	3.16228e-08	2	211314977	prot-a-46	rs78844723	T	C	0.53709	Alcohol dehydrogenase 1B || id:prot-a-46	TRUE	reported	igd
3301	0.0259	-0.4199	3.16228e-59	3	49721798	prot-a-46	rs13085791	A	C	0.29502	Alcohol dehydrogenase 1B || id:prot-a-46	TRUE	reported	igd
3301	0.0732	-0.5095	3.38844e-12	5	40972211	prot-a-494	rs74480769	G	A	0.0317	Cyclin-dependent kinase 8:Cyclin-C complex || id:prot-a-494	TRUE	reported	igd
3301	0.0297	0.2619	1.25893e-18	19	54326212	prot-a-494	rs62143206	T	G	0.2131	Cyclin-dependent kinase 8:Cyclin-C complex || id:prot-a-494	TRUE	reported	igd
3301	0.0681	0.6854	8.31764e-24	9	135917744	prot-a-507	rs8193016	T	C	0.03478	Bile salt-activated lipase || id:prot-a-507	TRUE	reported	igd
3301	0.0454	-0.6763	2.75423e-50	19	49517146	prot-a-529	rs139643250	T	C	0.07635	Luteinizing hormone || id:prot-a-529	TRUE	reported	igd
3301	0.0243	-0.2414	3.31131e-23	17	26694861	prot-a-544	rs704	A	G	0.46665	Choline/ethanolamine kinase || id:prot-a-544	TRUE	reported	igd
3301	0.0604	0.4702	7.24436e-15	16	67543522	prot-a-59	rs60697456	A	G	0.04208	Agouti-related protein || id:prot-a-59	TRUE	reported	igd
3301	0.0288	0.5024	2.81838e-68	19	54326212	prot-a-646	rs62143206	T	G	0.2131	Copine-1 || id:prot-a-646	TRUE	reported	igd
3301	0.0379	-0.977	1.8197e-146	20	34218673	prot-a-646	rs12481228	C	G	0.09766	Copine-1 || id:prot-a-646	TRUE	reported	igd
3301	0.0862	-0.5177	1.90546e-09	3	165548529	prot-a-655	rs1799807	C	T	0.02086	CREB-binding protein || id:prot-a-655	TRUE	reported	igd
3301	0.0461	0.2844	6.60693e-10	5	39364474	prot-a-655	rs6864541	G	A	0.07852	CREB-binding protein || id:prot-a-655	TRUE	reported	igd
3301	0.0897	0.6692	8.51138e-14	5	39784053	prot-a-655	rs62358178	G	T	0.02014	CREB-binding protein || id:prot-a-655	TRUE	reported	igd
3301	0.0245	0.1648	1.86209e-11	17	26694861	prot-a-655	rs704	A	G	0.46665	CREB-binding protein || id:prot-a-655	TRUE	reported	igd
3301	0.0397	0.2534	1.77828e-10	7	87022024	prot-a-669	rs31644	C	G	0.88828	Peroxisomal carnitine O-octanoyltransferase || id:prot-a-669	TRUE	reported	igd
3301	0.03	-0.2093	2.81838e-12	1	45888431	prot-a-67	rs140964940	T	TTTGTTGTTG	0.25838	Alcohol dehydrogenase [NADP(+)] || id:prot-a-67	TRUE	reported	igd
3301	0.0493	-1.18	1.20226e-126	1	46051053	prot-a-67	rs72688441	A	G	0.05896	Alcohol dehydrogenase [NADP(+)] || id:prot-a-67	TRUE	reported	igd
3301	0.0289	0.6002	9.54993e-96	19	54320939	prot-a-67	rs62143198	A	G	0.21453	Alcohol dehydrogenase [NADP(+)] || id:prot-a-67	TRUE	reported	igd
3301	0.1045	-0.8187	4.67735e-15	7	134135621	prot-a-68	rs2229542	C	T	0.01434	Aldose reductase || id:prot-a-68	TRUE	reported	igd
3301	0.0297	0.3959	1.44544e-40	19	54320716	prot-a-68	rs62143197	A	G	0.22311	Aldose reductase || id:prot-a-68	TRUE	reported	igd
3301	0.0393	0.3894	3.80189e-23	10	5009739	prot-a-69	rs145648894	G	T	0.11138	Aldo-keto reductase family 1 member C1 || id:prot-a-69	TRUE	reported	igd
3301	0.0306	0.1716	2.04174e-08	19	54320939	prot-a-69	rs62143198	A	G	0.21453	Aldo-keto reductase family 1 member C1 || id:prot-a-69	TRUE	reported	igd
3301	0.0299	0.3244	2.45471e-27	19	54320716	prot-a-694	rs62143197	A	G	0.22311	Casein kinase I isoform gamma-2 || id:prot-a-694	TRUE	reported	igd
3301	0.0292	0.4004	6.76083e-43	19	54327869	prot-a-70	rs10418046	G	T	0.21727	RAC-alpha/beta/gamma serine/threonine-protein kinase || id:prot-a-70	TRUE	reported	igd
3301	0.0741	0.4132	2.45471e-08	8	85510894	prot-a-717	rs77430073	T	C	0.02857	Lysosomal protective protein || id:prot-a-717	TRUE	reported	igd
3301	0.0271	-0.2596	1.12202e-21	8	106581528	prot-a-717	rs6993770	T	A	0.28225	Lysosomal protective protein || id:prot-a-717	TRUE	reported	igd
3301	0.025	0.1707	8.51138e-12	10	65301725	prot-a-717	rs7897379	C	T	0.47974	Lysosomal protective protein || id:prot-a-717	TRUE	reported	igd
3301	0.027	-0.2566	1.99526e-21	12	102220783	prot-a-717	rs7964859	G	C	0.2939	Lysosomal protective protein || id:prot-a-717	TRUE	reported	igd
3301	0.031	0.1757	1.51356e-08	15	42778158	prot-a-717	rs34242148	CT	C	0.20136	Lysosomal protective protein || id:prot-a-717	TRUE	reported	igd
3301	0.0447	-0.731	4.2658e-60	19	45413233	prot-a-72	rs1065853	T	G	0.07778	RAC-beta serine/threonine-protein kinase || id:prot-a-72	TRUE	reported	igd
3301	0.1017	0.6104	1.94984e-09	1	37264855	prot-a-75	rs72668136	T	C	0.01705	Aldehyde dehydrogenase, dimeric NADP-preferring || id:prot-a-75	TRUE	reported	igd
3301	0.0259	0.2421	7.76247e-21	17	19645938	prot-a-75	rs887241	C	A	0.66164	Aldehyde dehydrogenase, dimeric NADP-preferring || id:prot-a-75	TRUE	reported	igd
3301	0.0293	0.5255	1.02329e-71	19	54320939	prot-a-76	rs62143198	A	G	0.21453	Aldehyde dehydrogenase family 3 member B1 || id:prot-a-76	TRUE	reported	igd
3301	0.03	0.3011	1.14815e-23	19	54320716	prot-a-77	rs62143197	A	G	0.22311	Fructose-bisphosphate aldolase A || id:prot-a-77	TRUE	reported	igd
3301	0.0255	-0.1817	1.07152e-12	17	7947328	prot-a-80	rs4792145	A	C	0.49655	Arachidonate 15-lipoxygenase B || id:prot-a-80	TRUE	reported	igd
3301	0.0294	0.4371	4.7863e-50	19	54321933	prot-a-80	rs10424405	G	A	0.2203	Arachidonate 15-lipoxygenase B || id:prot-a-80	TRUE	reported	igd
3301	0.0283	-0.2543	2.75423e-19	9	136146597	prot-a-81	rs550057	T	C	0.24577	Intestinal-type alkaline phosphatase || id:prot-a-81	TRUE	reported	igd
3301	0.0243	-0.1949	9.77237e-16	19	49206108	prot-a-81	rs679574	G	C	0.50693	Intestinal-type alkaline phosphatase || id:prot-a-81	TRUE	reported	igd
3301	0.0251	0.1431	1.23027e-08	3	52672618	prot-a-857	rs34959878	CT	C	0.41161	Dipeptidase 2 || id:prot-a-857	TRUE	reported	igd
3301	0.0244	-0.2536	2.51189e-25	4	187148133	prot-a-857	rs2048	T	G	0.51181	Dipeptidase 2 || id:prot-a-857	TRUE	reported	igd
3301	0.028	-0.2235	1.34896e-15	5	176839898	prot-a-857	rs2731673	C	T	0.75237	Dipeptidase 2 || id:prot-a-857	TRUE	reported	igd
3301	0.032	-0.2256	1.8197e-12	9	136141870	prot-a-857	rs2519093	T	C	0.17823	Dipeptidase 2 || id:prot-a-857	TRUE	reported	igd
3301	0.0303	0.2118	2.51189e-12	19	54320716	prot-a-945	rs62143197	A	G	0.22311	Gamma-enolase || id:prot-a-945	TRUE	reported	igd
3301	0.041	0.2792	9.77237e-12	17	77631598	prot-a-948	rs111596026	A	G	0.10158	Ectonucleotide pyrophosphatase/phosphodiesterase family member 7 || id:prot-a-948	TRUE	reported	igd
3301	0.02	0.9867	1e-200	17	77706544	prot-a-948	rs11871061	C	T	0.35938	Ectonucleotide pyrophosphatase/phosphodiesterase family member 7 || id:prot-a-948	TRUE	reported	igd
3301	0.0329	-0.206	3.71535e-10	2	3639921	prot-a-99	rs13402561	G	C	0.81414	Angiopoietin-related protein 4 || id:prot-a-99	TRUE	reported	igd
3301	0.0244	-0.1429	4.89779e-09	17	26713970	prot-a-99	rs967645	T	C	0.50945	Angiopoietin-related protein 4 || id:prot-a-99	TRUE	reported	igd
3301	0.033	0.1822	3.38844e-08	20	56357247	prot-a-99	rs911155	G	T	0.17544	Angiopoietin-related protein 4 || id:prot-a-99	TRUE	reported	igd
