# Supplementary material for: Identifying Lipid Metabolism‐Related Therapeutic Targets and Diagnostic Markers for Lung Adenocarcinoma by Mendelian Randomization and Machine Learning Analysis
Source: Thorac Cancer. 2025 Mar 19;16(6):e70020. doi: 10.1111/1759-7714.70020 (PMC11922676; doi:10.1111/1759-7714.70020)
Supplement: Supplementary file 12 — Table S10. [file TCA-16-e70020-s001.xlsx]

## Sheet: deCODE_LMRG_pQTLs
Table S10. deCODE_LMRGs_pQTLs
id.exposure	chr.exposure	pos.exposure	SNP	effect_allele.exposure	other_allele.exposure	beta.exposure	pval.exposure	se.exposure	samplesize.exposure	eaf.exposure	exposure	gene
A4GALT	11	44872151	rs61880646	A	G	-0.0762	1.01e-15	0.009494	35372	0.24088	a1_4_Galactosyltransferase	A4GALT
A4GALT	11	45648845	rs3740702	T	C	0.0731	2.19e-08	0.013062	35376	0.10997	a1_4_Galactosyltransferase	A4GALT
A4GALT	11	45659099	rs41474450	T	C	0.1133	2.21e-15	0.01429	35376	0.08915	a1_4_Galactosyltransferase	A4GALT
A4GALT	11	45909667	rs72902478	C	T	0.0761	2.74e-10	0.012055	35375	0.13346	a1_4_Galactosyltransferase	A4GALT
A4GALT	11	58394707	rs117100086	TTATCCCTATCAAAAT	TTATCCCTATCAAAAC	0.2656	9.87e-24	0.026447	35368	0.02463	a1_4_Galactosyltransferase	A4GALT
A4GALT	11	59197736	rs11607278	A	G	0.0664	3.03e-16	0.008125	35370	0.479	a1_4_Galactosyltransferase	A4GALT
A4GALT	11	60034466	rs79998044	A	G	0.2868	5.28e-78	0.01534	35369	0.07485	a1_4_Galactosyltransferase	A4GALT
A4GALT	11	60071666	rs34687622	C	T	-0.2076	3.45e-14	0.027386	35376	0.02418	a1_4_Galactosyltransferase	A4GALT
A4GALT	11	60088555	rs1441586	C	T	0.3145	0	0.006536	35376	0.45798	a1_4_Galactosyltransferase	A4GALT
A4GALT	11	60438652	rs200246863	A	G	0.152	3.12e-12	0.021801	35374	0.03659	a1_4_Galactosyltransferase	A4GALT
A4GALT	20	45908293	rs6073952	A	G	0.0833	8.51e-18	0.009695	35369	0.21771	a1_4_Galactosyltransferase	A4GALT
A4GALT	22	42616962	rs74279210	G	C	0.1118	1.88e-10	0.017549	35374	0.05685	a1_4_Galactosyltransferase	A4GALT
A4GALT	22	42717787	rs5751348	A	C	-0.3144	0	0.006497	35374	0.483	a1_4_Galactosyltransferase	A4GALT
A4GALT	22	42955679	rs75900096	A	C	-0.1311	1.12e-15	0.016361	35374	0.06376	a1_4_Galactosyltransferase	A4GALT
A4GALT	22	43124845	rs4988421	C	T	-0.248	1.45e-12	0.035033	35372	0.01362	a1_4_Galactosyltransferase	A4GALT
A4GALT	9	133268896	rs576123	T	C	-0.0841	3.76e-20	0.009147	35371	0.26016	a1_4_Galactosyltransferase	A4GALT
ABO	1	196695521	rs10922098	T	C	-0.0384	1.37e-09	0.006337	35338	0.40011	BGAT	ABO
ABO	9	132157640	rs914421	C	T	0.0698	2.46e-15	0.008818	35370	0.38489	BGAT	ABO
ABO	9	132277190	rs149078687	A	G	0.3031	1.03e-26	0.028329	35369	0.02346	BGAT	ABO
ABO	9	132500385	rs55673270	T	C	-0.2083	6.98e-19	0.02347	35372	0.03457	BGAT	ABO
ABO	9	133167143	rs7849542	A	G	0.3896	0	0.00538	35364	0.29202	BGAT	ABO
ABO	9	133243126	rs9411367	T	C	0.5957	0	0.006609	35365	0.16163	BGAT	ABO
ABO	9	133410109	rs75685923	T	C	-0.3848	9.11e-92	0.01894	35372	0.05243	BGAT	ABO
ABO	9	133539394	rs9802393	T	C	0.175	3.39e-59	0.010786	35360	0.19611	BGAT	ABO
ABO	9	133550072	rs9286383	T	A	-0.2199	3.24e-50	0.014757	35363	0.09337	BGAT	ABO
ABO	9	133678456	rs116963840	C	A	-0.2608	4.01e-13	0.035947	35370	0.01405	BGAT	ABO
ABO	9	133734535	rs2510263	G	A	-0.3859	4.2e-53	0.025158	35370	0.03107	BGAT	ABO
ABO	9	134801901	rs11103533	C	A	-0.1291	7.94e-11	0.019856	35337	0.0489	BGAT	ABO
ACAA1	1	52927236	rs1242331	G	A	0.0554	1.05e-10	0.008576	35368	0.34449	THIK	ACAA1
ACAA1	14	73548238	rs143276016	A	G	-0.0536	8.75e-10	0.008743	35342	0.41934	THIK	ACAA1
ACAA1	14	73629344	rs72719670	C	T	-0.0843	8.04e-20	0.009251	35351	0.25683	THIK	ACAA1
ACAA1	18	58420185	rs11152071	C	T	-0.0642	8.66e-12	0.009404	35367	0.24917	THIK	ACAA1
ACAA1	22	40814137	rs74770429	C	T	-0.1323	2.26e-11	0.019782	35371	0.04468	THIK	ACAA1
ACAA1	3	36659290	rs114653015	T	C	-0.2068	1.05e-13	0.027817	35355	0.0233	THIK	ACAA1
ACAA1	3	37376658	rs112208526	C	T	-0.1539	2.65e-11	0.02309	35357	0.032	THIK	ACAA1
ACAA1	3	37772103	rs2685096	C	A	-0.0809	1.04e-21	0.008451	35357	0.36921	THIK	ACAA1
ACAA1	3	38125604	rs2229528	G	A	-0.6028	0	0.012914	35357	0.0765	THIK	ACAA1
ACAA1	3	38136799	rs7625290	G	T	-0.1782	6.1e-20	0.019491	35357	0.04447	THIK	ACAA1
ACAA1	3	39108083	rs28362641	T	C	-0.0812	8.59e-14	0.010883	35356	0.17188	THIK	ACAA1
ACAA1	3	39629445	rs138983321	C	A	-0.2208	2.73e-12	0.031584	35346	0.01818	THIK	ACAA1
ACAA1	4	145900258	rs4835265	A	C	0.0745	1.37e-11	0.011019	35360	0.16265	THIK	ACAA1
ACADL	1	196695521	rs10922098	T	C	-0.0889	1.02e-28	0.007996	35338	0.40011	ACADL	ACADL
ACADL	17	66190870	rs9902706	T	C	-0.135	2.37e-14	0.017696	35370	0.05353	ACADL	ACADL
ACADL	6	31937353	rs1042663	A	G	0.0969	1.13e-12	0.013622	35441	0.09002	ACADL	ACADL
ACADM	1	75726897	rs11161468	T	C	0.2255	4.36e-151	0.008613	35356	0.30144	ACADM	ACADM
ACADS	1	196183998	rs1408868	C	T	-0.0655	2.72e-08	0.011784	35337	0.1337	SCAD	ACADS
ACADS	1	196695521	rs10922098	T	C	-0.2103	1.9e-146	0.008161	35338	0.40011	SCAD	ACADS
ACADS	17	28367840	rs704	A	G	0.0472	4.55e-09	0.008051	35360	0.49189	SCAD	ACADS
ACADS	2	216622986	rs111696008	A	G	-0.196	2.06e-13	0.026686	35359	0.02443	SCAD	ACADS
ACADS	3	165666630	rs546886	T	A	0.0934	1.09e-13	0.012571	35338	0.11582	SCAD	ACADS
ACADS	3	165768357	rs11720167	G	T	0.1842	4.7e-73	0.010189	35339	0.19032	SCAD	ACADS
ACADS	3	167190675	rs73169103	T	C	0.1281	3.48e-09	0.021685	35354	0.03563	SCAD	ACADS
ACADS	6	31910331	rs6457457	T	C	0.1598	7.87e-23	0.016246	35441	0.06527	SCAD	ACADS
ACADS	6	31976816	rs550671	T	C	0.1468	3.48e-37	0.011521	35440	0.14045	SCAD	ACADS
ACADS	6	32487054	rs538958533	A	T	0.0904	5.29e-12	0.013106	35439	0.09889	SCAD	ACADS
ACADSB	10	123039167	rs7913063	T	A	0.1687	4.32e-36	0.013449	35382	0.09324	acyl_Coenzyme_A_dehydrogenase	ACADSB
ACADSB	10	123083948	rs7894710	A	C	-0.1194	5.07e-20	0.013031	35382	0.09858	acyl_Coenzyme_A_dehydrogenase	ACADSB
ACADSB	3	165743688	rs1706435	G	A	0.0594	1.67e-13	0.008056	35339	0.36981	acyl_Coenzyme_A_dehydrogenase	ACADSB
ACADSB	5	164120629	rs75865130	T	G	-0.2037	8.79e-09	0.03541	35347	0.01139	acyl_Coenzyme_A_dehydrogenase	ACADSB
ACADSB	7	131142940	rs79254850	T	C	-0.1828	2.47e-08	0.032785	35359	0.01364	acyl_Coenzyme_A_dehydrogenase	ACADSB
ACADVL	17	7215003	rs507506	G	A	-0.0482	1.16e-09	0.00792	35376	0.44193	ACADV	ACADVL
ACAT1	1	16170777	rs28629977	C	G	0.0473	3.23e-09	0.007991	35386	0.43179	THIL	ACAT1
ACAT1	11	108075240	rs7105163	GATATCGTGGCGTATTAGTA	GATAGCGTGGCGTATTAGTA	-0.0536	1.6e-10	0.00838	35356	0.34005	THIL	ACAT1
ACAT1	11	108127399	rs112087419	A	G	0.1137	1.66e-29	0.01008	35356	0.1911	THIL	ACAT1
ACAT1	12	112774128	rs6489859	G	A	-0.0457	7.48e-09	0.007907	35366	0.47634	THIL	ACAT1
ACAT1	3	124332133	rs77567657	T	G	0.3556	2.9e-09	0.059895	35366	0.00428	THIL	ACAT1
ACAT2	6	159775311	rs25683	G	A	-0.2664	8.07e-236	0.008124	35389	0.42996	THIC	ACAT2
ACAT2	6	159906102	rs151149709	C	T	0.1328	1.36e-10	0.020685	35389	0.03932	THIC	ACAT2
ACAT2	6	160585045	rs41272114	T	C	0.1377	1.83e-15	0.017315	35389	0.05867	THIC	ACAT2
ACAT2	6	160647082	rs528413461	T	G	-0.2075	1e-08	0.03621	35389	0.01308	THIC	ACAT2
ACBD6	1	180294810	rs80261041	TCAGCCTCCGGAGTAGCTGGGACTT	TCAGCCTCCTGAGTAGCTGGGACTT	-0.1419	1.48e-09	0.023466	35344	0.03244	ACBD6	ACBD6
ACBD6	11	198986	rs4980320	C	T	0.0458	2.31e-08	0.008197	35340	0.46986	ACBD6	ACBD6
ACBD6	3	56815721	rs1354034	C	T	0.0802	1.44e-21	0.008408	35344	0.38119	ACBD6	ACBD6
ACBD6	2	119096401	rs2083385	C	A	-0.0775	4.22e-15	0.009875	35357	0.21811	ACBD6	ACBD6
ACBD6	2	119382685	rs61663600	A	G	-0.354	5.66e-239	0.010724	35361	0.17407	ACBD6	ACBD6
ACBD6	2	119870887	rs1995916	A	C	-0.0875	4.47e-25	0.008459	35362	0.36923	ACBD6	ACBD6
ACBD7	1	196677131	rs572515	G	A	-0.0721	3.54e-19	0.008056	35332	0.3973	ACBD7	ACBD7
ACBD7	10	15073720	rs4748140	G	C	-0.0453	9.76e-09	0.007899	35360	0.45506	ACBD7	ACBD7
ACBD7	7	95308581	rs3917538	A	G	0.0526	3.2e-08	0.009512	35343	0.21967	ACBD7	ACBD7
ACHE	1	196677131	rs572515	G	A	-0.0811	7.24e-24	0.008051	35338	0.3973	ACES	ACHE
ACHE	3	165743688	rs1706435	G	A	0.072	9.8e-19	0.008147	35339	0.36981	ACES	ACHE
ACHE	6	31910331	rs6457457	T	C	0.1022	1.43e-10	0.015938	35441	0.06527	ACES	ACHE
ACHE	6	31979817	rs389512	C	G	0.0854	4.01e-14	0.011295	35440	0.14145	ACES	ACHE
ACLY	1	196692375	rs10922094	CATTA	GATTA	-0.0807	9.85e-24	0.008035	35330	0.40155	ACLY	ACLY
ACLY	2	3592552	rs6542680	T	C	-0.0585	9.51e-09	0.010193	35323	0.18362	ACLY	ACLY
ACLY	3	165787389	rs1355538	G	A	-0.0691	7.09e-18	0.008022	35329	0.39847	ACLY	ACLY
ACLY	6	31930134	rs147906938	A	T	0.1299	1.15e-10	0.020154	35432	0.03884	ACLY	ACLY
ACOT13	3	56815721	rs1354034	C	T	0.0689	9.66e-17	0.008292	35356	0.38119	ACO13	ACOT13
ACOT13	6	24653338	rs17243374	A	G	0.3022	2.45e-12	0.043134	35380	0.00855	ACO13	ACOT13
ACOT13	6	24682169	rs112965562	A	T	-0.2118	5.4e-12	0.030719	35380	0.01735	ACO13	ACOT13
ACOT8	1	94412245	rs10399785	C	T	-0.0682	3.71e-18	0.007851	35353	0.49741	ACOT8	ACOT8
ACOT8	1	196695521	rs10922098	T	C	-0.0504	3.8e-10	0.008049	35338	0.40011	ACOT8	ACOT8
ACOT8	12	29284284	rs10771511	C	T	-0.0501	2.88e-10	0.007946	35365	0.44238	ACOT8	ACOT8
ACOT8	14	106048187	rs12897483	T	G	-0.0509	4.96e-08	0.009335	34966	0.25403	ACOT8	ACOT8
ACOT8	14	106540204	rs7161336	T	C	0.112	9.35e-34	0.009249	34966	0.25928	ACOT8	ACOT8
ACOT8	17	28367840	rs704	A	G	0.0508	1.32e-10	0.007907	35360	0.49189	ACOT8	ACOT8
ACOT8	22	22325537	rs11704359	A	G	-0.0822	7.48e-13	0.011464	35353	0.13862	ACOT8	ACOT8
ACOT8	22	40814137	rs74770429	C	T	-0.1739	1.32e-19	0.019197	35371	0.04468	ACOT8	ACOT8
ACP6	1	116152535	rs66500471	T	C	0.0682	1.48e-11	0.010104	35362	0.23427	PPA6	ACP6
ACP6	1	117209640	rs146937230	A	G	-0.1579	4.68e-11	0.023994	35362	0.03395	PPA6	ACP6
ACP6	1	118056327	rs12124243	C	T	-0.0958	4.49e-22	0.009918	35366	0.24718	PPA6	ACP6
ACP6	1	118438364	rs573588511	C	T	0.1076	8.45e-10	0.017535	35369	0.06292	PPA6	ACP6
ACP6	1	118952473	rs78395856	A	C	0.135	1.35e-09	0.022274	35367	0.03824	PPA6	ACP6
ACP6	1	119340989	rs838522	C	G	-0.2598	2.33e-68	0.014869	35359	0.09264	PPA6	ACP6
ACP6	1	119615099	rs190942314	GTCAC	GTCAG	-0.4975	2.96e-57	0.031196	35363	0.01836	PPA6	ACP6
ACP6	1	119654299	rs404937	GGGAAAAAAA	CGGAAAAAAA	0.077	1.85e-18	0.008784	35362	0.39593	PPA6	ACP6
ACP6	1	121708215	rs61807368	A	T	1.0959	5.38e-44	0.078775	35357	0.00315	PPA6	ACP6
ACP6	1	145289944	rs587738731	TC	AC	-0.4609	2.42e-19	0.051255	35358	0.00686	PPA6	ACP6
ACP6	1	145861532	rs144778858	G	C	0.1391	1.08e-08	0.024327	35361	0.03155	PPA6	ACP6
ACP6	1	145907175	rs150149027	C	T	0.299	1.94e-10	0.046965	35361	0.00815	PPA6	ACP6
ACP6	1	146126258	rs200583985	T	A	0.2632	1.81e-14	0.034346	35344	0.01679	PPA6	ACP6
ACP6	1	146172610	rs587744880	TCACCCTTTTTTCA	CCACCCTTTTTTCA	-0.3137	1.43e-42	0.02294	35344	0.03624	PPA6	ACP6
ACP6	1	147025958	rs139828171	T	C	-0.5067	1.16e-27	0.046489	35347	0.0094	PPA6	ACP6
ACP6	1	147125855	rs142052323	C	T	0.1925	3.02e-11	0.028967	35358	0.02183	PPA6	ACP6
ACP6	1	147327330	rs202051594	T	C	-0.7665	3.1e-125	0.032202	35357	0.0173	PPA6	ACP6
ACP6	1	147540001	rs79565532	C	G	-1.169	0	0.017129	35357	0.02883	PPA6	ACP6
ACP6	1	147563473	rs77944781	A	T	0.2333	3.06e-16	0.028552	35358	0.02346	PPA6	ACP6
ACP6	1	147565665	rs76541373	G	T	0.3181	2.51e-47	0.022014	35358	0.03982	PPA6	ACP6
ACP6	1	147624311	rs61751618	A	G	-1.4356	0	0.017556	35359	0.02496	PPA6	ACP6
ACP6	1	147640785	rs148127209	A	G	0.3069	1.01e-32	0.025761	35358	0.02921	PPA6	ACP6
ACP6	1	147668399	rs74125744	G	T	-0.6251	2.09e-298	0.016931	35358	0.06474	PPA6	ACP6
ACP6	1	147685492	rs75975267	A	G	-0.6204	7.05e-92	0.030517	35358	0.01847	PPA6	ACP6
ACP6	1	147691507	rs60322015	T	A	0.3335	1.42e-32	0.028061	35358	0.02389	PPA6	ACP6
ACP6	1	149221984	rs139653218	T	C	-1.3418	7e-47	0.093316	35347	0.00285	PPA6	ACP6
ACP6	1	152576430	rs16834214	C	T	-0.2415	7.61e-11	0.037107	35364	0.01364	PPA6	ACP6
ACP6	1	157270199	rs1338690	T	C	0.0875	1.27e-18	0.009933	35366	0.24577	PPA6	ACP6
ACP6	1	157400641	rs34769937	A	G	-0.0743	4.3e-15	0.00947	35374	0.28465	PPA6	ACP6
ACP6	1	158193265	rs1690773	T	C	0.0614	1.21e-12	0.008643	35363	0.41988	PPA6	ACP6
ACSF2	17	50426050	rs143420844	GTGGGAGGAGGA	GTGGGAGGGGGA	-0.0967	4.6e-09	0.016498	35359	0.06476	ACSF2	ACSF2
ADH1A	22	43928975	rs3747207	A	G	0.0656	1.35e-11	0.0097	35372	0.22927	ADH1A	ADH1A
ADH1A	4	99225517	rs189407772	G	A	-0.3742	2.51e-34	0.030628	35345	0.01792	ADH1A	ADH1A
ADH1A	4	100911457	rs66711128	AA	TA	-0.2252	2.86e-10	0.035711	35339	0.01353	ADH1A	ADH1A
ADH1A	4	101451404	rs139808768	G	A	-0.2299	6.31e-10	0.037186	35340	0.0132	ADH1A	ADH1A
ADH1A	6	32617422	rs13213821	G	A	0.0476	1.33e-08	0.008377	35439	0.32531	ADH1A	ADH1A
ADH1A	8	125487789	rs28601761	G	C	-0.0479	6.43e-09	0.008251	35369	0.42975	ADH1A	ADH1A
ADH1B	1	196692375	rs10922094	CATTA	GATTA	-0.0464	7.54e-09	0.00803	35339	0.40155	ADH1B	ADH1B
ADH1B	4	99318162	rs1229984	C	T	0.4338	3.53e-12	0.062374	35344	0.00414	ADH1B	ADH1B
ADH1B	6	32658674	rs28414666	A	G	0.0508	3.7e-09	0.008614	35439	0.28585	ADH1B	ADH1B
ADH1C	11	94075453	rs4753123	T	C	-0.068	2.03e-08	0.012122	35353	0.13055	ADH1G	ADH1C
ADH1C	22	43928847	rs738409	G	C	0.0706	3.24e-13	0.009692	35372	0.22998	ADH1G	ADH1C
ADH1C	4	99349450	rs283415	T	C	0.1279	2.51e-55	0.008163	35344	0.48612	ADH1G	ADH1C
ADH1C	8	125487789	rs28601761	G	C	-0.061	1.47e-13	0.008254	35369	0.42975	ADH1G	ADH1C
ADH4	10	69222974	rs5030941	T	C	-0.0554	7.06e-09	0.009569	35362	0.22773	ADH4	ADH4
ADH4	11	94102229	rs4408267	C	G	-0.0841	3.6e-11	0.012705	35353	0.11168	ADH4	ADH4
ADH4	22	43928975	rs3747207	A	G	0.0766	1.12e-15	0.009559	35372	0.22927	ADH4	ADH4
ADH4	4	99104715	rs2851274	CATTTA	GATTTA	0.1072	1.46e-39	0.008145	35346	0.423	ADH4	ADH4
ADH4	8	125495147	rs2954038	A	C	-0.0613	1.14e-12	0.008618	35367	0.31787	ADH4	ADH4
ADH4	8	125511281	rs4360309	T	C	0.0445	3.92e-08	0.008099	35367	0.43787	ADH4	ADH4
ADH5	4	94371880	rs139040367	C	T	-0.2412	3.77e-09	0.040923	35333	0.01002	ADHX	ADH5
ADH5	4	96035110	rs72678667	C	T	-0.2305	2.02e-13	0.031372	35328	0.01608	ADHX	ADH5
ADH5	4	99078697	rs13125919	T	C	0.1137	5.34e-19	0.012768	35337	0.11491	ADHX	ADH5
ADH5	4	99083469	rs28894371	A	G	-0.3572	1.43e-77	0.019159	35337	0.04599	ADHX	ADH5
ADH5	4	99524049	rs192855919	G	C	-1.2225	4.95e-21	0.129911	35334	0.00128	ADHX	ADH5
ADH5	4	100142597	rs151006272	A	G	-0.2634	2.54e-14	0.034568	35333	0.01403	ADHX	ADH5
ADH5	4	100993558	rs138191461	C	A	-0.2874	3.58e-16	0.035256	35331	0.01339	ADHX	ADH5
ADH5	4	105456845	rs73836216	A	G	-0.3259	1.35e-11	0.048187	35344	0.00663	ADHX	ADH5
ADH6	4	93866130	rs115122437	A	G	-0.247	1.86e-10	0.03876	35339	0.01179	ADH6	ADH6
ADH6	4	96035110	rs72678667	C	T	-0.2342	7.92e-14	0.031345	35337	0.01608	ADH6	ADH6
ADH6	4	99078444	rs28730617	A	G	-0.3611	5.3e-79	0.019188	35346	0.04562	ADH6	ADH6
ADH6	4	99078697	rs13125919	T	C	0.1103	5.44e-18	0.012761	35346	0.11491	ADH6	ADH6
ADH6	4	99524049	rs192855919	G	C	-1.2395	1.3e-21	0.129793	35343	0.00128	ADH6	ADH6
ADH6	4	100142597	rs151006272	A	G	-0.2586	6.87e-14	0.034524	35342	0.01403	ADH6	ADH6
ADH6	4	100993558	rs138191461	C	A	-0.3011	1.23e-17	0.035216	35340	0.01339	ADH6	ADH6
ADH7	1	196695521	rs10922098	T	C	-0.0787	4.3e-22	0.008144	35329	0.40011	ADH7	ADH7
ADH7	10	17806399	rs565840574	G	A	0.0619	1.35e-13	0.008363	35344	0.35872	ADH7	ADH7
ADH7	4	98535222	rs140859990	A	G	-0.0876	2.57e-08	0.015731	35326	0.06924	ADH7	ADH7
ADH7	4	99350990	rs6846835	C	T	-0.0882	7.61e-21	0.009418	35335	0.23836	ADH7	ADH7
ADH7	4	99430279	rs17529509	A	C	-0.4233	2.17e-169	0.015258	35334	0.0721	ADH7	ADH7
ADH7	4	99763644	rs716556	A	G	0.0586	3.9e-12	0.008443	35333	0.35028	ADH7	ADH7
ADH7	6	32633754	rs72848256	G	A	0.0642	5.98e-12	0.009331	35430	0.21813	ADH7	ADH7
ADH7	9	93125038	rs2275848	T	G	-0.0675	2.28e-11	0.010095	35349	0.19759	ADH7	ADH7
ADIPOQ	1	219494910	rs1538742	A	C	-0.0626	5.26e-13	0.008672	35356	0.42009	Adiponectin	ADIPOQ
ADIPOQ	10	17833858	rs56278466	G	T	0.0539	2.17e-09	0.009007	35352	0.35417	Adiponectin	ADIPOQ
ADIPOQ	11	14350398	rs7118490	A	G	0.0734	2.58e-10	0.01161	35369	0.16027	Adiponectin	ADIPOQ
ADIPOQ	12	20315489	rs59436957	A	G	0.0677	5.2e-11	0.010312	35422	0.2202	Adiponectin	ADIPOQ
ADIPOQ	12	124006982	rs1187415	C	G	-0.0766	9.28e-17	0.009214	35368	0.3211	Adiponectin	ADIPOQ
ADIPOQ	16	81500184	rs56823429	A	C	0.0877	7.49e-20	0.009616	35375	0.27766	Adiponectin	ADIPOQ
ADIPOQ	16	82610153	rs12445207	G	C	-0.2567	2.59e-23	0.025805	35380	0.02819	Adiponectin	ADIPOQ
ADIPOQ	19	33405526	rs4805881	C	A	0.0862	1.04e-20	0.009237	35369	0.30469	Adiponectin	ADIPOQ
ADIPOQ	3	53067764	rs2581790	C	T	-0.0541	3.26e-09	0.009142	35349	0.34173	Adiponectin	ADIPOQ
ADIPOQ	3	186266175	rs57420784	T	C	0.1113	6.21e-10	0.017995	35367	0.06163	Adiponectin	ADIPOQ
ADIPOQ	3	186712208	rs56211697	T	C	0.153	1.33e-23	0.015279	35367	0.0895	Adiponectin	ADIPOQ
ADIPOQ	3	186834099	rs143257534	T	C	-0.6346	1.88e-154	0.02397	35367	0.03444	Adiponectin	ADIPOQ
ADIPOQ	3	186853027	rs17366653	C	T	-0.6458	9.3e-19	0.073028	35366	0.0033	Adiponectin	ADIPOQ
ADIPOQ	3	186933001	rs10937275	G	A	-0.0881	3.37e-13	0.012104	35368	0.15107	Adiponectin	ADIPOQ
ADIPOQ	5	54005117	rs5013866	G	A	-0.0572	1.05e-08	0.009995	35366	0.24462	Adiponectin	ADIPOQ
ADIPOQ	6	34236116	rs115177000	A	G	-0.1296	2.87e-08	0.023355	35347	0.03491	Adiponectin	ADIPOQ
ADIPOQ	6	139522650	rs4896469	G	A	-0.0495	2.8e-08	0.008913	35354	0.36184	Adiponectin	ADIPOQ
ADIPOQ	8	125495147	rs2954038	A	C	0.0551	1.98e-09	0.009184	35367	0.31787	Adiponectin	ADIPOQ
AGRP	1	196695521	rs10922098	T	C	-0.0525	1.98e-10	0.008251	35338	0.40011	ART	AGRP
AGRP	12	111427245	rs7310615	G	C	-0.046	3.53e-08	0.008344	35370	0.37607	ART	AGRP
AGRP	16	64881922	rs149214646	A	G	-0.2395	1.76e-08	0.042508	35366	0.00945	ART	AGRP
AGRP	16	66136765	rs112548462	C	A	0.1512	9.06e-12	0.022168	35369	0.035	ART	AGRP
AGRP	16	66655518	rs544065294	CATGTGTGTGTGTGTGTGTGTGTGTGTGTTTATTTATGTG	CGTGTGTGTGTGTGTGTGTGTGTGTGTGTTTATTTATGTG	-0.4641	3.31e-35	0.037485	35368	0.01302	ART	AGRP
AGRP	16	67483276	rs34123523	T	C	0.511	9.57e-144	0.020017	35372	0.03963	ART	AGRP
AGRP	16	68478547	rs35937636	C	T	0.184	2.35e-18	0.021055	35373	0.03852	ART	AGRP
AGRP	17	69085137	rs77542162	G	A	0.4645	8.35e-75	0.025383	35371	0.025	ART	AGRP
AGRP	17	69195129	rs72631343	G	C	-0.0981	9.18e-16	0.012205	35371	0.12691	ART	AGRP
AGRP	19	55182101	rs45541434	T	C	0.1646	3.08e-08	0.029728	35377	0.01768	ART	AGRP
AGRP	2	176625566	rs12693095	G	T	0.0548	2.3e-11	0.008197	35360	0.43631	ART	AGRP
AGRP	3	165821334	rs9878990	C	T	-0.0527	1.86e-09	0.008769	35339	0.30458	ART	AGRP
AGRP	5	177357447	rs4976689	G	C	0.0469	1.63e-08	0.008305	35365	0.39757	ART	AGRP
AGRP	6	32592724	rs9270551	ATATTTAAAAAG	GTATTTAAAAAG	0.0551	3.11e-11	0.008297	35439	0.39607	ART	AGRP
AGRP	6	32639101	rs9272544	A	G	0.0666	1.75e-16	0.008084	35439	0.4966	ART	AGRP
AGT	1	230715194	rs2071404	A	C	0.2772	6.87e-92	0.013635	35364	0.09293	Angiotensinogen	AGT
AGT	1	230753826	rs2354846	G	A	0.0575	1.31e-10	0.008948	35364	0.26889	Angiotensinogen	AGT
AGT	12	103162331	rs7956099	C	T	-0.0669	3.79e-17	0.007946	35366	0.46851	Angiotensinogen	AGT
AGT	15	43735687	rs139974673	C	T	0.1621	1.93e-11	0.024153	35362	0.02734	Angiotensinogen	AGT
AGT	2	27519736	rs780093	C	T	-0.0753	1.96e-19	0.008352	35373	0.34157	Angiotensinogen	AGT
AGT	7	73611821	rs13234378	TA	AA	-0.0998	2.54e-16	0.01218	35354	0.11891	Angiotensinogen	AGT
AKR1A1	1	41369981	rs191294221	A	G	-0.115	1.31e-08	0.02023	35371	0.0435	AK1A1	AKR1A1
AKR1A1	1	44372682	rs170480	T	G	0.1315	1.01e-55	0.008362	35362	0.4468	AK1A1	AKR1A1
AKR1A1	1	44709400	rs146083354	T	C	-0.48	2.62e-22	0.049412	35359	0.00742	AK1A1	AKR1A1
AKR1A1	1	45041746	rs150080554	T	C	-0.5772	2.49e-49	0.039094	35366	0.0119	AK1A1	AKR1A1
AKR1A1	1	45381678	rs56174961	T	A	-0.7994	0	0.013403	35365	0.06002	AK1A1	AKR1A1
AKR1A1	1	45597981	rs145683585	T	C	-0.8196	4.14e-224	0.025646	35369	0.02677	AK1A1	AKR1A1
AKR1A1	1	45895728	rs114694636	G	A	0.1634	4.45e-09	0.027852	35371	0.02315	AK1A1	AKR1A1
AKR1A1	1	46635445	rs2181411	C	G	0.181	7.61e-11	0.027812	35374	0.02254	AK1A1	AKR1A1
AKR1A1	1	46709560	rs79070525	G	C	-0.2714	2.5e-39	0.020685	35374	0.04346	AK1A1	AKR1A1
AKR1A1	1	46743819	rs57459215	A	G	-0.6798	5.52e-21	0.072328	35368	0.00377	AK1A1	AKR1A1
AKR1A1	1	47843205	rs181255685	A	T	-0.3184	3.89e-22	0.032913	35368	0.01729	AK1A1	AKR1A1
AKR1A1	3	56815721	rs1354034	C	T	0.0512	6.28e-10	0.00828	35356	0.38119	AK1A1	AKR1A1
AKR1A1	8	105578477	rs4541868	A	C	-0.0619	2.13e-10	0.009746	35364	0.21915	AK1A1	AKR1A1
AKR1B1	7	134450869	rs2229542	C	T	-0.2011	1e-10	0.031099	35357	0.017	Aldose_reductase	AKR1B1
AKR1B1	7	134468104	rs75627053	T	C	0.3078	3.7e-16	0.037777	35357	0.01202	Aldose_reductase	AKR1B1
AKR1B1	8	105579917	rs16873418	G	A	-0.0538	8.97e-09	0.009358	35362	0.2507	Aldose_reductase	AKR1B1
AKR1B1	9	96327661	rs11792848	A	G	-0.0548	1.32e-08	0.009642	35345	0.22793	Aldose_reductase	AKR1B1
AKR1C1	1	196692375	rs10922094	CATTA	GATTA	-0.1195	8.32e-50	0.008054	35330	0.40155	Aldo_keto_reductase_1C1	AKR1C1
AKR1C1	2	27588855	rs12478841	G	A	0.0606	2.01e-10	0.009528	35364	0.21569	Aldo_keto_reductase_1C1	AKR1C1
AKR1C1	3	165744047	rs1619994	G	A	0.0599	9.98e-12	0.0088	35330	0.2807	Aldo_keto_reductase_1C1	AKR1C1
AKR1C1	6	31910331	rs6457457	T	C	0.0987	6.92e-10	0.016002	35432	0.06527	Aldo_keto_reductase_1C1	AKR1C1
AKR1C1	6	32006196	rs3891366	A	G	0.0801	5.05e-14	0.010637	35431	0.15319	Aldo_keto_reductase_1C1	AKR1C1
AKR1C3	1	1750226	rs35301881	T	C	0.0635	6.96e-15	0.008156	35314	0.45935	Aldose_reductase_like_C3	AKR1C3
AKR1C3	1	65670308	rs11208704	C	T	-0.0493	3.59e-08	0.008948	35346	0.25373	Aldose_reductase_like_C3	AKR1C3
AKR1C3	1	196695521	rs10922098	T	C	-0.0842	1.81e-24	0.008248	35338	0.40011	Aldose_reductase_like_C3	AKR1C3
AKR1C3	10	4601955	rs35687230	T	C	0.0497	3.28e-08	0.008994	35373	0.28773	Aldose_reductase_like_C3	AKR1C3
AKR1C3	10	4870436	rs55744013	TTG	CTG	-0.1255	4.6e-36	0.010009	35374	0.20771	Aldose_reductase_like_C3	AKR1C3
AKR1C3	10	5111103	rs7903755	G	A	-0.1415	1.86e-60	0.008627	35374	0.33059	Aldose_reductase_like_C3	AKR1C3
AKR1C3	10	5348278	rs72778490	T	G	0.128	8.89e-10	0.020887	35368	0.03946	Aldose_reductase_like_C3	AKR1C3
AKR1C3	10	5563265	rs117737753	T	C	-0.1682	3.31e-09	0.028433	35372	0.02112	Aldose_reductase_like_C3	AKR1C3
AKR1C3	10	5597597	rs72781981	T	C	-0.207	1.75e-20	0.022314	35377	0.0326	Aldose_reductase_like_C3	AKR1C3
AKR1C3	10	6176546	rs147256308	C	A	-0.5088	9.56e-35	0.04138	35356	0.00956	Aldose_reductase_like_C3	AKR1C3
AKR1C3	3	165761011	rs1707652	T	C	0.0946	1.88e-27	0.008715	35339	0.3102	Aldose_reductase_like_C3	AKR1C3
AKR1C3	4	89836689	rs2245801	C	T	-0.0695	1.15e-12	0.009773	35344	0.22329	Aldose_reductase_like_C3	AKR1C3
AKR1C3	7	50360284	rs6592965	A	G	-0.0641	8.35e-15	0.008258	35336	0.40057	Aldose_reductase_like_C3	AKR1C3
AKR1C3	9	33460143	rs3860989	T	A	0.1917	2.34e-09	0.0321	35348	0.01635	Aldose_reductase_like_C3	AKR1C3
AKR1C3	9	34107507	rs11557154	T	C	0.2259	2.49e-81	0.011827	35349	0.13413	Aldose_reductase_like_C3	AKR1C3
AKR1C3	9	111599427	rs41279069	C	G	0.0669	5.35e-11	0.010197	35369	0.20015	Aldose_reductase_like_C3	AKR1C3
AKR1C4	10	3978364	rs76682609	A	T	-0.0925	5.18e-10	0.014887	35374	0.07619	AK1C4	AKR1C4
AKR1C4	10	3984440	rs151244031	A	G	0.1609	4.61e-08	0.029437	35374	0.01884	AK1C4	AKR1C4
AKR1C4	10	4951847	rs140563630	T	C	0.144	1.76e-08	0.02556	35373	0.02464	AK1C4	AKR1C4
AKR1C4	10	5076039	rs6601898	G	A	0.5672	0	0.007699	35372	0.20493	AK1C4	AKR1C4
AKR1C4	10	5240924	rs12570341	C	T	0.1486	4.47e-43	0.0108	35374	0.16088	AK1C4	AKR1C4
AKR1C4	10	5333914	rs6601945	C	T	-0.1794	1.71e-66	0.010415	35370	0.17755	AK1C4	AKR1C4
AKR1C4	10	5383468	rs72779812	A	G	-0.2379	1.02e-14	0.030751	35372	0.01669	AK1C4	AKR1C4
AKR1C4	10	5555528	rs117977387	C	T	0.2519	5.74e-09	0.043252	35372	0.00917	AK1C4	AKR1C4
AKR1C4	10	5632965	rs143187882	A	G	-0.2293	4.4e-27	0.021276	35378	0.03621	AK1C4	AKR1C4
AKR1C4	10	69223185	rs4746822	T	C	0.0604	1.09e-11	0.008891	35362	0.27426	AK1C4	AKR1C4
AKR1C4	22	36121884	rs1476029	T	C	-0.0681	7.23e-10	0.011054	35372	0.14341	AK1C4	AKR1C4
AKR1C4	22	43928975	rs3747207	A	G	0.074	8.32e-16	0.009193	35372	0.22927	AK1C4	AKR1C4
AKR1C4	8	125495147	rs2954038	A	C	-0.0505	1.12e-09	0.00829	35367	0.31787	AK1C4	AKR1C4
AKR1C4	8	126802347	rs185367865	T	G	0.3066	1.67e-08	0.054335	35360	0.00534	AK1C4	AKR1C4
AKR1D1	7	138112731	rs1038626	T	A	0.0589	2.94e-08	0.010622	35377	0.17316	AK1D1	AKR1D1
AKR1D1	8	125495147	rs2954038	A	C	-0.0699	3.11e-16	0.008557	35367	0.31787	AK1D1	AKR1D1
AKT1	3	56815721	rs1354034	C	T	0.0609	3.5e-13	0.008373	35356	0.38119	PKB	AKT1
AKT1	9	4764332	rs77265585	C	G	0.0657	1.43e-08	0.011587	35374	0.14219	PKB	AKT1
AKT2	1	196692375	rs10922094	CATTA	GATTA	-0.048	6.29e-09	0.008263	35339	0.40155	PKB_beta	AKT2
AKT2	19	44913484	rs438811	T	C	-0.1198	3.2e-35	0.009674	35366	0.23201	PKB_beta	AKT2
AKT2	19	44927023	rs5112	G	C	0.0692	1.85e-17	0.008139	35367	0.48777	PKB_beta	AKT2
AKT2	3	165762312	rs6445035	A	G	0.1048	2.2e-24	0.010285	35339	0.1904	PKB_beta	AKT2
AKT2	6	23419725	rs142786778	A	G	0.2139	3.2e-15	0.027135	35361	0.02372	PKB_beta	AKT2
AKT2	6	24446431	rs113206176	C	G	0.9055	1.06e-73	0.049861	35380	0.00673	PKB_beta	AKT2
AKT2	6	24549312	rs2760180	A	C	0.8897	7.8e-233	0.027308	35378	0.02277	PKB_beta	AKT2
AKT2	6	24729695	rs4712844	C	G	0.0482	4.48e-09	0.008218	35379	0.45833	PKB_beta	AKT2
AKT2	6	25206387	rs11965121	ACGTGCACACACACACACA	GCGTGCACACACACACACA	-0.0854	4.11e-11	0.012939	35377	0.11236	PKB_beta	AKT2
AKT2	6	27010921	rs13215879	C	T	0.1062	9.48e-14	0.014259	35377	0.09006	PKB_beta	AKT2
AKT2	11	198986	rs4980320	C	T	0.0479	3.85e-09	0.008132	35352	0.46986	PKB_beta	AKT2
AKT2	20	38357231	rs11536949	T	G	0.1396	8.26e-26	0.01329	35375	0.1003	PKB_beta	AKT2
ALAD	21	29922164	rs149095400	A	C	0.1295	3.43e-08	0.023469	35372	0.03113	HEM2	ALAD
ALAD	9	112180182	rs185981526	T	C	-0.1874	3.72e-17	0.022253	35371	0.03504	HEM2	ALAD
ALAD	9	113132257	rs140106796	T	C	-0.2643	1.24e-12	0.037218	35371	0.01257	HEM2	ALAD
ALAD	9	113303333	rs7863910	G	C	-0.1645	1.42e-23	0.016438	35374	0.06771	HEM2	ALAD
ALAD	9	113340476	rs141972027	C	T	-0.1952	4.16e-10	0.031242	35374	0.01712	HEM2	ALAD
ALAD	9	113391611	rs1800435	G	C	-0.4172	1.12e-179	0.014596	35359	0.08677	HEM2	ALAD
ALAD	9	113571006	rs117621608	A	C	-0.1928	6.5e-12	0.028071	35367	0.02182	HEM2	ALAD
ALAD	9	113633946	rs11790374	C	T	0.1261	2.9e-11	0.018958	35365	0.04885	HEM2	ALAD
ALB	1	201980465	rs12026141	T	C	-0.0773	4.1e-19	0.008652	35357	0.31246	Albumin	ALB
ALB	2	203452830	rs7603427	T	C	-0.0807	1.2e-23	0.008051	35365	0.45017	Albumin	ALB
ALB	2	216622986	rs111696008	A	G	-0.345	9.65e-39	0.026501	35359	0.02443	Albumin	ALB
ALB	2	216625740	rs144202860	A	G	-0.3665	5.74e-25	0.035515	35359	0.01274	Albumin	ALB
ALB	2	233679202	rs75444879	A	G	0.055	8.26e-11	0.008467	35374	0.3372	Albumin	ALB
ALB	3	164220125	rs672213	C	T	0.0475	4.37e-09	0.008093	35342	0.46853	Albumin	ALB
ALB	3	165737778	rs7426770	AAA	CAA	0.2203	1.32e-42	0.016103	35339	0.0652	Albumin	ALB
ALB	3	165768357	rs11720167	G	T	0.3797	0	0.010081	35339	0.19032	Albumin	ALB
ALB	3	167239870	rs111266377	T	G	0.2355	9.25e-23	0.023982	35354	0.02883	Albumin	ALB
ALB	3	169679175	rs114595100	C	G	0.1344	2.23e-13	0.018325	35359	0.05205	Albumin	ALB
ALB	4	73239748	rs146639676	T	C	-0.3661	1.5e-11	0.054255	35355	0.00525	Albumin	ALB
ALB	6	89329951	rs10502	C	G	0.0552	5.82e-12	0.008019	35355	0.44975	Albumin	ALB
ALDH1A1	22	43928847	rs738409	G	C	0.0559	8.45e-09	0.009706	35363	0.22998	Retinal_dehydrogenase_1	ALDH1A1
ALDH1A1	6	135085039	rs1331309	TGTTTTGTTTTTG	TTTTTTGTTTTTG	-0.064	3.29e-12	0.009189	35359	0.26976	Retinal_dehydrogenase_1	ALDH1A1
ALDH1A1	9	72938469	rs348452	T	C	0.1035	1.37e-27	0.009509	35348	0.23989	Retinal_dehydrogenase_1	ALDH1A1
ALDH2	1	16174028	rs7519043	T	C	0.0572	3.31e-12	0.008214	35386	0.43222	ALDH_E2	ALDH2
ALDH2	12	108295526	rs116859940	A	G	-0.2259	8.62e-10	0.036833	35374	0.01164	ALDH_E2	ALDH2
ALDH2	12	109822046	rs58118359	A	G	-0.1571	5.33e-09	0.026917	35367	0.02298	ALDH_E2	ALDH2
ALDH2	12	111373800	rs10849939	A	G	-0.0913	1.77e-23	0.009144	35370	0.27096	ALDH_E2	ALDH2
ALDH2	18	58428146	rs4940691	G	T	-0.0533	4.96e-08	0.009775	35367	0.22	ALDH_E2	ALDH2
ALDH2	2	27780307	rs13030345	T	G	0.0654	6.45e-09	0.011267	35371	0.14944	ALDH_E2	ALDH2
ALDH2	4	145900258	rs4835265	A	C	0.0764	3.37e-12	0.010975	35360	0.16265	ALDH_E2	ALDH2
ALDH3A1	1	196692375	rs10922094	CATTA	GATTA	-0.0569	9.51e-13	0.007972	35330	0.40155	Aldehyde_dehydrogenase__class_3	ALDH3A1
ALDH3A1	17	19745936	rs4646787	G	A	0.1267	6.82e-53	0.008277	35353	0.33581	Aldehyde_dehydrogenase__class_3	ALDH3A1
ALDH3A1	6	32619236	rs557011	T	C	0.0487	9.2e-10	0.007954	35430	0.40141	Aldehyde_dehydrogenase__class_3	ALDH3A1
ALDH3B1	1	196695521	rs10922098	T	C	-0.085	7.6e-26	0.008086	35329	0.40011	AL3B1	ALDH3B1
ALDH3B1	11	68017592	rs475325	T	C	0.135	6.23e-47	0.009383	35354	0.23363	AL3B1	ALDH3B1
ALDH3B1	3	165787389	rs1355538	G	A	-0.0473	4.76e-09	0.008078	35329	0.39847	AL3B1	ALDH3B1
ALDH3B1	6	32008772	rs28573154	A	G	0.0608	3.75e-08	0.01105	35431	0.145	AL3B1	ALDH3B1
ALDOA	3	56815721	rs1354034	C	T	0.0526	2.93e-10	0.008346	35356	0.38119	aldolase_A	ALDOA
ALDOA	7	106676033	rs342200	A	G	-0.0467	1.15e-08	0.008183	35357	0.42559	aldolase_A	ALDOA
ALOX15B	17	8067983	rs9910732	A	G	-0.0741	7.85e-18	0.008614	35365	0.29487	LX15B	ALOX15B
ALPI	1	196695521	rs10922098	T	C	-0.0726	1.43e-18	0.008255	35338	0.40011	Alkaline_phosphatase__intestine	ALPI
ALPI	19	47819719	rs11878193	G	C	0.1224	1.81e-08	0.021744	35373	0.03506	Alkaline_phosphatase__intestine	ALPI
ALPI	19	48703417	rs601338	A	G	-0.2521	2.18e-205	0.008244	35377	0.39439	Alkaline_phosphatase__intestine	ALPI
ALPI	3	165718150	rs697356	C	G	0.0457	4.96e-08	0.008381	35338	0.36502	Alkaline_phosphatase__intestine	ALPI
ALPI	6	31976816	rs550671	T	C	0.0687	3.24e-09	0.011607	35440	0.14045	Alkaline_phosphatase__intestine	ALPI
ALPI	9	133268896	rs576123	T	C	0.2586	1.74e-173	0.00921	35371	0.26016	Alkaline_phosphatase__intestine	ALPI
ALPI	9	133287875	rs10901256	T	C	-0.0819	1e-19	0.009011	35370	0.28085	Alkaline_phosphatase__intestine	ALPI
ALPI	9	133734641	rs579232	G	T	0.0587	4.86e-12	0.008496	35368	0.35766	Alkaline_phosphatase__intestine	ALPI
ANGPTL4	19	8364439	rs116843064	A	G	-0.3196	6.62e-35	0.02593	35375	0.02426	ANGL4	ANGPTL4
ANGPTL4	19	10101623	rs539432790	G	C	0.2527	2.2e-19	0.028069	35369	0.02095	ANGL4	ANGPTL4
ANGPTL4	2	2671417	rs188023612	C	T	-0.229	3.95e-09	0.038903	35308	0.01131	ANGL4	ANGPTL4
ANGPTL4	2	2741021	rs17441745	T	C	-0.1842	1.82e-09	0.030631	35311	0.01733	ANGL4	ANGPTL4
ANGPTL4	2	3592552	rs6542680	T	C	-0.2836	6.67e-165	0.010363	35332	0.18362	ANGL4	ANGPTL4
ANGPTL4	2	3646069	rs80220851	T	A	0.1659	7.73e-10	0.026974	35336	0.02345	ANGL4	ANGPTL4
ANGPTL4	6	32655590	rs28374650	T	C	0.0526	2.02e-09	0.008772	35439	0.29732	ANGL4	ANGPTL4
ANKRD1	1	196695521	rs10922098	T	C	-0.0762	4.28e-21	0.008084	35338	0.40011	ANKR1	ANKRD1
ANKRD1	3	165787389	rs1355538	G	A	-0.0523	9.03e-11	0.008068	35338	0.39847	ANKR1	ANKRD1
ANKRD1	6	31910331	rs6457457	T	C	0.0905	1.58e-08	0.01601	35441	0.06527	ANKR1	ANKRD1
ANKRD1	6	31976816	rs550671	T	C	0.0743	6.39e-11	0.011371	35440	0.14045	ANKR1	ANKRD1
APEX1	2	31066723	rs13026530	A	G	0.0443	4.4e-08	0.008093	35365	0.45052	APEX1	APEX1
APEX1	3	56815721	rs1354034	C	T	0.0616	9.05e-14	0.008264	35356	0.38119	APEX1	APEX1
APOA1	11	110643373	rs117663766	C	G	-0.2519	1.03e-11	0.037033	35362	0.01272	Apo_A_I	APOA1
APOA1	11	112070140	rs146567403	T	C	-0.3075	9.95e-16	0.038306	35365	0.01182	Apo_A_I	APOA1
APOA1	11	112729137	rs117892857	T	C	-0.2854	6.63e-17	0.034165	35363	0.01458	Apo_A_I	APOA1
APOA1	11	115468553	rs61251053	A	G	-0.1964	5.76e-26	0.018637	35377	0.05135	Apo_A_I	APOA1
APOA1	11	116283303	rs117192879	T	C	-0.4263	8.46e-76	0.023138	35375	0.03114	Apo_A_I	APOA1
APOA1	11	116505867	rs77368797	T	G	-0.5909	5.2e-105	0.027152	35373	0.0231	Apo_A_I	APOA1
APOA1	11	117855388	rs74683816	A	G	-0.4048	1.16e-68	0.023116	35374	0.03162	Apo_A_I	APOA1
APOA1	11	117912877	rs77998935	A	G	-0.5512	2.73e-96	0.026472	35374	0.02293	Apo_A_I	APOA1
APOA1	11	118060585	rs77100939	A	G	-0.3585	2.74e-59	0.022078	35379	0.03468	Apo_A_I	APOA1
APOA1	11	118848623	rs112073991	G	A	-0.7539	3.53e-115	0.033049	35381	0.01547	Apo_A_I	APOA1
APOA1	11	119191961	rs79482409	C	T	-0.2621	3.74e-34	0.02151	35380	0.03615	Apo_A_I	APOA1
APOA1	16	70454709	rs17880103	T	C	0.2264	8.18e-09	0.039274	35376	0.01066	Apo_A_I	APOA1
APOA1	16	70964978	rs192200097	C	A	0.0885	3.82e-09	0.01502	35374	0.08093	Apo_A_I	APOA1
APOA1	16	72058491	rs3794693	G	C	-0.1953	7.25e-63	0.01167	35375	0.14914	Apo_A_I	APOA1
APOA1	16	72122767	rs35909200	G	T	0.2377	5.61e-113	0.010523	35375	0.17527	Apo_A_I	APOA1
APOA1	2	27375230	rs4665972	C	T	-0.0561	6.43e-11	0.008587	35374	0.33903	Apo_A_I	APOA1
APOA2	1	196846581	rs71631868	C	T	0.0968	1.81e-19	0.010726	35338	0.17772	Apo_A_II	APOA2
APOA2	11	17330136	rs757081	G	C	0.0513	2.38e-09	0.008593	35373	0.36999	Apo_A_II	APOA2
APOA2	11	61872907	rs174449	A	G	-0.0834	6.27e-23	0.008459	35367	0.39731	Apo_A_II	APOA2
APOA2	11	62046348	rs34967927	A	G	0.0917	5.7e-23	0.009292	35363	0.27733	Apo_A_II	APOA2
APOA2	11	62543437	rs2509961	C	T	-0.3447	0	0.006881	35362	0.36531	Apo_A_II	APOA2
APOA2	11	62696278	rs11231191	GTGTGTGTGTGTGTGTGTGTGTGTGTGTGTGTGTGT	TTGTGTGTGTGTGTGTGTGTGTGTGTGTGTGTGTGT	-0.373	6.21e-32	0.031715	35361	0.0174	Apo_A_II	APOA2
APOA2	11	63771922	rs523291	GAGGAGGAGGAGGAGGAGGT	AAGGAGGAGGAGGAGGAGGT	-0.0792	1.5e-19	0.008756	35357	0.48632	Apo_A_II	APOA2
APOA2	11	65896875	rs637571	C	T	-0.0515	6.74e-10	0.008344	35366	0.47479	Apo_A_II	APOA2
APOA2	19	54251270	rs12986064	C	T	-0.0531	4.38e-10	0.00851	35368	0.49197	Apo_A_II	APOA2
APOA2	2	70985275	rs61732279	C	T	-0.0733	3.99e-14	0.009694	35351	0.23427	Apo_A_II	APOA2
APOA5	1	62300929	rs74076477	A	G	-0.2053	3.38e-09	0.034727	35355	0.0135	Apo_A_V	APOA5
APOA5	1	62971753	rs140241177	A	G	-0.4052	7.09e-14	0.054126	35359	0.00535	Apo_A_V	APOA5
APOA5	11	115932820	rs17461214	T	C	0.2058	3.18e-11	0.031004	35375	0.01859	Apo_A_V	APOA5
APOA5	11	116631569	rs1145183	A	G	0.2846	6.9e-38	0.022118	35376	0.0357	Apo_A_V	APOA5
APOA5	11	116650788	rs61906076	G	C	0.6442	0	0.013304	35376	0.06341	Apo_A_V	APOA5
APOA5	11	116771333	rs111683933	C	T	0.2531	8.51e-19	0.028589	35377	0.02085	Apo_A_V	APOA5
APOA5	11	116796367	rs7123666	G	A	0.2692	2.66e-98	0.012793	35376	0.11577	Apo_A_V	APOA5
APOA5	11	117300697	rs78751065	T	C	0.3728	2.47e-32	0.03149	35377	0.0173	Apo_A_V	APOA5
APOA5	11	117668192	rs71480353	C	G	0.2599	9.82e-48	0.017906	35378	0.05701	Apo_A_V	APOA5
APOA5	11	117746769	rs118074955	G	C	0.2969	3.78e-08	0.053975	35376	0.00679	Apo_A_V	APOA5
APOA5	11	120585208	rs146589617	G	A	0.2573	5.73e-13	0.035703	35376	0.01298	Apo_A_V	APOA5
APOA5	16	56953853	rs56228609	T	C	0.1045	9.58e-34	0.008631	35369	0.31582	Apo_A_V	APOA5
APOA5	16	72122767	rs35909200	G	T	0.0736	2.09e-12	0.010472	35375	0.17527	Apo_A_V	APOA5
APOA5	18	49649891	rs6507939	C	A	0.0685	1.49e-10	0.010693	35365	0.16934	Apo_A_V	APOA5
APOA5	19	44844304	rs11668738	G	T	-0.0893	6.79e-14	0.01192	35367	0.13121	Apo_A_V	APOA5
APOA5	19	44908684	rs429358	C	T	-0.1064	3.4e-23	0.010726	35368	0.17407	Apo_A_V	APOA5
APOA5	2	27375230	rs4665972	C	T	-0.0762	3.7e-19	0.008518	35374	0.33903	Apo_A_V	APOA5
APOA5	2	216622986	rs111696008	A	G	-0.1596	2.42e-09	0.026747	35359	0.02443	Apo_A_V	APOA5
APOA5	3	165718150	rs697356	C	G	0.0518	5.52e-10	0.00835	35338	0.36502	Apo_A_V	APOA5
APOA5	9	104903458	rs2575876	A	G	-0.0703	6.62e-14	0.009379	35363	0.24159	Apo_A_V	APOA5
APOC3	1	62669456	rs912540	A	G	-0.0715	6.82e-12	0.01042	35358	0.19196	Apo_C_III	APOC3
APOC3	1	62971753	rs140241177	A	G	-0.516	5.14e-21	0.054857	35359	0.00535	Apo_C_III	APOC3
APOC3	1	63876625	rs148234366	A	G	-0.2413	2.05e-08	0.043031	35354	0.00895	Apo_C_III	APOC3
APOC3	11	48000226	rs34895872	G	A	0.0585	2.25e-10	0.009222	35369	0.26584	Apo_C_III	APOC3
APOC3	11	116200575	rs187679888	A	G	-0.3808	3.55e-17	0.045188	35373	0.00818	Apo_C_III	APOC3
APOC3	11	116778201	rs964184	C	G	-0.2105	2.68e-65	0.012335	35377	0.12321	Apo_C_III	APOC3
APOC3	11	116843577	rs141469619	G	A	0.2635	4.99e-13	0.036467	35377	0.01201	Apo_C_III	APOC3
APOC3	11	118950068	rs139076649	C	T	-0.1481	1.66e-09	0.024567	35378	0.02935	Apo_C_III	APOC3
APOC3	15	58435126	rs261332	G	A	-0.0651	6.5e-10	0.010538	35366	0.18171	Apo_C_III	APOC3
APOC3	16	56953853	rs56228609	T	C	0.0905	4.13e-25	0.008743	35369	0.31582	Apo_C_III	APOC3
APOC3	18	49655298	rs2156552	T	A	0.0709	4.83e-12	0.01026	35365	0.19573	Apo_C_III	APOC3
APOC3	19	19268740	rs58542926	TGGAGCTGTATTTGCCTTCCATGGTGCA	CGGAGCTGTATTTGCCTTCCATGGTGCA	-0.091	3.52e-09	0.01541	35353	0.07691	Apo_C_III	APOC3
APOC3	19	44927023	rs5112	G	C	0.0683	8.09e-17	0.008199	35367	0.48777	Apo_C_III	APOC3
APOC3	2	21002409	rs1042034	T	C	0.0683	1.75e-12	0.009683	35373	0.23471	Apo_C_III	APOC3
APOC3	2	27508073	rs1260326	C	T	-0.1208	2.06e-44	0.008641	35373	0.34132	Apo_C_III	APOC3
APOC3	2	203164425	rs62182214	TGTAACTGGGAT	TGTAATTGGGAT	-0.0503	7.43e-09	0.008701	35364	0.33469	Apo_C_III	APOC3
APOC3	2	216622986	rs111696008	A	G	-0.1639	1.58e-09	0.027154	35359	0.02443	Apo_C_III	APOC3
APOC3	20	40490022	rs6029143	T	C	-0.0845	3.3e-08	0.015295	35373	0.07715	Apo_C_III	APOC3
APOC3	3	165666699	rs3863090	T	G	0.0788	6.89e-10	0.012774	35338	0.11613	Apo_C_III	APOC3
APOC3	3	165762312	rs6445035	A	G	0.1916	1.48e-76	0.010347	35339	0.1904	Apo_C_III	APOC3
APOC3	3	165952844	rs148077724	G	A	0.1588	3.97e-10	0.025387	35340	0.02611	Apo_C_III	APOC3
APOC3	3	167190675	rs73169103	T	C	0.1486	1.53e-11	0.022031	35354	0.03563	Apo_C_III	APOC3
APOC3	5	156965071	rs4704826	A	C	0.0759	3.76e-19	0.008486	35351	0.35793	Apo_C_III	APOC3
APOC3	6	32501612	rs75140942	A	G	0.0572	1.01e-09	0.009366	35439	0.2393	Apo_C_III	APOC3
APOC3	6	32625900	rs116189786	G	A	0.1373	1.9e-20	0.014815	35439	0.08036	Apo_C_III	APOC3
APOC3	7	73605645	rs61010704	G	A	-0.076	8.69e-18	0.008847	35354	0.30256	Apo_C_III	APOC3
APOC3	8	18414956	rs4921915	A	G	-0.0623	3.4e-09	0.01054	35377	0.18763	Apo_C_III	APOC3
APOC3	8	125469835	rs2954021	G	A	-0.0521	2.22e-10	0.008211	35368	0.45781	Apo_C_III	APOC3
APOC3	9	104899461	rs2740488	C	A	-0.0539	6.41e-09	0.009284	35363	0.25976	Apo_C_III	APOC3
APOD	1	196695521	rs10922098	T	C	-0.2212	1.21e-160	0.00819	35338	0.40011	Apo_D	APOD
APOD	1	197819432	rs12125942	G	T	0.0578	1.12e-09	0.009489	35337	0.23763	Apo_D	APOD
APOD	1	197992799	rs35351085	T	C	0.1157	5.47e-10	0.018646	35343	0.04877	Apo_D	APOD
APOD	3	165761011	rs1707652	T	C	0.1045	2.45e-33	0.008686	35339	0.3102	Apo_D	APOD
APOD	3	166025290	rs9683167	G	C	0.1425	2.85e-10	0.022595	35340	0.03454	Apo_D	APOD
APOD	6	31910331	rs6457457	T	C	0.1764	2.89e-27	0.016309	35441	0.06527	Apo_D	APOD
APOD	6	31964400	rs444921	T	C	0.1624	1.67e-44	0.011604	35441	0.13897	Apo_D	APOD
APOD	6	32487054	rs538958533	A	T	0.0918	3.05e-12	0.013161	35439	0.09889	Apo_D	APOD
APOD	6	32630723	rs116334170	C	G	0.0477	6.46e-09	0.008218	35438	0.39997	Apo_D	APOD
ARF1	11	198986	rs4980320	C	T	0.0449	1.55e-08	0.007939	35352	0.46986	ARF1	ARF1
ARF1	11	6441858	rs2035675	G	A	-0.0543	1.38e-09	0.008964	35375	0.26609	ARF1	ARF1
ARF1	3	56815721	rs1354034	C	T	0.058	1.12e-12	0.008152	35356	0.38119	ARF1	ARF1
ARF1	3	165762312	rs6445035	A	G	0.102	3.46e-24	0.010054	35339	0.1904	ARF1	ARF1
ARF3	3	56815721	rs1354034	C	T	0.046	1.48e-08	0.008121	35347	0.38119	ARF3	ARF3
ARSA	12	101693236	rs2695294	A	G	0.0591	1.01e-13	0.007943	35364	0.41055	Arylsulfatase_A	ARSA
ARSA	22	50626486	rs6151419	GA	GG	-0.105	2.2e-20	0.011349	35343	0.13719	Arylsulfatase_A	ARSA
ARSB	1	196677046	rs1329424	G	T	-0.1201	3.32e-51	0.007979	35338	0.39735	ARSB	ARSB
ARSB	22	17188416	rs2231495	C	T	0.1079	6.7e-42	0.007956	35335	0.38901	ARSB	ARSB
ARSB	5	78880898	rs11743362	A	G	-0.1293	5.37e-62	0.007782	35357	0.49507	ARSB	ARSB
ARSB	5	79028252	rs933684	C	A	0.0583	3.32e-11	0.008791	35351	0.26449	ARSB	ARSB
ARSB	6	31910331	rs6457457	T	C	0.0993	3.5e-10	0.015825	35441	0.06527	ARSB	ARSB
ARSB	6	31979817	rs389512	C	G	0.0926	1.36e-16	0.011199	35440	0.14145	ARSB	ARSB
ARSK	1	196695521	rs10922098	T	C	-0.0728	1.54e-18	0.008285	35338	0.40011	ARSK	ARSK
ARSK	10	63311455	rs10822155	A	C	0.0558	8.78e-12	0.008175	35351	0.43479	ARSK	ARSK
ARSK	12	101107712	rs118033368	A	G	0.6346	2.19e-09	0.106064	35363	0.00132	ARSK	ARSK
ARSK	12	101827005	rs7964859	G	C	-0.1342	4.87e-49	0.009117	35364	0.27831	ARSK	ARSK
ARSK	12	101963654	rs140624338	C	T	0.2451	8.57e-10	0.039958	35362	0.01047	ARSK	ARSK
ARSK	3	49651777	rs34762726	A	G	-0.052	3.16e-09	0.008779	35343	0.30713	ARSK	ARSK
ARSK	3	56815721	rs1354034	C	T	-0.0626	6.37e-14	0.008346	35356	0.38119	ARSK	ARSK
ARSK	3	165787389	rs1355538	G	A	-0.051	7.25e-10	0.008278	35338	0.39847	ARSK	ARSK
ARSK	5	90207067	rs140357021	T	C	-0.2889	1.01e-11	0.042456	35345	0.00883	ARSK	ARSK
ARSK	5	95610286	rs62365862	C	G	-0.1951	4.49e-21	0.02071	35343	0.03964	ARSK	ARSK
ARSK	5	96915557	rs2548519	C	T	-0.4183	2.45e-14	0.054862	35348	0.0055	ARSK	ARSK
ARSK	6	32833094	rs13208583	T	C	0.074	2.66e-08	0.013303	35435	0.10406	ARSK	ARSK
ASAH1	1	11983660	rs3766744	A	G	-0.0852	4.93e-26	0.008074	35387	0.45442	Acid_ceramidase	ASAH1
ASAH1	1	117623351	rs1627787	T	C	0.0633	2.35e-09	0.010601	35364	0.1755	Acid_ceramidase	ASAH1
ASAH1	1	149931230	rs72692819	C	G	-0.136	1.31e-20	0.014612	35358	0.08657	Acid_ceramidase	ASAH1
ASAH1	15	68292218	rs6494730	T	G	0.0527	7.42e-10	0.008559	35374	0.32932	Acid_ceramidase	ASAH1
ASAH1	18	23141009	rs11082304	T	G	-0.0444	4.46e-08	0.008115	35351	0.48036	Acid_ceramidase	ASAH1
ASAH1	9	96430636	rs10820606	AC	AA	0.0668	1.02e-12	0.009371	35344	0.24575	Acid_ceramidase	ASAH1
ASAH2	1	25681074	rs12032634	ATCA	ATCT	-0.0612	5.4e-14	0.008136	35368	0.45443	ASAH2	ASAH2
ASAH2	1	196703255	rs203688	A	G	-0.0587	1.05e-12	0.00824	35339	0.39961	ASAH2	ASAH2
ASAH2	10	36287870	rs144535163	G	A	-0.322	2.07e-11	0.048052	35338	0.00805	ASAH2	ASAH2
ASAH2	10	36387393	rs1628107	A	C	0.0531	5.22e-10	0.008547	35338	0.40684	ASAH2	ASAH2
ASAH2	10	36961680	rs117094305	A	C	-0.8253	2.27e-10	0.13013	35338	0.00108	ASAH2	ASAH2
ASAH2	10	44558257	rs117675639	T	C	-0.1777	3.63e-11	0.026848	35322	0.02465	ASAH2	ASAH2
ASAH2	10	49654151	rs149174460	G	A	0.3373	3.86e-20	0.036695	35352	0.01333	ASAH2	ASAH2
ASAH2	10	50039928	rs114001906	C	T	-0.8094	0	0.016279	35353	0.03841	ASAH2	ASAH2
ASAH2	10	50124926	rs200859624	T	C	0.2486	1.25e-182	0.008626	35353	0.40846	ASAH2	ASAH2
ASAH2	10	50174686	rs571429629	T	A	0.4932	5.91e-285	0.013672	35353	0.10242	ASAH2	ASAH2
ASAH2	10	50176410	rs2813198	C	T	0.4915	2.06e-286	0.01359	35353	0.10316	ASAH2	ASAH2
ASAH2	10	50245511	rs7067773	G	T	-0.7061	0	0.013758	35353	0.0541	ASAH2	ASAH2
ASAH2	10	50680110	rs3011746	G	A	-0.0632	1.82e-13	0.008585	35352	0.39866	ASAH2	ASAH2
ASAH2	10	51129691	rs147753244	G	C	-0.4003	2.62e-21	0.042239	35352	0.0099	ASAH2	ASAH2
ASAH2	10	51363818	rs17600560	A	G	0.1737	1.63e-13	0.02355	35353	0.03355	ASAH2	ASAH2
ASAH2	12	11638694	rs35764600	C	G	-0.0891	1.07e-27	0.008169	35377	0.43855	ASAH2	ASAH2
ASAH2	12	21197755	rs11045856	G	T	0.0853	9.66e-19	0.00965	35423	0.22646	ASAH2	ASAH2
ASAH2	12	24080634	rs12319043	G	A	0.1035	4.92e-10	0.016635	35360	0.06384	ASAH2	ASAH2
ASAH2	17	47658340	rs8078686	CGACAAGAAA	TGACAAGAAA	-0.0707	5.53e-18	0.008181	35364	0.41408	ASAH2	ASAH2
ASAH2	17	69280242	rs573431210	G	T	0.2035	2.58e-14	0.026714	35371	0.02269	ASAH2	ASAH2
ASAH2	5	154202894	rs34164492	A	G	-0.0629	3.61e-14	0.008304	35355	0.3825	ASAH2	ASAH2
ASAH2	7	73623626	rs34060476	G	A	0.0703	7.55e-09	0.012166	35354	0.12491	ASAH2	ASAH2
ASAH2	8	115948504	rs7828742	G	A	0.0694	7.47e-17	0.008322	35349	0.37876	ASAH2	ASAH2
B3GALT1	1	196677046	rs1329424	G	T	-0.0611	5.14e-14	0.008116	35338	0.39735	B3GT1	B3GALT1
B3GALT1	2	3592552	rs6542680	T	C	-0.0709	5.02e-12	0.010268	35332	0.18362	B3GT1	B3GALT1
B3GALT1	22	16423331	rs2379887	G	A	0.0738	3.78e-08	0.013416	35332	0.10428	B3GT1	B3GALT1
B3GALT2	1	196695521	rs10922098	T	C	-0.0774	4.6e-21	0.008218	35329	0.40011	B3GT2	B3GALT2
B3GALT2	11	1760578	rs72850959	C	T	-0.1671	4.71e-35	0.013527	35350	0.09785	B3GT2	B3GALT2
B3GALT2	14	65331066	rs9635249	G	A	0.0723	1.19e-11	0.010661	35350	0.1706	B3GT2	B3GALT2
B3GALT2	17	65985133	rs148840367	A	G	0.2034	7.26e-10	0.033018	35361	0.01586	B3GT2	B3GALT2
B3GALT2	17	66228657	rs8178824	T	C	0.4364	3.08e-29	0.038879	35360	0.01066	B3GT2	B3GALT2
B3GALT2	17	66244612	rs182233516	T	C	0.1926	4.46e-09	0.032832	35360	0.01573	B3GT2	B3GALT2
B3GALT2	5	122811283	rs10071135	G	C	0.0567	2.44e-12	0.008092	35346	0.47849	B3GT2	B3GALT2
B3GALT2	6	32638924	rs28636516	G	A	0.057	1.3e-08	0.010024	35430	0.20034	B3GT2	B3GALT2
B3GALT2	6	33579060	rs210142	C	T	0.0502	1.88e-08	0.008929	35358	0.28614	B3GT2	B3GALT2
B3GALT2	8	105569300	rs6993770	T	A	-0.0618	1.7e-10	0.009677	35356	0.22448	B3GT2	B3GALT2
B3GNT2	1	161653235	rs61804164	C	G	0.0766	9.91e-14	0.010293	35351	0.18137	B3GN2	B3GNT2
B3GNT2	10	17791194	rs2461155	C	T	0.0688	5.6e-12	0.009986	35353	0.20777	B3GN2	B3GNT2
B3GNT2	10	17806399	rs565840574	G	A	0.1007	8.32e-33	0.008441	35353	0.35872	B3GN2	B3GNT2
B3GNT2	10	17849736	rs71497225	C	G	-0.0843	6.34e-17	0.010085	35352	0.20118	B3GN2	B3GNT2
B3GNT2	11	47370397	rs10437655	A	G	-0.0524	3.03e-10	0.008321	35377	0.37172	B3GN2	B3GNT2
B3GNT2	19	39632719	rs11666997	T	A	-0.1538	1.7e-08	0.027268	35375	0.02363	B3GN2	B3GNT2
B3GNT2	19	40941522	rs12986210	G	A	-0.0906	3.75e-23	0.009142	35373	0.269	B3GN2	B3GNT2
B3GNT2	19	41166490	rs142439534	T	C	0.1223	1.96e-08	0.021779	35366	0.03674	B3GN2	B3GNT2
B3GNT2	19	41379246	rs2317131	T	C	-0.3517	0	0.006616	35372	0.43936	B3GN2	B3GNT2
B3GNT2	19	41703897	rs12971712	T	C	0.0847	3.21e-21	0.008957	35375	0.28413	B3GN2	B3GNT2
B3GNT2	19	43354165	rs4803613	A	G	0.0501	1.96e-08	0.008921	35358	0.30546	B3GN2	B3GNT2
B3GNT2	19	48703160	rs492602	G	A	-0.1429	1.33e-65	0.008354	35377	0.39439	B3GN2	B3GNT2
B3GNT2	2	62103461	rs34012279	T	G	-0.1149	1.61e-34	0.009377	35353	0.24621	B3GN2	B3GNT2
B3GNT2	2	62336639	rs4073090	G	A	0.1595	1.85e-86	0.008093	35352	0.44746	B3GN2	B3GNT2
B3GNT2	2	62871484	rs17027446	A	G	0.0824	2.42e-10	0.013013	35349	0.10967	B3GN2	B3GNT2
B3GNT2	3	58338667	rs9862378	T	G	-0.0465	9.1e-09	0.008092	35357	0.49422	B3GN2	B3GNT2
B3GNT2	6	10526140	rs605783	A	T	-0.0493	8.98e-10	0.008047	35370	0.49757	B3GN2	B3GNT2
B3GNT2	9	133279427	rs635634	C	T	-0.2534	7.84e-100	0.011948	35371	0.12995	B3GN2	B3GNT2
B3GNT2	9	133324112	rs11244083	A	G	0.0694	1.16e-13	0.009352	35371	0.24597	B3GN2	B3GNT2
B3GNT4	1	196695521	rs10922098	T	C	-0.1433	1.56e-72	0.007956	35338	0.40011	B3GN4	B3GNT4
B3GNT4	17	28367840	rs704	A	G	0.0515	4.65e-11	0.007825	35360	0.49189	B3GN4	B3GNT4
B3GNT4	19	6713251	rs1047286	A	G	-0.06	4.96e-11	0.009129	35372	0.24066	B3GN4	B3GNT4
B3GNT4	3	165743688	rs1706435	G	A	0.0591	2.65e-13	0.008083	35339	0.36981	B3GN4	B3GNT4
B3GNT4	6	31383898	rs9266766	C	G	0.0667	2.81e-08	0.012012	35440	0.11905	B3GN4	B3GNT4
B3GNT4	6	31910331	rs6457457	T	C	0.1156	2.5e-13	0.015794	35441	0.06527	B3GN4	B3GNT4
B3GNT4	6	32008772	rs28573154	A	G	0.1023	4.96e-21	0.010871	35440	0.145	B3GN4	B3GNT4
B4GALNT1	1	196692375	rs10922094	CATTA	GATTA	-0.066	1.37e-16	0.007983	35339	0.40155	B4GN1	B4GALNT1
B4GALNT1	6	32008772	rs28573154	A	G	0.0634	6.27e-09	0.010913	35440	0.145	B4GN1	B4GALNT1
B4GALT1	1	179557079	rs61747728	T	C	0.1863	2.22e-20	0.020138	35349	0.04262	B4GT1	B4GALT1
B4GALT1	16	20381010	rs77924615	A	G	-0.0614	3.18e-09	0.010368	35346	0.19701	B4GT1	B4GALT1
B4GALT1	19	51740356	rs12972279	T	C	0.0635	5.56e-11	0.009687	35371	0.23839	B4GT1	B4GALT1
B4GALT1	19	51792687	rs2191225	G	A	-0.0583	2.85e-08	0.010504	35375	0.18701	B4GT1	B4GALT1
B4GALT1	19	51811402	rs28873836	C	G	-0.2228	1.41e-132	0.009093	35375	0.27564	B4GT1	B4GALT1
B4GALT1	19	51936045	rs4801902	T	C	0.1397	3.29e-17	0.01656	35375	0.0647	B4GT1	B4GALT1
B4GALT1	19	52236798	rs77042931	A	T	0.152	4.68e-08	0.027822	35375	0.022	B4GT1	B4GALT1
B4GALT1	6	32521545	rs116719962	C	T	-0.0563	7.23e-12	0.008215	35427	0.36903	B4GT1	B4GALT1
B4GALT1	6	32530849	rs148451580	A	G	0.0468	8.22e-09	0.008119	35430	0.45855	B4GT1	B4GALT1
B4GALT1	7	151718147	rs73158188	T	C	0.0548	2.69e-09	0.009211	35363	0.26819	B4GT1	B4GALT1
B4GALT1	9	31237940	rs141103254	G	A	0.281	2.86e-11	0.042233	35349	0.00931	B4GT1	B4GALT1
B4GALT1	9	32876585	rs17223551	G	A	0.1086	2.05e-08	0.019367	35339	0.04633	B4GT1	B4GALT1
B4GALT1	9	33113324	rs7019909	T	C	0.2948	5.43e-99	0.01396	35340	0.09232	B4GT1	B4GALT1
B4GALT1	9	33661761	rs150548975	T	C	-0.1636	2.74e-08	0.02944	35340	0.01939	B4GT1	B4GALT1
B4GALT1	9	75529877	rs151075095	C	T	-0.4873	9.21e-10	0.079591	35345	0.00272	B4GT1	B4GALT1
B4GALT1	9	133279427	rs635634	C	T	-0.1467	2.78e-33	0.012204	35362	0.12995	B4GT1	B4GALT1
B4GALT2	1	43467362	rs148707035	G	A	-0.1674	1.59e-09	0.027738	35366	0.02267	B4GT2	B4GALT2
B4GALT2	1	43979995	rs3762423	C	T	-0.5491	1.74e-127	0.022861	35363	0.03043	B4GT2	B4GALT2
B4GALT2	1	45309493	rs115268037	C	T	-0.1998	1.04e-14	0.025833	35362	0.0245	B4GT2	B4GALT2
B4GALT2	1	109928142	rs333947	A	G	-0.0675	3.59e-09	0.011437	35349	0.14937	B4GT2	B4GALT2
B4GALT2	10	17806399	rs565840574	G	A	0.0833	6.87e-23	0.008457	35353	0.35872	B4GT2	B4GALT2
B4GALT2	10	17849736	rs71497225	C	G	-0.0706	2.66e-12	0.010094	35352	0.20118	B4GT2	B4GALT2
B4GALT2	11	60173126	rs7232	A	T	0.0595	4.07e-13	0.008203	35376	0.40653	B4GT2	B4GALT2
B4GALT2	18	46713776	rs34163180	G	C	0.06	9.91e-14	0.008062	35369	0.48611	B4GT2	B4GALT2
B4GALT2	19	51811402	rs28873836	C	G	-0.1159	5.29e-38	0.008993	35384	0.27564	B4GT2	B4GALT2
B4GALT2	9	33142414	rs2770808	A	G	-0.0497	6.99e-10	0.00806	35349	0.4718	B4GT2	B4GALT2
B4GALT2	9	133268896	rs576123	T	C	-0.101	6.83e-28	0.009226	35371	0.26016	B4GT2	B4GALT2
B4GALT3	1	196695521	rs10922098	T	C	-0.103	5.32e-37	0.008105	35338	0.40011	B4GT3	B4GALT3
B4GALT3	2	3592552	rs6542680	T	C	-0.0718	2.93e-12	0.010285	35332	0.18362	B4GT3	B4GALT3
B4GALT3	6	31910331	rs6457457	T	C	0.1084	1.59e-11	0.016084	35441	0.06527	B4GT3	B4GALT3
B4GALT3	6	32006196	rs3891366	A	G	0.0687	1.35e-10	0.010698	35440	0.15319	B4GT3	B4GALT3
B4GALT6	10	17806399	rs565840574	G	A	0.0493	5.11e-09	0.008437	35341	0.35872	B4GT6	B4GALT6
B4GALT6	12	111280204	rs140118846	A	G	-0.1357	2.59e-09	0.022785	35358	0.0313	B4GT6	B4GALT6
B4GALT6	18	28043235	rs143698793	A	G	-0.1776	4.27e-17	0.02113	35360	0.03988	B4GT6	B4GALT6
B4GALT6	18	29253662	rs17712029	C	T	-0.1683	3.48e-13	0.023136	35337	0.03447	B4GT6	B4GALT6
B4GALT6	18	29953540	rs57224554	T	C	-0.3357	3.21e-24	0.033064	35336	0.01611	B4GT6	B4GALT6
B4GALT6	18	30679945	rs55654868	C	T	-0.0702	1.19e-16	0.008474	35334	0.42232	B4GT6	B4GALT6
B4GALT6	18	31556721	rs59477943	G	A	-0.9248	0	0.017513	35337	0.03496	B4GT6	B4GALT6
B4GALT6	18	31885600	rs144333451	G	T	0.5846	2.47e-72	0.032501	35339	0.01679	B4GT6	B4GALT6
B4GALT6	18	32487701	rs17744336	TGTACAGGAT	TGTACATGAT	0.2583	7.43e-38	0.020083	35335	0.04576	B4GT6	B4GALT6
B4GALT6	18	32606167	rs2421524	T	C	1.4475	8.98e-134	0.058808	35335	0.00511	B4GT6	B4GALT6
B4GALT6	18	32776994	rs148311848	G	A	-0.1773	1.06e-11	0.026081	35328	0.02508	B4GT6	B4GALT6
B4GALT6	18	35336585	rs145766357	GTATAAATTC	ATATAAATTC	-0.1324	3.67e-08	0.024046	35323	0.03141	B4GT6	B4GALT6
B4GALT6	18	44999000	rs117474269	A	G	0.1515	3.41e-10	0.024128	35334	0.03106	B4GT6	B4GALT6
B4GALT6	18	51781495	rs9962047	ATGTGTGTGTATATATATATATATATGTGTGTGTGTGTGTGTGTGTGTGTGTATATATATATAC	ATGTGTGTATATATATATATATATATGTGTGTGTGTGTGTGTGTGTGTGTGTATATATATATAC	2.2274	5.41e-10	0.358869	35331	0.00015	B4GT6	B4GALT6
B4GALT6	19	56977055	rs8102873	T	C	-0.0473	8.74e-09	0.008221	35160	0.40098	B4GT6	B4GALT6
B4GALT6	2	27508073	rs1260326	C	T	0.048	1.86e-08	0.008534	35361	0.34132	B4GT6	B4GALT6
B4GALT6	3	12344838	rs4684847	T	C	0.0828	3.64e-11	0.012511	35356	0.11896	B4GT6	B4GALT6
B4GALT6	7	127375029	rs62621812	A	G	0.1436	1.53e-08	0.025381	35344	0.02528	B4GT6	B4GALT6
B4GALT6	8	125488935	rs2980858	C	T	0.0571	3.14e-11	0.0086	35356	0.31966	B4GT6	B4GALT6
BCHE	1	201984883	rs12059695	C	A	0.0962	3.5e-31	0.008283	35357	0.36087	Pseudocholinesterase	BCHE
BCHE	10	63564237	rs4746203	T	G	0.0521	9.4e-11	0.008045	35351	0.42157	Pseudocholinesterase	BCHE
BCHE	11	61820833	rs174564	G	A	0.0489	1.38e-09	0.008072	35367	0.39357	Pseudocholinesterase	BCHE
BCHE	2	27519736	rs780093	C	T	-0.0517	8.62e-10	0.00843	35373	0.34157	Pseudocholinesterase	BCHE
BCHE	2	203440370	rs3814365	C	T	0.1234	6.88e-53	0.008062	35365	0.42924	Pseudocholinesterase	BCHE
BCHE	2	216332922	rs56053330	A	G	0.4402	3.67e-10	0.070235	35367	0.00325	Pseudocholinesterase	BCHE
BCHE	2	216464431	rs150984009	C	T	0.3394	5.82e-14	0.04518	35369	0.00724	Pseudocholinesterase	BCHE
BCHE	2	216622986	rs111696008	A	G	0.518	9.04e-86	0.026392	35359	0.02443	Pseudocholinesterase	BCHE
BCHE	2	216625740	rs144202860	A	G	0.5204	6.93e-49	0.035413	35359	0.01274	Pseudocholinesterase	BCHE
BCHE	2	233759924	rs887829	T	C	-0.0722	3.55e-17	0.008568	35372	0.31955	Pseudocholinesterase	BCHE
BCHE	3	136213517	rs687339	T	C	-0.0611	3.6e-10	0.009744	35361	0.22733	Pseudocholinesterase	BCHE
BCHE	3	162925139	rs73021373	CAAAAAAAAAAAAAAAAAGA	CAAAAAAAAAAAAGAAAAGA	-0.1425	2.46e-12	0.020341	35339	0.041	Pseudocholinesterase	BCHE
BCHE	3	165566159	rs76761332	CC	TC	-0.2756	1.86e-31	0.02362	35343	0.03134	Pseudocholinesterase	BCHE
BCHE	3	165718150	rs697356	C	G	-0.3606	0	0.006236	35338	0.36502	Pseudocholinesterase	BCHE
BCHE	3	166186032	rs183246280	A	G	-0.5171	3.65e-29	0.046129	35340	0.00831	Pseudocholinesterase	BCHE
BCHE	3	166945179	rs142990723	G	A	-0.2051	4.22e-14	0.027151	35354	0.02161	Pseudocholinesterase	BCHE
BCHE	3	167457251	rs73173009	C	G	-0.2142	1.26e-20	0.023003	35354	0.0327	Pseudocholinesterase	BCHE
BCHE	3	167670407	rs114486945	T	C	-0.2732	2.64e-28	0.024761	35354	0.02806	Pseudocholinesterase	BCHE
BCHE	3	168506251	rs147033786	C	A	-0.338	1.25e-17	0.039539	35354	0.01101	Pseudocholinesterase	BCHE
BCHE	3	168701594	rs114760389	G	T	-0.1827	6.19e-09	0.031437	35355	0.01665	Pseudocholinesterase	BCHE
BCHE	3	169673288	rs114893996	C	T	-0.1557	3.72e-08	0.02829	35359	0.021	Pseudocholinesterase	BCHE
BCHE	5	141310078	rs141979859	A	C	0.3839	1.6e-11	0.056969	35365	0.00522	Pseudocholinesterase	BCHE
BCHE	6	31281796	rs28732107	ACTA	ACTG	0.0617	5.37e-09	0.010574	35439	0.17311	Pseudocholinesterase	BCHE
BCHE	6	89329951	rs10502	C	G	-0.0451	1.36e-08	0.007942	35355	0.44975	Pseudocholinesterase	BCHE
BCHE	6	105402761	rs11968875	T	C	0.1445	1.34e-14	0.018762	35353	0.04765	Pseudocholinesterase	BCHE
BCHE	7	73559524	rs13244614	A	C	-0.0617	5.59e-13	0.008557	35354	0.30553	Pseudocholinesterase	BCHE
BCHE	8	9326721	rs4240624	A	G	0.111	1.45e-13	0.015017	35385	0.07464	Pseudocholinesterase	BCHE
BCHE	8	143287653	rs59844459	G	T	0.0546	5.99e-10	0.00882	35252	0.40818	Pseudocholinesterase	BCHE
BDH2	4	102839093	rs28444377	C	A	0.0855	3.42e-20	0.009289	35346	0.23325	BDH2	BDH2
BDH2	4	103102410	rs2711897	T	C	0.201	5.19e-138	0.008038	35345	0.387	BDH2	BDH2
BDH2	4	103464338	rs17033669	T	G	0.0718	1.51e-12	0.010151	35343	0.1901	BDH2	BDH2
BLVRA	11	88282549	rs56375235	C	T	-0.082	3.24e-08	0.014833	35341	0.08022	BIEA	BLVRA
BMPR1B	1	196695521	rs10922098	T	C	-0.1715	1.26e-97	0.008179	35326	0.40011	BMP_RIB	BMPR1B
BMPR1B	3	165761011	rs1707652	T	C	0.085	1.08e-22	0.00867	35327	0.3102	BMP_RIB	BMPR1B
BMPR1B	6	31910331	rs6457457	T	C	0.1326	3.54e-16	0.016263	35429	0.06527	BMP_RIB	BMPR1B
BMPR1B	6	31976816	rs550671	T	C	0.1333	7.13e-31	0.011538	35428	0.14045	BMP_RIB	BMPR1B
BMPR1B	6	32487054	rs538958533	A	T	0.0724	3.35e-08	0.013111	35427	0.09889	BMP_RIB	BMPR1B
BMX	1	196695521	rs10922098	T	C	-0.0529	6.18e-11	0.00809	35338	0.40011	BMX	BMX
BPHL	1	196692375	rs10922094	CATTA	GATTA	-0.1061	1.43e-39	0.00806	35339	0.40155	BPHL	BPHL
BPHL	3	165743688	rs1706435	G	A	0.0707	5.32e-18	0.008177	35339	0.36981	BPHL	BPHL
BPHL	6	3143886	rs9503407	C	T	0.2067	4.93e-42	0.015216	35376	0.07547	BPHL	BPHL
BPHL	6	3179856	rs200978408	T	C	0.1921	7.6e-37	0.015149	35376	0.07777	BPHL	BPHL
BPHL	6	31910331	rs6457457	T	C	0.1006	3.25e-10	0.016003	35441	0.06527	BPHL	BPHL
BPHL	6	32006196	rs3891366	A	G	0.0767	5.54e-13	0.010636	35440	0.15319	BPHL	BPHL
CA2	6	32371209	rs2073044	T	C	0.0499	2.05e-08	0.008898	35438	0.26489	carbonic_anhydrase_II	CA2
CA4	1	196695521	rs10922098	T	C	-0.0667	2.05e-16	0.008115	35338	0.40011	Carbonic_Anhydrase_IV	CA4
CA4	10	7499006	rs113120025	T	C	-0.2209	3.07e-14	0.029084	35355	0.02041	Carbonic_Anhydrase_IV	CA4
CA4	10	7617667	rs75357403	C	T	0.1313	5.77e-09	0.022548	35355	0.03161	Carbonic_Anhydrase_IV	CA4
CA4	10	7730072	rs35524242	G	A	-0.4854	1.55e-108	0.021932	35361	0.03467	Carbonic_Anhydrase_IV	CA4
CA4	10	7784969	rs79254675	A	G	-0.203	9.73e-12	0.029807	35364	0.0176	Carbonic_Anhydrase_IV	CA4
CA4	10	8119122	rs113973001	C	T	-0.407	1.17e-21	0.042571	35347	0.0094	Carbonic_Anhydrase_IV	CA4
CA4	3	52788840	rs2284350	C	T	-0.0621	2.21e-14	0.008131	35354	0.39076	Carbonic_Anhydrase_IV	CA4
CA6	1	7701590	rs57092855	AAAAAAAAAT	TAAAAAAAAT	0.1827	1.06e-21	0.01909	35385	0.05827	Carbonic_anhydrase_6	CA6
CA6	1	7849677	rs2890565	T	C	0.2647	2.28e-26	0.024913	35387	0.03388	Carbonic_anhydrase_6	CA6
CA6	1	8335614	rs61747125	T	C	0.4548	3.66e-32	0.038524	35388	0.01354	Carbonic_anhydrase_6	CA6
CA6	1	8938554	rs2781086	A	C	0.3567	3.21e-82	0.018571	35389	0.06174	Carbonic_anhydrase_6	CA6
CA6	1	8949385	rs2274328	C	A	-0.4124	0	0.005843	35389	0.47526	Carbonic_anhydrase_6	CA6
CA6	1	8955890	rs12059715	GAAAAC	GAAAAT	0.5697	5.72e-116	0.024888	35389	0.0335	Carbonic_anhydrase_6	CA6
CA6	1	8978433	rs145424936	CAAGACCATCCTGGCCAACACA	CAAGACCATCCTGGCTAACACA	-0.3196	3e-25	0.030785	35386	0.02213	Carbonic_anhydrase_6	CA6
CA6	1	9077478	rs61502331	T	C	-0.301	6.09e-28	0.027469	35385	0.02707	Carbonic_anhydrase_6	CA6
CA6	1	9724365	rs11121484	T	C	0.1275	1.43e-13	0.017244	35391	0.07361	Carbonic_anhydrase_6	CA6
CA6	1	13629818	rs10927913	T	C	0.1465	1.38e-08	0.025813	35389	0.0299	Carbonic_anhydrase_6	CA6
CA6	11	34513110	rs836144	C	G	-0.068	7.36e-15	0.008742	35377	0.32966	Carbonic_anhydrase_6	CA6
CA6	11	94587013	rs16920648	G	T	-0.1533	2.96e-25	0.014764	35360	0.08473	Carbonic_anhydrase_6	CA6
CA6	15	49915400	rs28376342	G	A	-0.0533	3.1e-08	0.009628	35355	0.23701	Carbonic_anhydrase_6	CA6
CA6	15	95206142	rs290363	T	C	-0.0728	6.01e-17	0.008703	35360	0.33117	Carbonic_anhydrase_6	CA6
CA6	16	56968820	rs9939224	G	T	0.0654	5.03e-11	0.009954	35369	0.2164	Carbonic_anhydrase_6	CA6
CA6	19	13843819	rs2607276	G	T	0.0528	3.47e-08	0.009572	35367	0.24582	Carbonic_anhydrase_6	CA6
CA6	19	48703417	rs601338	A	G	0.0693	1.69e-16	0.008408	35377	0.39439	Carbonic_anhydrase_6	CA6
CA6	2	9977740	rs11902236	T	C	0.0699	8.44e-14	0.009366	35370	0.25806	Carbonic_anhydrase_6	CA6
CA6	2	60287229	rs2419900	T	C	0.0798	3.62e-22	0.008243	35348	0.45218	Carbonic_anhydrase_6	CA6
CA6	2	225913610	rs11902072	C	G	-0.0632	6.16e-09	0.010873	35362	0.17576	Carbonic_anhydrase_6	CA6
CAMKK1	1	196695521	rs10922098	T	C	-0.0477	2.8e-09	0.008027	35338	0.40011	CaMKK_alpha	CAMKK1
CBR1	21	35649938	rs137938628	A	T	0.1388	6.43e-10	0.022461	35372	0.03207	CBR1	CBR1
CBR1	21	35945598	rs76856299	C	A	0.1437	2.8e-14	0.01889	35374	0.04844	CBR1	CBR1
CBR1	21	36074301	rs16993864	A	C	-0.9106	6.44e-306	0.024356	35374	0.02638	CBR1	CBR1
CBR1	21	36540772	rs144546223	TGATAAACA	TGATAAATA	-0.5904	1.36e-29	0.052261	35370	0.00603	CBR1	CBR1
CBR1	21	36593035	rs149505588	A	C	-0.1561	2.58e-10	0.024692	35370	0.02727	CBR1	CBR1
CBR3	12	54292096	rs35979828	T	C	-0.1194	1.61e-16	0.014476	35375	0.08648	Carbonyl_reductase_3	CBR3
CBR3	21	34662953	rs117203477	T	C	0.1696	8.75e-13	0.023724	35381	0.03061	Carbonyl_reductase_3	CBR3
CBR3	21	34961032	rs117029697	T	C	0.177	1.78e-09	0.029416	35375	0.01884	Carbonyl_reductase_3	CBR3
CBR3	21	35378941	rs138308942	G	C	0.1269	1.64e-09	0.021046	35379	0.03756	Carbonyl_reductase_3	CBR3
CBR3	21	36110704	rs11911678	A	G	-0.3512	0	0.00728	35383	0.29042	Carbonyl_reductase_3	CBR3
CBR3	21	36224937	rs117789622	T	C	-0.2892	5.73e-15	0.03703	35384	0.01245	Carbonyl_reductase_3	CBR3
CBR3	21	36227353	rs9980393	T	C	-0.2786	8.34e-51	0.018584	35384	0.04872	Carbonyl_reductase_3	CBR3
CBR3	21	36249629	rs73202262	G	A	0.2307	1.83e-23	0.023112	35384	0.03196	Carbonyl_reductase_3	CBR3
CBR3	21	36339787	rs17814116	C	T	0.1516	8.2e-15	0.019525	35385	0.04304	Carbonyl_reductase_3	CBR3
CBR3	9	132989049	rs60757417	G	C	0.1095	1.66e-12	0.015509	35367	0.07243	Carbonyl_reductase_3	CBR3
CD1D	1	196692375	rs10922094	CATTA	GATTA	-0.1071	1.21e-40	0.008024	35339	0.40155	CD1D	CD1D
CD1D	3	165787389	rs1355538	G	A	-0.0569	1.39e-12	0.008031	35338	0.39847	CD1D	CD1D
CD1D	6	32006196	rs3891366	A	G	0.0835	2.99e-15	0.010581	35440	0.15319	CD1D	CD1D
CD1D	6	32557458	rs28645249	C	T	0.0562	7.76e-11	0.008639	35438	0.26162	CD1D	CD1D
CD36	10	63344739	rs7896518	AG	AA	0.0597	3.99e-13	0.008228	35351	0.43629	CD36_ANTIGEN	CD36
CD36	11	114082900	rs73000929	A	G	-0.1157	1.26e-09	0.019052	35365	0.04815	CD36_ANTIGEN	CD36
CD36	12	6177625	rs11064077	T	G	-0.0644	3.76e-15	0.008191	35382	0.48084	CD36_ANTIGEN	CD36
CD36	19	7765060	rs594793	T	G	-0.0604	2.68e-13	0.008263	35373	0.43083	CD36_ANTIGEN	CD36
CD36	2	159943590	rs2063439	A	C	-0.0543	3.89e-11	0.008217	35348	0.4681	CD36_ANTIGEN	CD36
CD36	3	18209017	rs7618405	A	C	-0.1182	6.47e-33	0.009891	35369	0.21773	CD36_ANTIGEN	CD36
CD36	3	18450060	rs11914713	T	C	-0.0514	1.26e-09	0.008464	35366	0.37207	CD36_ANTIGEN	CD36
CD36	6	109277421	rs13195816	C	T	0.0548	3.2e-11	0.008256	35380	0.44972	CD36_ANTIGEN	CD36
CD36	7	79955069	rs117334659	T	C	-0.1375	2.47e-10	0.021725	35347	0.03782	CD36_ANTIGEN	CD36
CD36	7	80589645	rs6961069	T	C	0.1637	3.6e-88	0.008224	35347	0.4452	CD36_ANTIGEN	CD36
CD36	7	81154540	rs117069465	T	C	-0.3866	1.82e-19	0.042844	35345	0.00941	CD36_ANTIGEN	CD36
CD36	7	81776827	rs78724130	T	C	-0.2357	8.95e-18	0.027449	35349	0.02211	CD36_ANTIGEN	CD36
CD36	7	83825095	rs973813	G	A	-0.3694	2.99e-08	0.066651	35348	0.00404	CD36_ANTIGEN	CD36
CD36	7	94495136	rs12533945	A	G	-0.8864	3.13e-09	0.149614	35352	0.00095	CD36_ANTIGEN	CD36
CD36	8	105569300	rs6993770	T	A	-0.0909	1.97e-20	0.009812	35365	0.22448	CD36_ANTIGEN	CD36
CD36	9	132521870	rs139075413	A	G	0.2075	1.42e-11	0.030713	35372	0.019	CD36_ANTIGEN	CD36
CD36	9	133257567	rs75179845	C	T	0.5859	9.84e-274	0.016574	35371	0.06486	CD36_ANTIGEN	CD36
CD36	9	133324174	rs11244084	T	C	0.212	5.59e-34	0.017445	35371	0.05861	CD36_ANTIGEN	CD36
CD36	9	133458704	rs3094373	T	A	-0.1529	1.93e-09	0.025468	35372	0.02745	CD36_ANTIGEN	CD36
CD36	9	133679312	rs142237120	G	C	0.2385	1.68e-08	0.042275	35370	0.00969	CD36_ANTIGEN	CD36
CEL	19	35173904	rs886136	A	G	-0.0627	1.09e-10	0.009714	35366	0.23636	CEL	CEL
CEL	7	106684297	rs342214	A	T	0.0638	3.97e-14	0.008437	35357	0.44846	CEL	CEL
CEL	9	97914884	rs3780420	C	T	0.059	3.63e-11	0.008915	35345	0.35496	CEL	CEL
CEL	9	130427195	rs79943813	A	G	0.661	2.71e-20	0.071615	35364	0.00375	CEL	CEL
CEL	9	130677328	rs139660948	T	C	-0.6091	9.59e-12	0.089409	35372	0.00206	CEL	CEL
CEL	9	131255238	rs190196430	C	A	0.6846	4.61e-71	0.038409	35372	0.01288	CEL	CEL
CEL	9	131601947	rs151123257	G	T	0.4643	6.81e-50	0.031263	35372	0.01935	CEL	CEL
CEL	9	132987670	rs74673858	C	T	0.3509	1.07e-45	0.02473	35367	0.02982	CEL	CEL
CEL	9	133065586	rs592267	T	C	0.9701	5.06e-269	0.027683	35372	0.02368	CEL	CEL
CEL	9	133101979	rs34170541	G	T	0.0949	8.14e-10	0.01545	35372	0.08244	CEL	CEL
CEL	9	133109293	rs118070731	A	G	0.2724	1.57e-16	0.033015	35372	0.01797	CEL	CEL
CEL	9	133526079	rs142602352	T	G	0.4321	2.2e-19	0.047996	35360	0.00833	CEL	CEL
CEL	9	133768484	rs9722384	A	G	0.1666	2.7e-17	0.019695	35368	0.04976	CEL	CEL
CEL	9	134518195	rs141692753	T	C	0.365	3.41e-09	0.061756	35340	0.00491	CEL	CEL
CERS5	1	196692375	rs10922094	CATTA	GATTA	-0.0799	4.89e-23	0.008084	35333	0.40155	CERS5	CERS5
CERS5	6	32618599	rs11755689	G	A	0.0455	1.91e-08	0.008096	35430	0.33707	CERS5	CERS5
CGA	1	196692375	rs10922094	CATTA	GATTA	-0.1369	4.04e-65	0.008033	35339	0.40155	Glycoprotein_hormones_a_chain	CGA
CGA	3	165761011	rs1707652	T	C	0.059	4.19e-12	0.008513	35339	0.3102	Glycoprotein_hormones_a_chain	CGA
CGA	6	31882555	rs555007	C	T	0.1033	2.06e-12	0.014693	35441	0.07832	Glycoprotein_hormones_a_chain	CGA
CGA	6	31967534	rs453821	T	C	0.0941	1.28e-16	0.011371	35441	0.13894	Glycoprotein_hormones_a_chain	CGA
CHKB	22	49491483	rs73442381	A	G	-0.222	2.32e-21	0.023395	35341	0.03083	CHKB	CHKB
CHKB	22	49757432	rs117438528	A	C	-0.1863	1.44e-14	0.024218	35335	0.02927	CHKB	CHKB
CHKB	22	50278051	rs117265627	T	C	-0.1796	8.82e-17	0.021587	35334	0.03607	CHKB	CHKB
CHKB	22	50702733	rs141909966	T	C	-0.3999	6.69e-63	0.023889	35337	0.0295	CHKB	CHKB
CHKB	22	50759599	rs34939255	G	A	-0.0881	1.82e-20	0.009501	35280	0.23622	CHKB	CHKB
COL4A3BP	11	198986	rs4980320	C	T	0.0455	1.14e-08	0.00797	35346	0.46986	C43BP	COL4A3BP
COL4A3BP	11	65159733	rs7114094	TGACTGAC	TGACTGAA	-0.0524	1.22e-08	0.009198	35357	0.24819	C43BP	COL4A3BP
COL4A3BP	17	5848332	rs185009887	A	G	-0.1442	2.18e-08	0.025762	35368	0.02519	C43BP	COL4A3BP
COL4A3BP	3	56815721	rs1354034	C	T	0.0673	1.82e-16	0.008174	35350	0.38119	C43BP	COL4A3BP
COL4A3BP	11	65159733	rs7114094	TGACTGAC	TGACTGAA	-0.0629	6.02e-12	0.009143	35363	0.24819	C43BP	COL4A3BP
COL4A3BP	15	63049797	rs11071720	C	T	0.0486	1.24e-08	0.008535	35364	0.309	C43BP	COL4A3BP
COL4A3BP	17	5848332	rs185009887	A	G	-0.1454	1.33e-08	0.025589	35374	0.02519	C43BP	COL4A3BP
COL4A3BP	3	56815721	rs1354034	C	T	0.0727	3.11e-19	0.00811	35356	0.38119	C43BP	COL4A3BP
COL4A3BP	7	106676033	rs342200	A	G	-0.0457	9.32e-09	0.007958	35357	0.42559	C43BP	COL4A3BP
COMT	12	6753126	rs117966544	G	A	-0.1543	2.31e-14	0.020218	35388	0.04173	Catechol_O_methyltransferase	COMT
COMT	12	6798208	rs10849518	A	C	-0.7285	1.39e-43	0.052622	35391	0.00616	Catechol_O_methyltransferase	COMT
COMT	14	105796336	rs12433460	A	C	-0.0874	5.35e-22	0.009065	34968	0.3116	Catechol_O_methyltransferase	COMT
COMT	22	19961490	rs165722	T	C	-0.0822	2.9e-23	0.008273	35363	0.4265	Catechol_O_methyltransferase	COMT
CPNE1	20	17761696	rs74963480	C	T	-0.1653	1.67e-08	0.029291	35377	0.02163	CPNE1	CPNE1
CPNE1	20	19868955	rs79175044	A	G	-0.3869	3.91e-15	0.049239	35369	0.00819	CPNE1	CPNE1
CPNE1	20	20268395	rs139335456	T	C	-0.3024	2.2e-14	0.039589	35371	0.01211	CPNE1	CPNE1
CPNE1	20	21580575	rs139534045	G	C	-0.2266	5e-10	0.036436	35372	0.01445	CPNE1	CPNE1
CPNE1	20	22346663	rs143250645	G	A	-0.332	1.51e-23	0.033196	35368	0.01758	CPNE1	CPNE1
CPNE1	20	25122821	rs73333152	T	C	-0.1722	6.62e-19	0.01939	35365	0.05328	CPNE1	CPNE1
CPNE1	20	34123830	rs139616048	A	G	0.1481	2.24e-11	0.022139	35366	0.04115	CPNE1	CPNE1
CPNE1	20	34314934	rs147338407	T	C	-0.4991	2.94e-38	0.038592	35367	0.01146	CPNE1	CPNE1
CPNE1	20	34515030	rs6088514	G	A	-0.4633	1.8e-121	0.019768	35367	0.04811	CPNE1	CPNE1
CPNE1	20	35218053	rs58427177	T	C	-0.8276	4.69e-143	0.032498	35362	0.01712	CPNE1	CPNE1
CPNE1	20	35376948	rs11696173	T	C	-0.6745	2.01e-130	0.027758	35366	0.02494	CPNE1	CPNE1
CPNE1	20	35449892	rs58029146	A	G	-0.5805	0	0.009279	35366	0.13094	CPNE1	CPNE1
CPNE1	20	36854473	rs142423161	T	G	-0.361	1.4e-21	0.037833	35368	0.01281	CPNE1	CPNE1
CPNE1	20	37373249	rs111220187	T	C	0.1155	2.42e-11	0.017296	35364	0.06643	CPNE1	CPNE1
CPNE1	20	37557964	rs145673778	G	A	0.1382	5.3e-12	0.020037	35369	0.04744	CPNE1	CPNE1
CPNE1	20	38541011	rs805542	C	T	-0.1854	4.76e-21	0.019693	35375	0.04981	CPNE1	CPNE1
CPNE1	20	38631787	rs113252750	C	T	-0.3443	9.49e-30	0.030392	35377	0.02074	CPNE1	CPNE1
CPOX	10	75235264	rs192384676	C	T	0.1771	1.13e-09	0.029081	35364	0.0205	HEM6	CPOX
CPOX	11	119089022	rs549893	T	C	-0.0447	4.96e-08	0.008197	35380	0.46351	HEM6	CPOX
CPOX	17	19836115	rs537298163	AAAAAA	AAAAAC	-0.1914	5.34e-11	0.029172	35366	0.02124	HEM6	CPOX
CPOX	17	27888185	rs56086968	A	G	-0.0875	1.33e-08	0.015399	35359	0.0771	HEM6	CPOX
CPOX	17	28519296	rs543798	C	A	-0.3659	6.58e-35	0.029686	35361	0.01882	HEM6	CPOX
CPOX	17	28753750	rs4313850	C	T	-0.0984	7.41e-21	0.010504	35360	0.18611	HEM6	CPOX
CPOX	17	29480398	rs56387760	G	A	-0.1531	1.77e-10	0.023995	35361	0.0284	HEM6	CPOX
CPOX	19	44945208	rs5167	G	T	0.0834	1.52e-21	0.008748	35370	0.3238	HEM6	CPOX
CPOX	22	37066896	rs855791	G	A	0.1062	3.18e-37	0.00833	35373	0.40607	HEM6	CPOX
CPOX	3	5177513	rs7614298	A	G	-0.0785	2.82e-19	0.008746	35362	0.33483	HEM6	CPOX
CPOX	3	98105378	rs147816533	C	T	-0.19	1.26e-09	0.031291	35331	0.0178	HEM6	CPOX
CPOX	3	98589854	rs1675513	G	A	-0.1881	5.62e-58	0.011719	35330	0.13903	HEM6	CPOX
CPOX	3	99238220	rs12490980	ACTAAACTAAACTAAACTAAACTAAACTAAACTAAACTAAACTAAAT	ACTAAACTAAACTAAACTAAACTAAACTAAACTAAACTAAACTAAAC	-0.5554	1.91e-14	0.072538	35322	0.00309	HEM6	CPOX
CPOX	3	197668480	rs75191663	C	T	0.1018	6.9e-09	0.017572	35192	0.05933	HEM6	CPOX
CPOX	6	26123274	rs115740542	C	T	0.2573	8.18e-56	0.016348	35376	0.06666	HEM6	CPOX
CPOX	6	32657591	rs28817896	G	C	-0.0512	6.5e-09	0.008823	35435	0.4747	HEM6	CPOX
CPOX	6	135081201	rs9399136	C	T	-0.0585	2.37e-10	0.009234	35371	0.26917	HEM6	CPOX
CPOX	9	87776738	rs4878129	T	C	0.0625	9.82e-13	0.008762	35361	0.32008	HEM6	CPOX
CPOX	9	113152303	rs147707926	T	C	0.3348	9.67e-19	0.037878	35371	0.01231	HEM6	CPOX
CPT1B	1	152992214	rs115041442	T	C	-0.1404	3.88e-08	0.025545	35353	0.02598	CPT1B	CPT1B
CPT1B	1	196695521	rs10922098	T	C	-0.1831	5.31e-112	0.008142	35329	0.40011	CPT1B	CPT1B
CPT1B	1	201975086	rs10127894	A	G	-0.0742	1.26e-17	0.008681	35348	0.31298	CPT1B	CPT1B
CPT1B	11	116283303	rs117192879	T	C	0.1252	3.07e-08	0.022609	35366	0.03114	CPT1B	CPT1B
CPT1B	11	116505867	rs77368797	T	G	0.1871	1.96e-12	0.026586	35364	0.0231	CPT1B	CPT1B
CPT1B	11	117855388	rs74683816	A	G	0.1407	4.74e-10	0.022594	35365	0.03162	CPT1B	CPT1B
CPT1B	11	117912877	rs77998935	A	G	0.1415	4.69e-08	0.025902	35365	0.02293	CPT1B	CPT1B
CPT1B	11	118069105	rs73015723	C	T	0.1331	6.5e-10	0.021545	35370	0.0347	CPT1B	CPT1B
CPT1B	11	119018348	rs142437389	T	C	0.1799	1.76e-08	0.031928	35369	0.01603	CPT1B	CPT1B
CPT1B	19	6710771	rs2230203	T	G	-0.0769	5.59e-16	0.009496	35364	0.22859	CPT1B	CPT1B
CPT1B	2	203441633	rs55881728	G	A	-0.071	3.47e-18	0.008166	35356	0.41277	CPT1B	CPT1B
CPT1B	2	216622986	rs111696008	A	G	-0.3249	2.02e-34	0.026554	35350	0.02443	CPT1B	CPT1B
CPT1B	2	216625740	rs144202860	A	G	-0.3141	1.05e-18	0.035572	35350	0.01274	CPT1B	CPT1B
CPT1B	3	136329135	rs483465	G	A	0.0576	8.82e-10	0.009397	35352	0.24663	CPT1B	CPT1B
CPT1B	3	162188224	rs62279052	A	C	0.1128	3.39e-13	0.015499	35331	0.07404	CPT1B	CPT1B
CPT1B	3	163529082	rs77715701	GAAAGAAAGAAAGAAAGAAAGAAAGAAAGAAAGAAAGAAAGAAAGAAAGAAAGAAAGAAAGCAAGC	GAAAGAAAGAAAGAAAGAAAGAAAGAAAGAAAGAAAGAAAGAAAGAAAGAAAGAAAGAAAGAAAGC	0.1414	4.83e-08	0.02591	35291	0.02654	CPT1B	CPT1B
CPT1B	3	165666699	rs3863090	T	G	0.1424	1.22e-29	0.012595	35329	0.11613	CPT1B	CPT1B
CPT1B	3	165768357	rs11720167	G	T	0.3582	1.77e-275	0.0101	35330	0.19032	CPT1B	CPT1B
CPT1B	3	165952844	rs148077724	G	A	0.1821	3.5e-13	0.025036	35331	0.02611	CPT1B	CPT1B
CPT1B	3	167190675	rs73169103	T	C	0.2279	8.66e-26	0.021705	35345	0.03563	CPT1B	CPT1B
CPT1B	6	31882555	rs555007	C	T	0.0878	3.55e-09	0.014871	35432	0.07832	CPT1B	CPT1B
CPT1B	6	31967534	rs453821	T	C	0.1188	5.42e-25	0.011506	35432	0.13894	CPT1B	CPT1B
CPT1B	6	105399298	rs72939784	C	T	-0.1079	9.43e-09	0.018796	35344	0.04841	CPT1B	CPT1B
CRAT	5	132341354	rs11242109	T	G	-0.0539	2.48e-11	0.008076	35342	0.4424	CACP	CRAT
CRAT	7	106676033	rs342200	A	G	-0.0442	4.38e-08	0.008073	35348	0.42559	CACP	CRAT
CRAT	9	129092024	rs6478861	T	C	0.0903	1.18e-25	0.008624	35355	0.31613	CACP	CRAT
CRAT	9	129113066	rs9409310	GTCAC	GTCGC	-0.085	2.59e-22	0.008749	35355	0.30021	CACP	CRAT
CREBBP	1	196695521	rs10922098	T	C	-0.0549	6.87e-11	0.008416	35332	0.40011	CREB_binding_protein	CREBBP
CREBBP	16	53772541	rs56094641	G	A	0.048	8.88e-09	0.008347	35361	0.41324	CREB_binding_protein	CREBBP
CREBBP	17	28367840	rs704	A	G	0.0703	1.49e-17	0.008244	35354	0.49189	CREB_binding_protein	CREBBP
CREBBP	3	165781469	rs829502	G	A	0.0692	6.32e-15	0.008875	35332	0.30994	CREB_binding_protein	CREBBP
CREBBP	3	169536313	rs6776319	C	G	0.0498	1.81e-08	0.008847	35350	0.32209	CREB_binding_protein	CREBBP
CREBBP	5	38470165	rs752721	T	C	0.1759	1.93e-14	0.022978	35376	0.0336	CREB_binding_protein	CREBBP
CREBBP	5	39364372	rs6864541	G	A	0.1944	8.04e-36	0.015559	35359	0.07613	CREB_binding_protein	CREBBP
CREBBP	5	39783951	rs62358178	G	T	0.6292	3.75e-69	0.035799	35359	0.01272	CREB_binding_protein	CREBBP
CREBBP	5	40295026	rs62358228	G	A	0.1149	3.51e-10	0.018313	35352	0.05488	CREB_binding_protein	CREBBP
CREBBP	5	41344224	rs190444444	C	T	0.3497	4.53e-19	0.03919	35349	0.01091	CREB_binding_protein	CREBBP
CREBBP	5	41504783	rs62359169	A	G	0.0941	6.33e-09	0.016203	35349	0.07461	CREB_binding_protein	CREBBP
CREBBP	5	52962521	rs16876270	C	A	0.2798	9.88e-14	0.037595	35355	0.01224	CREB_binding_protein	CREBBP
CREBBP	6	32634153	rs3129773	C	T	0.0487	1.66e-09	0.008079	35433	0.49195	CREB_binding_protein	CREBBP
CROT	12	54318524	rs10876550	A	G	0.0562	3.19e-12	0.008064	35374	0.43699	OCTC	CROT
CROT	2	61076886	rs190125718	G	A	-0.1078	3.68e-08	0.01958	35353	0.04335	OCTC	CROT
CROT	21	35028144	rs75967349	G	C	-0.1319	7.13e-12	0.019241	35377	0.04435	OCTC	CROT
CROT	5	88884379	rs114694170	C	T	0.0907	3.83e-10	0.014486	35344	0.08378	OCTC	CROT
CROT	7	85470454	rs2462051	T	G	-0.0492	1.43e-09	0.008129	35349	0.46888	OCTC	CROT
CROT	7	86014051	rs185170607	G	C	-0.1456	1.22e-08	0.02556	35349	0.02593	OCTC	CROT
CROT	7	86698453	rs76024849	A	T	-0.1288	1.25e-18	0.01462	35350	0.08459	OCTC	CROT
CROT	7	87358339	rs809066	G	A	0.5317	0	0.010636	35347	0.10785	OCTC	CROT
CROT	7	87729176	rs116965942	G	A	-0.2196	2.29e-23	0.022049	35354	0.03512	OCTC	CROT
CROT	7	88113664	rs193163017	G	A	-0.1711	1.05e-25	0.016324	35352	0.066	OCTC	CROT
CROT	7	91086013	rs697395	T	C	0.0747	1.4e-16	0.009039	35344	0.282	OCTC	CROT
CROT	8	76983628	rs10087163	CG	CA	-0.226	1.51e-16	0.027374	35345	0.0206	OCTC	CROT
CRYZ	1	66929920	rs148073429	C	T	0.1536	7.61e-09	0.026588	35352	0.02253	QOR	CRYZ
CRYZ	1	68363733	rs78400667	G	A	0.1896	1e-08	0.033089	35351	0.01412	QOR	CRYZ
CRYZ	1	68621848	rs6702747	TAATAATTGTTGAAAATAATTATTGA	TAATAATTATTGAAAATAATTATTGA	0.3059	1.46e-32	0.025744	35351	0.02465	QOR	CRYZ
CRYZ	1	71674016	rs1335004	G	T	-0.087	1.96e-26	0.008177	35347	0.4137	QOR	CRYZ
CRYZ	1	73863612	rs12033301	A	G	0.1449	1.83e-74	0.007937	35352	0.47723	QOR	CRYZ
CRYZ	1	74673129	rs696703	A	T	0.318	0	0.005883	35354	0.38313	QOR	CRYZ
CRYZ	1	74946905	rs146698856	T	A	-0.8214	3.55e-123	0.0348	35354	0.01434	QOR	CRYZ
CRYZ	1	75177659	rs141565589	T	C	-0.3237	1.89e-80	0.017042	35354	0.05829	QOR	CRYZ
CRYZ	1	75500288	rs1999493	CAT	TAT	0.3957	1.36e-288	0.010899	35357	0.15589	QOR	CRYZ
CRYZ	1	75980771	rs187866007	G	A	-0.2019	4.48e-16	0.02485	35355	0.02623	QOR	CRYZ
CRYZ	1	79639767	rs144938878	G	A	-0.1423	1.47e-09	0.02353	35358	0.03101	QOR	CRYZ
CRYZ	1	80779212	rs61770042	A	G	-0.0962	3.26e-30	0.008423	35354	0.3435	QOR	CRYZ
CRYZ	1	87389707	rs12023669	A	G	0.0591	2.83e-08	0.010646	35341	0.17347	QOR	CRYZ
CRYZ	1	90837819	rs139179129	A	G	0.4261	1.98e-09	0.071026	35344	0.00299	QOR	CRYZ
CRYZ	4	138820418	rs871895	T	C	-0.0438	5.95e-09	0.007528	35365	0.39244	QOR	CRYZ
CSNK1G2	1	196692375	rs10922094	CATTA	GATTA	-0.0447	3e-08	0.008067	35330	0.40155	CSNK1G2	CSNK1G2
CSNK1G2	11	65159920	rs12289048	T	G	-0.0765	6.07e-17	0.009146	35354	0.24918	CSNK1G2	CSNK1G2
CSNK1G2	3	56815721	rs1354034	C	T	0.0568	3.01e-12	0.008141	35347	0.38119	CSNK1G2	CSNK1G2
CSNK1G2	3	165787389	rs1355538	G	A	-0.0459	1.23e-08	0.008058	35329	0.39847	CSNK1G2	CSNK1G2
CSNK1G2	11	65159920	rs12289048	T	G	-0.0645	2.92e-12	0.009239	35363	0.24918	CSNK1G2	CSNK1G2
CSNK1G2	17	5848332	rs185009887	A	G	-0.1428	3.49e-08	0.025894	35374	0.02519	CSNK1G2	CSNK1G2
CSNK1G2	3	56815721	rs1354034	C	T	0.0691	3.99e-17	0.008213	35356	0.38119	CSNK1G2	CSNK1G2
CSNK2A1	1	196691864	rs528298	ATG	AAG	-0.0525	8.41e-11	0.008086	35339	0.3973	CSK21	CSNK2A1
CSNK2A1	1	247876149	rs3811444	T	C	-0.0491	5.12e-09	0.008403	35156	0.34232	CSK21	CSNK2A1
CSNK2A1	18	46167187	rs11082513	T	C	-0.0445	2.26e-08	0.00796	35350	0.48528	CSK21	CSNK2A1
CSNK2A1	7	106727190	rs67036916	A	G	-0.0468	3.39e-09	0.007917	35357	0.45132	CSK21	CSNK2A1
CSNK2A2	1	196677046	rs1329424	G	T	-0.1852	1.77e-115	0.008108	35338	0.39735	CSK22	CSNK2A2
CSNK2A2	19	6713251	rs1047286	A	G	-0.0521	2.15e-08	0.009304	35372	0.24066	CSK22	CSNK2A2
CSNK2A2	3	165761011	rs1707652	T	C	0.089	3.7e-25	0.008589	35339	0.3102	CSK22	CSNK2A2
CSNK2A2	6	31910331	rs6457457	T	C	0.1474	5.53e-20	0.016104	35441	0.06527	CSK22	CSNK2A2
CSNK2A2	6	31976816	rs550671	T	C	0.1477	2.76e-38	0.011416	35440	0.14045	CSK22	CSNK2A2
CSNK2A2	6	32487054	rs538958533	A	T	0.0753	6.86e-09	0.012996	35439	0.09889	CSK22	CSNK2A2
CSNK2B	14	91775008	rs61269268	C	A	0.0624	1.65e-10	0.009764	35351	0.20448	CSK2B	CSNK2B
CSNK2B	2	3592552	rs6542680	T	C	-0.1503	1.25e-49	0.010148	35323	0.18362	CSK2B	CSNK2B
CSNK2B	2	3646069	rs80220851	T	A	0.1518	7.2e-09	0.026235	35327	0.02345	CSK2B	CSNK2B
CSNK2B	6	32538131	rs78912960	A	G	0.0465	1.09e-09	0.007628	35418	0.35255	CSK2B	CSNK2B
CTSA	1	117622100	rs826404	C	T	0.0457	3.19e-08	0.008263	35364	0.4317	Cathepsin_A	CTSA
CTSA	10	63431885	rs7924036	T	G	0.0815	4.64e-23	0.008241	35351	0.44374	Cathepsin_A	CTSA
CTSA	12	101107712	rs118033368	A	G	1.2509	2.99e-31	0.107582	35363	0.00132	Cathepsin_A	CTSA
CTSA	12	101570303	rs825038	A	C	0.1503	9.14e-16	0.018699	35363	0.05118	Cathepsin_A	CTSA
CTSA	12	101584014	rs78386135	A	G	0.1254	1.57e-08	0.02218	35363	0.03729	Cathepsin_A	CTSA
CTSA	12	101827005	rs7964859	G	C	-0.2687	4.96e-188	0.009187	35364	0.27831	Cathepsin_A	CTSA
CTSA	12	101963654	rs140624338	C	T	0.3843	2.65e-21	0.040556	35362	0.01047	Cathepsin_A	CTSA
CTSA	12	102702636	rs56272941	C	T	-0.1065	1.27e-08	0.018715	35363	0.0513	Cathepsin_A	CTSA
CTSA	14	65327609	rs2127868	A	G	0.0674	4.91e-10	0.010833	35359	0.17112	Cathepsin_A	CTSA
CTSA	15	43735849	rs147233090	T	C	0.1528	1.28e-09	0.025174	35362	0.02693	Cathepsin_A	CTSA
CTSA	3	56815721	rs1354034	C	T	-0.0497	3.58e-09	0.00842	35356	0.38119	Cathepsin_A	CTSA
CTSA	4	118868269	rs56055826	A	T	-0.1044	1.18e-09	0.017161	35352	0.06196	Cathepsin_A	CTSA
CTSA	4	153538803	rs78947501	C	G	0.1618	4.01e-14	0.0214	35374	0.0375	Cathepsin_A	CTSA
CTSA	5	88884379	rs114694170	C	T	-0.0985	3.45e-11	0.014866	35344	0.08378	Cathepsin_A	CTSA
CTSA	5	123066438	rs4358518	A	G	-0.0526	3.04e-09	0.008871	35354	0.31078	Cathepsin_A	CTSA
CTSA	5	140582582	rs2563253	G	A	-0.0481	5.83e-09	0.008262	35363	0.41621	Cathepsin_A	CTSA
CTSA	7	25952357	rs9639523	T	G	0.0505	5.56e-09	0.008663	35371	0.33286	Cathepsin_A	CTSA
CTSA	8	60547157	rs3929643	G	A	-0.0527	2.01e-09	0.008788	35359	0.32258	Cathepsin_A	CTSA
CTSA	8	105569300	rs6993770	T	A	-0.1263	7.2e-38	0.009818	35365	0.22448	Cathepsin_A	CTSA
CUBN	1	196695521	rs10922098	T	C	-0.0897	8.08e-29	0.008053	35329	0.40011	cubilin	CUBN
CUBN	6	32054075	rs9469077	G	A	0.0952	8.24e-12	0.01393	35432	0.08952	cubilin	CUBN
CUBN	6	32557482	rs28455809	C	T	0.0482	2.07e-08	0.008598	35430	0.26647	cubilin	CUBN
CYP3A4	1	55039974	rs11591147	T	G	-0.2317	3.6e-09	0.03926	35363	0.01208	Cytochrome_P450_3A4	CYP3A4
CYP3A4	1	62970612	rs139402443	G	T	-0.3918	2.16e-12	0.055784	35359	0.00535	Cytochrome_P450_3A4	CYP3A4
CYP3A4	1	109278889	rs602633	G	T	0.0674	6.98e-11	0.010336	35344	0.20391	Cytochrome_P450_3A4	CYP3A4
CYP3A4	1	196695521	rs10922098	T	C	-0.0568	2.14e-11	0.008482	35338	0.40011	Cytochrome_P450_3A4	CYP3A4
CYP3A4	11	116778201	rs964184	C	G	-0.153	2.93e-34	0.012536	35377	0.12321	Cytochrome_P450_3A4	CYP3A4
CYP3A4	16	56959412	rs3764261	A	C	-0.0635	8.22e-13	0.008872	35369	0.32148	Cytochrome_P450_3A4	CYP3A4
CYP3A4	19	11091630	rs6511720	T	G	-0.1105	3.16e-14	0.014555	35379	0.08895	Cytochrome_P450_3A4	CYP3A4
CYP3A4	19	44908822	rs7412	T	C	-0.1932	2.81e-28	0.01752	35367	0.05941	Cytochrome_P450_3A4	CYP3A4
CYP3A4	2	21000700	rs62122484	A	G	0.095	8.21e-18	0.011051	35373	0.16998	Cytochrome_P450_3A4	CYP3A4
CYP3A4	2	27375230	rs4665972	C	T	-0.0631	6.92e-13	0.008787	35374	0.33903	Cytochrome_P450_3A4	CYP3A4
CYP3A4	3	165767231	rs2686395	C	T	-0.0597	2.53e-11	0.008949	35339	0.3101	Cytochrome_P450_3A4	CYP3A4
CYP3A4	8	19973410	rs10096633	T	C	-0.0995	5.39e-13	0.013791	35368	0.09986	Cytochrome_P450_3A4	CYP3A4
CYP3A4	8	125494452	rs112875651	A	G	-0.0583	8.08e-12	0.008527	35367	0.40253	Cytochrome_P450_3A4	CYP3A4
CYP3A4	1	152992214	rs115041442	T	C	-0.1423	2.2e-08	0.025433	35362	0.02598	Cytochrome_P450_3A4	CYP3A4
CYP3A4	1	196058002	rs1451915	A	C	0.0665	8.46e-09	0.011547	35335	0.13641	Cytochrome_P450_3A4	CYP3A4
CYP3A4	1	196695521	rs10922098	T	C	-0.1964	6.76e-130	0.008099	35338	0.40011	Cytochrome_P450_3A4	CYP3A4
CYP3A4	19	6713251	rs1047286	A	G	-0.0557	2.27e-09	0.009319	35372	0.24066	Cytochrome_P450_3A4	CYP3A4
CYP3A4	2	216622986	rs111696008	A	G	-0.1448	4.58e-08	0.026486	35359	0.02443	Cytochrome_P450_3A4	CYP3A4
CYP3A4	3	165767231	rs2686395	C	T	-0.0874	2.72e-24	0.008594	35339	0.3101	Cytochrome_P450_3A4	CYP3A4
CYP3A4	6	31910331	rs6457457	T	C	0.1469	8.39e-20	0.016129	35441	0.06527	Cytochrome_P450_3A4	CYP3A4
CYP3A4	6	31976816	rs550671	T	C	0.145	8.11e-37	0.01144	35440	0.14045	Cytochrome_P450_3A4	CYP3A4
CYP3A4	6	32487054	rs538958533	A	T	0.0889	8.07e-12	0.013002	35439	0.09889	Cytochrome_P450_3A4	CYP3A4
DBI	2	119378725	rs78115599	T	C	-0.2839	2.55e-158	0.01059	35361	0.17404	ACBP	DBI
DBI	2	119713138	rs7580437	C	T	-0.0573	1.36e-11	0.008473	35362	0.3386	ACBP	DBI
DBI	2	120475185	rs2091255	T	G	0.0763	6.22e-12	0.011099	35356	0.15754	ACBP	DBI
DECR1	8	87936013	rs28733625	T	C	-0.3343	6.01e-11	0.051088	35342	0.00644	DECR	DECR1
DECR1	8	88003662	rs151281886	C	G	-0.1883	4.65e-08	0.034461	35341	0.01286	DECR	DECR1
DECR1	8	89474725	rs142705833	T	C	-0.1885	7.11e-12	0.027496	35337	0.02172	DECR	DECR1
DECR1	8	89794448	rs147359828	A	C	-0.2327	3.98e-15	0.029622	35338	0.01821	DECR	DECR1
DECR1	8	90085414	rs542474823	TGTTG	TTTTG	-0.2879	2.56e-18	0.03298	35339	0.01451	DECR	DECR1
DECR1	8	91838857	rs17732363	G	C	-0.5385	2.04e-22	0.05529	35334	0.00532	DECR	DECR1
DECR2	1	94412245	rs10399785	C	T	-0.1014	2.3e-35	0.008171	35353	0.49741	DECR2	DECR2
DECR2	10	63311455	rs10822155	A	C	0.0564	8.97e-12	0.008267	35351	0.43479	DECR2	DECR2
DECR2	16	243563	rs11248914	C	T	-0.1349	2.65e-50	0.009045	35314	0.31074	DECR2	DECR2
DECR2	16	305700	rs143687790	C	T	-0.2155	3.2e-10	0.034266	35319	0.01503	DECR2	DECR2
DECR2	16	395418	rs4399536	C	T	0.3144	0	0.006755	35319	0.49774	DECR2	DECR2
DECR2	16	492047	rs60909820	C	A	0.2731	9.66e-126	0.01145	35312	0.15868	DECR2	DECR2
DECR2	16	644174	rs11643113	C	T	0.0872	3.21e-23	0.008785	35314	0.35729	DECR2	DECR2
DECR2	16	787310	rs531278	G	A	0.0831	2.81e-19	0.009258	35307	0.29302	DECR2	DECR2
DECR2	16	2210611	rs26856	C	T	-0.0547	5.33e-09	0.009372	35318	0.28178	DECR2	DECR2
DECR2	22	40814137	rs74770429	C	T	-0.1548	9.22e-15	0.019975	35371	0.04468	DECR2	DECR2
DECR2	3	56815721	rs1354034	C	T	0.0592	2.39e-12	0.008446	35356	0.38119	DECR2	DECR2
DECR2	7	106730198	rs342292	G	C	-0.0465	1.48e-08	0.00821	35354	0.45188	DECR2	DECR2
DGKB	1	196692375	rs10922094	CATTA	GATTA	-0.0951	1.02e-30	0.008253	35330	0.40155	DGKB	DGKB
DGKB	12	6753126	rs117966544	G	A	0.1351	9.4e-12	0.019823	35379	0.04173	DGKB	DGKB
DGKB	12	6798208	rs10849518	A	C	0.472	6.35e-20	0.051651	35382	0.00616	DGKB	DGKB
DGKB	14	94380925	rs17580	A	T	0.3329	1.43e-48	0.02273	35363	0.03316	DGKB	DGKB
DGKB	6	31932038	rs41285751	T	G	0.1034	2.08e-12	0.01471	35432	0.08277	DGKB	DGKB
DGKB	6	32007800	rs147390813	C	T	0.069	3.23e-17	0.008177	35429	0.39378	DGKB	DGKB
DGKB	7	95308945	rs2057681	G	A	0.1154	8.58e-38	0.00898	35340	0.28541	DGKB	DGKB
DGKB	8	27672859	rs485609	C	G	-0.0622	7.08e-11	0.009541	35359	0.23072	DGKB	DGKB
DLD	20	45961659	rs6073972	G	C	-0.0961	3.17e-23	0.00968	35370	0.21925	DLDH	DLD
DLD	7	108041921	rs1636957	G	C	-0.4658	1.19e-09	0.076583	35366	0.00278	DLDH	DLD
DPEP1	11	126364925	rs78689694	C	G	-0.0798	5.5e-10	0.012862	35375	0.10578	DPEP1	DPEP1
DPEP1	16	88491764	rs11863449	A	G	0.5016	1.32e-17	0.05872	35320	0.00468	DPEP1	DPEP1
DPEP1	16	88505898	rs113013548	A	G	-0.2315	5.64e-46	0.016264	35321	0.06751	DPEP1	DPEP1
DPEP1	16	88785260	rs2926772	G	T	-0.0639	3.37e-14	0.008426	35321	0.41385	DPEP1	DPEP1
DPEP1	16	89095202	rs4782471	G	A	-0.0837	8.31e-18	0.009738	35320	0.22726	DPEP1	DPEP1
DPEP1	16	89388955	rs113940941	C	G	0.1375	1.19e-09	0.02261	35323	0.03252	DPEP1	DPEP1
DPEP1	16	89588392	rs35251956	T	C	-0.1074	1.5e-30	0.009348	35321	0.25571	DPEP1	DPEP1
DPEP1	16	89603223	rs12447525	A	G	-0.4163	0	0.008106	35320	0.18933	DPEP1	DPEP1
DPEP1	16	89973042	rs11649211	C	G	0.2175	8.55e-137	0.008737	35324	0.31309	DPEP1	DPEP1
DPEP1	17	7176997	rs55714927	T	C	0.079	4.05e-16	0.009709	35370	0.21166	DPEP1	DPEP1
DPEP1	17	7897001	rs143501783	C	T	0.2352	5.24e-11	0.035831	35373	0.01116	DPEP1	DPEP1
DPEP1	9	101482186	rs10989527	G	A	0.0518	1.05e-10	0.008019	35339	0.41687	DPEP1	DPEP1
DPEP2	1	161650642	rs377720202	T	C	0.0652	1.11e-08	0.011412	35350	0.16788	DPEP2	DPEP2
DPEP2	11	126314150	rs2936613	T	G	-0.0702	3.47e-10	0.011185	35376	0.16636	DPEP2	DPEP2
DPEP2	12	111466567	rs4766578	A	T	-0.0578	9.08e-12	0.008475	35371	0.3862	DPEP2	DPEP2
DPEP2	16	67720467	rs117834913	GAAAAT	AAAAAT	0.2159	4.24e-19	0.024175	35372	0.02956	DPEP2	DPEP2
DPEP2	16	67880333	rs28578193	A	G	0.7289	1.47e-33	0.060375	35371	0.00482	DPEP2	DPEP2
DPEP2	16	67904262	rs141039314	T	C	-0.3386	3.6e-57	0.021248	35371	0.03653	DPEP2	DPEP2
DPEP2	16	68126875	rs111339124	T	C	0.2327	9.85e-16	0.028983	35372	0.02101	DPEP2	DPEP2
DPEP2	17	7176748	rs12945299	ACGCT	ACACT	0.0721	9.23e-13	0.010096	35370	0.21475	DPEP2	DPEP2
DPEP2	17	7897001	rs143501783	C	T	0.2429	9.12e-11	0.037479	35373	0.01116	DPEP2	DPEP2
DPEP2	19	43648948	rs4760	G	A	0.0802	2.31e-10	0.012651	35369	0.12052	DPEP2	DPEP2
DPEP2	3	37752910	rs146428573	T	C	0.3892	5.14e-15	0.049748	35357	0.00659	DPEP2	DPEP2
DPEP2	3	43007042	rs76044721	A	G	0.2343	1.73e-15	0.029436	35352	0.02028	DPEP2	DPEP2
DPEP2	3	45401058	rs531414157	T	A	0.3181	2.48e-24	0.031253	35347	0.0177	DPEP2	DPEP2
DPEP2	3	46231460	rs41338844	A	G	0.2447	4.84e-20	0.026692	35344	0.02407	DPEP2	DPEP2
DPEP2	3	52834429	rs13083728	A	G	0.1488	6.28e-51	0.009913	35351	0.22349	DPEP2	DPEP2
DPEP2	3	53941757	rs143479101	C	T	0.4899	8.69e-53	0.032037	35346	0.01661	DPEP2	DPEP2
DPEP2	3	54570637	rs71301894	G	A	0.3848	1.81e-34	0.031428	35347	0.01679	DPEP2	DPEP2
DPEP2	3	54960713	rs71308053	A	G	0.1878	1.15e-13	0.025301	35351	0.02727	DPEP2	DPEP2
DPEP2	3	56718981	rs191798511	G	C	0.358	9.67e-20	0.039372	35359	0.01108	DPEP2	DPEP2
DPEP2	3	57755141	rs149136248	G	A	0.1483	5.4e-10	0.023892	35359	0.03095	DPEP2	DPEP2
DPEP2	3	58413416	rs148467263	G	T	0.4287	1.83e-21	0.045059	35358	0.00818	DPEP2	DPEP2
DPEP2	3	165984008	rs73167083	A	C	0.0637	3.15e-11	0.009594	35341	0.24974	DPEP2	DPEP2
DPEP2	4	186240057	rs66530140	CTGTTATA	TTGTTATA	-0.052	1.32e-09	0.008575	35390	0.45627	DPEP2	DPEP2
DPEP2	5	177409531	rs1801020	G	A	-0.1077	1.25e-29	0.009527	35361	0.25319	DPEP2	DPEP2
DPEP2	9	132908038	rs146798134	AATTGTGCCACTGCG	AATTGTGCCACTGCA	-0.2509	1.8e-15	0.031542	35373	0.01774	DPEP2	DPEP2
DPEP2	9	133279427	rs635634	C	T	0.4084	1.52e-246	0.012179	35371	0.12995	DPEP2	DPEP2
DPEP2	9	133511924	rs62643568	ATGGTGTGTGTGGTGTA	GTGGTGTGTGTGGTGTA	-0.0557	9.48e-11	0.008602	35360	0.36881	DPEP2	DPEP2
ECH1	19	38816463	rs2229259	T	C	0.4478	3.23e-231	0.013793	35366	0.08774	ECH1	ECH1
ECH1	19	39785559	rs71356875	T	C	0.0821	4.36e-10	0.013156	35368	0.09955	ECH1	ECH1
ECHS1	10	133373302	rs10466126	G	A	-0.0586	9.1e-11	0.009042	35286	0.25271	Enoyl_CoA_hydratase	ECHS1
ECI2	12	54318524	rs10876550	A	G	0.0447	2.54e-08	0.008024	35365	0.43699	PECI	ECI2
ECI2	22	40814137	rs74770429	C	T	-0.1117	7.65e-09	0.019338	35362	0.04468	PECI	ECI2
ECI2	3	56815721	rs1354034	C	T	0.0574	2.26e-12	0.00818	35347	0.38119	PECI	ECI2
ECI2	6	4079100	rs7756630	G	T	-0.3161	0	0.007007	35378	0.34908	PECI	ECI2
ECI2	6	4245421	rs111653673	CACACACACACACACACACACATATATATATCCC	CACACACACACACATACACACATATATATATCCC	-0.2158	7.81e-33	0.018082	35373	0.05075	PECI	ECI2
ECI2	6	4287945	rs17499688	T	C	-0.1958	1.52e-39	0.01488	35376	0.07977	PECI	ECI2
ECI2	6	4613655	rs116376071	G	A	-0.1483	1.04e-11	0.021805	35371	0.03403	PECI	ECI2
ENO2	10	63302248	rs10761739	C	G	0.0802	2.63e-22	0.008256	35339	0.43566	NSE	ENO2
ENO2	12	6886522	rs12831467	C	A	0.1491	3.42e-61	0.009034	35377	0.28747	NSE	ENO2
ENO2	12	54329244	rs6580981	A	G	-0.0512	4.79e-10	0.008224	35360	0.47567	NSE	ENO2
ENO2	8	105570896	rs4734879	G	A	-0.148	3e-50	0.009929	35353	0.21866	NSE	ENO2
ENO2	9	132989049	rs60757417	G	C	-0.0905	1.14e-08	0.015852	35355	0.07243	NSE	ENO2
ENO3	17	4756001	rs8081502	G	T	0.0509	7.27e-10	0.008263	35379	0.40774	ENOB	ENO3
ENO3	17	4949168	rs4790714	T	C	-0.3124	0	0.007022	35381	0.3744	ENOB	ENO3
ENO3	17	5511718	rs11653414	C	A	-0.1433	7.96e-18	0.016663	35378	0.06246	ENOB	ENO3
ENO3	17	5705258	rs887524	A	T	-0.1148	6.34e-09	0.019767	35379	0.04558	ENOB	ENO3
ENO3	19	54255498	rs12975366	C	T	-0.0838	1.22e-24	0.008178	35370	0.4155	ENOB	ENO3
ENO3	6	32658760	rs28672722	T	G	0.0483	3.98e-08	0.008795	35439	0.2905	ENOB	ENO3
ENPP6	1	196695521	rs10922098	T	C	-0.1009	6.61e-35	0.008186	35338	0.40011	ENPP6	ENPP6
ENPP6	3	165761011	rs1707652	T	C	0.0669	1.04e-14	0.008649	35339	0.3102	ENPP6	ENPP6
ENPP6	4	16133852	rs317900	T	C	0.0548	2.24e-10	0.008638	35362	0.31468	ENPP6	ENPP6
ENPP6	4	184217948	rs78293932	T	C	0.1724	3.72e-12	0.024815	35387	0.02708	ENPP6	ENPP6
ENPP6	6	31400105	rs2596540	G	A	0.1075	2.16e-26	0.010113	35439	0.19195	ENPP6	ENPP6
ENPP6	6	31932038	rs41285751	T	G	0.0995	9.19e-12	0.014592	35441	0.08277	ENPP6	ENPP6
ENPP7	10	17806399	rs565840574	G	A	0.0505	1.46e-09	0.008349	35353	0.35872	ENPP7	ENPP7
ENPP7	10	17849736	rs71497225	C	G	-0.055	3.5e-08	0.009974	35352	0.20118	ENPP7	ENPP7
ENPP7	10	63447258	rs10509186	T	C	0.0673	3.08e-17	0.007971	35351	0.48106	ENPP7	ENPP7
ENPP7	17	78169112	rs150552116	A	G	-0.1685	6.95e-12	0.024568	35384	0.0345	ENPP7	ENPP7
ENPP7	17	79230496	rs192209087	C	T	0.1285	1.46e-11	0.01903	35373	0.05923	ENPP7	ENPP7
ENPP7	17	79713912	rs62077864	T	C	0.4397	0	0.006751	35372	0.27026	ENPP7	ENPP7
ENPP7	17	79722267	rs142376081	T	G	0.4847	7.3e-56	0.030782	35373	0.02111	ENPP7	ENPP7
ENPP7	17	79739645	rs35645920	A	G	0.7404	2.29e-294	0.020191	35375	0.0502	ENPP7	ENPP7
ENPP7	17	79755355	rs147593423	T	A	0.5478	2.05e-45	0.038732	35375	0.01337	ENPP7	ENPP7
ENPP7	17	79814906	rs183833760	A	T	-0.3492	3.01e-32	0.029539	35379	0.02352	ENPP7	ENPP7
ENPP7	17	79872028	rs72846544	G	A	0.5811	3.53e-66	0.033817	35380	0.01781	ENPP7	ENPP7
ENPP7	17	79876239	rs144360067	T	C	0.4434	4.38e-38	0.034366	35380	0.01733	ENPP7	ENPP7
ENPP7	17	80432867	rs41301928	A	G	0.1631	7.31e-09	0.0282	35376	0.02543	ENPP7	ENPP7
ENPP7	17	80686125	rs7217011	A	C	0.0905	1.7e-23	0.00906	35350	0.42717	ENPP7	ENPP7
ENPP7	17	82201379	rs11657413	G	C	0.1561	3.42e-09	0.026413	35030	0.03056	ENPP7	ENPP7
ENPP7	20	44425801	rs6130613	T	C	0.0464	6.21e-09	0.007985	35369	0.49427	ENPP7	ENPP7
ERP29	2	54964946	rs2588512	G	A	-0.0591	4.81e-09	0.010096	35346	0.19505	ERP29	ERP29
ERP29	3	12720847	rs73133797	G	A	0.0459	1.06e-08	0.008023	35369	0.47632	ERP29	ERP29
ESRRA	1	196695521	rs10922098	T	C	-0.1028	7.35e-37	0.008105	35338	0.40011	ERRalpha	ESRRA
ESRRA	3	165743688	rs1706435	G	A	0.0658	1.16e-15	0.008216	35339	0.36981	ERRalpha	ESRRA
ESRRA	6	31910331	rs6457457	T	C	0.0935	6.16e-09	0.016086	35441	0.06527	ERRalpha	ESRRA
ESRRA	6	31976816	rs550671	T	C	0.088	1.27e-14	0.011415	35440	0.14045	ERRalpha	ESRRA
ETNK1	1	196695521	rs10922098	T	C	-0.0789	1.4e-22	0.008069	35338	0.40011	EKI1	ETNK1
ETNK1	3	165787389	rs1355538	G	A	-0.0491	1.16e-09	0.008068	35338	0.39847	EKI1	ETNK1
ETNK1	6	31794534	rs4713488	C	T	0.1208	1.22e-10	0.018765	35439	0.04665	EKI1	ETNK1
FAAH2	1	196998224	rs35662416	A	G	0.1944	1.06e-17	0.02269	35338	0.03	FAAH2	FAAH2
FAAH2	6	32531293	rs76792006	T	C	0.0426	1.77e-08	0.007563	35412	0.40407	FAAH2	FAAH2
FABP1	1	196695521	rs10922098	T	C	-0.113	4.45e-43	0.008212	35329	0.40011	FABPL	FABP1
FABP1	2	88124547	rs2241883	C	T	-0.1095	4.04e-37	0.008602	35342	0.32536	FABPL	FABP1
FABP1	3	165761011	rs1707652	T	C	0.1161	7.93e-41	0.008677	35330	0.3102	FABPL	FABP1
FABP1	6	31910331	rs6457457	T	C	0.1001	8.15e-10	0.016298	35432	0.06527	FABPL	FABP1
FABP1	6	32006196	rs3891366	A	G	0.0836	1.16e-14	0.010829	35431	0.15319	FABPL	FABP1
FABP12	1	196695521	rs10922098	T	C	-0.1371	3.41e-66	0.007978	35338	0.40011	FBP12	FABP12
FABP12	14	100710432	rs1555405	A	G	-0.0481	1.92e-08	0.00856	35380	0.30381	FBP12	FABP12
FABP12	3	165787389	rs1355538	G	A	-0.053	3.19e-11	0.007985	35338	0.39847	FBP12	FABP12
FABP12	6	32008772	rs28573154	A	G	0.0845	9.73e-15	0.010914	35440	0.145	FBP12	FABP12
FABP12	6	32629228	rs6929057	C	A	0.0497	4.54e-09	0.008477	35439	0.30396	FBP12	FABP12
FABP2	1	196763227	rs373667135	G	T	-0.057	3e-12	0.008169	35338	0.28506	FABP2	FABP2
FABP2	11	252851	rs6541	G	A	0.0499	1.23e-09	0.008213	35352	0.26404	FABP2	FABP2
FABP2	19	48711017	rs281379	A	G	-0.0445	3.52e-09	0.007535	35378	0.37357	FABP2	FABP2
FABP2	3	165826514	rs2048493	CGGGGGG	GGGGGGG	-0.0588	8.39e-14	0.007878	35339	0.3049	FABP2	FABP2
FABP2	4	114506294	rs112158033	T	A	-0.1905	1.21e-09	0.031336	35352	0.01541	FABP2	FABP2
FABP2	4	114589259	rs113423222	T	C	-0.1434	8.27e-09	0.024883	35351	0.02411	FABP2	FABP2
FABP2	4	115230637	rs114874118	T	A	0.1776	1.24e-08	0.03119	35351	0.01579	FABP2	FABP2
FABP2	4	117831314	rs7685408	TGGTACTA	CGGTACTA	-0.1085	7.21e-45	0.00772	35351	0.42717	FABP2	FABP2
FABP2	4	119120851	rs7671600	C	G	-0.4307	0	0.007648	35353	0.18635	FABP2	FABP2
FABP2	4	119393064	rs7678547	AAAAAACACACACACAC	AAAAAAAACACACACAC	-0.6373	0	0.006539	35342	0.28983	FABP2	FABP2
FABP2	4	119444264	rs144373808	T	C	-0.5862	9.95e-107	0.026714	35353	0.02092	FABP2	FABP2
FABP2	4	119758192	rs2583602	A	G	-0.2821	8.38e-296	0.007674	35353	0.41561	FABP2	FABP2
FABP2	4	120570841	rs55979056	A	G	0.147	2.19e-45	0.010397	35362	0.16583	FABP2	FABP2
FABP2	4	122333274	rs199742771	A	G	-0.2275	4.91e-30	0.019981	35351	0.03765	FABP2	FABP2
FABP2	4	123636184	rs116429926	A	T	-0.1224	1.84e-31	0.01049	35350	0.15695	FABP2	FABP2
FABP2	4	124494252	rs75549918	C	A	0.0766	1.74e-09	0.012724	35351	0.09827	FABP2	FABP2
FABP2	4	132793290	rs9996230	T	C	-0.0427	3.06e-08	0.00771	35357	0.47876	FABP2	FABP2
FABP2	4	135059477	rs115961275	G	A	-0.4029	4.53e-08	0.073671	35356	0.00264	FABP2	FABP2
FABP2	4	146607421	rs116089146	T	G	0.1384	3.41e-08	0.025077	35362	0.02477	FABP2	FABP2
FABP2	6	32007800	rs147390813	C	T	0.0513	3.03e-12	0.007353	35438	0.39378	FABP2	FABP2
FABP2	6	32619380	rs28688825	G	A	0.0519	1.21e-08	0.009107	35439	0.19618	FABP2	FABP2
FABP3	16	53767042	rs1421085	C	T	0.0654	4.28e-15	0.008335	35366	0.41329	FABP	FABP3
FABP3	3	12350084	rs2197423	A	G	0.1054	1.45e-16	0.012759	35368	0.11908	FABP	FABP3
FABP3	3	190958504	rs114740093	A	G	0.1554	2.84e-08	0.027995	35376	0.02196	FABP	FABP3
FABP3	6	127208635	rs72961013	A	G	-0.0826	1.31e-08	0.014531	35356	0.08603	FABP	FABP3
FABP3	8	81486344	rs57697972	G	A	-0.1213	2.89e-26	0.01144	35349	0.15601	FABP	FABP3
FABP4	16	53767042	rs1421085	C	T	0.0657	4.6e-15	0.008383	35366	0.41329	FABPA	FABP4
FABP4	3	12350084	rs2197423	A	G	0.1159	1.78e-19	0.01284	35368	0.11908	FABPA	FABP4
FABP4	6	127118902	rs577721086	C	T	-0.0873	2.67e-08	0.015696	35356	0.07292	FABPA	FABP4
FABP4	8	81453981	rs16909138	TT	TA	-0.1027	3.51e-18	0.011813	35351	0.14423	FABPA	FABP4
FABP5	1	196692375	rs10922094	CATTA	GATTA	-0.051	1.65e-10	0.00798	35339	0.40155	FABPE	FABP5
FABP6	6	32420032	rs2395163	C	T	0.0602	4.81e-10	0.00967	35439	0.20599	FABP6	FABP6
FABP9	1	196086204	rs4512628	C	T	-0.0929	3.43e-10	0.014798	35337	0.08	FABP9	FABP9
FABP9	1	196158413	rs114009540	A	G	-0.1337	8.98e-10	0.021823	35337	0.03606	FABP9	FABP9
FABP9	1	196695521	rs10922098	T	C	-0.2622	1.74e-227	0.008143	35338	0.40011	FABP9	FABP9
FABP9	1	197992799	rs35351085	T	C	0.1297	3.23e-12	0.018616	35343	0.04877	FABP9	FABP9
FABP9	19	6713251	rs1047286	A	G	-0.0661	1.88e-12	0.009385	35372	0.24066	FABP9	FABP9
FABP9	3	165767231	rs2686395	C	T	-0.127	9.35e-49	0.008654	35339	0.3101	FABP9	FABP9
FABP9	3	166025290	rs9683167	G	C	0.1394	6.34e-10	0.02255	35340	0.03454	FABP9	FABP9
FABP9	3	167083477	rs12629202	A	C	0.0487	2.01e-08	0.008679	35354	0.31116	FABP9	FABP9
FABP9	6	31910331	rs6457457	T	C	0.1791	3.34e-28	0.016264	35441	0.06527	FABP9	FABP9
FABP9	6	31976816	rs550671	T	C	0.1938	1.63e-63	0.011519	35440	0.14045	FABP9	FABP9
FABP9	6	32487054	rs538958533	A	T	0.0989	4.71e-14	0.013117	35439	0.09889	FABP9	FABP9
FABP9	6	32630723	rs116334170	C	G	0.0524	1.74e-10	0.00821	35438	0.39997	FABP9	FABP9
FASN	11	198986	rs4980320	C	T	0.0592	4.51e-13	0.008178	35352	0.46986	Fatty_acid_synthase	FASN
FASN	12	54318524	rs10876550	A	G	0.047	1.2e-08	0.008246	35374	0.43699	Fatty_acid_synthase	FASN
FASN	17	82097330	rs62078747	G	C	-0.1535	6.45e-75	0.008382	35027	0.39214	Fatty_acid_synthase	FASN
FASN	7	106730198	rs342292	G	C	-0.0558	8.47e-12	0.008169	35354	0.45188	Fatty_acid_synthase	FASN
FASN	8	105566712	rs72673751	C	T	-0.0718	5.45e-10	0.01157	35365	0.14705	Fatty_acid_synthase	FASN
FH	1	241527254	rs6678766	G	A	0.1477	2.16e-64	0.008717	35355	0.29782	FUMH	FH
FH	3	56815721	rs1354034	C	T	0.048	4.44e-09	0.008182	35347	0.38119	FUMH	FH
FIG4	6	32557482	rs28455809	C	T	0.0473	2.67e-08	0.008504	35439	0.26647	FIG4	FIG4
FUT2	1	196695521	rs10922098	T	C	-0.0936	2.96e-31	0.008049	35338	0.40011	FUT2	FUT2
FUT2	3	165762312	rs6445035	A	G	0.0939	6.97e-21	0.010017	35339	0.1904	FUT2	FUT2
FUT2	6	31910331	rs6457457	T	C	0.1019	1.75e-10	0.015967	35441	0.06527	FUT2	FUT2
FUT2	6	31976816	rs550671	T	C	0.0923	3.57e-16	0.011322	35440	0.14045	FUT2	FUT2
FUT2	6	32487054	rs538958533	A	T	0.073	1.39e-08	0.012863	35439	0.09889	FUT2	FUT2
FUT3	1	196691864	rs528298	ATG	AAG	-0.0917	9.68e-26	0.008742	35339	0.3973	Fucosyltransferase_3	FUT3
FUT3	19	5186567	rs80124263	G	C	0.1616	1.47e-16	0.019566	35362	0.05328	Fucosyltransferase_3	FUT3
FUT3	19	5725127	rs75136459	T	G	-0.3696	2.75e-30	0.032317	35364	0.01834	Fucosyltransferase_3	FUT3
FUT3	19	5814662	rs28721898	T	C	-0.4651	0	0.009833	35362	0.14891	Fucosyltransferase_3	FUT3
FUT3	19	5843773	rs3894326	T	A	-0.5772	1.19e-202	0.019003	35364	0.05508	Fucosyltransferase_3	FUT3
FUT3	19	6021523	rs77315797	A	G	0.1064	2.96e-20	0.01154	35371	0.17875	Fucosyltransferase_3	FUT3
FUT3	19	6234002	rs138022188	A	T	-0.386	8.63e-23	0.03928	35369	0.01202	Fucosyltransferase_3	FUT3
FUT3	19	6279556	rs146505276	T	C	-0.2536	9.62e-21	0.027151	35370	0.02752	Fucosyltransferase_3	FUT3
FUT3	19	6373676	rs61003547	T	C	-0.1419	9.14e-18	0.01653	35374	0.07807	Fucosyltransferase_3	FUT3
FUT3	19	6767715	rs75437292	C	T	-0.1461	1.75e-12	0.020714	35368	0.04977	Fucosyltransferase_3	FUT3
FUT3	19	48703417	rs601338	A	G	-0.1768	1.33e-85	0.009017	35377	0.39439	Fucosyltransferase_3	FUT3
FUT3	3	165787389	rs1355538	G	A	-0.0512	4.44e-09	0.008727	35338	0.39847	Fucosyltransferase_3	FUT3
FUT5	1	107015731	rs4914939	GTTTGTTTT	GTTTGTTTA	0.0633	4.51e-12	0.009147	35351	0.3223	FUT5	FUT5
FUT5	1	154443301	rs4845623	G	A	-0.0535	5.82e-10	0.008636	35364	0.43935	FUT5	FUT5
FUT5	10	17781260	rs547869548	T	C	-0.0843	1.9e-09	0.014035	35353	0.1047	FUT5	FUT5
FUT5	10	17821038	rs2477642	C	T	0.077	3.78e-19	0.00861	35351	0.43852	FUT5	FUT5
FUT5	10	17849736	rs71497225	C	G	-0.0731	6.71e-12	0.01065	35352	0.20118	FUT5	FUT5
FUT5	12	31844701	rs9738365	A	C	0.0974	5.33e-22	0.010102	35355	0.23481	FUT5	FUT5
FUT5	12	31892850	rs10771887	T	C	-0.0628	3.71e-13	0.008643	35356	0.42154	FUT5	FUT5
FUT5	12	120986771	rs2393775	A	G	0.1148	4.6e-38	0.0089	35365	0.35369	FUT5	FUT5
FUT5	13	40959359	rs55780081	A	G	-0.1063	5.12e-09	0.018192	35359	0.05852	FUT5	FUT5
FUT5	17	47659909	rs4264433	TAT	AAT	-0.056	7.26e-11	0.008595	35364	0.42893	FUT5	FUT5
FUT5	19	5405782	rs4807031	A	G	-0.5031	1.25e-52	0.032952	35362	0.01871	FUT5	FUT5
FUT5	19	5513004	rs67027797	C	T	0.373	1.11e-18	0.042274	35362	0.01125	FUT5	FUT5
FUT5	19	5578392	rs113027608	G	C	-0.3233	2.11e-50	0.021655	35366	0.04379	FUT5	FUT5
FUT5	19	5627176	rs372975538	TCTTAAAAAAAGGGGGGGT	TCTTAAAAAAAAGGGGGGT	-0.3892	8.28e-67	0.02254	35358	0.04272	FUT5	FUT5
FUT5	19	5744815	rs145405806	A	G	0.5566	8.69e-60	0.034131	35363	0.01781	FUT5	FUT5
FUT5	19	5817207	rs11878862	G	A	-0.5911	0	0.010692	35363	0.09987	FUT5	FUT5
FUT5	19	5844332	rs3745635	T	C	-1.0042	0	0.018845	35363	0.0298	FUT5	FUT5
FUT5	19	6011909	rs77037548	C	T	-0.4079	1.54e-13	0.055244	35371	0.00621	FUT5	FUT5
FUT5	19	6868932	rs11882988	T	G	-0.3233	1.91e-23	0.032403	35374	0.01909	FUT5	FUT5
FUT5	19	7392548	rs80269300	CAAAAAAAAAC	CAAAAAAAAAA	-0.1442	2.04e-08	0.02571	35370	0.03175	FUT5	FUT5
FUT5	19	7476160	rs73001517	G	A	-0.1552	3.96e-15	0.019755	35369	0.05517	FUT5	FUT5
FUT5	19	7676962	rs112725401	A	G	-0.2119	2.17e-13	0.028877	35371	0.02474	FUT5	FUT5
FUT5	19	19296909	rs10401969	C	T	0.1031	8.81e-10	0.01682	35353	0.07816	FUT5	FUT5
FUT5	19	48705608	rs504963	A	G	-0.0727	5.88e-15	0.009313	35377	0.37239	FUT5	FUT5
FUT5	20	44413724	rs1800961	T	C	-0.1232	1.84e-09	0.020495	35371	0.04601	FUT5	FUT5
FUT5	4	99144358	rs1800759	G	T	-0.0511	6.5e-09	0.008805	35346	0.37859	FUT5	FUT5
FUT5	8	125487789	rs28601761	G	C	0.0492	1.21e-08	0.008634	35369	0.42975	FUT5	FUT5
FUT9	1	196695521	rs10922098	T	C	-0.1069	2.39e-40	0.008039	35338	0.40011	FUT9	FUT9
FUT9	17	5848332	rs185009887	A	G	-0.1422	2.76e-08	0.025594	35374	0.02519	FUT9	FUT9
FUT9	17	28367840	rs704	A	G	-0.1618	4.18e-94	0.007862	35360	0.49189	FUT9	FUT9
FUT9	3	165743688	rs1706435	G	A	0.064	3.92e-15	0.008145	35339	0.36981	FUT9	FUT9
FUT9	6	32008772	rs28573154	A	G	0.0809	1.74e-13	0.01098	35440	0.145	FUT9	FUT9
FUT9	6	32630514	rs11970000	G	A	0.0524	1.07e-09	0.008591	35439	0.29339	FUT9	FUT9
G0S2	1	196677131	rs572515	G	A	-0.0497	3.51e-10	0.007921	35338	0.3973	G0S2	G0S2
G0S2	3	165730789	rs9864801	TAGAGAG	TATAGAG	-0.0433	3.35e-08	0.007841	35339	0.41936	G0S2	G0S2
GABARAPL1	16	75552346	rs4887832	G	C	0.0474	3.11e-08	0.008563	35354	0.32476	GBRL1	GABARAPL1
GABARAPL1	3	11249929	rs2606731	C	A	0.0841	8.67e-22	0.008768	35357	0.29428	GBRL1	GABARAPL1
GAL3ST1	1	196122755	rs72748418	A	G	0.1112	1.19e-12	0.015648	35337	0.07164	G3ST1	GAL3ST1
GAL3ST1	1	196560692	rs10801548	TGTTTTTTTTT	TGTTTTTTCTT	-0.06	3.11e-13	0.008231	35338	0.40817	G3ST1	GAL3ST1
GAL3ST1	1	196677046	rs1329424	G	T	-0.3127	0	0.006695	35338	0.39735	G3ST1	GAL3ST1
GAL3ST1	1	198065935	rs7513100	C	T	0.0869	2.17e-14	0.011374	35343	0.14871	G3ST1	GAL3ST1
GAL3ST1	17	28367840	rs704	A	G	0.1665	4.52e-95	0.008048	35360	0.49189	G3ST1	GAL3ST1
GAL3ST1	19	6699319	rs10408682	T	C	-0.0669	3.16e-08	0.012093	35372	0.12699	G3ST1	GAL3ST1
GAL3ST1	2	216622986	rs111696008	A	G	-0.1748	6.93e-11	0.026801	35359	0.02443	G3ST1	GAL3ST1
GAL3ST1	2	216625740	rs144202860	A	G	-0.1959	4.71e-08	0.035867	35359	0.01274	G3ST1	GAL3ST1
GAL3ST1	3	165767231	rs2686395	C	T	-0.1693	1.05e-84	0.008681	35339	0.3101	G3ST1	GAL3ST1
GAL3ST1	3	166025290	rs9683167	G	C	0.2013	6.17e-19	0.022646	35340	0.03454	G3ST1	GAL3ST1
GAL3ST1	3	167146012	rs62277526	C	G	0.05	7.91e-09	0.008665	35354	0.31756	G3ST1	GAL3ST1
GAL3ST1	6	31910331	rs6457457	T	C	0.2265	8.65e-44	0.016321	35441	0.06527	G3ST1	GAL3ST1
GAL3ST1	6	31964400	rs444921	T	C	0.2279	5.4e-86	0.011596	35441	0.13897	G3ST1	GAL3ST1
GAL3ST1	6	31995309	rs551939957	T	C	-0.103	2.12e-13	0.014031	35441	0.09454	G3ST1	GAL3ST1
GAL3ST1	6	32487054	rs538958533	A	T	0.1203	6.76e-20	0.013174	35439	0.09889	G3ST1	GAL3ST1
GAL3ST1	6	32630723	rs116334170	C	G	0.0592	6.56e-13	0.008236	35438	0.39997	G3ST1	GAL3ST1
GAPDHS	1	196692375	rs10922094	CATTA	GATTA	-0.0515	1.57e-10	0.008049	35339	0.40155	G3PT	GAPDHS
GC	1	196695521	rs10922098	T	C	-0.0752	1.1e-19	0.008284	35338	0.40011	Gc_Globulin__Mixed_Type	GC
GC	19	52495137	rs138973612	A	G	0.0588	3.79e-09	0.009978	35380	0.21098	Gc_Globulin__Mixed_Type	GC
GC	4	71759380	rs7697091	C	A	-0.1219	2.62e-46	0.008532	35353	0.35008	Gc_Globulin__Mixed_Type	GC
GC	4	71908648	rs9994658	A	T	-0.0641	4.25e-15	0.008168	35352	0.44722	Gc_Globulin__Mixed_Type	GC
GC	4	75598590	rs76833037	TTTT	TTTA	-0.6828	7.01e-17	0.081803	35336	0.00249	Gc_Globulin__Mixed_Type	GC
GC	4	153287126	rs72729623	T	C	-0.0608	3.72e-08	0.011047	35376	0.16311	Gc_Globulin__Mixed_Type	GC
GC	8	125469835	rs2954021	G	A	-0.0488	2.35e-09	0.008172	35368	0.45781	Gc_Globulin__Mixed_Type	GC
GCNT2	1	196702851	rs368465	C	T	-0.0442	4.1e-08	0.008056	35339	0.39961	GNT2C	GCNT2
GCNT2	2	3592552	rs6542680	T	C	-0.0699	7.54e-12	0.010209	35332	0.18362	GNT2C	GCNT2
GGPS1	1	235346698	rs7534175	G	A	0.1288	2.83e-28	0.01168	35365	0.13429	GGPPS	GGPS1
GLB1	12	101107712	rs118033368	A	G	0.6867	6.15e-12	0.099867	35351	0.00132	BGAL	GLB1
GLB1	12	101827005	rs7964859	G	C	-0.1041	9.17e-34	0.008595	35352	0.27831	BGAL	GLB1
GLB1	3	33109920	rs62250512	A	G	0.0447	9.73e-09	0.007794	35340	0.39917	BGAL	GLB1
GLIPR1	1	196695521	rs10922098	T	C	-0.0491	1.31e-09	0.008093	35338	0.40011	GLIP1	GLIPR1
GLIPR1	12	75487238	rs12422952	T	C	-0.0859	2.53e-26	0.008092	35371	0.3989	GLIP1	GLIPR1
GLIPR1	19	57864577	rs58156604	A	G	0.3067	3.12e-13	0.042077	35164	0.00826	GLIP1	GLIPR1
GLIPR1	6	32624442	rs9271642	G	A	0.046	9.44e-09	0.008013	35439	0.41291	GLIP1	GLIPR1
GLTP	1	196677131	rs572515	G	A	-0.0661	4.3e-16	0.008131	35329	0.3973	GLTP	GLTP
GLTP	10	113637445	rs77774564	A	G	0.2863	1.1e-17	0.033435	35378	0.01388	GLTP	GLTP
GLTP	3	165730789	rs9864801	TAGAGAG	TATAGAG	-0.0511	2.24e-10	0.008055	35330	0.41936	GLTP	GLTP
GLUL	1	182367894	rs4652700	CAAAAAAAAAAACA	CAAAAAAAAAAACC	0.0526	1.39e-10	0.008196	35363	0.41526	GLNA	GLUL
GLUL	12	54318524	rs10876550	A	G	0.0734	2.2e-19	0.008153	35374	0.43699	GLNA	GLUL
GLUL	2	199852481	rs78028520	G	T	0.1157	1.16e-10	0.017953	35363	0.05381	GLNA	GLUL
GLUL	5	88884379	rs114694170	C	T	0.0902	7.21e-10	0.01464	35344	0.08378	GLNA	GLUL
GLUL	7	106698017	rs450269	C	G	-0.0462	1.09e-08	0.008082	35356	0.44796	GLNA	GLUL
GM2A	15	53658193	rs732975	T	G	-0.0545	4.71e-08	0.009978	35362	0.22277	SAP3	GM2A
GM2A	16	20381010	rs77924615	A	G	-0.0787	8.86e-14	0.010554	35355	0.19701	SAP3	GM2A
GM2A	5	150134063	rs11740355	G	T	0.0954	1.7e-12	0.013519	35355	0.10807	SAP3	GM2A
GM2A	5	151239432	rs72794132	T	C	0.3212	3.47e-184	0.011098	35353	0.16385	SAP3	GM2A
GM2A	5	151287372	rs375396	A	C	0.173	1.67e-55	0.011024	35353	0.17267	SAP3	GM2A
GM2A	5	151562168	rs66495175	A	C	0.1124	7.14e-15	0.014444	35349	0.09247	SAP3	GM2A
GPCPD1	11	198986	rs4980320	C	T	0.0526	9.43e-11	0.008122	35343	0.46986	GDE5	GPCPD1
GPCPD1	20	5571430	rs6133228	G	A	-0.0704	2.76e-17	0.008325	35363	0.3887	GDE5	GPCPD1
GPCPD1	20	5720050	rs2024886	C	T	-0.0683	1.5e-16	0.008272	35362	0.39453	GDE5	GPCPD1
GPCPD1	3	56815721	rs1354034	C	T	0.0477	1.01e-08	0.008325	35347	0.38119	GDE5	GPCPD1
GPD1	12	49886176	rs76829642	T	C	-0.4088	9.45e-11	0.06313	35358	0.00379	GPDA	GPD1
GPD1L	1	196086204	rs4512628	C	T	-0.104	2.46e-12	0.014845	35328	0.08	GPD1L	GPD1L
GPD1L	1	196158413	rs114009540	A	G	-0.1279	5.07e-09	0.021882	35328	0.03606	GPD1L	GPD1L
GPD1L	1	196695521	rs10922098	T	C	-0.2988	5.11e-295	0.00814	35329	0.40011	GPD1L	GPD1L
GPD1L	1	197992799	rs35351085	T	C	0.1341	6.73e-13	0.018664	35334	0.04877	GPD1L	GPD1L
GPD1L	17	12378457	rs11078072	C	G	-0.0485	8.97e-09	0.008436	35354	0.34894	GPD1L	GPD1L
GPD1L	17	28367840	rs704	A	G	0.0954	1.92e-32	0.008044	35351	0.49189	GPD1L	GPD1L
GPD1L	19	6713251	rs1047286	A	G	-0.0583	5.51e-10	0.009397	35363	0.24066	GPD1L	GPD1L
GPD1L	2	216622986	rs111696008	A	G	-0.1696	2.21e-10	0.026724	35350	0.02443	GPD1L	GPD1L
GPD1L	3	165761011	rs1707652	T	C	0.1435	1.02e-61	0.008657	35330	0.3102	GPD1L	GPD1L
GPD1L	3	166025290	rs9683167	G	C	0.1669	1.42e-13	0.02257	35331	0.03454	GPD1L	GPD1L
GPD1L	3	167146012	rs62277526	C	G	0.0476	3.65e-08	0.008643	35345	0.31756	GPD1L	GPD1L
GPD1L	6	31910331	rs6457457	T	C	0.2145	1.24e-39	0.016282	35432	0.06527	GPD1L	GPD1L
GPD1L	6	31964400	rs444921	T	C	0.2161	7.01e-78	0.011568	35432	0.13897	GPD1L	GPD1L
GPD1L	6	31995309	rs551939957	T	C	-0.0816	5.32e-09	0.01398	35432	0.09454	GPD1L	GPD1L
GPD1L	6	32487054	rs538958533	A	T	0.1147	2.54e-18	0.013138	35430	0.09889	GPD1L	GPD1L
GPD1L	6	32630723	rs116334170	C	G	0.0562	7.66e-12	0.008211	35429	0.39997	GPD1L	GPD1L
GPX1	11	218141	rs3847647	A	C	0.0529	9.59e-10	0.008649	35352	0.33648	Glutathione_peroxidase	GPX1
GPX1	3	49317536	rs550370785	TTGTTTGTTTGTTTTT	TTGTTTGTTTTTTTTT	-0.6955	1.35e-25	0.066505	35343	0.00405	Glutathione_peroxidase	GPX1
GPX1	6	139519556	rs592423	C	A	-0.0535	5.94e-11	0.008174	35354	0.46012	Glutathione_peroxidase	GPX1
GPX2	1	196695521	rs10922098	T	C	-0.0869	2.03e-27	0.00801	35338	0.40011	GPX2	GPX2
GPX2	3	165730789	rs9864801	TAGAGAG	TATAGAG	-0.051	1.35e-10	0.007942	35339	0.41936	GPX2	GPX2
GPX2	6	32006196	rs3891366	A	G	0.0637	1.61e-09	0.010558	35440	0.15319	GPX2	GPX2
GPX5	6	32634153	rs3129773	C	T	0.054	2.45e-12	0.007707	35439	0.49195	GPX5	GPX5
GPX7	1	47085105	rs538155807	T	G	0.3621	3.79e-13	0.049857	35369	0.00696	GPX7	GPX7
GPX7	1	51558077	rs11582780	G	A	-0.0947	3.62e-27	0.008772	35367	0.32729	GPX7	GPX7
GPX7	1	52166955	rs17401875	T	A	0.6259	0	0.010515	35368	0.10833	GPX7	GPX7
GPX7	1	52356695	rs72666819	G	C	0.568	1.27e-47	0.039181	35367	0.01126	GPX7	GPX7
GPX7	1	52674472	rs142353643	G	A	0.3274	1.34e-12	0.046178	35368	0.00845	GPX7	GPX7
GPX7	1	52896824	rs116182270	T	C	0.3928	7.88e-69	0.022402	35368	0.03526	GPX7	GPX7
GPX7	1	53486468	rs1288617	A	G	0.1772	2.13e-14	0.023186	35373	0.03297	GPX7	GPX7
GPX7	1	54318904	rs61776534	A	G	0.2307	1.55e-14	0.030027	35362	0.01944	GPX7	GPX7
GPX7	1	54400164	rs146082577	G	A	0.2141	3.65e-11	0.032353	35363	0.017	GPX7	GPX7
GPX7	2	54966053	rs2588511	G	C	-0.0464	1.06e-08	0.00811	35346	0.47167	GPX7	GPX7
GPX7	8	105569300	rs6993770	T	A	-0.1188	1.51e-34	0.009691	35365	0.22448	GPX7	GPX7
GRHPR	9	37279581	rs72737776	G	A	-0.1577	1.44e-15	0.019757	35355	0.04236	GRHPR	GRHPR
GRHPR	9	37422659	rs4878690	TCCGCCCACTCCAGCCTGGCCC	CCCGCCCACTCCAGCCTGGCCC	0.2659	4.44e-211	0.008576	35353	0.32145	GRHPR	GRHPR
GRHPR	9	37718999	rs2013458	ATGAGAAGATAGATACACC	ATGAGAAGATAGATATACC	0.069	7.51e-12	0.010076	35354	0.20029	GRHPR	GRHPR
GSTM4	1	97140295	rs1760216	G	T	-0.0616	3.14e-08	0.011132	35361	0.19868	GSTM4	GSTM4
GSTM4	1	107886216	rs72689623	T	G	0.3016	1.3e-33	0.02496	35349	0.03045	GSTM4	GSTM4
GSTM4	1	108526074	rs9440651	T	C	0.4315	2.64e-72	0.023995	35345	0.03385	GSTM4	GSTM4
GSTM4	1	108945282	rs67008022	A	G	0.1378	7.75e-26	0.013111	35346	0.12849	GSTM4	GSTM4
GSTM4	1	109563441	rs184374697	C	T	-0.3691	1.18e-15	0.046099	35346	0.00939	GSTM4	GSTM4
GSTM4	1	109619568	rs56079255	T	C	-0.1864	3.64e-27	0.017268	35344	0.0686	GSTM4	GSTM4
GSTM4	1	109629614	rs2269340	C	T	0.7851	0	0.013679	35346	0.05288	GSTM4	GSTM4
GSTM4	1	109686291	rs36210087	G	C	0.5912	2.82e-157	0.022126	35343	0.03847	GSTM4	GSTM4
GSTM4	1	109687479	rs563288432	T	C	0.6965	0	0.011768	35343	0.07468	GSTM4	GSTM4
GSTM4	1	109725440	rs115814431	A	C	0.707	4.61e-102	0.032961	35344	0.01792	GSTM4	GSTM4
GSTM4	1	109784494	rs79707220	C	A	0.1954	1.79e-08	0.034702	35340	0.01631	GSTM4	GSTM4
GSTM4	1	109947719	rs17025223	T	C	0.1709	2.67e-36	0.013584	35350	0.11752	GSTM4	GSTM4
GSTM4	1	148289777	rs7515124	T	A	0.0698	3.28e-08	0.012632	35352	0.13919	GSTM4	GSTM4
GSTM4	3	56815721	rs1354034	C	T	0.0673	1.78e-16	0.008171	35356	0.38119	GSTM4	GSTM4
GSTM4	8	105578477	rs4541868	A	C	-0.0626	7.76e-11	0.009623	35364	0.21915	GSTM4	GSTM4
GSTZ1	14	65907431	rs13329037	GTGTCTGTGTGTTTGTGTGTATGTG	GTGTCTGTGTGTGTGTGTGTATGTG	0.1476	2.29e-10	0.023278	35361	0.03301	MAAI	GSTZ1
GSTZ1	14	75364418	rs2884739	A	G	-0.0634	5.33e-14	0.008427	35350	0.42025	MAAI	GSTZ1
GSTZ1	14	76502144	rs11159209	G	A	-0.0738	1.24e-15	0.009224	35357	0.28164	MAAI	GSTZ1
GSTZ1	14	76934014	rs71429976	A	G	-0.0908	1.26e-25	0.008677	35353	0.35075	MAAI	GSTZ1
GSTZ1	14	77255031	rs422642	C	T	-0.3488	0	0.005737	35355	0.27403	MAAI	GSTZ1
GSTZ1	14	77301922	rs60434542	G	C	-0.4104	0	0.006113	35355	0.22221	MAAI	GSTZ1
GSTZ1	14	77461400	rs141994807	T	C	-0.4043	6.1e-282	0.011268	35354	0.1548	MAAI	GSTZ1
GSTZ1	14	77572280	rs11624959	T	C	0.7548	0	0.008641	35354	0.09242	MAAI	GSTZ1
GSTZ1	14	78063025	rs7148273	G	C	-0.123	1.31e-46	0.00858	35354	0.37175	MAAI	GSTZ1
GSTZ1	14	81150127	rs72691643	G	T	0.1042	1.59e-14	0.013568	35353	0.10307	MAAI	GSTZ1
GSTZ1	14	81666069	rs61990167	T	G	-0.0759	1.83e-08	0.013487	35352	0.10377	MAAI	GSTZ1
GSTZ1	14	82263200	rs115482708	GTTTTTTTTTTTTTTTTA	GTTTTGTTTTTTTTTTTA	0.1715	1.04e-39	0.013005	35353	0.11575	MAAI	GSTZ1
GSTZ1	14	93904732	rs12893395	A	T	0.1738	1.81e-08	0.030877	35369	0.01839	MAAI	GSTZ1
H2AFZ	1	196692375	rs10922094	CATTA	GATTA	-0.1236	2.34e-53	0.008038	35339	0.40155	Histone_H2A_z	H2AFZ
H2AFZ	3	58332737	rs180977001	C	A	-0.0989	2.07e-10	0.015559	35357	0.07051	Histone_H2A_z	H2AFZ
H2AFZ	3	165787389	rs1355538	G	A	-0.0454	1.68e-08	0.008046	35338	0.39847	Histone_H2A_z	H2AFZ
H2AFZ	6	32010061	rs200995579	T	G	0.0889	2.69e-13	0.012163	35440	0.1274	Histone_H2A_z	H2AFZ
H2AFZ	6	32629228	rs6929057	C	A	0.0544	1.84e-10	0.008535	35439	0.30396	Histone_H2A_z	H2AFZ
HADH	4	108029993	rs62311449	A	G	-0.1396	5.93e-18	0.016169	35355	0.06497	HCDH	HADH
HEXB	1	172465169	rs9425328	A	G	-0.0543	3.57e-09	0.009199	35352	0.25692	Hexosaminidase_B	HEXB
HEXB	10	63541965	rs7897379	C	T	0.055	7.85e-12	0.00804	35351	0.48021	Hexosaminidase_B	HEXB
HEXB	12	101099508	rs140039723	T	C	-0.2074	2.98e-11	0.031198	35363	0.01697	Hexosaminidase_B	HEXB
HEXB	12	101252375	rs60490174	C	T	0.1573	5.54e-15	0.020131	35363	0.04436	Hexosaminidase_B	HEXB
HEXB	12	101658389	rs10860761	AAAAAAAAAAAAATCTACCATAAA	AAAAAAAAAAAAATCTACCGTAAA	-0.1963	5.58e-102	0.009156	35363	0.27238	Hexosaminidase_B	HEXB
HEXB	12	101687720	rs10128996	A	G	0.3287	0	0.006198	35363	0.41131	Hexosaminidase_B	HEXB
HEXB	12	101871820	rs10860802	GTTTGTTTGTTTT	GTTTGTTTTTTTT	-0.1153	1.75e-26	0.010827	35364	0.17548	Hexosaminidase_B	HEXB
HEXB	12	104576405	rs111893239	A	G	0.1823	2.62e-08	0.032759	35360	0.01637	Hexosaminidase_B	HEXB
HEXB	13	74193749	rs9530288	A	G	-0.051	5.47e-10	0.008219	35355	0.40085	Hexosaminidase_B	HEXB
HEXB	14	39256536	rs7147869	A	G	0.0469	5.02e-09	0.008022	35367	0.4727	Hexosaminidase_B	HEXB
HEXB	15	43735849	rs147233090	T	C	0.1706	5.05e-12	0.024709	35362	0.02693	Hexosaminidase_B	HEXB
HEXB	15	60591082	rs339969	A	C	0.0493	5.54e-09	0.008456	35370	0.33988	Hexosaminidase_B	HEXB
HEXB	15	72348222	rs74949863	T	C	0.1208	3.57e-08	0.02192	35356	0.03358	Hexosaminidase_B	HEXB
HEXB	17	46467104	rs62072124	T	C	0.0633	1.27e-08	0.011125	35359	0.16918	Hexosaminidase_B	HEXB
HEXB	19	19268740	rs58542926	TGGAGCTGTATTTGCCTTCCATGGTGCA	CGGAGCTGTATTTGCCTTCCATGGTGCA	0.2037	3.58e-41	0.015158	35353	0.07691	Hexosaminidase_B	HEXB
HEXB	19	44908684	rs429358	C	T	-0.0937	2.2e-18	0.010713	35368	0.17407	Hexosaminidase_B	HEXB
HEXB	19	54173495	rs8736	C	T	-0.0593	4.73e-13	0.008199	35371	0.41652	Hexosaminidase_B	HEXB
HEXB	22	43928847	rs738409	G	C	0.0623	7.06e-11	0.009556	35372	0.22998	Hexosaminidase_B	HEXB
HEXB	3	56694053	rs71309976	T	C	0.1979	1.72e-10	0.030998	35359	0.01647	Hexosaminidase_B	HEXB
HEXB	3	136206349	rs1154988	A	T	0.1107	1.4e-30	0.00963	35361	0.22728	Hexosaminidase_B	HEXB
HEXB	5	73693574	rs4704095	C	T	0.0483	4.36e-08	0.008821	35354	0.30883	Hexosaminidase_B	HEXB
HEXB	5	74662232	rs1696980	CGT	AGT	0.1902	5.75e-32	0.016163	35344	0.06759	Hexosaminidase_B	HEXB
HEXB	5	74734513	rs13164140	A	G	0.2719	7.91e-197	0.009084	35358	0.27062	Hexosaminidase_B	HEXB
HEXB	5	75093500	rs7442914	AAAAAAAAACT	CAAAAAAAACT	-0.0561	4.52e-11	0.008518	35364	0.34732	Hexosaminidase_B	HEXB
HEXB	5	75996329	rs4274960	A	G	0.065	1.95e-14	0.008492	35360	0.34984	Hexosaminidase_B	HEXB
HEXB	6	130046648	rs7763108	T	G	0.0573	7.86e-11	0.008811	35367	0.29712	Hexosaminidase_B	HEXB
HEXB	8	125487789	rs28601761	G	C	-0.0566	3.73e-12	0.008147	35369	0.42975	Hexosaminidase_B	HEXB
HIBCH	2	186543327	rs181440989	G	A	-0.0885	9.47e-09	0.015418	35354	0.07242	HIBCH	HIBCH
HIBCH	2	189377017	rs72914144	T	C	0.0667	1.04e-10	0.010322	35359	0.18304	HIBCH	HIBCH
HIBCH	2	190031517	rs78925766	A	G	-0.1841	1.49e-08	0.03251	35361	0.01409	HIBCH	HIBCH
HIBCH	2	190272068	rs2582770	C	A	0.3255	0	0.006959	35369	0.38746	HIBCH	HIBCH
HIBCH	2	190814465	rs3860472	T	C	-0.1389	4.27e-12	0.02005	35366	0.0408	HIBCH	HIBCH
HIBCH	2	191225831	rs17585575	T	C	-0.1778	3.46e-13	0.02444	35363	0.0277	HIBCH	HIBCH
HMGCR	1	196695521	rs10922098	T	C	-0.0475	3.32e-09	0.00803	35338	0.40011	HMGR	HMGCR
HMGCR	2	3592552	rs6542680	T	C	-0.0607	2.35e-09	0.010165	35332	0.18362	HMGR	HMGCR
HMGCS1	2	67098270	rs10185431	T	A	-0.0627	2.21e-08	0.011206	35352	0.16331	HMCS1	HMGCS1
HMGCS1	3	52275322	rs6809248	GTCATAT	ATCATAT	0.3605	1.58e-11	0.053483	35345	0.00669	HMCS1	HMGCS1
HMGCS1	8	125487789	rs28601761	G	C	-0.0499	3.6e-09	0.008456	35363	0.42975	HMCS1	HMGCS1
HMGCS2	1	16174028	rs7519043	T	C	0.0482	3.56e-09	0.008165	35386	0.43222	HMCS2	HMGCS2
HMGCS2	1	119775000	rs10923900	GAC	GAG	-0.0548	1.77e-11	0.00815	35362	0.43025	HMCS2	HMGCS2
HMGCS2	13	41937065	rs76794363	G	A	0.0595	6.25e-12	0.008656	35360	0.30913	HMCS2	HMGCS2
HMGCS2	18	58416822	rs4503880	C	T	-0.0614	2.76e-10	0.009728	35367	0.21789	HMCS2	HMGCS2
HMGCS2	4	145891691	rs67613802	G	C	0.0714	4.55e-11	0.010843	35360	0.16424	HMCS2	HMGCS2
HPGD	14	94378610	rs28929474	T	C	0.2653	7.2e-10	0.043057	35372	0.00815	HPG	HPGD
HPGD	14	94380925	rs17580	A	T	0.4755	1.94e-101	0.022238	35372	0.03316	HPG	HPGD
HPGD	2	21011100	rs533617	C	T	0.1438	2.25e-14	0.018834	35373	0.04482	HPG	HPGD
HPGD	3	165787389	rs1355538	G	A	-0.0681	3.57e-17	0.008082	35338	0.39847	HPG	HPGD
HPGD	6	32618599	rs11755689	G	A	0.0444	4.46e-08	0.008115	35436	0.33707	HPG	HPGD
HPGDS	1	196615191	rs4657825	G	A	0.0748	1.76e-16	0.009081	35329	0.24343	PTGD2	HPGDS
HPGDS	2	210675783	rs1047891	A	C	-0.0571	1.41e-10	0.008901	35344	0.26363	PTGD2	HPGDS
HPGDS	4	26173177	rs10000798	T	C	-0.0646	1.26e-08	0.011352	35349	0.14406	PTGD2	HPGDS
HPGDS	4	90825755	rs182759145	A	G	-0.2143	3.16e-13	0.029408	35339	0.01898	PTGD2	HPGDS
HPGDS	4	91757740	rs139265303	G	A	-0.3331	1.64e-11	0.049456	35341	0.00612	PTGD2	HPGDS
HPGDS	4	92074242	rs138947442	A	T	-0.2753	4.36e-12	0.039755	35341	0.01003	PTGD2	HPGDS
HPGDS	4	93489784	rs62310110	A	G	0.2634	3.13e-24	0.025937	35336	0.02231	PTGD2	HPGDS
HPGDS	4	93681225	rs372539821	T	C	0.1732	2.5e-16	0.021134	35335	0.03731	PTGD2	HPGDS
HPGDS	4	94071981	rs72663742	G	T	-1.0343	0	0.01713	35334	0.03305	PTGD2	HPGDS
HPGDS	4	94085751	rs147539551	T	G	-0.2631	3.18e-173	0.009377	35334	0.24088	PTGD2	HPGDS
HPGDS	4	94492683	rs146427431	G	A	0.3397	8.38e-25	0.033034	35332	0.01444	PTGD2	HPGDS
HPGDS	4	94713281	rs183119811	C	T	0.1435	4.21e-14	0.018996	35327	0.04784	PTGD2	HPGDS
HPGDS	4	94973952	rs151073434	T	C	-0.2987	2.7e-28	0.027077	35330	0.02204	PTGD2	HPGDS
HPGDS	4	101652281	rs72684810	C	G	-0.2109	3.67e-08	0.038303	35330	0.01161	PTGD2	HPGDS
HPGDS	6	352922	rs2797335	G	A	-0.0563	5.72e-09	0.009666	35299	0.32066	PTGD2	HPGDS
HPGDS	9	93132682	rs12342201	A	G	-0.0659	2.66e-17	0.007789	35348	0.49613	PTGD2	HPGDS
HSD17B1	1	196677131	rs572515	G	A	-0.0853	1.59e-26	0.008003	35338	0.3973	17_beta_HSD_1	HSD17B1
HSD17B1	3	165787389	rs1355538	G	A	-0.0472	3.63e-09	0.008	35338	0.39847	17_beta_HSD_1	HSD17B1
HSD17B10	17	4932845	rs781541857	C	T	-0.3951	3.67e-08	0.071756	35380	0.00271	ERAB	HSD17B10
HSD17B11	1	196701988	rs10922103	A	G	-0.0489	1.02e-09	0.008008	35339	0.39965	DHB11	HSD17B11
HSD17B11	2	3592552	rs6542680	T	C	-0.0725	8.83e-13	0.010143	35332	0.18362	DHB11	HSD17B11
HSD17B11	6	32616036	rs1846190	A	G	0.0526	1.14e-10	0.008158	35439	0.35085	DHB11	HSD17B11
HSD17B14	1	196695521	rs10922098	T	C	-0.0673	3.39e-17	0.007981	35338	0.40011	DHB14	HSD17B14
HSD17B14	19	48815123	rs35299026	A	G	-0.1574	3.01e-19	0.017551	35377	0.0538	DHB14	HSD17B14
HSD17B14	19	48864318	rs664914	G	A	-0.0578	2.06e-11	0.008625	35379	0.28603	DHB14	HSD17B14
HSD17B14	3	165747994	rs62295961	G	A	0.0522	8.65e-09	0.00907	35339	0.24788	DHB14	HSD17B14
HSD17B14	6	31910331	rs6457457	T	C	0.1226	9.06e-15	0.015816	35441	0.06527	DHB14	HSD17B14
HSD17B14	6	32008772	rs28573154	A	G	0.1048	6.08e-22	0.010885	35440	0.145	DHB14	HSD17B14
HSD17B14	6	32211932	rs16869834	G	A	-0.0841	3.42e-09	0.01423	35439	0.08149	DHB14	HSD17B14
HSD17B7	1	196695521	rs10922098	T	C	-0.0504	3.63e-10	0.00804	35338	0.40011	DHB7	HSD17B7
HSD17B8	1	196692375	rs10922094	CATTA	GATTA	-0.0477	5.79e-09	0.008192	35339	0.40155	DHB8	HSD17B8
HSD17B8	19	44888997	rs6857	T	C	-0.0767	4.67e-14	0.010171	35368	0.19663	DHB8	HSD17B8
HSD17B8	19	44928401	rs8106813	G	A	0.124	3.1e-53	0.008074	35368	0.46477	DHB8	HSD17B8
HSD17B8	2	27519736	rs780093	C	T	-0.0518	1e-09	0.008479	35373	0.34157	DHB8	HSD17B8
HSD17B8	3	165761011	rs1707652	T	C	0.0576	2.76e-11	0.00865	35339	0.3102	DHB8	HSD17B8
HSPH1	1	196692375	rs10922094	CATTA	GATTA	-0.0486	1.21e-09	0.007995	35339	0.40155	HS105	HSPH1
HSPH1	3	165725994	rs705016	T	C	0.0595	2.4e-12	0.008489	35339	0.30763	HS105	HSPH1
IDH1	2	207972662	rs116643358	C	A	-0.2386	2.06e-13	0.032486	35356	0.01499	IDH	IDH1
IDH1	2	208243577	rs34599179	C	T	-1.0718	1.66e-115	0.046918	35356	0.00755	IDH	IDH1
IDH1	2	208251325	rs73070958	T	C	-0.3517	2.11e-97	0.016792	35356	0.05981	IDH	IDH1
IDI1	10	1039632	rs4880758	G	C	-0.1062	6.13e-11	0.016237	35177	0.06869	IDI1	IDI1
IDI1	11	225180	rs7926172	A	G	0.0657	1.22e-11	0.009694	35352	0.23069	IDI1	IDI1
IDI1	3	56815721	rs1354034	C	T	0.1017	9.87e-34	0.008401	35356	0.38119	IDI1	IDI1
IDI2	1	196677131	rs572515	G	A	-0.083	5.26e-25	0.008036	35338	0.3973	IDI2	IDI2
IDI2	10	1015706	rs61830965	C	T	0.1394	4.54e-70	0.007878	35176	0.46953	IDI2	IDI2
IDI2	10	1139366	rs6560713	C	T	0.0491	5.14e-09	0.008404	35178	0.32843	IDI2	IDI2
IDI2	3	165743688	rs1706435	G	A	0.0529	7.92e-11	0.008136	35339	0.36981	IDI2	IDI2
IDI2	6	32008772	rs28573154	A	G	0.061	2.67e-08	0.010967	35440	0.145	IDI2	IDI2
IDI2	6	32605402	rs601020	A	G	0.0524	2.62e-09	0.008801	35439	0.27605	IDI2	IDI2
ILK	10	16814686	rs802171	G	A	0.1878	1.08e-118	0.008108	35351	0.47349	ILK1	ILK
ILK	11	198986	rs4980320	C	T	0.0473	7.13e-09	0.008172	35340	0.46986	ILK1	ILK
ILK	7	106676033	rs342200	A	G	-0.0462	1.86e-08	0.008214	35345	0.42559	ILK1	ILK
INPP5E	10	63311455	rs10822155	A	C	0.0643	2.74e-15	0.008137	35342	0.43479	INP5E	INPP5E
INPP5E	2	3592552	rs6542680	T	C	-0.0697	2.63e-11	0.010456	35323	0.18362	INP5E	INPP5E
INPP5E	4	73891519	rs1398015	T	C	-0.1083	3.7e-10	0.017283	35340	0.05914	INP5E	INPP5E
INPP5E	4	74006728	rs16850360	G	A	-0.1667	6.06e-10	0.026935	35342	0.02454	INP5E	INPP5E
INPP5E	8	105569300	rs6993770	T	A	-0.0549	1.55e-08	0.009706	35356	0.22448	INP5E	INPP5E
INSIG1	6	32371209	rs2073044	T	C	0.0514	6.88e-09	0.008872	35426	0.26489	INSI1	INSIG1
KDSR	1	196560692	rs10801548	TGTTTTTTTTT	TGTTTTTTCTT	-0.0469	9.37e-09	0.008168	35338	0.40817	KDSR	KDSR
KDSR	1	196695521	rs10922098	T	C	-0.256	8.12e-217	0.008145	35338	0.40011	KDSR	KDSR
KDSR	1	197992799	rs35351085	T	C	0.1224	4.68e-11	0.0186	35343	0.04877	KDSR	KDSR
KDSR	3	165762312	rs6445035	A	G	0.1184	4.2e-31	0.010208	35339	0.1904	KDSR	KDSR
KDSR	6	31910331	rs6457457	T	C	0.1999	9.04e-35	0.016252	35441	0.06527	KDSR	KDSR
KDSR	6	31976816	rs550671	T	C	0.1917	3.64e-62	0.011521	35440	0.14045	KDSR	KDSR
KDSR	6	31995309	rs551939957	T	C	-0.0799	1.04e-08	0.013959	35441	0.09454	KDSR	KDSR
KDSR	6	32487054	rs538958533	A	T	0.1011	1.28e-14	0.013116	35439	0.09889	KDSR	KDSR
KDSR	6	32487809	rs78897911	A	G	0.0512	5.45e-11	0.007807	35428	0.35973	KDSR	KDSR
KPNB1	11	198986	rs4980320	C	T	0.0475	2.9e-09	0.008	35352	0.46986	IMB1	KPNB1
KPNB1	12	54318524	rs10876550	A	G	0.0449	2.6e-08	0.008066	35374	0.43699	IMB1	KPNB1
KPNB1	3	56815721	rs1354034	C	T	0.0643	4.85e-15	0.008211	35356	0.38119	IMB1	KPNB1
KPNB1	7	106676033	rs342200	A	G	-0.0451	2.09e-08	0.008047	35357	0.42559	IMB1	KPNB1
LCAT	17	28367840	rs704	A	G	-0.0973	9.08e-34	0.008033	35360	0.49189	LCAT	LCAT
LCAT	3	124755073	rs149468457	A	G	-0.0855	3.05e-10	0.01358	35369	0.09594	LCAT	LCAT
LCAT	3	165744047	rs1619994	G	A	0.0628	2.21e-12	0.008945	35339	0.2807	LCAT	LCAT
LCAT	3	186679685	rs6444156	A	G	0.0638	4.67e-12	0.009226	35368	0.25196	LCAT	LCAT
LCN1	1	196692375	rs10922094	CATTA	GATTA	-0.084	3.16e-25	0.008095	35330	0.40155	LCN1	LCN1
LCN1	19	48703346	rs281377	T	C	-0.0591	5.04e-12	0.00856	35368	0.3353	LCN1	LCN1
LCN1	3	165730789	rs9864801	TAGAGAG	TATAGAG	-0.0732	8.23e-20	0.008035	35330	0.41936	LCN1	LCN1
LCN1	3	166002102	rs73169005	T	C	0.0704	4.96e-09	0.012038	35331	0.12393	LCN1	LCN1
LCN1	6	31946403	rs641153	A	G	0.0797	8.06e-09	0.013819	35432	0.08984	LCN1	LCN1
LCN1	8	108139814	rs621089	T	C	0.0531	1.04e-08	0.009276	35334	0.23583	LCN1	LCN1
LCN1	9	135514751	rs56307603	C	T	-0.0917	9.57e-17	0.011035	35293	0.15132	LCN1	LCN1
LDHA	11	18390175	rs111294128	G	A	-0.2458	1.94e-23	0.024639	35382	0.02752	LDHA	LDHA
LDHA	12	21543317	rs74626198	C	T	0.2221	2.26e-31	0.019062	35424	0.04473	LDHA	LDHA
LDHA	19	54255498	rs12975366	C	T	-0.0578	1.74e-12	0.008194	35370	0.4155	LDHA	LDHA
LDHA	3	56815721	rs1354034	C	T	0.0454	4.65e-08	0.008309	35356	0.38119	LDHA	LDHA
LDHA	9	97922363	rs3824496	T	C	0.0515	9.29e-10	0.008414	35345	0.35219	LDHA	LDHA
LEP	16	53775211	rs55872725	T	C	0.072	3.54e-17	0.008544	35367	0.4144	Leptin	LEP
LEP	18	60156805	rs7240682	G	C	0.0539	3.4e-08	0.009766	35365	0.24926	Leptin	LEP
LEP	2	164651879	rs10184004	T	C	0.0574	1.6e-11	0.008519	35351	0.47095	Leptin	LEP
LEP	7	130738173	rs12154627	C	T	0.0566	2.41e-11	0.008475	35352	0.44092	Leptin	LEP
LEPR	1	60430355	rs77925514	T	C	-0.2791	4.45e-10	0.044746	35369	0.00768	sLeptin_R	LEPR
LEPR	1	64702579	rs11208511	A	G	0.0807	3.6e-24	0.007957	35334	0.35394	sLeptin_R	LEPR
LEPR	1	65237795	rs115480944	A	G	-0.7926	2.44e-63	0.047178	35345	0.00638	sLeptin_R	LEPR
LEPR	1	65419886	rs1327118	C	G	0.2937	0	0.004839	35344	0.47584	sLeptin_R	LEPR
LEPR	1	65589312	rs6696954	G	T	-0.3471	0	0.005212	35346	0.3144	sLeptin_R	LEPR
LEPR	1	65813204	rs75281619	G	A	-1.0043	7.84e-246	0.029992	35346	0.01577	sLeptin_R	LEPR
LEPR	1	65934281	rs3969967	G	T	0.2155	2.89e-35	0.01739	35348	0.05094	sLeptin_R	LEPR
LEPR	1	67072029	rs72676005	T	C	0.1795	3.05e-24	0.017671	35352	0.04946	sLeptin_R	LEPR
LEPR	1	67735124	rs113663971	A	G	-0.4328	1.79e-34	0.035346	35356	0.0113	sLeptin_R	LEPR
LEPR	1	68286146	rs151042095	T	C	-0.2249	1.26e-22	0.022976	35353	0.02859	sLeptin_R	LEPR
LEPR	1	69389818	rs150368609	T	A	-0.3699	9.63e-58	0.023093	35349	0.02855	sLeptin_R	LEPR
LEPR	1	69600835	rs148374439	A	G	-0.2089	6.42e-38	0.016228	35349	0.06004	sLeptin_R	LEPR
LEPR	1	77435984	rs115099191	T	C	-0.2038	7.99e-12	0.029801	35356	0.01721	sLeptin_R	LEPR
LEPR	1	80287032	rs72673653	A	T	-0.1743	9.59e-13	0.024424	35357	0.02592	sLeptin_R	LEPR
LEPR	1	80500463	rs4411094	C	T	0.0699	1.64e-09	0.011593	35355	0.12016	sLeptin_R	LEPR
LEPR	1	95219899	rs4950017	T	C	-0.0489	4.24e-08	0.008922	35353	0.24137	sLeptin_R	LEPR
LEPR	1	109278889	rs602633	G	T	0.0532	1.97e-08	0.009475	35344	0.20391	sLeptin_R	LEPR
LEPR	11	126415406	rs7949566	A	G	0.0381	3.34e-09	0.006442	35370	0.4051	sLeptin_R	LEPR
LEPR	12	120986771	rs2393775	A	G	-0.0399	1.59e-09	0.006611	35365	0.35369	sLeptin_R	LEPR
LEPR	14	94378610	rs28929474	T	C	0.2534	1.36e-13	0.034243	35372	0.00815	sLeptin_R	LEPR
LEPR	16	89637957	rs1126464	C	G	-0.0404	4.66e-08	0.007394	35322	0.24376	sLeptin_R	LEPR
LEPR	17	13611118	rs72808882	C	T	0.0419	1.21e-08	0.007354	35363	0.24838	sLeptin_R	LEPR
LEPR	2	27508073	rs1260326	C	T	-0.0879	2.61e-39	0.006701	35373	0.34132	sLeptin_R	LEPR
LEPR	20	63697389	rs909341	T	C	0.0372	4.57e-08	0.006804	35256	0.31877	sLeptin_R	LEPR
LEPR	22	39466338	rs760715	C	T	0.0478	2.68e-11	0.007174	35366	0.26206	sLeptin_R	LEPR
LEPR	3	136402758	rs28478252	C	A	-0.043	5.53e-09	0.007375	35361	0.24592	sLeptin_R	LEPR
LEPR	3	186623236	rs149062332	C	T	0.1278	4.31e-09	0.021765	35367	0.02045	sLeptin_R	LEPR
LEPR	8	9315848	rs7012814	A	G	0.0351	3.32e-08	0.006354	35385	0.44567	sLeptin_R	LEPR
LEPR	8	124081605	rs4379429	CAAAAAAAAAAAAAAAAAAAAA	CAAAAAAAAAAAAAAAAAAAAG	0.036	3.24e-08	0.006512	35370	0.41364	sLeptin_R	LEPR
LGALS1	14	105766769	rs34295723	A	G	0.0561	1.5e-11	0.008313	34968	0.41326	Galectin_1	LGALS1
LGALS1	7	95304888	rs2237582	G	A	0.0541	7.31e-10	0.008784	35349	0.28548	Galectin_1	LGALS1
LGMN	1	196695521	rs10922098	T	C	-0.0507	1.52e-09	0.008391	35338	0.40011	LGMN	LGMN
LGMN	10	89249122	rs2250644	T	C	0.0495	5.3e-09	0.008479	35353	0.37467	LGMN	LGMN
LGMN	12	101665112	rs117317284	T	C	0.2727	4.01e-17	0.032415	35363	0.01706	LGMN	LGMN
LGMN	12	101756445	rs11111000	T	C	-0.1077	5.04e-16	0.013279	35364	0.11118	LGMN	LGMN
LGMN	14	92709697	rs148659834	A	G	-0.5082	8.97e-42	0.037531	35362	0.01341	LGMN	LGMN
LGMN	14	92732735	rs2236264	T	C	-0.159	1.11e-43	0.011472	35362	0.15307	LGMN	LGMN
LGMN	14	93178752	rs75747979	A	G	-0.1963	2.8e-10	0.031113	35366	0.01837	LGMN	LGMN
LGMN	16	73171973	rs35036246	C	A	0.0656	1.13e-08	0.011488	35368	0.14785	LGMN	LGMN
LGMN	3	58197909	rs35677470	A	G	0.0903	8.38e-09	0.015676	35357	0.07591	LGMN	LGMN
LGMN	8	105569300	rs6993770	T	A	-0.0727	1.73e-13	0.009867	35365	0.22448	LGMN	LGMN
LHB	19	48666426	rs150873161	G	C	-0.177	7.23e-11	0.027165	35376	0.022	LSHB	LHB
LHB	19	49014074	rs79785970	G	C	-0.4379	1.9e-305	0.011722	35377	0.12745	LSHB	LHB
LHB	19	49060867	rs11669977	G	A	-0.1024	3.73e-24	0.0101	35377	0.1931	LSHB	LHB
LHB	19	49576504	rs10410923	A	G	0.0715	4.14e-09	0.012163	35375	0.12079	LSHB	LHB
LPCAT2	1	196692375	rs10922094	CATTA	GATTA	-0.0483	1.86e-09	0.008037	35330	0.40155	PCAT2	LPCAT2
LPCAT2	10	113588287	rs7080536	A	G	-0.1654	3.7e-17	0.019639	35378	0.04142	PCAT2	LPCAT2
LRP2	1	196695521	rs10922098	T	C	-0.1109	4.56e-43	0.008061	35326	0.40011	megalin	LRP2
LRP2	3	165743688	rs1706435	G	A	0.0606	1.28e-13	0.00818	35327	0.36981	megalin	LRP2
LRP2	6	32400816	rs3129957	G	A	0.0517	4.72e-10	0.008301	35427	0.32532	megalin	LRP2
LTA4H	1	196677046	rs1329424	G	T	-0.1102	4.35e-41	0.008209	35338	0.39735	LKHA4	LTA4H
LTA4H	3	165768357	rs11720167	G	T	0.0664	8.05e-11	0.010216	35339	0.19032	LKHA4	LTA4H
LTA4H	6	31976816	rs550671	T	C	0.069	2.28e-09	0.011546	35440	0.14045	LKHA4	LTA4H
LTA4H	6	32641594	rs4467816	C	T	0.0475	7.08e-10	0.007706	35429	0.48219	LKHA4	LTA4H
MAPK10	1	247874908	rs35340377	A	G	-0.0586	6.58e-10	0.009488	35156	0.25094	MK10	MAPK10
MAPK10	11	198986	rs4980320	C	T	0.0532	7.62e-11	0.008175	35352	0.46986	MK10	MAPK10
MAPK10	12	54292096	rs35979828	T	C	-0.0814	3.16e-08	0.014713	35375	0.08648	MK10	MAPK10
MAPK10	15	71140089	rs17784482	G	A	-0.2541	9.96e-12	0.037329	35377	0.01181	MK10	MAPK10
MAPK10	15	72014672	rs144176526	CAAGATACCATGAAAGAAAGAAAAGAAAGAAAAGGAAAA	CGAGATACCATGAAAGAAAGAAAAGAAAGAAAAGGAAAA	-0.3573	1.34e-19	0.03945	35358	0.01085	MK10	MAPK10
MAPK10	15	72662455	rs146527756	T	G	-0.2682	1.59e-13	0.036345	35356	0.01284	MK10	MAPK10
MAPK10	8	105569300	rs6993770	T	A	-0.0694	1.39e-12	0.009795	35365	0.22448	MK10	MAPK10
MAPK8	10	48299932	rs1997365	A	C	0.0563	2.31e-10	0.008881	35348	0.2919	MK08	MAPK8
MAPK8	12	54298277	rs6580980	G	A	0.0473	6.07e-09	0.008134	35374	0.4351	MK08	MAPK8
MAPK8	17	12021154	rs79377825	T	C	0.0766	5.19e-17	0.009138	35365	0.26347	MK08	MAPK8
MAPK8	3	56815721	rs1354034	C	T	0.0634	1.98e-14	0.008286	35356	0.38119	MK08	MAPK8
MAPK8	4	86335376	rs6851072	CA	TA	0.1244	1.13e-34	0.010129	35364	0.19718	MK08	MAPK8
MAPK8	9	97953858	rs10984506	T	A	-0.0489	6.8e-09	0.008437	35345	0.34595	MK08	MAPK8
MAPK9	11	198986	rs4980320	C	T	0.0494	9.05e-10	0.008065	35352	0.46986	JNK2	MAPK9
MAPK9	12	54318524	rs10876550	A	G	0.0542	2.61e-11	0.00813	35374	0.43699	JNK2	MAPK9
MAPK9	3	56815721	rs1354034	C	T	0.0477	7.89e-09	0.008266	35356	0.38119	JNK2	MAPK9
MAPK9	5	180142991	rs145843394	T	C	0.3074	9.87e-17	0.037008	35336	0.01186	JNK2	MAPK9
MAPK9	5	180307312	rs3763131	C	T	0.1846	1.13e-75	0.010028	35330	0.20055	JNK2	MAPK9
MAPKAPK2	1	206717104	rs4256810	C	T	0.1771	5.5e-84	0.009121	35374	0.27361	MAPK2	MAPKAPK2
MAPKAPK2	1	206777255	rs11119514	AATTTAGCCAG	AATTTAGCTAG	-0.0622	4.1e-12	0.008971	35366	0.32149	MAPK2	MAPKAPK2
MBTPS1	1	196692375	rs10922094	CATTA	GATTA	-0.0531	4.11e-11	0.008045	35339	0.40155	MBTP1	MBTPS1
MBTPS1	6	32619236	rs557011	T	C	0.0437	4.97e-08	0.008015	35439	0.40141	MBTP1	MBTPS1
MCEE	14	106125157	rs12433845	A	G	0.0791	9.34e-11	0.012212	34966	0.12264	MCEE	MCEE
MCEE	2	71118834	rs6740268	G	T	-0.0824	6.47e-16	0.010198	35353	0.17505	MCEE	MCEE
MDH1	2	63401409	rs9749862	T	C	-0.0755	1.46e-18	0.008587	35349	0.3062	MDHC	MDH1
MED1	6	42938646	rs9471969	T	G	0.0631	1.82e-12	0.008953	35368	0.27714	MED_1	MED1
MED4	1	196692375	rs10922094	CATTA	GATTA	-0.0702	6.54e-18	0.008141	35339	0.40155	MED4	MED4
MED4	11	116778201	rs964184	C	G	-0.066	4.63e-08	0.012077	35377	0.12321	MED4	MED4
MED4	19	44850787	rs57537848	G	T	-0.0525	6.37e-11	0.008034	35367	0.49121	MED4	MED4
MED4	19	44945208	rs5167	G	T	0.3059	1.81e-286	0.008457	35370	0.3238	MED4	MED4
MED4	19	45094590	rs1982077	G	A	-0.082	7.09e-15	0.010536	35371	0.18041	MED4	MED4
MED4	19	45475117	rs1049739	G	A	-0.0537	3.64e-11	0.008114	35371	0.43681	MED4	MED4
MED4	3	165762312	rs6445035	A	G	0.1141	2.11e-29	0.010135	35339	0.1904	MED4	MED4
METAP1	4	99021498	rs7676259	G	A	-0.0655	4.19e-15	0.008345	35345	0.38705	METAP1	METAP1
METAP1	9	187932	rs3008114	T	C	-0.0631	3.11e-14	0.008309	35238	0.42164	METAP1	METAP1
MIF	22	23954943	rs2739338	C	T	-0.0683	4.55e-18	0.007883	35369	0.45183	MIF	MIF
MIF	8	143576541	rs872935	A	G	0.0466	8.9e-09	0.008104	34861	0.39424	MIF	MIF
MLYCD	3	165787389	rs1355538	G	A	-0.0449	3.01e-08	0.008103	35329	0.39847	DCMC	MLYCD
MMP1	1	156498451	rs10908505	A	T	0.0885	8.91e-26	0.008431	35360	0.36953	MMP_1	MMP1
MMP1	1	199041592	rs1434282	T	C	0.0567	1.19e-09	0.009322	35343	0.26524	MMP_1	MMP1
MMP1	1	247874908	rs35340377	A	G	-0.0647	7.88e-12	0.009458	35156	0.25094	MMP_1	MMP1
MMP1	10	99532633	rs11190141	T	C	0.0477	1.64e-08	0.008448	35371	0.36345	MMP_1	MMP1
MMP1	10	102556824	rs12767683	A	C	-0.0611	3.94e-11	0.009249	35370	0.26443	MMP_1	MMP1
MMP1	11	101787675	rs78712967	T	C	-0.2082	6.89e-14	0.027797	35367	0.02387	MMP_1	MMP1
MMP1	11	102591634	rs74675136	T	C	-0.8771	3.89e-100	0.04129	35366	0.01078	MMP_1	MMP1
MMP1	11	102797971	rs470358	C	T	-0.1314	8.38e-49	0.00895	35364	0.35849	MMP_1	MMP1
MMP1	11	102798678	rs1144393	C	T	0.3779	0	0.006269	35362	0.35188	MMP_1	MMP1
MMP1	11	103867235	rs71482412	A	G	-0.1569	9.71e-22	0.016378	35364	0.07333	MMP_1	MMP1
MMP1	11	104355163	rs113484049	A	G	0.1656	1.41e-11	0.024508	35366	0.03103	MMP_1	MMP1
MMP1	11	104744494	rs184666751	G	T	0.1441	7.97e-17	0.017295	35366	0.06776	MMP_1	MMP1
MMP1	11	105162368	rs145317926	G	A	-0.6253	6.29e-72	0.034865	35367	0.0151	MMP_1	MMP1
MMP1	11	105849842	rs142360147	G	C	-0.2009	1.08e-08	0.035136	35365	0.01532	MMP_1	MMP1
MMP1	11	106550323	rs58473959	G	A	-0.3964	1.63e-08	0.070192	35360	0.00409	MMP_1	MMP1
MMP1	11	106752749	rs150641600	T	C	0.287	1.14e-27	0.026329	35359	0.02712	MMP_1	MMP1
MMP1	11	107142949	rs144481490	T	C	-0.3464	1.05e-16	0.041739	35358	0.0118	MMP_1	MMP1
MMP1	5	88884379	rs114694170	C	T	-0.1016	5.29e-12	0.01473	35344	0.08378	MMP_1	MMP1
MMP1	6	109281240	rs7774377	A	G	0.0716	2.56e-18	0.008202	35380	0.44972	MMP_1	MMP1
MMP1	8	105569300	rs6993770	T	A	-0.115	3.66e-32	0.009741	35365	0.22448	MMP_1	MMP1
MMP1	9	96430636	rs10820606	AC	AA	0.0901	1.23e-21	0.009429	35344	0.24575	MMP_1	MMP1
MMP1	9	132853740	rs11243920	T	C	0.1332	7.88e-09	0.023081	35373	0.03308	MMP_1	MMP1
MTMR1	1	196158214	rs144704969	T	C	0.1068	2.19e-08	0.019084	35328	0.04536	MTMR1	MTMR1
MTMR1	1	196695521	rs10922098	T	C	-0.1949	4.38e-127	0.008127	35329	0.40011	MTMR1	MTMR1
MTMR1	19	6713251	rs1047286	A	G	-0.0527	1.73e-08	0.009348	35363	0.24066	MTMR1	MTMR1
MTMR1	2	27588855	rs12478841	G	A	0.0559	6.54e-09	0.009634	35364	0.21569	MTMR1	MTMR1
MTMR1	3	165761011	rs1707652	T	C	0.0945	6.04e-28	0.008623	35330	0.3102	MTMR1	MTMR1
MTMR1	6	31910331	rs6457457	T	C	0.1559	5.39e-22	0.016171	35432	0.06527	MTMR1	MTMR1
MTMR1	6	31976816	rs550671	T	C	0.1401	2.73e-34	0.011474	35431	0.14045	MTMR1	MTMR1
MTMR1	6	32487054	rs538958533	A	T	0.0823	2.78e-10	0.013042	35430	0.09889	MTMR1	MTMR1
MTMR6	8	11285461	rs3808519	G	C	-0.0678	5.97e-17	0.008104	35370	0.34744	MTMR6	MTMR6
MVD	16	88656439	rs148455330	T	C	-0.2217	6.33e-15	0.028433	35324	0.01807	ERG19	MVD
MVD	16	88667046	rs7197969	TGCAACCTCCGCCTCCCAGGCTCACTGCAACCTCCGCCTCCCAGGCTCACTGCAACC	TGCAACCTCCGCCTCCCAGGCTCACTGCAACGTCCGCCTCCCAGGCTCACTGCAACC	-0.0803	6.28e-13	0.011162	35325	0.14662	ERG19	MVD
MVK	1	196677131	rs572515	G	A	-0.0695	9.95e-18	0.008105	35329	0.3973	MVK	MVK
MVK	17	21393104	rs1914886	A	G	-0.051	3.41e-10	0.008122	35343	0.42279	MVK	MVK
MVK	17	27540667	rs8075695	G	A	-0.0502	2.09e-09	0.00838	35350	0.34149	MVK	MVK
MVK	17	28367840	rs704	A	G	0.2873	1.2e-293	0.007845	35351	0.49189	MVK	MVK
MVK	17	29227093	rs12953252	G	T	0.1452	2.5e-11	0.021758	35352	0.03553	MVK	MVK
MVK	19	44908822	rs7412	T	C	0.108	1.17e-10	0.016761	35358	0.05941	MVK	MVK
MVK	3	165744047	rs1619994	G	A	0.0575	7.25e-11	0.008825	35330	0.2807	MVK	MVK
NCOA2	1	65670308	rs11208704	C	T	-0.0506	8.6e-09	0.00879	35346	0.25373	NCOA2	NCOA2
NCOA2	1	196695521	rs10922098	T	C	-0.13	3.28e-58	0.008082	35338	0.40011	NCOA2	NCOA2
NCOA2	14	106516499	rs12886125	T	C	-0.0968	5.48e-23	0.009805	34966	0.22055	NCOA2	NCOA2
NCOA2	17	28239010	rs241786	C	G	-0.0471	1.87e-08	0.008376	35360	0.33459	NCOA2	NCOA2
NCOA2	3	165760452	rs114115200	T	G	0.0904	3.05e-19	0.010082	35339	0.19037	NCOA2	NCOA2
NCOA2	4	154573242	rs72681226	A	G	-0.0683	1.84e-09	0.011362	35381	0.14543	NCOA2	NCOA2
NCOA2	6	31382145	rs9266722	T	C	0.0663	3.93e-08	0.012068	35440	0.12213	NCOA2	NCOA2
NCOA2	6	31910331	rs6457457	T	C	0.1223	2.56e-14	0.016052	35441	0.06527	NCOA2	NCOA2
NCOA2	6	32008772	rs28573154	A	G	0.1014	4.43e-20	0.011049	35440	0.145	NCOA2	NCOA2
NEU1	11	61820833	rs174564	G	A	0.0572	5e-12	0.008283	35367	0.39357	NEUR1	NEU1
NEU1	12	101107712	rs118033368	A	G	0.9559	2.02e-19	0.10607	35363	0.00132	NEUR1	NEU1
NEU1	12	101226350	rs112829508	G	A	0.2204	9.05e-09	0.038346	35360	0.01055	NEUR1	NEU1
NEU1	12	101827005	rs7964859	G	C	-0.1998	5.73e-107	0.009095	35364	0.27831	NEUR1	NEU1
NEU1	12	101973606	rs10778161	G	A	-0.0645	1.99e-11	0.009617	35362	0.23651	NEUR1	NEU1
NEU1	19	19349732	rs73001065	C	G	0.1148	3.33e-13	0.015768	35353	0.07224	NEUR1	NEU1
NEU1	6	31358512	rs9378248	A	G	0.0487	5.52e-09	0.008352	35440	0.37626	NEUR1	NEU1
NEU1	6	31594861	rs151136880	T	G	-0.2969	3.05e-10	0.047156	35439	0.00749	NEUR1	NEU1
NEU1	6	160001183	rs9346805	T	C	-0.0928	2.04e-12	0.013198	35389	0.1021	NEUR1	NEU1
NEU1	9	133268896	rs576123	T	C	0.0541	5.57e-09	0.009281	35371	0.26016	NEUR1	NEU1
NFKB1	11	5679844	rs11601507	A	C	-0.1018	1.27e-09	0.016766	35378	0.06035	NF_kappa_B_p105	NFKB1
NFKB1	12	54318524	rs10876550	A	G	0.046	1.15e-08	0.00806	35374	0.43699	NF_kappa_B_p105	NFKB1
NFKB1	2	89110952	rs10173210	C	T	-0.1836	1.12e-70	0.01033	35349	0.18111	NF_kappa_B_p105	NFKB1
NFKB1	2	91578927	rs2580539	T	A	-0.1527	7.78e-19	0.017229	35348	0.059	NF_kappa_B_p105	NFKB1
NFKB1	2	92135382	rs62148516	C	G	0.0872	5.31e-21	0.009274	35344	0.22079	NF_kappa_B_p105	NFKB1
NFKB1	4	102574375	rs230539	A	G	-0.0657	2.6e-15	0.008307	35343	0.35127	NF_kappa_B_p105	NFKB1
NFKB1	9	32156024	rs144883301	T	C	-0.1413	4.67e-08	0.025864	35355	0.02437	NF_kappa_B_p105	NFKB1
NFKBIB	1	196691864	rs528298	ATG	AAG	-0.099	4.51e-34	0.008135	35339	0.3973	IKB_beta	NFKBIB
NFKBIB	3	165761011	rs1707652	T	C	0.0627	2.83e-13	0.008586	35339	0.3102	IKB_beta	NFKBIB
NFKBIB	6	31943152	rs2242572	A	G	0.1045	4.23e-14	0.013834	35441	0.09003	IKB_beta	NFKBIB
NFKBIB	6	32557482	rs28455809	C	T	0.0481	3.05e-08	0.008685	35439	0.26647	IKB_beta	NFKBIB
NR1D1	1	196695521	rs10922098	T	C	-0.0521	1.16e-10	0.008085	35338	0.40011	NR1D1	NR1D1
NR1D1	2	3592552	rs6542680	T	C	-0.0888	4.24e-18	0.01024	35332	0.18362	NR1D1	NR1D1
NR1D1	2	108512319	rs150560828	T	C	0.1389	1.56e-10	0.021704	35355	0.03493	NR1D1	NR1D1
NR1D1	6	32466356	rs147168394	A	G	0.1187	4.89e-08	0.021758	35439	0.03427	NR1D1	NR1D1
NR1H2	1	196695521	rs10922098	T	C	-0.1402	3.46e-65	0.008223	35338	0.40011	NR1H2	NR1H2
NR1H2	11	57610495	rs3824988	G	A	0.0899	1.75e-21	0.009444	35365	0.24181	NR1H2	NR1H2
NR1H2	13	46046688	rs9567607	CTCTCTA	CTCTATA	0.0596	2.87e-13	0.008164	35361	0.43744	NR1H2	NR1H2
NR1H2	17	28367840	rs704	A	G	0.1553	6.62e-83	0.008051	35360	0.49189	NR1H2	NR1H2
NR1H2	2	27588855	rs12478841	G	A	0.0679	2.79e-12	0.009716	35373	0.21569	NR1H2	NR1H2
NR1H2	3	165761011	rs1707652	T	C	0.0893	9.79e-25	0.008697	35339	0.3102	NR1H2	NR1H2
NR1H2	6	31910331	rs6457457	T	C	0.1332	3.36e-16	0.016324	35441	0.06527	NR1H2	NR1H2
NR1H2	6	31976816	rs550671	T	C	0.1147	3.83e-23	0.011576	35440	0.14045	NR1H2	NR1H2
NR1H2	6	32542464	rs563096139	T	C	0.0906	2.45e-08	0.016246	35439	0.06657	NR1H2	NR1H2
NR1H4	1	196695521	rs10922098	T	C	-0.1622	3.26e-89	0.008099	35338	0.40011	NR1H4	NR1H4
NR1H4	3	165761011	rs1707652	T	C	0.1167	3.28e-42	0.008572	35339	0.3102	NR1H4	NR1H4
NR1H4	3	166025290	rs9683167	G	C	0.1284	8.9e-09	0.022328	35340	0.03454	NR1H4	NR1H4
NR1H4	6	31967534	rs453821	T	C	0.1241	2.25e-27	0.01145	35441	0.13894	NR1H4	NR1H4
NR1H4	6	32630514	rs11970000	G	A	0.0633	2.62e-13	0.008656	35439	0.29339	NR1H4	NR1H4
NSDHL	2	2671417	rs188023612	C	T	-0.2743	9.05e-13	0.038395	35308	0.01131	NSDHL	NSDHL
NSDHL	2	3577284	rs111963091	T	C	0.3721	1.31e-12	0.052459	35336	0.00561	NSDHL	NSDHL
NSDHL	2	3592552	rs6542680	T	C	-0.3146	8.18e-209	0.010202	35332	0.18362	NSDHL	NSDHL
NSDHL	2	3646069	rs80220851	T	A	0.2001	5.81e-14	0.026636	35336	0.02345	NSDHL	NSDHL
NSDHL	3	187253508	rs3105782	G	A	-0.0507	4.42e-08	0.009263	35368	0.24857	NSDHL	NSDHL
NSDHL	6	32592489	rs28366281	C	T	0.063	5.83e-14	0.008387	35438	0.28068	NSDHL	NSDHL
OCRL	1	195058235	rs145439832	A	T	-0.1154	4.28e-08	0.021062	35331	0.03851	OCRL	OCRL
OCRL	1	196695521	rs10922098	T	C	-0.1887	3.7e-120	0.008096	35326	0.40011	OCRL	OCRL
OCRL	17	28367840	rs704	A	G	0.191	3.99e-128	0.007932	35348	0.49189	OCRL	OCRL
OCRL	3	165743688	rs1706435	G	A	0.0684	1.05e-16	0.008242	35327	0.36981	OCRL	OCRL
OCRL	6	31910331	rs6457457	T	C	0.1686	1.23e-25	0.016108	35429	0.06527	OCRL	OCRL
OCRL	6	31964400	rs444921	T	C	0.1537	5.4e-41	0.011463	35429	0.13897	OCRL	OCRL
OCRL	6	32487054	rs538958533	A	T	0.0962	1.31e-13	0.012991	35427	0.09889	OCRL	OCRL
OCRL	6	32487809	rs78897911	A	G	0.0441	1.2e-08	0.007737	35416	0.35973	OCRL	OCRL
ODC1	1	196695521	rs10922098	T	C	-0.1219	6.98e-49	0.008296	35338	0.40011	Ornithine_decarboxylase	ODC1
ODC1	11	3985208	rs4910869	G	C	1.2256	2.88e-14	0.161182	35375	0.00061	Ornithine_decarboxylase	ODC1
ODC1	11	6157671	rs325686	G	C	-0.1084	3.79e-10	0.017309	35375	0.06099	Ornithine_decarboxylase	ODC1
ODC1	11	6438567	rs17242778	C	T	-0.1366	1.81e-08	0.024267	35376	0.0283	Ornithine_decarboxylase	ODC1
ODC1	11	6511260	rs16914574	C	T	0.1918	2.46e-20	0.020757	35380	0.04057	Ornithine_decarboxylase	ODC1
ODC1	11	6989764	rs117983753	G	A	0.2429	5.94e-13	0.033727	35380	0.01454	Ornithine_decarboxylase	ODC1
ODC1	11	7154973	rs143666677	G	C	0.4869	2.52e-38	0.037614	35386	0.01247	Ornithine_decarboxylase	ODC1
ODC1	17	47658340	rs8078686	CGACAAGAAA	TGACAAGAAA	-0.047	1.29e-08	0.008263	35364	0.41408	Ornithine_decarboxylase	ODC1
ODC1	2	159772479	rs13019325	G	A	-0.0564	4.84e-12	0.008162	35350	0.44984	Ornithine_decarboxylase	ODC1
ODC1	3	165761011	rs1707652	T	C	0.0974	1.08e-28	0.008764	35339	0.3102	Ornithine_decarboxylase	ODC1
ODC1	6	31910331	rs6457457	T	C	0.1327	7.3e-16	0.016453	35441	0.06527	Ornithine_decarboxylase	ODC1
ODC1	6	31976816	rs550671	T	C	0.139	1.02e-32	0.011669	35440	0.14045	Ornithine_decarboxylase	ODC1
ODC1	6	32487054	rs538958533	A	T	0.0747	1.78e-08	0.013263	35439	0.09889	Ornithine_decarboxylase	ODC1
OLR1	1	196695521	rs10922098	T	C	-0.1081	7.56e-41	0.008077	35338	0.40011	OLR1	OLR1
OLR1	11	73234296	rs2511241	T	C	0.1036	1.17e-13	0.013963	35366	0.08753	OLR1	OLR1
OLR1	12	10161926	rs7296791	TATATATATATATATATAAAA	TATATATATATATATATATAA	-0.1811	6e-35	0.014684	35389	0.07824	OLR1	OLR1
OLR1	12	10783048	rs146801898	G	C	-0.1592	3.35e-08	0.02883	35384	0.01913	OLR1	OLR1
OLR1	3	165787389	rs1355538	G	A	-0.054	2.38e-11	0.008083	35338	0.39847	OLR1	OLR1
OLR1	6	31297960	rs2853923	G	A	0.0435	4.25e-08	0.007938	35439	0.46435	OLR1	OLR1
OLR1	6	31930134	rs147906938	A	T	0.1148	1.52e-08	0.020284	35441	0.03884	OLR1	OLR1
OSBPL9	1	196677131	rs572515	G	A	-0.0873	6.52e-27	0.008128	35338	0.3973	OSBL9	OSBPL9
OSBPL9	3	165761011	rs1707652	T	C	0.0876	1.63e-24	0.008572	35339	0.3102	OSBL9	OSBPL9
OSBPL9	6	31930134	rs147906938	A	T	0.1135	2.43e-08	0.020347	35441	0.03884	OSBL9	OSBPL9
PCBD1	10	69844452	rs72805136	A	G	-0.1726	1.47e-08	0.030468	35357	0.01859	PHS	PCBD1
PCBD1	10	70023730	rs118079346	G	T	-0.1582	2.59e-11	0.023725	35363	0.02961	PHS	PCBD1
PCBD1	10	70408681	rs72809253	A	G	-0.1489	5.29e-11	0.022689	35363	0.03429	PHS	PCBD1
PCBD1	10	70549475	rs149422142	T	C	-0.1842	9.51e-16	0.02293	35361	0.03247	PHS	PCBD1
PCBD1	10	70761174	rs2541232	A	G	0.0533	3.38e-11	0.008041	35367	0.48684	PHS	PCBD1
PCBD1	10	70889673	rs844124	T	C	0.1279	6.08e-50	0.008608	35367	0.31975	PHS	PCBD1
PCBD1	10	70966791	rs11596669	A	G	-0.1499	4.71e-16	0.018463	35366	0.05099	PHS	PCBD1
PCBD1	22	43928975	rs3747207	A	G	0.0574	2.17e-09	0.009591	35363	0.22927	PHS	PCBD1
PCBD1	6	32655590	rs28374650	T	C	0.0477	4.82e-08	0.00874	35430	0.29732	PHS	PCBD1
PCK1	1	196086204	rs4512628	C	T	-0.0964	6.65e-11	0.014766	35337	0.08	PCKGC	PCK1
PCK1	1	196695521	rs10922098	T	C	-0.2613	4.31e-227	0.008122	35338	0.40011	PCKGC	PCK1
PCK1	1	198065935	rs7513100	C	T	0.0781	4.15e-12	0.011267	35343	0.14871	PCKGC	PCK1
PCK1	19	6713251	rs1047286	A	G	-0.0586	4.05e-10	0.009373	35372	0.24066	PCKGC	PCK1
PCK1	3	165767231	rs2686395	C	T	-0.1306	1.11e-51	0.008635	35339	0.3101	PCKGC	PCK1
PCK1	3	166025290	rs9683167	G	C	0.1418	2.9e-10	0.022493	35340	0.03454	PCKGC	PCK1
PCK1	6	31910331	rs6457457	T	C	0.1801	1.18e-28	0.016218	35441	0.06527	PCKGC	PCK1
PCK1	6	31976816	rs550671	T	C	0.1868	1.99e-59	0.01149	35440	0.14045	PCKGC	PCK1
PCK1	6	32487054	rs538958533	A	T	0.0853	7.2e-11	0.01309	35439	0.09889	PCKGC	PCK1
PCK1	6	32487809	rs78897911	A	G	0.0459	3.62e-09	0.007779	35428	0.35973	PCKGC	PCK1
PDPK1	11	198986	rs4980320	C	T	0.0462	1.08e-08	0.00808	35352	0.46986	PDPK1	PDPK1
PDPK1	17	5848332	rs185009887	A	G	-0.1477	1.56e-08	0.026121	35374	0.02519	PDPK1	PDPK1
PDPK1	3	56815721	rs1354034	C	T	0.0601	4.16e-13	0.008289	35356	0.38119	PDPK1	PDPK1
PDPK1	7	106731773	rs342293	G	C	-0.0499	6.3e-10	0.008071	35357	0.45412	PDPK1	PDPK1
PECR	1	196692375	rs10922094	CATTA	GATTA	-0.0708	2.67e-18	0.008115	35339	0.40155	PECR	PECR
PECR	2	3592552	rs6542680	T	C	-0.0623	1.39e-09	0.010286	35332	0.18362	PECR	PECR
PECR	2	216008671	rs73072196	C	T	-0.1544	2.57e-32	0.013046	35353	0.10387	PECR	PECR
PIAS4	1	196692375	rs10922094	CATTA	GATTA	-0.1244	4.81e-54	0.008037	35327	0.40155	PIAS4	PIAS4
PIAS4	3	165767231	rs2686395	C	T	-0.0603	1.34e-12	0.008504	35327	0.3101	PIAS4	PIAS4
PIAS4	6	31910331	rs6457457	T	C	0.1059	3.22e-11	0.015958	35429	0.06527	PIAS4	PIAS4
PIAS4	6	32008772	rs28573154	A	G	0.0887	6.84e-16	0.010987	35428	0.145	PIAS4	PIAS4
PIK3C2A	1	196695521	rs10922098	T	C	-0.2203	1.65e-159	0.008186	35338	0.40011	P3C2A	PIK3C2A
PIK3C2A	1	197992799	rs35351085	T	C	0.1095	4.21e-09	0.018637	35343	0.04877	P3C2A	PIK3C2A
PIK3C2A	3	165767231	rs2686395	C	T	-0.1051	1.2e-33	0.008693	35339	0.3101	P3C2A	PIK3C2A
PIK3C2A	6	31910331	rs6457457	T	C	0.1646	6.22e-24	0.016316	35441	0.06527	P3C2A	PIK3C2A
PIK3C2A	6	32006196	rs3891366	A	G	0.1527	3.89e-45	0.010831	35440	0.15319	P3C2A	PIK3C2A
PIK3C2A	6	32542464	rs563096139	T	C	0.0985	1.35e-09	0.016252	35439	0.06657	P3C2A	PIK3C2A
PIK3CG	1	196122755	rs72748418	A	G	0.0879	2.37e-08	0.015746	35337	0.07164	PK3CG	PIK3CG
PIK3CG	1	196695521	rs10922098	T	C	-0.1966	5.23e-124	0.008301	35338	0.40011	PK3CG	PIK3CG
PIK3CG	17	8828612	rs146453555	C	T	-0.3155	1.46e-19	0.034871	35373	0.01325	PK3CG	PIK3CG
PIK3CG	19	6716268	rs11569415	A	G	-0.0592	4.13e-10	0.009474	35372	0.24276	PK3CG	PIK3CG
PIK3CG	3	165761011	rs1707652	T	C	0.0954	1.95e-27	0.008791	35339	0.3102	PK3CG	PIK3CG
PIK3CG	6	31910331	rs6457457	T	C	0.1332	7.16e-16	0.01651	35441	0.06527	PK3CG	PIK3CG
PIK3CG	6	31976816	rs550671	T	C	0.1379	5.05e-32	0.011708	35440	0.14045	PK3CG	PIK3CG
PIK3CG	6	32487054	rs538958533	A	T	0.0736	3.19e-08	0.013308	35439	0.09889	PK3CG	PIK3CG
PIK3CG	7	106732176	rs342294	C	T	-0.0484	3.13e-09	0.00817	35354	0.45409	PK3CG	PIK3CG
PIK3CG	8	105578477	rs4541868	A	C	-0.0715	4.66e-13	0.009883	35364	0.21915	PK3CG	PIK3CG
PIP4K2A	10	22888542	rs11013176	G	A	-0.1246	1.84e-44	0.008907	35356	0.28369	PI42A	PIP4K2A
PIP4K2B	10	22888542	rs11013176	G	A	-0.1221	2.51e-42	0.008956	35365	0.28369	PI42B	PIP4K2B
PITPNB	1	196086204	rs4512628	C	T	-0.0873	3.27e-09	0.014752	35328	0.08	PIPNB	PITPNB
PITPNB	1	196695521	rs10922098	T	C	-0.2531	2.72e-213	0.00812	35329	0.40011	PIPNB	PITPNB
PITPNB	1	197992799	rs35351085	T	C	0.1206	7.71e-11	0.018536	35334	0.04877	PIPNB	PITPNB
PITPNB	19	6716268	rs11569415	A	G	-0.0626	1.62e-11	0.009292	35363	0.24276	PIPNB	PITPNB
PITPNB	2	216622986	rs111696008	A	G	-0.1495	1.96e-08	0.026623	35350	0.02443	PIPNB	PITPNB
PITPNB	3	165761011	rs1707652	T	C	0.1293	8.36e-51	0.008625	35330	0.3102	PIPNB	PITPNB
PITPNB	3	166025290	rs9683167	G	C	0.1389	6.41e-10	0.022476	35331	0.03454	PIPNB	PITPNB
PITPNB	6	31910331	rs6457457	T	C	0.1908	4.99e-32	0.016198	35432	0.06527	PIPNB	PITPNB
PITPNB	6	31976816	rs550671	T	C	0.1848	2.9e-58	0.011484	35431	0.14045	PIPNB	PITPNB
PITPNB	6	32487054	rs538958533	A	T	0.0986	4.68e-14	0.013076	35430	0.09889	PIPNB	PITPNB
PITPNB	6	32630723	rs116334170	C	G	0.0478	5.07e-09	0.008178	35429	0.39997	PIPNB	PITPNB
PLA2G10	1	196677046	rs1329424	G	T	-0.1341	1.16e-60	0.008162	35338	0.39735	GX	PLA2G10
PLA2G10	3	165787389	rs1355538	G	A	-0.0746	6.14e-20	0.00816	35338	0.39847	GX	PLA2G10
PLA2G10	6	31878964	rs2075798	A	C	0.091	1.02e-09	0.014902	35441	0.0783	GX	PLA2G10
PLA2G10	6	31967534	rs453821	T	C	0.1092	2.51e-21	0.011517	35441	0.13894	GX	PLA2G10
PLA2G12B	1	107453215	rs74108749	C	T	-0.3055	1.12e-09	0.050158	35348	0.00704	sPLA_2__XIII	PLA2G12B
PLA2G12B	1	108875053	rs74586295	CTCTCTCTAT	CTCTCTATAT	0.1336	4.86e-15	0.017062	35346	0.06082	sPLA_2__XIII	PLA2G12B
PLA2G12B	1	109260021	rs112172017	A	G	-0.2408	3.94e-18	0.02774	35343	0.02412	sPLA_2__XIII	PLA2G12B
PLA2G12B	1	109272258	rs4970834	T	C	-0.4015	0	0.008614	35344	0.18427	sPLA_2__XIII	PLA2G12B
PLA2G12B	1	110216442	rs2603592	A	T	-0.0456	4.6e-08	0.008342	35348	0.42915	sPLA_2__XIII	PLA2G12B
PLA2G12B	1	220796686	rs2642438	G	A	0.0617	9.25e-12	0.00905	35352	0.28832	sPLA_2__XIII	PLA2G12B
PLA2G12B	10	72954419	rs3829126	T	G	-0.1494	1.28e-27	0.013719	35373	0.09779	sPLA_2__XIII	PLA2G12B
PLA2G12B	10	73140363	rs7087762	T	C	0.0654	1.67e-08	0.011589	35372	0.14555	sPLA_2__XIII	PLA2G12B
PLA2G12B	10	112171932	rs2792703	T	C	-0.0713	1.71e-14	0.009295	35372	0.26036	sPLA_2__XIII	PLA2G12B
PLA2G12B	16	56953853	rs56228609	T	C	0.0712	3.2e-16	0.008719	35369	0.31582	sPLA_2__XIII	PLA2G12B
PLA2G12B	19	44935906	rs35136575	G	C	0.0575	1.75e-10	0.00901	35368	0.28501	sPLA_2__XIII	PLA2G12B
PLA2G12B	2	27375230	rs4665972	C	T	-0.0789	4.77e-20	0.008605	35374	0.33903	sPLA_2__XIII	PLA2G12B
PLA2G12B	6	29954002	rs9260557	T	C	0.0863	1.24e-17	0.010095	35445	0.19633	sPLA_2__XIII	PLA2G12B
PLA2G12B	7	95308134	rs662	C	T	-0.1275	2.58e-45	0.009025	35349	0.28559	sPLA_2__XIII	PLA2G12B
PLA2G12B	7	95325384	rs854572	G	C	-0.0715	3.96e-18	0.008237	35349	0.42735	sPLA_2__XIII	PLA2G12B
PLA2G1B	16	75202865	rs55993634	G	C	-0.1668	9.92e-26	0.015906	35363	0.06894	GIB	PLA2G1B
PLA2G1B	16	88901029	rs533581	C	T	-0.0576	1.05e-12	0.008086	35322	0.41616	GIB	PLA2G1B
PLA2G2A	1	19263276	rs77661484	T	C	-0.221	2.36e-13	0.030163	35379	0.02159	NPS_PLA2	PLA2G2A
PLA2G2A	1	19293349	rs72651445	T	C	0.2086	4.79e-16	0.0257	35378	0.03101	NPS_PLA2	PLA2G2A
PLA2G2A	1	19421928	rs145437966	G	T	0.3913	8.67e-31	0.033919	35379	0.01774	NPS_PLA2	PLA2G2A
PLA2G2A	1	19921386	rs12410291	T	A	0.2549	2.82e-130	0.010496	35380	0.22358	NPS_PLA2	PLA2G2A
PLA2G2A	1	19958722	rs72661022	A	G	0.5857	0	0.007696	35380	0.22479	NPS_PLA2	PLA2G2A
PLA2G2A	1	20159843	rs150711787	G	C	0.7624	7.86e-44	0.05491	35379	0.00684	NPS_PLA2	PLA2G2A
PLA2G2A	1	20350704	rs10916772	C	G	-0.1313	3.29e-26	0.012398	35380	0.14762	NPS_PLA2	PLA2G2A
PLA2G2A	1	21433152	rs186484986	T	C	-0.1647	1.28e-09	0.027131	35374	0.02693	NPS_PLA2	PLA2G2A
PLA2G2A	1	21541389	rs79903918	A	G	-0.1312	6.28e-09	0.022585	35376	0.03989	NPS_PLA2	PLA2G2A
PLA2G2A	1	22227885	rs112191583	C	T	-0.1964	3.98e-13	0.027066	35373	0.02725	NPS_PLA2	PLA2G2A
PLA2G2A	1	22859044	rs12731911	G	A	0.0599	8.09e-11	0.009217	35369	0.34932	NPS_PLA2	PLA2G2A
PLA2G2A	1	65634148	rs12034502	T	C	-0.0747	1.1e-16	0.009007	35347	0.39273	NPS_PLA2	PLA2G2A
PLA2G2A	17	68827664	rs112001035	A	G	0.2008	1.98e-39	0.015283	35371	0.08183	NPS_PLA2	PLA2G2A
PLA2G2C	1	196695521	rs10922098	T	C	-0.0987	2.34e-34	0.008075	35338	0.40011	PA2GC	PLA2G2C
PLA2G2C	6	31930134	rs147906938	A	T	0.1296	1.59e-10	0.020261	35441	0.03884	PA2GC	PLA2G2C
PLA2G2C	6	32635544	rs62404084	T	C	0.0528	4.4e-08	0.009646	35439	0.21057	PA2GC	PLA2G2C
PLA2G2D	1	196695521	rs10922098	T	C	-0.0661	1.68e-16	0.008019	35338	0.40011	sPLA_2__IID	PLA2G2D
PLA2G2D	14	106473508	rs4977155	C	T	-0.0601	2.4e-08	0.010769	34966	0.16663	sPLA_2__IID	PLA2G2D
PLA2G2D	6	32619236	rs557011	T	C	0.0469	4.61e-09	0.008002	35439	0.40141	sPLA_2__IID	PLA2G2D
PLA2G2E	1	196695521	rs10922098	T	C	-0.1039	1.95e-38	0.008014	35338	0.40011	GIIE	PLA2G2E
PLA2G2E	3	165787389	rs1355538	G	A	-0.0462	8.26e-09	0.008016	35338	0.39847	GIIE	PLA2G2E
PLA2G2E	6	32008772	rs28573154	A	G	0.0858	4.58e-15	0.010947	35440	0.145	GIIE	PLA2G2E
PLA2G2E	6	32629228	rs6929057	C	A	0.0496	5.34e-09	0.008499	35439	0.30396	GIIE	PLA2G2E
PLA2G5	1	196695521	rs10922098	T	C	-0.0544	1.76e-11	0.00809	35338	0.40011	GV	PLA2G5
PLA2R1	12	47812313	rs757344	C	T	-0.039	1.5e-08	0.006889	35353	0.41461	PLA2R	PLA2R1
PLA2R1	12	102808001	rs117453529	A	G	0.2104	8.37e-10	0.03428	35354	0.00942	PLA2R	PLA2R1
PLA2R1	15	91003706	rs6496748	G	A	0.0402	1.27e-08	0.007065	35365	0.36687	PLA2R	PLA2R1
PLA2R1	2	136539049	rs148378899	GCCCCCGCTCCCTCCCCTCCCCC	GCCCCCGCCCCCTCCCCTCCCCC	0.1547	2.03e-08	0.027579	35326	0.0188	PLA2R	PLA2R1
PLA2R1	2	149125851	rs115836471	A	G	0.197	8.97e-10	0.032154	35341	0.01474	PLA2R	PLA2R1
PLA2R1	2	155779149	rs113072781	A	G	-0.3406	5.41e-30	0.029936	35322	0.01656	PLA2R	PLA2R1
PLA2R1	2	157806413	rs112704961	T	C	0.3171	2.03e-26	0.029814	35325	0.01726	PLA2R	PLA2R1
PLA2R1	2	158366049	rs13401538	C	T	-0.1805	5.32e-18	0.020876	35334	0.0345	PLA2R	PLA2R1
PLA2R1	2	158378108	rs72942367	G	A	0.2992	3.19e-28	0.02716	35334	0.02039	PLA2R	PLA2R1
PLA2R1	2	159296647	rs115914571	C	T	0.6127	4.15e-79	0.032535	35337	0.01522	PLA2R	PLA2R1
PLA2R1	2	159467426	rs4142232	G	C	-0.3334	0	0.005684	35337	0.30013	PLA2R	PLA2R1
PLA2R1	2	159833748	rs150568624	A	G	0.3064	4.75e-19	0.034357	35337	0.01334	PLA2R	PLA2R1
PLA2R1	2	159999106	rs62175468	G	T	-0.4239	0	0.007239	35337	0.15066	PLA2R	PLA2R1
PLA2R1	2	160220133	rs77854433	T	G	0.4239	3.01e-112	0.018828	35337	0.04339	PLA2R	PLA2R1
PLA2R1	2	160308719	rs146061702	A	G	-0.335	2.83e-20	0.036314	35337	0.01148	PLA2R	PLA2R1
PLA2R1	2	160426478	rs147570046	T	C	-0.3239	1.03e-20	0.034704	35337	0.01244	PLA2R	PLA2R1
PLA2R1	2	160439739	rs371920006	C	T	-0.5699	2.2e-85	0.029103	35337	0.01774	PLA2R	PLA2R1
PLA2R1	2	160495709	rs149131157	C	T	0.5711	2.12e-180	0.019941	35337	0.03863	PLA2R	PLA2R1
PLA2R1	2	160498533	rs115435626	C	T	-0.3459	3.39e-75	0.018852	35337	0.04318	PLA2R	PLA2R1
PLA2R1	2	160689090	rs116043781	G	A	0.3542	7.28e-50	0.023857	35336	0.02529	PLA2R	PLA2R1
PLA2R1	2	161013626	rs62194173	G	A	0.3278	1.41e-23	0.032755	35334	0.01337	PLA2R	PLA2R1
PLA2R1	2	162022259	rs3788980	T	C	-0.3638	9.43e-27	0.033977	35331	0.01263	PLA2R	PLA2R1
PLA2R1	2	171186685	rs4668371	A	T	-0.0613	5.37e-10	0.009875	35351	0.18771	PLA2R	PLA2R1
PLA2R1	2	171350578	rs188758782	A	G	-0.085	1.12e-08	0.014884	35351	0.06995	PLA2R	PLA2R1
PLA2R1	2	172154420	rs61656332	G	C	-0.0674	5.64e-13	0.009349	35352	0.21309	PLA2R	PLA2R1
PLA2R1	2	173308999	rs1069256	C	T	-0.0521	3.27e-08	0.009428	35351	0.20406	PLA2R	PLA2R1
PLA2R1	4	81303402	rs1377057	C	G	0.0501	3.3e-11	0.007554	35339	0.28819	PLA2R	PLA2R1
PLA2R1	6	160671406	rs11751347	T	C	-0.0998	1.67e-15	0.012532	35377	0.07953	PLA2R	PLA2R1
PLA2R1	6	161230971	rs3798938	C	T	-0.1069	6.54e-10	0.017307	35378	0.0418	PLA2R	PLA2R1
PLA2R1	9	123211058	rs2000242	T	C	0.0521	1.27e-08	0.009157	35351	0.16633	PLA2R	PLA2R1
PLBD1	1	11984107	rs1474868	T	C	-0.051	1.58e-10	0.007972	35387	0.45394	PLBL1	PLBD1
PLBD1	1	196692375	rs10922094	CATTA	GATTA	-0.0648	1.57e-15	0.008129	35339	0.40155	PLBL1	PLBD1
PLBD1	19	6716268	rs11569415	A	G	-0.0587	2.11e-10	0.00924	35372	0.24276	PLBL1	PLBD1
PLD3	1	196695521	rs10922098	T	C	-0.0554	9e-12	0.008121	35329	0.40011	PLD3	PLD3
PLD3	19	40364607	rs7254808	C	T	0.1354	5.5e-12	0.019646	35365	0.04313	PLD3	PLD3
PLD3	5	151429528	rs11738994	C	T	0.0599	4.34e-13	0.008268	35342	0.36196	PLD3	PLD3
PLD3	8	11841770	rs4631423	T	C	-0.0564	1.15e-08	0.009882	35368	0.20582	PLD3	PLD3
PLD3	8	105569300	rs6993770	T	A	-0.0664	3.49e-12	0.009545	35356	0.22448	PLD3	PLD3
PLEKHA1	10	122256194	rs10887112	T	C	0.0589	9.73e-13	0.008256	35371	0.39488	PKHA1	PLEKHA1
PLEKHA1	10	122301287	rs10788274	A	G	-0.282	2.88e-272	0.007999	35372	0.4337	PKHA1	PLEKHA1
PLEKHA1	10	122556815	rs1985024	T	C	0.0837	3.61e-22	0.008645	35369	0.31803	PKHA1	PLEKHA1
PLEKHA1	10	123065114	rs11248373	C	T	-0.0448	3.23e-08	0.008103	35373	0.45599	PKHA1	PLEKHA1
PLEKHA1	10	123614968	rs151014837	A	G	0.1427	1.55e-08	0.025229	35375	0.02639	PKHA1	PLEKHA1
PLEKHA4	1	196695521	rs10922098	T	C	-0.0974	2.78e-33	0.008103	35329	0.40011	PKHA4	PLEKHA4
PLEKHA4	14	94380925	rs17580	A	T	0.2796	5.42e-36	0.022322	35363	0.03316	PKHA4	PLEKHA4
PLEKHA4	3	165767231	rs2686395	C	T	-0.0699	3.11e-16	0.008557	35330	0.3101	PKHA4	PLEKHA4
PLEKHA4	6	31910331	rs6457457	T	C	0.0971	1.5e-09	0.016064	35432	0.06527	PKHA4	PLEKHA4
PLEKHA4	6	31976816	rs550671	T	C	0.0962	3.23e-17	0.011401	35431	0.14045	PKHA4	PLEKHA4
PLIN3	1	196695521	rs10922098	T	C	-0.1406	6.41e-69	0.008013	35338	0.40011	M6PBP	PLIN3
PLIN3	3	165787389	rs1355538	G	A	-0.0549	7.55e-12	0.008018	35338	0.39847	M6PBP	PLIN3
PLIN3	6	31910331	rs6457457	T	C	0.1145	6.58e-13	0.015929	35441	0.06527	M6PBP	PLIN3
PLIN3	6	31976816	rs550671	T	C	0.1168	4.37e-25	0.011289	35440	0.14045	M6PBP	PLIN3
PLTP	11	126364925	rs78689694	C	G	-0.1001	5.02e-14	0.013291	35375	0.10578	PLTP	PLTP
PLTP	17	6953365	rs117633773	A	G	0.1146	1.2e-08	0.020108	35374	0.04197	PLTP	PLTP
PLTP	17	7176997	rs55714927	T	C	0.0815	5.03e-16	0.010048	35370	0.21166	PLTP	PLTP
PLTP	17	7897001	rs143501783	C	T	0.3337	2.28e-19	0.037083	35373	0.01116	PLTP	PLTP
PLTP	17	69280242	rs573431210	G	T	0.182	1.75e-11	0.027061	35371	0.02269	PLTP	PLTP
PLTP	19	48703160	rs492602	G	A	0.0469	2.11e-08	0.00837	35377	0.39439	PLTP	PLTP
PLTP	20	43415455	rs147175437	A	C	-0.1249	1.08e-09	0.020485	35377	0.04366	PLTP	PLTP
PLTP	20	45272802	rs76849991	T	C	-0.4138	3.87e-47	0.028696	35369	0.02132	PLTP	PLTP
PLTP	20	45510189	rs76731616	C	T	0.2578	1.97e-09	0.042965	35367	0.00885	PLTP	PLTP
PLTP	20	45869273	rs6104373	C	A	0.1984	3.85e-113	0.008777	35371	0.33429	PLTP	PLTP
PLTP	20	45904467	rs6073950	AAAATAAAT	AAAAAAAAT	-0.4897	0	0.007428	35369	0.23973	PLTP	PLTP
PLTP	20	46156201	rs6104485	G	A	0.0989	3.19e-28	0.008978	35369	0.31899	PLTP	PLTP
PLTP	20	46646586	rs1204638	C	T	0.2909	1.39e-19	0.032133	35375	0.01688	PLTP	PLTP
PLTP	20	47359985	rs138125418	T	C	-0.209	1.37e-09	0.034496	35370	0.01508	PLTP	PLTP
PLTP	3	98698056	rs10935473	T	G	-0.1014	4.71e-35	0.008209	35330	0.42455	PLTP	PLTP
PLTP	6	31637671	rs7889	G	C	-0.0552	1.96e-11	0.008228	35439	0.43895	PLTP	PLTP
PLTP	9	133279427	rs635634	C	T	0.0793	5.92e-11	0.012115	35371	0.12995	PLTP	PLTP
PMVK	1	154883436	rs60537431	A	C	-0.122	5.26e-10	0.019642	35355	0.04619	PMVK	PMVK
PMVK	1	155043913	rs76977753	C	A	-0.1561	2.96e-24	0.015363	35355	0.08148	PMVK	PMVK
PMVK	1	155275389	rs144886967	A	G	-0.2984	1.66e-21	0.031329	35356	0.01722	PMVK	PMVK
PMVK	1	157099342	rs61730132	A	G	-0.3532	2.21e-14	0.046243	35356	0.00803	PMVK	PMVK
PMVK	11	198986	rs4980320	C	T	0.0477	7.98e-09	0.008268	35343	0.46986	PMVK	PMVK
PMVK	12	54292096	rs35979828	T	C	-0.0952	1.51e-10	0.014865	35366	0.08648	PMVK	PMVK
PMVK	3	56815721	rs1354034	C	T	0.0514	1.36e-09	0.008481	35347	0.38119	PMVK	PMVK
PMVK	3	165761968	rs1398617	T	G	0.0565	2.44e-09	0.009471	35330	0.25158	PMVK	PMVK
PMVK	7	106676033	rs342200	A	G	-0.0528	2.07e-10	0.008307	35348	0.42559	PMVK	PMVK
PMVK	9	4764332	rs77265585	C	G	0.0654	2.52e-08	0.011737	35365	0.14219	PMVK	PMVK
PNLIP	1	119963485	rs2934381	A	G	-0.0781	1.38e-09	0.012893	35361	0.11444	LIPP	PNLIP
PNLIP	1	200024323	rs2816946	T	C	0.0565	6.31e-09	0.009727	35357	0.23526	LIPP	PNLIP
PNLIP	10	17806399	rs565840574	G	A	0.0666	1.08e-14	0.008616	35353	0.35872	LIPP	PNLIP
PNLIP	10	48022458	rs202026306	A	G	0.0487	1.94e-08	0.008669	35336	0.3689	LIPP	PNLIP
PNLIP	10	114405350	rs117358628	A	G	-0.2364	1.58e-09	0.039163	35382	0.01089	LIPP	PNLIP
PNLIP	10	116422059	rs78206436	T	G	-0.1791	1.91e-11	0.026681	35378	0.02369	LIPP	PNLIP
PNLIP	10	116639325	rs147414236	C	A	-0.3002	4.93e-16	0.037002	35377	0.01222	LIPP	PNLIP
PNLIP	11	61822009	rs28456	G	A	0.0604	1.95e-12	0.008582	35367	0.3531	LIPP	PNLIP
PNLIP	11	100776205	rs507695	T	C	-0.0577	1.32e-10	0.00898	35356	0.2959	LIPP	PNLIP
PNLIP	13	99565721	rs9517774	T	C	0.048	5.2e-09	0.008218	35358	0.4939	LIPP	PNLIP
PNLIP	14	100841205	rs8022656	G	A	-0.0487	5.79e-09	0.008364	35378	0.41088	LIPP	PNLIP
PNLIP	16	75200974	rs72802342	A	C	-0.2766	1.45e-63	0.016434	35363	0.06858	LIPP	PNLIP
PNLIP	16	88909039	rs8058234	G	C	-0.1144	2.32e-42	0.008387	35321	0.40786	LIPP	PNLIP
PNLIP	16	89581297	rs181295	T	C	0.0834	5.62e-16	0.0103	35321	0.20268	LIPP	PNLIP
PNLIP	16	89987642	rs9931889	G	C	0.0624	2.53e-11	0.009353	35323	0.26682	LIPP	PNLIP
PNLIP	19	48702851	rs679574	G	C	0.138	2.16e-60	0.008418	35377	0.39441	LIPP	PNLIP
PNLIP	2	56020760	rs145185835	A	C	0.0725	2.59e-08	0.013023	35348	0.11622	LIPP	PNLIP
PNLIP	2	67039351	rs17032925	C	T	-0.1526	2.03e-24	0.014964	35359	0.08221	LIPP	PNLIP
PNLIP	3	64014788	rs66473811	C	T	0.0812	1.65e-13	0.011011	35358	0.1675	LIPP	PNLIP
PNLIP	4	185658908	rs35901985	G	A	-0.0692	8.55e-10	0.011281	35384	0.15732	LIPP	PNLIP
PNLIP	6	35930148	rs611735	G	T	-0.0521	2.16e-09	0.008705	35356	0.34549	LIPP	PNLIP
PNLIP	6	96106258	rs11965209	T	G	0.1631	3.06e-82	0.00849	35343	0.37794	LIPP	PNLIP
PNLIP	6	96620102	rs112509700	C	G	-0.1432	2.41e-10	0.022614	35343	0.03484	LIPP	PNLIP
PNLIP	6	127091570	rs12192273	C	G	0.0874	9.92e-19	0.009891	35355	0.22417	LIPP	PNLIP
PNLIP	8	128523018	rs67824503	C	T	-0.0568	2.9e-09	0.009566	35366	0.24087	LIPP	PNLIP
PNLIP	9	133256028	rs8176743	T	C	0.4705	3.85e-175	0.016676	35370	0.06488	LIPP	PNLIP
PNLIP	9	133550072	rs9286383	T	A	-0.0885	5.81e-10	0.014285	35363	0.09337	LIPP	PNLIP
PNLIPRP1	1	51012656	rs35311109	TGCTTTTTAAAAAAAAAAAAA	TGCTTTTTTAAAAAAAAAAAA	0.0634	1.05e-12	0.0089	35369	0.3108	LIPR1	PNLIPRP1
PNLIPRP1	1	85257146	rs11161572	T	A	0.1066	1.12e-11	0.0157	35335	0.07404	LIPR1	PNLIPRP1
PNLIPRP1	1	99564302	rs9919157	C	G	-0.0758	1.33e-10	0.0118	35361	0.14074	LIPR1	PNLIPRP1
PNLIPRP1	1	119915381	rs6685892	T	A	-0.093	5.43e-13	0.012891	35361	0.11466	LIPR1	PNLIPRP1
PNLIPRP1	1	179504138	rs72704449	C	T	0.1194	1.1e-09	0.019593	35358	0.04582	LIPR1	PNLIPRP1
PNLIPRP1	1	196695521	rs10922098	T	C	-0.062	1.66e-13	0.008408	35338	0.40011	LIPR1	PNLIPRP1
PNLIPRP1	10	11829906	rs4494220	T	A	0.0535	9.75e-09	0.009329	35377	0.26838	LIPR1	PNLIPRP1
PNLIPRP1	10	115073926	rs111871876	C	T	0.1321	1.48e-11	0.019569	35381	0.04746	LIPR1	PNLIPRP1
PNLIPRP1	10	116539194	rs12249434	T	C	0.1357	1.19e-18	0.015393	35376	0.07689	LIPR1	PNLIPRP1
PNLIPRP1	10	116593741	rs2915766	T	C	0.1466	4.35e-70	0.008283	35379	0.47392	LIPR1	PNLIPRP1
PNLIPRP1	11	100776205	rs507695	T	C	-0.0708	2.78e-15	0.008961	35356	0.2959	LIPR1	PNLIPRP1
PNLIPRP1	14	100841205	rs8022656	G	A	-0.061	3.15e-13	0.00837	35378	0.41088	LIPR1	PNLIPRP1
PNLIPRP1	16	74914280	rs16950178	T	C	-0.0698	4.46e-13	0.00964	35363	0.24286	LIPR1	PNLIPRP1
PNLIPRP1	16	75200974	rs72802342	A	C	-0.5856	3.46e-281	0.016343	35363	0.06858	LIPR1	PNLIPRP1
PNLIPRP1	16	75684574	rs1153021	A	G	-0.0891	7.71e-09	0.015429	35362	0.0789	LIPR1	PNLIPRP1
PNLIPRP1	16	76541936	rs144395013	G	A	-0.2105	1.23e-15	0.026307	35357	0.02669	LIPR1	PNLIPRP1
PNLIPRP1	16	89637957	rs1126464	C	G	-0.0847	2.53e-18	0.009701	35322	0.24376	LIPR1	PNLIPRP1
PNLIPRP1	16	89987642	rs9931889	G	C	0.0567	1.77e-09	0.009422	35323	0.26682	LIPR1	PNLIPRP1
PNLIPRP1	17	37713312	rs17138478	A	C	0.0676	2.59e-08	0.012143	35374	0.13094	LIPR1	PNLIPRP1
PNLIPRP1	18	44792522	rs2277710	C	T	0.0891	4.63e-08	0.016304	35349	0.06862	LIPR1	PNLIPRP1
PNLIPRP1	21	38318323	rs9976812	G	C	0.0494	3.01e-09	0.008329	35377	0.41261	LIPR1	PNLIPRP1
PNLIPRP1	3	64014788	rs66473811	C	T	0.0685	4.84e-10	0.011005	35358	0.1675	LIPR1	PNLIPRP1
PNLIPRP1	4	185651349	rs11724862	C	T	-0.0767	1.08e-14	0.009924	35383	0.21985	LIPR1	PNLIPRP1
PNLIPRP1	6	29550200	rs2534792	A	G	0.0628	1.96e-12	0.008924	35449	0.3072	LIPR1	PNLIPRP1
PNLIPRP1	6	126395918	rs1591805	G	A	-0.0621	4.92e-14	0.008243	35356	0.4704	LIPR1	PNLIPRP1
PNLIPRP1	7	50957086	rs7803628	G	T	0.097	1.26e-09	0.015974	35339	0.0731	LIPR1	PNLIPRP1
PNLIPRP1	7	117518588	rs13438309	GTG	ATG	0.0547	1.88e-10	0.008585	35343	0.3597	LIPR1	PNLIPRP1
PNLIPRP1	8	18855003	rs748208	C	T	-0.0585	8.45e-12	0.008564	35375	0.35761	LIPR1	PNLIPRP1
PNLIPRP1	9	133268896	rs576123	T	C	-0.0809	7.49e-18	0.009399	35371	0.26016	LIPR1	PNLIPRP1
PNLIPRP2	10	114007781	rs758586	C	T	-0.0549	1.68e-09	0.00911	35384	0.4129	LIPR2	PNLIPRP2
PNLIPRP2	10	114419857	rs11196736	A	G	-0.1446	8.51e-15	0.018634	35382	0.0636	LIPR2	PNLIPRP2
PNLIPRP2	10	115203117	rs149069870	C	A	0.2941	7.6e-29	0.026389	35381	0.03099	LIPR2	PNLIPRP2
PNLIPRP2	10	116374040	rs7093477	T	G	-0.2592	1.86e-75	0.014101	35380	0.11802	LIPR2	PNLIPRP2
PNLIPRP2	10	116596841	rs11197747	C	T	-0.5762	0	0.007601	35379	0.18248	LIPR2	PNLIPRP2
PNLIPRP2	10	116599949	rs17735613	G	A	0.5588	0	0.00819	35379	0.15184	LIPR2	PNLIPRP2
PNLIPRP2	10	116766015	rs1638410	C	T	0.2747	1.03e-21	0.028693	35382	0.02456	LIPR2	PNLIPRP2
PNLIPRP2	10	117083925	rs563377856	C	T	0.3047	1.11e-94	0.01476	35382	0.10503	LIPR2	PNLIPRP2
PNLIPRP2	10	117220833	rs7899451	G	C	0.0913	5.32e-18	0.010559	35379	0.23987	LIPR2	PNLIPRP2
PNLIPRP2	10	117365298	rs140579893	C	T	0.2813	3.46e-17	0.033369	35381	0.01814	LIPR2	PNLIPRP2
PNLIPRP2	10	117517226	rs242982	G	A	0.1434	5.96e-13	0.019913	35391	0.05419	LIPR2	PNLIPRP2
PNLIPRP2	10	117863992	rs112062107	C	A	0.2149	1.51e-11	0.03185	35376	0.02092	LIPR2	PNLIPRP2
PNLIPRP2	16	75202865	rs55993634	G	C	-0.13	1.12e-16	0.015679	35363	0.06894	LIPR2	PNLIPRP2
PNLIPRP2	19	48702888	rs516316	C	G	0.1304	3.93e-59	0.008042	35377	0.3944	LIPR2	PNLIPRP2
PNLIPRP2	9	133262254	rs8176693	T	C	0.1543	4.34e-22	0.015969	35371	0.06484	LIPR2	PNLIPRP2
PNPLA2	11	65164493	rs11227136	A	G	-0.0662	4e-13	0.009124	35363	0.25007	PLPL2	PNPLA2
PNPLA2	17	28367840	rs704	A	G	0.0502	2.2e-10	0.00791	35360	0.49189	PLPL2	PNPLA2
PNPLA2	2	3592552	rs6542680	T	C	-0.0577	1.65e-08	0.010221	35332	0.18362	PLPL2	PNPLA2
PNPLA2	3	56815721	rs1354034	C	T	0.0578	1.11e-12	0.008122	35356	0.38119	PLPL2	PNPLA2
PNPLA2	9	133268896	rs576123	T	C	0.0617	8.94e-12	0.009043	35371	0.26016	PLPL2	PNPLA2
POMC	1	196692375	rs10922094	CATTA	GATTA	-0.0464	9.29e-09	0.008079	35339	0.40155	b_Endorphin	POMC
POMC	11	116834874	rs12721028	G	A	-0.1448	2.83e-33	0.012048	35377	0.12278	b_Endorphin	POMC
POMC	11	116850485	rs11216161	C	T	-0.0992	9.21e-24	0.009871	35377	0.20203	b_Endorphin	POMC
POMC	11	117658961	rs75275400	C	T	0.136	2.55e-11	0.020388	35376	0.03947	b_Endorphin	POMC
POMC	19	44908822	rs7412	T	C	0.1533	5.24e-20	0.016738	35367	0.05941	b_Endorphin	POMC
POMC	3	165768357	rs11720167	G	T	0.0908	1.93e-19	0.01007	35339	0.19032	b_Endorphin	POMC
POMC	2	3592552	rs6542680	T	C	-0.0599	4.25e-09	0.010197	35332	0.18362	ACTH	POMC
POMC	1	101270487	rs2180234	A	G	0.1268	6.28e-34	0.010443	35350	0.18829	Corticotropin_lipotropin	POMC
POMC	10	124616201	rs34501420	C	G	0.0559	2.42e-09	0.009369	35377	0.25714	Corticotropin_lipotropin	POMC
POMC	14	106660073	rs28664725	T	C	0.0643	2.73e-08	0.011569	34961	0.15436	Corticotropin_lipotropin	POMC
POMC	16	81569630	rs8045875	C	T	-0.128	7.58e-56	0.00813	35376	0.47853	Corticotropin_lipotropin	POMC
POMC	18	13911656	rs877127	A	T	-0.0673	4.36e-15	0.00858	35349	0.34285	Corticotropin_lipotropin	POMC
POMC	19	10458207	rs145530718	C	G	0.3285	3.99e-28	0.029874	35379	0.01868	Corticotropin_lipotropin	POMC
POMC	2	24726799	rs72797924	C	T	0.2927	1.04e-17	0.034155	35369	0.014	Corticotropin_lipotropin	POMC
POMC	2	25952994	rs139403245	T	C	0.2273	1.88e-13	0.030896	35368	0.0162	Corticotropin_lipotropin	POMC
POMC	2	26393600	rs718928	C	T	0.3599	3.65e-20	0.039128	35370	0.01073	Corticotropin_lipotropin	POMC
POMC	2	136245575	rs4075810	T	C	0.0829	1.27e-08	0.014568	35390	0.08616	Corticotropin_lipotropin	POMC
POMC	2	176666775	rs12616772	C	A	-0.0507	5.1e-09	0.008676	35362	0.33058	Corticotropin_lipotropin	POMC
POMC	20	64080106	rs8126001	T	C	-0.0775	2.56e-21	0.008176	34870	0.48657	Corticotropin_lipotropin	POMC
POMC	5	97010574	rs27289	T	G	-0.0457	1.96e-08	0.008139	35348	0.45961	Corticotropin_lipotropin	POMC
POMC	5	128480376	rs1529866	A	G	-0.0497	1.12e-08	0.008702	35348	0.32469	Corticotropin_lipotropin	POMC
POMC	6	126864363	rs13215613	C	T	-0.0735	5.05e-19	0.008248	35358	0.41501	Corticotropin_lipotropin	POMC
POMC	8	104966140	rs11774829	A	T	0.0772	2.97e-10	0.012254	35361	0.12679	Corticotropin_lipotropin	POMC
PON1	1	196694942	rs7546015	CATTCTGTAGGTTGCCT	CATTCTGTAGATTGCCT	0.0768	1.86e-21	0.008074	35338	0.39734	paraoxonase_1	PON1
PON1	3	165787389	rs1355538	G	A	-0.0504	3.79e-10	0.008048	35338	0.39847	paraoxonase_1	PON1
PON1	6	31910331	rs6457457	T	C	0.0927	6.55e-09	0.015977	35441	0.06527	paraoxonase_1	PON1
PON1	6	32008772	rs28573154	A	G	0.0773	2.1e-12	0.011	35440	0.145	paraoxonase_1	PON1
PPARA	12	121779004	rs11553699	G	A	-0.1204	6.84e-26	0.011443	35357	0.14277	PPARa	PPARA
PPARA	17	28367840	rs704	A	G	0.1085	7.09e-42	0.008003	35351	0.49189	PPARa	PPARA
PPARA	6	13611846	rs34162626	G	A	0.1322	4.39e-11	0.02006	35375	0.04299	PPARa	PPARA
PPARGC1A	1	196695521	rs10922098	T	C	-0.0746	1.42e-20	0.008022	35329	0.40011	PRGC1	PPARGC1A
PPARGC1A	14	25041311	rs112731419	T	C	-0.0701	3.76e-08	0.012741	35368	0.10616	PRGC1	PPARGC1A
PPARGC1A	2	3592552	rs6542680	T	C	-0.0576	1.51e-08	0.010175	35323	0.18362	PRGC1	PPARGC1A
PPARGC1A	6	32006196	rs3891366	A	G	0.0597	1.64e-08	0.010574	35431	0.15319	PRGC1	PPARGC1A
PPM1L	11	198986	rs4980320	C	T	0.0457	1.16e-08	0.00801	35352	0.46986	PPM1L	PPM1L
PPT1	1	40077347	rs6681804	C	T	-0.284	2.35e-57	0.017792	35382	0.05517	PPT1	PPT1
PPT1	1	40094562	rs4660386	C	T	-0.1574	1.05e-71	0.00879	35382	0.29946	PPT1	PPT1
PPT1	12	101745050	rs79634769	C	T	-0.1714	6.92e-13	0.023869	35364	0.03204	PPT1	PPT1
PPT1	15	71939716	rs140279936	C	T	-0.2588	1.89e-11	0.038546	35359	0.01119	PPT1	PPT1
PPT1	2	216616793	rs72952553	A	G	-0.0483	3.54e-08	0.008762	35359	0.31481	PPT1	PPT1
PPT1	3	165762312	rs6445035	A	G	0.1244	1.25e-33	0.010293	35339	0.1904	PPT1	PPT1
PPT1	6	32571352	rs9269273	A	T	0.0544	6.07e-10	0.00879	35439	0.30148	PPT1	PPT1
PPT1	8	105569300	rs6993770	T	A	-0.0747	1.78e-14	0.009745	35365	0.22448	PPT1	PPT1
PRDX6	1	173469260	rs6660804	A	C	0.1228	7.51e-27	0.011447	35352	0.14748	Peroxiredoxin_6	PRDX6
PRKACA	3	56815721	rs1354034	C	T	0.051	5.98e-10	0.008238	35356	0.38119	PRKACA	PRKACA
PRKCQ	11	198986	rs4980320	C	T	0.0473	7.69e-09	0.00819	35352	0.46986	KPCT	PRKCQ
PRKCQ	3	56815721	rs1354034	C	T	0.0526	3.84e-10	0.008402	35356	0.38119	KPCT	PRKCQ
PSAP	10	71761614	rs3747867	T	C	0.1641	5.79e-67	0.009492	35375	0.25183	prosaposin	PSAP
PSAP	10	71835464	rs1867981	T	C	-0.2727	1.4e-244	0.008165	35375	0.48491	prosaposin	PSAP
PSAP	10	73947264	rs2675660	C	T	-0.0751	6.9e-17	0.008995	35363	0.30365	prosaposin	PSAP
PSAP	11	61843278	rs174584	A	G	0.0468	2.02e-08	0.008342	35367	0.39181	prosaposin	PSAP
PSAP	12	101107712	rs118033368	A	G	0.9967	9.16e-21	0.106652	35363	0.00132	prosaposin	PSAP
PSAP	12	101570303	rs825038	A	C	0.114	7.58e-10	0.018526	35363	0.05118	prosaposin	PSAP
PSAP	12	101799025	rs11111026	T	G	-0.1677	1.91e-59	0.010314	35364	0.19802	prosaposin	PSAP
PSAP	14	65327609	rs2127868	A	G	0.0671	4.75e-10	0.010775	35359	0.17112	prosaposin	PSAP
PSAP	19	19367068	rs56255430	C	A	0.0883	5.82e-09	0.015167	35353	0.0795	prosaposin	PSAP
PSAP	20	45919331	rs2868346	T	C	-0.0797	5.92e-18	0.009231	35370	0.26325	prosaposin	PSAP
PSAP	4	153538803	rs78947501	C	G	0.1255	3.89e-09	0.021312	35374	0.0375	prosaposin	PSAP
PSAP	7	6485212	rs2347784	G	C	0.0545	1.5e-08	0.009626	35365	0.23261	prosaposin	PSAP
PSAP	7	80603657	rs1194179	C	T	0.0524	1.08e-10	0.008118	35347	0.48178	prosaposin	PSAP
PSAP	8	11833406	rs1293316	G	A	0.1134	3.5e-34	0.009302	35378	0.2613	prosaposin	PSAP
PSAP	8	105569300	rs6993770	T	A	-0.1024	1.22e-25	0.009783	35365	0.22448	prosaposin	PSAP
PSME1	14	24142769	rs3742500	T	G	0.0592	1.39e-10	0.009225	35375	0.25046	PSME1	PSME1
PSME1	19	44821494	rs28399664	CCCCCGATCCGCCCCCT	CCCCCCATCCGCCCCCT	-0.1124	7.64e-10	0.01827	35367	0.05059	PSME1	PSME1
PSME1	19	44908822	rs7412	T	C	0.3768	7.88e-111	0.016845	35367	0.05941	PSME1	PSME1
PSME1	3	56815721	rs1354034	C	T	0.0455	3.43e-08	0.008246	35356	0.38119	PSME1	PSME1
PTEN	10	88147290	rs117002784	T	C	0.1338	2.87e-10	0.021219	35356	0.03828	pTEN	PTEN
PTEN	3	56815721	rs1354034	C	T	0.0509	9.28e-10	0.008315	35356	0.38119	pTEN	PTEN
PTGDS	1	179504138	rs72704449	C	T	0.1066	4.53e-08	0.019492	35346	0.04582	PGD2_synthase	PTGDS
PTGDS	11	118864767	rs10892301	A	G	-0.0504	1.07e-09	0.008263	35369	0.43417	PGD2_synthase	PTGDS
PTGDS	16	20381010	rs77924615	A	G	-0.0805	7.38e-15	0.01035	35343	0.19701	PGD2_synthase	PTGDS
PTGDS	17	2230277	rs28611065	C	T	0.0649	5.33e-09	0.011119	35353	0.16415	PGD2_synthase	PTGDS
PTGDS	9	136964561	rs7040970	C	T	0.141	7.43e-67	0.008163	35250	0.4943	PGD2_synthase	PTGDS
PTGES2	1	196677131	rs572515	G	A	-0.0883	1.05e-26	0.008254	35338	0.3973	PGES2	PTGES2
PTGES2	11	198986	rs4980320	C	T	0.0477	3.82e-09	0.008096	35352	0.46986	PGES2	PTGES2
PTGES2	3	56815721	rs1354034	C	T	0.0507	1.03e-09	0.008305	35356	0.38119	PGES2	PTGES2
PTGES2	6	32008772	rs28573154	A	G	0.0741	4.55e-11	0.011253	35440	0.145	PGES2	PTGES2
PTGES2	9	128122474	rs13283456	T	C	-0.0979	6.11e-21	0.010428	35355	0.18239	PGES2	PTGES2
PTGES3	1	196058002	rs1451915	A	C	0.0757	9.89e-11	0.011703	35335	0.13641	TEBP	PTGES3
PTGES3	1	196695521	rs10922098	T	C	-0.2814	4.25e-262	0.008136	35338	0.40011	TEBP	PTGES3
PTGES3	1	198065935	rs7513100	C	T	0.0757	2.21e-11	0.011313	35343	0.14871	TEBP	PTGES3
PTGES3	17	12378457	rs11078072	C	G	-0.0523	5.33e-10	0.008423	35363	0.34894	TEBP	PTGES3
PTGES3	17	28367840	rs704	A	G	0.067	8.84e-17	0.008054	35360	0.49189	TEBP	PTGES3
PTGES3	19	6713251	rs1047286	A	G	-0.0656	2.89e-12	0.009394	35372	0.24066	TEBP	PTGES3
PTGES3	2	216622986	rs111696008	A	G	-0.1518	1.32e-08	0.02671	35359	0.02443	TEBP	PTGES3
PTGES3	3	165761011	rs1707652	T	C	0.1208	3.21e-44	0.00866	35339	0.3102	TEBP	PTGES3
PTGES3	3	166025290	rs9683167	G	C	0.1285	1.23e-08	0.022559	35340	0.03454	TEBP	PTGES3
PTGES3	6	31910331	rs6457457	T	C	0.2024	1.49e-35	0.016264	35441	0.06527	TEBP	PTGES3
PTGES3	6	31976816	rs550671	T	C	0.2048	9.86e-71	0.011518	35440	0.14045	TEBP	PTGES3
PTGES3	6	32487054	rs538958533	A	T	0.1158	1.1e-18	0.013122	35439	0.09889	TEBP	PTGES3
PTGES3	6	32630723	rs116334170	C	G	0.0524	1.75e-10	0.008211	35438	0.39997	TEBP	PTGES3
PTGR1	9	99010241	rs148968718	A	G	-0.2959	1.23e-08	0.051957	35343	0.00597	LTB4DH	PTGR1
PTGR1	9	108846156	rs183911838	C	A	0.4359	5.31e-24	0.043142	35365	0.0089	LTB4DH	PTGR1
PTGR1	9	110044665	rs150769191	ACTTTTTTTTTTTTTTAAATTTTT	ACTTTTTTTTTTTTTTAAATTTTC	-0.2338	1.78e-08	0.041508	35371	0.01002	LTB4DH	PTGR1
PTGR1	9	110329021	rs76580987	T	C	0.2584	3.69e-55	0.016518	35366	0.06403	LTB4DH	PTGR1
PTGR1	9	111132710	rs143968847	T	G	-0.7172	7.77e-130	0.029583	35370	0.01813	LTB4DH	PTGR1
PTGR1	9	111271858	rs78686256	T	C	0.1957	3.1e-12	0.028065	35371	0.02161	LTB4DH	PTGR1
PTGR1	9	111539754	rs113301008	TCCATCTCA	TCCGTCTCA	0.7964	0	0.016351	35371	0.03891	LTB4DH	PTGR1
PTGR1	9	111581354	rs59893517	AAAAAC	GAAAAC	-0.5125	0	0.007692	35370	0.21111	LTB4DH	PTGR1
PTGR1	9	111953294	rs12684521	A	G	-0.1007	3.43e-11	0.015196	35369	0.0761	LTB4DH	PTGR1
PTGR1	9	112061138	rs117688938	A	G	-0.9014	1.16e-11	0.132845	35372	0.00128	LTB4DH	PTGR1
PTGR1	9	112958394	rs979597	C	T	0.1426	1.55e-10	0.02228	35370	0.03667	LTB4DH	PTGR1
PTGR2	1	196695521	rs10922098	T	C	-0.1541	5.78e-80	0.008138	35338	0.40011	PTGR2	PTGR2
PTGR2	2	27563321	rs10208529	T	A	0.0549	1.2e-08	0.009633	35373	0.2164	PTGR2	PTGR2
PTGR2	3	48676361	rs142771793	G	C	0.2925	1.45e-09	0.048348	35342	0.00664	PTGR2	PTGR2
PTGR2	3	53520536	rs143243910	T	C	-0.1605	3.92e-09	0.027261	35350	0.02114	PTGR2	PTGR2
PTGR2	3	165761011	rs1707652	T	C	0.0742	7.13e-18	0.008615	35339	0.3102	PTGR2	PTGR2
PTGR2	5	41171293	rs77444140	A	G	0.1499	7.54e-09	0.025941	35357	0.02383	PTGR2	PTGR2
PTGR2	6	31379424	rs9266642	T	C	0.076	6.47e-10	0.012301	35440	0.11907	PTGR2	PTGR2
PTGR2	6	31960529	rs438999	G	A	0.1795	3.06e-38	0.013883	35441	0.09003	PTGR2	PTGR2
PTGR2	6	32044342	rs200395792	G	A	0.1188	2.92e-16	0.01453	35440	0.08492	PTGR2	PTGR2
PTGR2	6	32573273	rs9269386	A	G	0.0681	1.17e-13	0.009178	35439	0.23615	PTGR2	PTGR2
PTGS2	1	196692375	rs10922094	CATTA	GATTA	-0.0652	6.97e-16	0.008078	35339	0.40155	COX_2	PTGS2
PTGS2	3	56815721	rs1354034	C	T	0.0662	4.31e-16	0.008143	35356	0.38119	COX_2	PTGS2
PTPN11	5	139379813	rs33972313	T	C	-0.1223	1.72e-08	0.021692	35358	0.03423	SHP_2	PTPN11
PTPN13	1	196695521	rs10922098	T	C	-0.0632	4.05e-15	0.008048	35329	0.40011	PTN13	PTPN13
PTPN13	6	31974114	rs2284179	G	T	0.1194	7.47e-09	0.020657	35432	0.03718	PTN13	PTPN13
PTPN13	6	32487803	rs76359966	G	T	0.0442	6.91e-09	0.00763	35419	0.35973	PTN13	PTPN13
PTPN13	6	32510662	rs554403042	A	C	0.0447	3.97e-09	0.007595	35408	0.41453	PTN13	PTPN13
PTPN13	6	32624442	rs9271642	G	A	0.0573	5.76e-13	0.007952	35430	0.41291	PTN13	PTPN13
PTS	1	196695521	rs10922098	T	C	-0.0902	3.39e-29	0.008042	35329	0.40011	PTPS	PTS
PTS	3	165761011	rs1707652	T	C	0.0596	2.38e-12	0.008502	35330	0.3102	PTPS	PTS
PTS	6	32921084	rs3132135	T	A	0.0716	3.61e-09	0.012133	35425	0.11709	PTPS	PTS
PTS	6	33110243	rs3130217	C	T	0.0666	1.87e-09	0.011084	35428	0.15087	PTPS	PTS
RAB14	1	196695521	rs10922098	T	C	-0.0671	1.13e-16	0.008093	35338	0.40011	RAB14	RAB14
RAB14	19	44913484	rs438811	T	C	-0.1537	1.57e-59	0.009446	35366	0.23201	RAB14	RAB14
RAB14	19	44927023	rs5112	G	C	0.0473	3.06e-09	0.007979	35367	0.48777	RAB14	RAB14
RAB14	3	165730789	rs9864801	TAGAGAG	TATAGAG	-0.0596	1.05e-13	0.008017	35339	0.41936	RAB14	RAB14
RAB14	6	32655590	rs28374650	T	C	0.0483	1.93e-08	0.008597	35439	0.29732	RAB14	RAB14
RAB4A	1	196692375	rs10922094	CATTA	GATTA	-0.0946	2.45e-31	0.008124	35339	0.40155	RAB4A	RAB4A
RAB4A	3	56815721	rs1354034	C	T	0.054	4.37e-11	0.008193	35356	0.38119	RAB4A	RAB4A
RAB4A	3	165730789	rs9864801	TAGAGAG	TATAGAG	-0.0477	3.41e-09	0.00807	35339	0.41936	RAB4A	RAB4A
RAB4A	6	32008772	rs28573154	A	G	0.0681	8.65e-10	0.011105	35440	0.145	RAB4A	RAB4A
[truncated: 344 more rows]
