# Supplementary material for: Identifying Lipid Metabolism‐Related Therapeutic Targets and Diagnostic Markers for Lung Adenocarcinoma by Mendelian Randomization and Machine Learning Analysis
Source: Thorac Cancer. 2025 Mar 19;16(6):e70020. doi: 10.1111/1759-7714.70020 (PMC11922676; doi:10.1111/1759-7714.70020)
Supplement: Supplementary file 13 — Table S11. [file TCA-16-e70020-s003.xlsx]

## Sheet: mr_LMRG_all
Table S11. mr_LMRGs_all
id.exposure	id.outcome	outcome	exposure	method	nsnp	b	se	pval	lo_ci	up_ci	or	or_lci95	or_uci95
A1BG	finngen_R10_C3_NSCLC_ADENO_EXALLC	Non-small cell lung cancer, adenocarcinoma (controls excluding all cancers) || id:finngen_R10_C3_NSCLC_ADENO_EXALLC	Alpha_1B_glycoprotein	Inverse variance weighted	10	0.117933	0.11142	0.289847	-0.10045	0.336316	1.12517	0.904431	1.39978
A1BG	ieu-a-965	Lung adenocarcinoma || id:ieu-a-965	Alpha_1B_glycoprotein	Inverse variance weighted	6	-0.154548	0.0826695	0.0615571	-0.316581	0.00748387	0.856802	0.728636	1.00751
A1BG	ieu-a-984	Lung adenocarcinoma || id:ieu-a-984	Alpha_1B_glycoprotein	Inverse variance weighted	8	-0.0769684	0.0416219	0.0644246	-0.158547	0.00461044	0.925919	0.853383	1.00462
A1CF	finngen_R10_C3_NSCLC_ADENO_EXALLC	Non-small cell lung cancer, adenocarcinoma (controls excluding all cancers) || id:finngen_R10_C3_NSCLC_ADENO_EXALLC	A1CF	Inverse variance weighted	4	-0.117665	0.123463	0.340568	-0.359653	0.124322	0.888993	0.697919	1.13238
A1CF	ieu-a-965	Lung adenocarcinoma || id:ieu-a-965	A1CF	Inverse variance weighted	3	-0.0456482	0.16044	0.776013	-0.360112	0.268815	0.955378	0.697599	1.30841
A1CF	ieu-a-984	Lung adenocarcinoma || id:ieu-a-984	A1CF	Inverse variance weighted	3	-0.0549171	0.0816165	0.501032	-0.214885	0.105051	0.946564	0.806634	1.11077
A2M	finngen_R10_C3_NSCLC_ADENO_EXALLC	Non-small cell lung cancer, adenocarcinoma (controls excluding all cancers) || id:finngen_R10_C3_NSCLC_ADENO_EXALLC	a2_Macroglobulin	Inverse variance weighted	8	0.151273	0.115258	0.189361	-0.074633	0.377179	1.16331	0.928084	1.45817
A2M	ieu-a-965	Lung adenocarcinoma || id:ieu-a-965	a2_Macroglobulin	Inverse variance weighted	7	0.101965	0.0864872	0.238414	-0.0675498	0.27148	1.10734	0.934681	1.3119
A2M	ieu-a-984	Lung adenocarcinoma || id:ieu-a-984	a2_Macroglobulin	Inverse variance weighted	8	-0.0102742	0.0516607	0.842357	-0.111529	0.0909807	0.989778	0.894465	1.09525
A2ML1	ieu-a-965	Lung adenocarcinoma || id:ieu-a-965	A2ML1	Inverse variance weighted	2	0.837563	0.304929	0.00601899	0.239902	1.43523	2.31073	1.27112	4.20059
A2ML1	ieu-a-984	Lung adenocarcinoma || id:ieu-a-984	A2ML1	Inverse variance weighted	2	-0.0362368	0.197296	0.854274	-0.422936	0.350463	0.964412	0.65512	1.41972
A4GALT	ieu-a-965	Lung adenocarcinoma || id:ieu-a-965	a1_4_Galactosyltransferase	Inverse variance weighted	11	-0.059774	0.0633253	0.345211	-0.183891	0.0643436	0.941977	0.832026	1.06646
A4GALT	ieu-a-984	Lung adenocarcinoma || id:ieu-a-984	a1_4_Galactosyltransferase	Inverse variance weighted	12	0.0019859	0.0381529	0.958488	-0.0727937	0.0767655	1.00199	0.929793	1.07979
A4GNT	finngen_R10_C3_NSCLC_ADENO_EXALLC	Non-small cell lung cancer, adenocarcinoma (controls excluding all cancers) || id:finngen_R10_C3_NSCLC_ADENO_EXALLC	A4GCT	Inverse variance weighted	4	0.0448641	0.264704	0.865413	-0.473956	0.563684	1.04589	0.622535	1.75713
A4GNT	ieu-a-984	Lung adenocarcinoma || id:ieu-a-984	A4GCT	Inverse variance weighted	3	0.0320104	0.130593	0.806367	-0.223952	0.287973	1.03253	0.799354	1.33372
AAGAB	finngen_R10_C3_NSCLC_ADENO_EXALLC	Non-small cell lung cancer, adenocarcinoma (controls excluding all cancers) || id:finngen_R10_C3_NSCLC_ADENO_EXALLC	P34	Inverse variance weighted	12	-0.111962	0.0922618	0.224928	-0.292796	0.0688708	0.894078	0.746175	1.0713
AAGAB	ieu-a-965	Lung adenocarcinoma || id:ieu-a-965	P34	Inverse variance weighted	11	-0.013058	0.066907	0.845263	-0.144196	0.11808	0.987027	0.865718	1.12533
AARS	finngen_R10_C3_NSCLC_ADENO_EXALLC	Non-small cell lung cancer, adenocarcinoma (controls excluding all cancers) || id:finngen_R10_C3_NSCLC_ADENO_EXALLC	SYAC	Inverse variance weighted	2	-0.518456	0.711532	0.466217	-1.91306	0.876146	0.595439	0.147628	2.40163
AARS	ieu-a-965	Lung adenocarcinoma || id:ieu-a-965	SYAC	Inverse variance weighted	2	0.42216	0.426205	0.321926	-0.413203	1.25752	1.52525	0.661528	3.5167
AARS	ieu-a-984	Lung adenocarcinoma || id:ieu-a-984	SYAC	Inverse variance weighted	2	0.186973	0.26435	0.479385	-0.331154	0.705099	1.20559	0.718095	2.02405
ABCC6	finngen_R10_C3_NSCLC_ADENO_EXALLC	Non-small cell lung cancer, adenocarcinoma (controls excluding all cancers) || id:finngen_R10_C3_NSCLC_ADENO_EXALLC	MRP6	Inverse variance weighted	2	0.241612	0.563227	0.667939	-0.862313	1.34554	1.2733	0.422185	3.84025
ABCC6	ieu-a-965	Lung adenocarcinoma || id:ieu-a-965	MRP6	Inverse variance weighted	2	0.912338	0.457347	0.0460595	0.0159376	1.80874	2.49014	1.01607	6.10275
ABCC6	ieu-a-984	Lung adenocarcinoma || id:ieu-a-984	MRP6	Inverse variance weighted	2	0.431442	0.257168	0.0934126	-0.0726076	0.935491	1.53948	0.929966	2.54846
ABHD10	finngen_R10_C3_NSCLC_ADENO_EXALLC	Non-small cell lung cancer, adenocarcinoma (controls excluding all cancers) || id:finngen_R10_C3_NSCLC_ADENO_EXALLC	ABHDA	Wald ratio	1	-1.43579	0.753919	0.0568535	-2.91347	0.0418911	0.237927	0.054287	1.04278
ABHD10	ieu-a-965	Lung adenocarcinoma || id:ieu-a-965	ABHDA	Wald ratio	1	-0.845083	0.592266	0.153619	-2.00592	0.315758	0.429522	0.134536	1.3713
ABHD10	ieu-a-984	Lung adenocarcinoma || id:ieu-a-984	ABHDA	Wald ratio	1	-0.218206	0.338482	0.519148	-0.881631	0.44522	0.80396	0.414107	1.56083
ABHD12	finngen_R10_C3_NSCLC_ADENO_EXALLC	Non-small cell lung cancer, adenocarcinoma (controls excluding all cancers) || id:finngen_R10_C3_NSCLC_ADENO_EXALLC	ABD12	Wald ratio	1	-0.195439	0.485533	0.687298	-1.14708	0.756206	0.822474	0.317562	2.13018
ABHD12	ieu-a-965	Lung adenocarcinoma || id:ieu-a-965	ABD12	Wald ratio	1	0.512455	0.394913	0.194411	-0.261574	1.28648	1.66938	0.769839	3.62004
ABHD12	ieu-a-984	Lung adenocarcinoma || id:ieu-a-984	ABD12	Wald ratio	1	0.0873128	0.224416	0.697227	-0.352543	0.527168	1.09124	0.702898	1.69413
ABHD14A	finngen_R10_C3_NSCLC_ADENO_EXALLC	Non-small cell lung cancer, adenocarcinoma (controls excluding all cancers) || id:finngen_R10_C3_NSCLC_ADENO_EXALLC	ABHEA	Wald ratio	1	-0.328035	0.577159	0.56979	-1.45927	0.803197	0.720338	0.232406	2.23267
ABHD14A	ieu-a-965	Lung adenocarcinoma || id:ieu-a-965	ABHEA	Wald ratio	1	0.200713	0.408436	0.623129	-0.59982	1.00125	1.22227	0.54891	2.72167
ABHD14A	ieu-a-984	Lung adenocarcinoma || id:ieu-a-984	ABHEA	Wald ratio	1	0.0850569	0.243933	0.727322	-0.393051	0.563165	1.08878	0.674994	1.75622
ABHD14B	finngen_R10_C3_NSCLC_ADENO_EXALLC	Non-small cell lung cancer, adenocarcinoma (controls excluding all cancers) || id:finngen_R10_C3_NSCLC_ADENO_EXALLC	ABHEB	Wald ratio	1	-0.248468	0.617273	0.687298	-1.45832	0.961388	0.779995	0.232626	2.61532
ABHD14B	ieu-a-965	Lung adenocarcinoma || id:ieu-a-965	ABHEB	Wald ratio	1	0.6515	0.502065	0.194411	-0.332547	1.63555	1.91842	0.717095	5.13227
ABHD14B	ieu-a-984	Lung adenocarcinoma || id:ieu-a-984	ABHEB	Wald ratio	1	0.111003	0.285307	0.697227	-0.448199	0.670205	1.1174	0.638778	1.95464
ABL2	finngen_R10_C3_NSCLC_ADENO_EXALLC	Non-small cell lung cancer, adenocarcinoma (controls excluding all cancers) || id:finngen_R10_C3_NSCLC_ADENO_EXALLC	ABL2	Inverse variance weighted	7	-0.0369974	0.220234	0.86659	-0.468656	0.394661	0.963679	0.625843	1.48388
ABLIM3	finngen_R10_C3_NSCLC_ADENO_EXALLC	Non-small cell lung cancer, adenocarcinoma (controls excluding all cancers) || id:finngen_R10_C3_NSCLC_ADENO_EXALLC	ABLM3	Wald ratio	1	0.166464	0.453151	0.71336	-0.721713	1.05464	1.18112	0.485919	2.87094
ABLIM3	ieu-a-965	Lung adenocarcinoma || id:ieu-a-965	ABLM3	Wald ratio	1	-0.41799	0.322619	0.195109	-1.05032	0.214344	0.658369	0.349825	1.23905
ABLIM3	ieu-a-984	Lung adenocarcinoma || id:ieu-a-984	ABLM3	Wald ratio	1	-0.0842704	0.170143	0.620395	-0.417751	0.24921	0.919183	0.658526	1.28301
ABO	finngen_R10_C3_NSCLC_ADENO_EXALLC	Non-small cell lung cancer, adenocarcinoma (controls excluding all cancers) || id:finngen_R10_C3_NSCLC_ADENO_EXALLC	BGAT	Inverse variance weighted	12	0.0957144	0.0511891	0.0615087	-0.00461619	0.196045	1.10044	0.995394	1.21658
ABO	ieu-a-965	Lung adenocarcinoma || id:ieu-a-965	BGAT	Inverse variance weighted	7	-0.0256515	0.0439035	0.559039	-0.111702	0.0603994	0.974675	0.89431	1.06226
ABO	ieu-a-984	Lung adenocarcinoma || id:ieu-a-984	BGAT	Inverse variance weighted	10	0.014055	0.0329663	0.669857	-0.0505589	0.0786688	1.01415	0.950698	1.08185
ACAA1	finngen_R10_C3_NSCLC_ADENO_EXALLC	Non-small cell lung cancer, adenocarcinoma (controls excluding all cancers) || id:finngen_R10_C3_NSCLC_ADENO_EXALLC	THIK	Inverse variance weighted	11	0.0147966	0.127031	0.907272	-0.234185	0.263778	1.01491	0.791216	1.30184
ACAA1	ieu-a-965	Lung adenocarcinoma || id:ieu-a-965	THIK	Inverse variance weighted	9	-0.169484	0.152934	0.267768	-0.469236	0.130267	0.8441	0.62548	1.13913
ACAD8	finngen_R10_C3_NSCLC_ADENO_EXALLC	Non-small cell lung cancer, adenocarcinoma (controls excluding all cancers) || id:finngen_R10_C3_NSCLC_ADENO_EXALLC	ACAD8	Inverse variance weighted	3	0.453826	0.492005	0.356319	-0.510503	1.41816	1.57432	0.600194	4.1295
ACAD8	ieu-a-965	Lung adenocarcinoma || id:ieu-a-965	ACAD8	Inverse variance weighted	2	0.484595	0.321313	0.131511	-0.145179	1.11437	1.62352	0.864868	3.04764
ACAD8	ieu-a-984	Lung adenocarcinoma || id:ieu-a-984	ACAD8	Inverse variance weighted	2	0.356466	0.265189	0.178884	-0.163303	0.876236	1.42827	0.849334	2.40184
ACADL	ieu-a-965	Lung adenocarcinoma || id:ieu-a-965	ACADL	Inverse variance weighted	3	0.305526	0.229095	0.182328	-0.1435	0.754552	1.35734	0.866321	2.12666
ACADL	ieu-a-984	Lung adenocarcinoma || id:ieu-a-984	ACADL	Inverse variance weighted	3	0.0404328	0.213692	0.849928	-0.378403	0.459269	1.04126	0.684954	1.58292
ACADM	finngen_R10_C3_NSCLC_ADENO_EXALLC	Non-small cell lung cancer, adenocarcinoma (controls excluding all cancers) || id:finngen_R10_C3_NSCLC_ADENO_EXALLC	ACADM	Wald ratio	1	0.125632	0.180878	0.487327	-0.228889	0.480153	1.13386	0.795417	1.61632
ACADM	ieu-a-965	Lung adenocarcinoma || id:ieu-a-965	ACADM	Wald ratio	1	0.0905632	0.136443	0.506856	-0.176866	0.357992	1.09479	0.837892	1.43045
ACADM	ieu-a-984	Lung adenocarcinoma || id:ieu-a-984	ACADM	Wald ratio	1	-0.0720457	0.0786829	0.359853	-0.226264	0.0821729	0.930488	0.797507	1.08564
ACADS	finngen_R10_C3_NSCLC_ADENO_EXALLC	Non-small cell lung cancer, adenocarcinoma (controls excluding all cancers) || id:finngen_R10_C3_NSCLC_ADENO_EXALLC	SCAD	Inverse variance weighted	9	-0.0247223	0.137905	0.857725	-0.295017	0.245572	0.975581	0.744519	1.27835
ACADS	ieu-a-965	Lung adenocarcinoma || id:ieu-a-965	SCAD	Inverse variance weighted	6	0.17422	0.128092	0.173793	-0.07684	0.42528	1.19032	0.926038	1.53002
ACADS	ieu-a-984	Lung adenocarcinoma || id:ieu-a-984	SCAD	Inverse variance weighted	7	0.0983674	0.0592915	0.0971064	-0.017844	0.214579	1.10337	0.982314	1.23934
ACADSB	ieu-a-965	Lung adenocarcinoma || id:ieu-a-965	acyl_Coenzyme_A_dehydrogenase	Inverse variance weighted	4	-0.0897239	0.202032	0.656965	-0.485707	0.306259	0.914184	0.615262	1.35833
ACADVL	finngen_R10_C3_NSCLC_ADENO_EXALLC	Non-small cell lung cancer, adenocarcinoma (controls excluding all cancers) || id:finngen_R10_C3_NSCLC_ADENO_EXALLC	ACADV	Wald ratio	1	0.862228	0.769969	0.26279	-0.646911	2.37137	2.36843	0.523661	10.712
ACADVL	ieu-a-965	Lung adenocarcinoma || id:ieu-a-965	ACADV	Wald ratio	1	-1.01076	0.558112	0.0701352	-2.10466	0.0831382	0.363942	0.121887	1.08669
ACADVL	ieu-a-984	Lung adenocarcinoma || id:ieu-a-984	ACADV	Wald ratio	1	-0.507506	0.347614	0.144298	-1.18883	0.173817	0.601995	0.304577	1.18984
ACAN	finngen_R10_C3_NSCLC_ADENO_EXALLC	Non-small cell lung cancer, adenocarcinoma (controls excluding all cancers) || id:finngen_R10_C3_NSCLC_ADENO_EXALLC	Aggrecan	Inverse variance weighted	5	-0.158799	0.246136	0.518818	-0.641226	0.323627	0.853168	0.526646	1.38213
ACAN	ieu-a-984	Lung adenocarcinoma || id:ieu-a-984	Aggrecan	Inverse variance weighted	6	-0.0173204	0.104327	0.868142	-0.221802	0.187161	0.982829	0.801074	1.20582
ACAP2	finngen_R10_C3_NSCLC_ADENO_EXALLC	Non-small cell lung cancer, adenocarcinoma (controls excluding all cancers) || id:finngen_R10_C3_NSCLC_ADENO_EXALLC	CENB2	Inverse variance weighted	2	-0.493187	0.422509	0.243096	-1.3213	0.33493	0.610677	0.266787	1.39784
ACAP2	ieu-a-965	Lung adenocarcinoma || id:ieu-a-965	CENB2	Inverse variance weighted	2	0.418969	0.391564	0.284625	-0.348497	1.18643	1.52039	0.705748	3.27538
ACAP2	ieu-a-984	Lung adenocarcinoma || id:ieu-a-984	CENB2	Inverse variance weighted	2	-0.312338	0.193513	0.10652	-0.691624	0.0669488	0.731734	0.500762	1.06924
ACAT1	ieu-a-965	Lung adenocarcinoma || id:ieu-a-965	THIL	Inverse variance weighted	2	0.0533477	0.279759	0.848768	-0.494981	0.601676	1.0548	0.609583	1.82518
ACAT2	finngen_R10_C3_NSCLC_ADENO_EXALLC	Non-small cell lung cancer, adenocarcinoma (controls excluding all cancers) || id:finngen_R10_C3_NSCLC_ADENO_EXALLC	THIC	Inverse variance weighted	4	-0.0895632	0.151142	0.553465	-0.385802	0.206676	0.91433	0.679905	1.22958
ACBD6	ieu-a-965	Lung adenocarcinoma || id:ieu-a-965	ACBD6	Inverse variance weighted	5	0.0477486	0.088257	0.588495	-0.125235	0.220732	1.04891	0.882289	1.24699
ACBD6	ieu-a-984	Lung adenocarcinoma || id:ieu-a-984	ACBD6	Inverse variance weighted	5	0.0216475	0.0534181	0.685296	-0.083052	0.126347	1.02188	0.920303	1.13468
ACBD7	finngen_R10_C3_NSCLC_ADENO_EXALLC	Non-small cell lung cancer, adenocarcinoma (controls excluding all cancers) || id:finngen_R10_C3_NSCLC_ADENO_EXALLC	ACBD7	Inverse variance weighted	2	-0.372408	0.433292	0.390073	-1.22166	0.476845	0.689073	0.294741	1.61098
ACBD7	ieu-a-965	Lung adenocarcinoma || id:ieu-a-965	ACBD7	Inverse variance weighted	2	-0.061118	0.82413	0.940883	-1.67641	1.55418	0.940712	0.187044	4.73119
ACBD7	ieu-a-984	Lung adenocarcinoma || id:ieu-a-984	ACBD7	Inverse variance weighted	2	0.0192977	0.196193	0.921646	-0.36524	0.403836	1.01949	0.69403	1.49756
ACE	finngen_R10_C3_NSCLC_ADENO_EXALLC	Non-small cell lung cancer, adenocarcinoma (controls excluding all cancers) || id:finngen_R10_C3_NSCLC_ADENO_EXALLC	ACE	Inverse variance weighted	17	-0.0336829	0.0549264	0.53972	-0.141339	0.0739729	0.966878	0.868195	1.07678
ACE	ieu-a-984	Lung adenocarcinoma || id:ieu-a-984	ACE	Inverse variance weighted (multiplicative random effects)	17	-0.00812681	0.0326699	0.80355	-0.0721598	0.0559062	0.991906	0.930382	1.0575
ACE2	finngen_R10_C3_NSCLC_ADENO_EXALLC	Non-small cell lung cancer, adenocarcinoma (controls excluding all cancers) || id:finngen_R10_C3_NSCLC_ADENO_EXALLC	ACE2	Wald ratio	1	-1.00864	0.78433	0.198446	-2.54593	0.528646	0.364714	0.0784002	1.69663
ACE2	ieu-a-965	Lung adenocarcinoma || id:ieu-a-965	ACE2	Wald ratio	1	0.347343	0.63838	0.586372	-0.903882	1.59857	1.4153	0.404995	4.94595
ACE2	ieu-a-984	Lung adenocarcinoma || id:ieu-a-984	ACE2	Wald ratio	1	-0.114189	0.370994	0.75824	-0.841336	0.612958	0.892089	0.431134	1.84588
ACOT13	finngen_R10_C3_NSCLC_ADENO_EXALLC	Non-small cell lung cancer, adenocarcinoma (controls excluding all cancers) || id:finngen_R10_C3_NSCLC_ADENO_EXALLC	ACO13	Inverse variance weighted	3	-0.297556	0.38912	0.444456	-1.06023	0.465119	0.742631	0.346375	1.5922
ACOT13	ieu-a-965	Lung adenocarcinoma || id:ieu-a-965	ACO13	Inverse variance weighted	3	-0.152419	0.253257	0.547283	-0.648803	0.343964	0.858628	0.522671	1.41053
ACOT8	finngen_R10_C3_NSCLC_ADENO_EXALLC	Non-small cell lung cancer, adenocarcinoma (controls excluding all cancers) || id:finngen_R10_C3_NSCLC_ADENO_EXALLC	ACOT8	Inverse variance weighted	8	-0.232155	0.210508	0.270099	-0.64475	0.18044	0.792823	0.524794	1.19774
ACOT8	ieu-a-965	Lung adenocarcinoma || id:ieu-a-965	ACOT8	Inverse variance weighted	5	-0.121261	0.196969	0.538137	-0.507319	0.264798	0.885803	0.602107	1.30317
ACP1	ieu-a-965	Lung adenocarcinoma || id:ieu-a-965	PPAC	Inverse variance weighted	6	-0.154542	0.0653988	0.0181242	-0.282723	-0.0263603	0.856808	0.753728	0.973984
ACP2	finngen_R10_C3_NSCLC_ADENO_EXALLC	Non-small cell lung cancer, adenocarcinoma (controls excluding all cancers) || id:finngen_R10_C3_NSCLC_ADENO_EXALLC	Lysosomal_acid_phosphatase	Inverse variance weighted	5	0.00430613	0.0937579	0.963368	-0.179459	0.188072	1.00432	0.835722	1.20692
ACP2	ieu-a-965	Lung adenocarcinoma || id:ieu-a-965	Lysosomal_acid_phosphatase	Inverse variance weighted	5	0.105702	0.0672826	0.11618	-0.0261723	0.237575	1.11149	0.974167	1.26817
ACP5	finngen_R10_C3_NSCLC_ADENO_EXALLC	Non-small cell lung cancer, adenocarcinoma (controls excluding all cancers) || id:finngen_R10_C3_NSCLC_ADENO_EXALLC	TrATPase	Inverse variance weighted	12	0.131756	0.12048	0.274131	-0.104384	0.367897	1.14083	0.900879	1.44469
ACP5	ieu-a-965	Lung adenocarcinoma || id:ieu-a-965	TrATPase	Inverse variance weighted	12	0.0175683	0.0997099	0.860141	-0.177863	0.213	1.01772	0.837057	1.23738
ACP6	ieu-a-965	Lung adenocarcinoma || id:ieu-a-965	PPA6	Inverse variance weighted	17	0.0434122	0.042359	0.305428	-0.0396115	0.126436	1.04437	0.961163	1.13478
ACP6	ieu-a-984	Lung adenocarcinoma || id:ieu-a-984	PPA6	Inverse variance weighted	21	0.0270376	0.0245363	0.270487	-0.0210536	0.0751288	1.02741	0.979166	1.07802
ACPL2	ieu-a-965	Lung adenocarcinoma || id:ieu-a-965	ACPL2	Inverse variance weighted	4	0.108593	0.174304	0.533278	-0.233043	0.450229	1.11471	0.79212	1.56867
ACPL2	ieu-a-984	Lung adenocarcinoma || id:ieu-a-984	ACPL2	Inverse variance weighted	4	0.0335242	0.1061	0.752027	-0.174432	0.241481	1.03409	0.839934	1.27313
ACPP	finngen_R10_C3_NSCLC_ADENO_EXALLC	Non-small cell lung cancer, adenocarcinoma (controls excluding all cancers) || id:finngen_R10_C3_NSCLC_ADENO_EXALLC	Prostatic_acid_phosphatase	Wald ratio	1	-0.205943	0.511629	0.687298	-1.20874	0.79685	0.813879	0.298574	2.21854
ACPP	ieu-a-965	Lung adenocarcinoma || id:ieu-a-965	Prostatic_acid_phosphatase	Wald ratio	1	0.539999	0.416139	0.194411	-0.275633	1.35563	1.716	0.759091	3.87921
ACPP	ieu-a-984	Lung adenocarcinoma || id:ieu-a-984	Prostatic_acid_phosphatase	Wald ratio	1	0.0920057	0.236478	0.697227	-0.371491	0.555503	1.09637	0.689705	1.74282
ACRV1	finngen_R10_C3_NSCLC_ADENO_EXALLC	Non-small cell lung cancer, adenocarcinoma (controls excluding all cancers) || id:finngen_R10_C3_NSCLC_ADENO_EXALLC	sperm_protein_10	Inverse variance weighted	4	-0.0656151	0.303689	0.828941	-0.660846	0.529616	0.936491	0.516414	1.69828
ACRV1	ieu-a-965	Lung adenocarcinoma || id:ieu-a-965	sperm_protein_10	Inverse variance weighted	2	0.549344	0.284066	0.0531306	-0.00742598	1.10611	1.73212	0.992602	3.02259
ACRV1	ieu-a-984	Lung adenocarcinoma || id:ieu-a-984	sperm_protein_10	Inverse variance weighted	2	0.199841	0.22117	0.366225	-0.233651	0.633334	1.22121	0.791638	1.88388
ACTN1	finngen_R10_C3_NSCLC_ADENO_EXALLC	Non-small cell lung cancer, adenocarcinoma (controls excluding all cancers) || id:finngen_R10_C3_NSCLC_ADENO_EXALLC	ACTN1	Wald ratio	1	1.80049	0.801047	0.024597	0.230441	3.37055	6.05263	1.25915	29.0944
ACTN1	ieu-a-965	Lung adenocarcinoma || id:ieu-a-965	ACTN1	Wald ratio	1	-0.853122	0.389708	0.0285873	-1.61695	-0.0892943	0.426083	0.198503	0.914576
ACTN1	ieu-a-984	Lung adenocarcinoma || id:ieu-a-984	ACTN1	Wald ratio	1	-0.0750386	0.31568	0.81211	-0.693771	0.543694	0.927708	0.499688	1.72236
ACTN2	finngen_R10_C3_NSCLC_ADENO_EXALLC	Non-small cell lung cancer, adenocarcinoma (controls excluding all cancers) || id:finngen_R10_C3_NSCLC_ADENO_EXALLC	ACTN2	Inverse variance weighted	11	-0.239242	0.173752	0.168538	-0.579797	0.101312	0.787224	0.560012	1.10662
ACVR1B	ieu-a-965	Lung adenocarcinoma || id:ieu-a-965	Activin_RIB	Inverse variance weighted	3	0.576999	0.266406	0.0303216	0.0548433	1.09915	1.78069	1.05638	3.00163
ACVR2A	ieu-a-965	Lung adenocarcinoma || id:ieu-a-965	Activin_RIIA	Inverse variance weighted	4	0.181575	0.135451	0.180075	-0.0839086	0.447058	1.1991	0.919515	1.5637
ACVR2A	ieu-a-984	Lung adenocarcinoma || id:ieu-a-984	Activin_RIIA	Inverse variance weighted (multiplicative random effects)	5	0.0294731	0.113615	0.795318	-0.193213	0.252159	1.02991	0.824306	1.2868
ACVR2B	finngen_R10_C3_NSCLC_ADENO_EXALLC	Non-small cell lung cancer, adenocarcinoma (controls excluding all cancers) || id:finngen_R10_C3_NSCLC_ADENO_EXALLC	Activin_RIIB	Inverse variance weighted	2	0.0303759	0.324411	0.9254	-0.605469	0.666221	1.03084	0.545818	1.94687
ACVR2B	ieu-a-965	Lung adenocarcinoma || id:ieu-a-965	Activin_RIIB	Inverse variance weighted	2	0.410519	0.247718	0.0974788	-0.0750088	0.896046	1.5076	0.927735	2.4499
ACVR2B	ieu-a-984	Lung adenocarcinoma || id:ieu-a-984	Activin_RIIB	Inverse variance weighted	2	0.0811735	0.14037	0.563072	-0.193951	0.356298	1.08456	0.823698	1.42803
ACVRL1	finngen_R10_C3_NSCLC_ADENO_EXALLC	Non-small cell lung cancer, adenocarcinoma (controls excluding all cancers) || id:finngen_R10_C3_NSCLC_ADENO_EXALLC	ALK_1	Inverse variance weighted	3	0.15525	0.173631	0.371249	-0.185067	0.495567	1.16795	0.831048	1.64143
ACVRL1	ieu-a-965	Lung adenocarcinoma || id:ieu-a-965	ALK_1	Inverse variance weighted	2	-0.0244552	0.201223	0.903269	-0.418852	0.369941	0.975841	0.657802	1.44765
ACVRL1	ieu-a-984	Lung adenocarcinoma || id:ieu-a-984	ALK_1	Inverse variance weighted	3	-0.172788	0.0894711	0.053457	-0.348151	0.00257579	0.841316	0.705992	1.00258
ACYP2	finngen_R10_C3_NSCLC_ADENO_EXALLC	Non-small cell lung cancer, adenocarcinoma (controls excluding all cancers) || id:finngen_R10_C3_NSCLC_ADENO_EXALLC	ACYP2	Inverse variance weighted	4	-0.238049	0.394748	0.546481	-1.01175	0.535656	0.788164	0.363581	1.70857
ADAM10	ieu-a-965	Lung adenocarcinoma || id:ieu-a-965	ADAM_10	Inverse variance weighted	2	0.281491	0.169607	0.0969811	-0.0509383	0.613921	1.3251	0.950337	1.84766
ADAM10	ieu-a-984	Lung adenocarcinoma || id:ieu-a-984	ADAM_10	Inverse variance weighted	2	0.128743	0.179527	0.473297	-0.22313	0.480617	1.1374	0.800011	1.61707
ADAM11	finngen_R10_C3_NSCLC_ADENO_EXALLC	Non-small cell lung cancer, adenocarcinoma (controls excluding all cancers) || id:finngen_R10_C3_NSCLC_ADENO_EXALLC	ADA11	Inverse variance weighted	9	0.104443	0.114921	0.363444	-0.120802	0.329688	1.11009	0.886209	1.39053
ADAM11	ieu-a-965	Lung adenocarcinoma || id:ieu-a-965	ADA11	Inverse variance weighted	7	0.16202	0.113244	0.152514	-0.0599395	0.383979	1.17588	0.941822	1.46811
ADAM11	ieu-a-984	Lung adenocarcinoma || id:ieu-a-984	ADA11	Inverse variance weighted	9	0.076722	0.0701622	0.274177	-0.060796	0.21424	1.07974	0.941015	1.23892
ADAM12	finngen_R10_C3_NSCLC_ADENO_EXALLC	Non-small cell lung cancer, adenocarcinoma (controls excluding all cancers) || id:finngen_R10_C3_NSCLC_ADENO_EXALLC	ADAM12	Inverse variance weighted	2	0.117295	0.399233	0.76891	-0.665201	0.899791	1.12445	0.51417	2.45909
ADAM12	ieu-a-965	Lung adenocarcinoma || id:ieu-a-965	ADAM12	Inverse variance weighted	2	0.542512	0.327921	0.0980468	-0.100214	1.18524	1.72032	0.904644	3.27146
ADAM12	ieu-a-984	Lung adenocarcinoma || id:ieu-a-984	ADAM12	Inverse variance weighted	2	0.0839897	0.185798	0.651233	-0.280174	0.448153	1.08762	0.755652	1.56542
ADAM15	finngen_R10_C3_NSCLC_ADENO_EXALLC	Non-small cell lung cancer, adenocarcinoma (controls excluding all cancers) || id:finngen_R10_C3_NSCLC_ADENO_EXALLC	ADA15	Inverse variance weighted	7	-0.228104	0.186017	0.220103	-0.592698	0.136489	0.796041	0.552834	1.14624
ADAM15	ieu-a-965	Lung adenocarcinoma || id:ieu-a-965	ADA15	Inverse variance weighted	5	-0.0349491	0.1933	0.856522	-0.413816	0.343918	0.965655	0.661122	1.41046
ADAM17	finngen_R10_C3_NSCLC_ADENO_EXALLC	Non-small cell lung cancer, adenocarcinoma (controls excluding all cancers) || id:finngen_R10_C3_NSCLC_ADENO_EXALLC	ADAM_17	Inverse variance weighted	3	-0.112831	0.236391	0.633143	-0.576159	0.350496	0.893301	0.562053	1.41977
ADAM17	ieu-a-965	Lung adenocarcinoma || id:ieu-a-965	ADAM_17	Inverse variance weighted	2	0.384392	0.202004	0.0570543	-0.0115354	0.780319	1.46872	0.988531	2.18217
ADAM17	ieu-a-984	Lung adenocarcinoma || id:ieu-a-984	ADAM_17	Inverse variance weighted (multiplicative random effects)	3	0.0142548	0.33417	0.965975	-0.640719	0.669229	1.01436	0.526913	1.95273
ADAM22	finngen_R10_C3_NSCLC_ADENO_EXALLC	Non-small cell lung cancer, adenocarcinoma (controls excluding all cancers) || id:finngen_R10_C3_NSCLC_ADENO_EXALLC	ADA22	Inverse variance weighted	7	-0.0938309	0.18105	0.604278	-0.448689	0.261027	0.910437	0.638465	1.29826
ADAM22	ieu-a-984	Lung adenocarcinoma || id:ieu-a-984	ADA22	Inverse variance weighted	6	0.112039	0.129703	0.387692	-0.142179	0.366256	1.11856	0.867466	1.44232
ADAM23	ieu-a-965	Lung adenocarcinoma || id:ieu-a-965	ADAM_23	Inverse variance weighted	11	0.0647473	0.0426846	0.129297	-0.0189144	0.148409	1.06689	0.981263	1.15999
ADAM23	ieu-a-984	Lung adenocarcinoma || id:ieu-a-984	ADAM_23	Inverse variance weighted (multiplicative random effects)	14	0.0333195	0.036972	0.367477	-0.0391456	0.105785	1.03388	0.961611	1.11158
ADAM29	ieu-a-965	Lung adenocarcinoma || id:ieu-a-965	ADA29	Inverse variance weighted	2	0.451598	0.249855	0.0706942	-0.0381187	0.941315	1.57082	0.962599	2.56335
ADAM29	ieu-a-984	Lung adenocarcinoma || id:ieu-a-984	ADA29	Inverse variance weighted	2	0.167928	0.193731	0.386047	-0.211785	0.54764	1.18285	0.809139	1.72917
ADAM30	finngen_R10_C3_NSCLC_ADENO_EXALLC	Non-small cell lung cancer, adenocarcinoma (controls excluding all cancers) || id:finngen_R10_C3_NSCLC_ADENO_EXALLC	ADA30	Inverse variance weighted	2	0.0192168	0.39789	0.96148	-0.760647	0.79908	1.0194	0.467364	2.22349
ADAM30	ieu-a-965	Lung adenocarcinoma || id:ieu-a-965	ADA30	Wald ratio	1	0.62179	0.479169	0.194411	-0.317382	1.56096	1.86226	0.728053	4.7634
ADAM30	ieu-a-984	Lung adenocarcinoma || id:ieu-a-984	ADA30	Inverse variance weighted	2	-0.0837867	0.235077	0.721525	-0.544538	0.376965	0.919627	0.58011	1.45785
ADAM32	finngen_R10_C3_NSCLC_ADENO_EXALLC	Non-small cell lung cancer, adenocarcinoma (controls excluding all cancers) || id:finngen_R10_C3_NSCLC_ADENO_EXALLC	ADA32	Inverse variance weighted	2	0.349325	0.262493	0.183255	-0.16516	0.86381	1.41811	0.847758	2.37218
ADAM32	ieu-a-984	Lung adenocarcinoma || id:ieu-a-984	ADA32	Wald ratio	1	0.101925	0.165733	0.538559	-0.222912	0.426762	1.1073	0.800185	1.53229
ADAM7	finngen_R10_C3_NSCLC_ADENO_EXALLC	Non-small cell lung cancer, adenocarcinoma (controls excluding all cancers) || id:finngen_R10_C3_NSCLC_ADENO_EXALLC	ADAM7	Inverse variance weighted	4	0.0813304	0.158351	0.607526	-0.229037	0.391698	1.08473	0.795299	1.47949
ADAM9	finngen_R10_C3_NSCLC_ADENO_EXALLC	Non-small cell lung cancer, adenocarcinoma (controls excluding all cancers) || id:finngen_R10_C3_NSCLC_ADENO_EXALLC	ADAM_9	Wald ratio	1	0.603416	1.05972	0.569076	-1.47363	2.68046	1.82835	0.229093	14.5918
ADAM9	ieu-a-984	Lung adenocarcinoma || id:ieu-a-984	ADAM_9	Wald ratio	1	-0.187637	0.434197	0.665634	-1.03866	0.663388	0.828915	0.353928	1.94136
ADAMDEC1	finngen_R10_C3_NSCLC_ADENO_EXALLC	Non-small cell lung cancer, adenocarcinoma (controls excluding all cancers) || id:finngen_R10_C3_NSCLC_ADENO_EXALLC	ADEC1	Inverse variance weighted	3	0.454266	0.349152	0.19324	-0.230072	1.1386	1.57502	0.794476	3.12241
ADAMTS1	finngen_R10_C3_NSCLC_ADENO_EXALLC	Non-small cell lung cancer, adenocarcinoma (controls excluding all cancers) || id:finngen_R10_C3_NSCLC_ADENO_EXALLC	ATS1	Inverse variance weighted	2	0.124206	0.550372	0.821453	-0.954523	1.20293	1.13225	0.384996	3.32987
ADAMTS1	ieu-a-965	Lung adenocarcinoma || id:ieu-a-965	ATS1	Inverse variance weighted	2	0.420284	0.322154	0.192026	-0.211137	1.05171	1.52239	0.809663	2.86253
ADAMTS1	ieu-a-984	Lung adenocarcinoma || id:ieu-a-984	ATS1	Inverse variance weighted	2	0.061615	0.181493	0.734241	-0.294111	0.417341	1.06355	0.745194	1.51792
ADAMTS13	finngen_R10_C3_NSCLC_ADENO_EXALLC	Non-small cell lung cancer, adenocarcinoma (controls excluding all cancers) || id:finngen_R10_C3_NSCLC_ADENO_EXALLC	ATS13	Inverse variance weighted	23	0.0506239	0.0545995	0.353831	-0.0563912	0.157639	1.05193	0.945169	1.17074
ADAMTS15	finngen_R10_C3_NSCLC_ADENO_EXALLC	Non-small cell lung cancer, adenocarcinoma (controls excluding all cancers) || id:finngen_R10_C3_NSCLC_ADENO_EXALLC	ATS15	Inverse variance weighted	2	-0.0988069	0.46009	0.829958	-1.00058	0.802969	0.905918	0.367665	2.23216
ADAMTS15	ieu-a-965	Lung adenocarcinoma || id:ieu-a-965	ATS15	Wald ratio	1	0.544621	0.4197	0.194411	-0.277992	1.36723	1.72395	0.757303	3.92448
ADAMTS15	ieu-a-984	Lung adenocarcinoma || id:ieu-a-984	ATS15	Wald ratio	1	0.0927932	0.238502	0.697227	-0.374671	0.560257	1.09723	0.687515	1.75112
ADAMTS3	finngen_R10_C3_NSCLC_ADENO_EXALLC	Non-small cell lung cancer, adenocarcinoma (controls excluding all cancers) || id:finngen_R10_C3_NSCLC_ADENO_EXALLC	ATS3	Wald ratio	1	0.601271	0.584179	0.303359	-0.543721	1.74626	1.82444	0.580584	5.73313
ADAMTS3	ieu-a-965	Lung adenocarcinoma || id:ieu-a-965	ATS3	Wald ratio	1	0.683312	0.572629	0.232757	-0.439042	1.80566	1.98043	0.644654	6.08401
ADAMTS3	ieu-a-984	Lung adenocarcinoma || id:ieu-a-984	ATS3	Wald ratio	1	0.179663	0.319316	0.573675	-0.446197	0.805522	1.19681	0.640058	2.23786
ADAMTS5	finngen_R10_C3_NSCLC_ADENO_EXALLC	Non-small cell lung cancer, adenocarcinoma (controls excluding all cancers) || id:finngen_R10_C3_NSCLC_ADENO_EXALLC	ADAMTS_5	Inverse variance weighted	7	-0.0757865	0.0889946	0.394445	-0.250216	0.098643	0.927014	0.778633	1.10367
ADAMTS5	ieu-a-965	Lung adenocarcinoma || id:ieu-a-965	ADAMTS_5	Inverse variance weighted	6	-0.0632824	0.0673496	0.347417	-0.195288	0.0687228	0.938678	0.822598	1.07114
ADAMTS6	finngen_R10_C3_NSCLC_ADENO_EXALLC	Non-small cell lung cancer, adenocarcinoma (controls excluding all cancers) || id:finngen_R10_C3_NSCLC_ADENO_EXALLC	ATS6	Inverse variance weighted	2	0.0277559	0.468641	0.952772	-0.890781	0.946293	1.02814	0.410335	2.57614
ADAMTS6	ieu-a-965	Lung adenocarcinoma || id:ieu-a-965	ATS6	Wald ratio	1	1.50132	0.669364	0.0249029	0.189367	2.81327	4.48761	1.20848	16.6644
ADAMTS6	ieu-a-984	Lung adenocarcinoma || id:ieu-a-984	ATS6	Inverse variance weighted	2	0.186801	0.335785	0.577998	-0.471337	0.84494	1.20539	0.624167	2.32784
ADAMTSL1	finngen_R10_C3_NSCLC_ADENO_EXALLC	Non-small cell lung cancer, adenocarcinoma (controls excluding all cancers) || id:finngen_R10_C3_NSCLC_ADENO_EXALLC	ATL1	Inverse variance weighted	10	-0.0563535	0.117031	0.630143	-0.285735	0.173028	0.945205	0.751462	1.1889
ADAMTSL1	ieu-a-965	Lung adenocarcinoma || id:ieu-a-965	ATL1	Inverse variance weighted (multiplicative random effects)	9	0.130244	0.117419	0.267336	-0.0998981	0.360385	1.13911	0.90493	1.43388
ADAMTSL1	ieu-a-984	Lung adenocarcinoma || id:ieu-a-984	ATL1	Inverse variance weighted (multiplicative random effects)	10	-0.0044363	0.10005	0.964633	-0.200534	0.191661	0.995574	0.818294	1.21126
ADAMTSL2	finngen_R10_C3_NSCLC_ADENO_EXALLC	Non-small cell lung cancer, adenocarcinoma (controls excluding all cancers) || id:finngen_R10_C3_NSCLC_ADENO_EXALLC	ATL2	Inverse variance weighted	8	0.235081	0.181856	0.196123	-0.121357	0.59152	1.26501	0.885718	1.80673
ADAMTSL2	ieu-a-965	Lung adenocarcinoma || id:ieu-a-965	ATL2	Inverse variance weighted	5	0.392752	0.208952	0.0601592	-0.0167945	0.802299	1.48105	0.983346	2.23066
ADAMTSL2	ieu-a-984	Lung adenocarcinoma || id:ieu-a-984	ATL2	Inverse variance weighted	6	0.260484	0.100797	0.00975911	0.0629225	0.458046	1.29756	1.06494	1.58098
ADCYAP1	finngen_R10_C3_NSCLC_ADENO_EXALLC	Non-small cell lung cancer, adenocarcinoma (controls excluding all cancers) || id:finngen_R10_C3_NSCLC_ADENO_EXALLC	PACAP_38	Inverse variance weighted	2	0.273723	0.420555	0.515136	-0.550565	1.09801	1.31485	0.576624	2.9982
ADCYAP1	ieu-a-965	Lung adenocarcinoma || id:ieu-a-965	PACAP_38	Inverse variance weighted	2	0.636681	0.387045	0.0999742	-0.121928	1.39529	1.8902	0.885212	4.03615
ADCYAP1	ieu-a-984	Lung adenocarcinoma || id:ieu-a-984	PACAP_27	Inverse variance weighted	3	0.133463	0.192095	0.487194	-0.243042	0.509969	1.14278	0.784238	1.66524
ADGRE2	ieu-a-965	Lung adenocarcinoma || id:ieu-a-965	EMR2	Inverse variance weighted	6	-0.0929175	0.0842117	0.269863	-0.257972	0.0721376	0.911269	0.772616	1.0748
ADGRE2	ieu-a-984	Lung adenocarcinoma || id:ieu-a-984	EMR2	Inverse variance weighted	9	-0.0547537	0.0471194	0.245228	-0.147108	0.0376004	0.946718	0.863201	1.03832
ADGRF5	finngen_R10_C3_NSCLC_ADENO_EXALLC	Non-small cell lung cancer, adenocarcinoma (controls excluding all cancers) || id:finngen_R10_C3_NSCLC_ADENO_EXALLC	GP116	Inverse variance weighted	25	-0.0331462	0.044227	0.453582	-0.119831	0.0535387	0.967397	0.88707	1.055
ADGRF5	ieu-a-984	Lung adenocarcinoma || id:ieu-a-984	GP116	Inverse variance weighted (multiplicative random effects)	22	0.0103742	0.027223	0.703143	-0.0429829	0.0637313	1.01043	0.957928	1.06581
ADGRG5	ieu-a-965	Lung adenocarcinoma || id:ieu-a-965	GP114	Inverse variance weighted	3	0.19406	0.200627	0.333412	-0.19917	0.587289	1.21417	0.819411	1.7991
ADH1A	ieu-a-965	Lung adenocarcinoma || id:ieu-a-965	ADH1A	Inverse variance weighted	3	-0.164061	0.219781	0.455379	-0.594832	0.266709	0.84869	0.551655	1.30566
ADH1A	ieu-a-984	Lung adenocarcinoma || id:ieu-a-984	ADH1A	Inverse variance weighted	2	-0.0382836	0.212739	0.857188	-0.455253	0.378686	0.96244	0.634288	1.46036
ADH1B	finngen_R10_C3_NSCLC_ADENO_EXALLC	Non-small cell lung cancer, adenocarcinoma (controls excluding all cancers) || id:finngen_R10_C3_NSCLC_ADENO_EXALLC	ADH1B	Inverse variance weighted	2	0.366212	0.466217	0.432162	-0.547573	1.28	1.44226	0.578352	3.59663
ADH1B	ieu-a-965	Lung adenocarcinoma || id:ieu-a-965	ADH1B	Wald ratio	1	0.410092	0.125385	0.00107295	0.164338	0.655847	1.50696	1.17861	1.92677
ADH1B	ieu-a-984	Lung adenocarcinoma || id:ieu-a-984	ADH1B	Wald ratio	1	0.129265	0.0883472	0.143427	-0.0438953	0.302426	1.13799	0.957054	1.35314
ADH1C	finngen_R10_C3_NSCLC_ADENO_EXALLC	Non-small cell lung cancer, adenocarcinoma (controls excluding all cancers) || id:finngen_R10_C3_NSCLC_ADENO_EXALLC	ADH1G	Inverse variance weighted	3	0.204561	0.328094	0.532969	-0.438505	0.847626	1.22699	0.645	2.3341
ADH1C	ieu-a-984	Lung adenocarcinoma || id:ieu-a-984	ADH1G	Inverse variance weighted	3	-0.0674232	0.113827	0.553629	-0.290524	0.155678	0.9348	0.747872	1.16845
ADH4	finngen_R10_C3_NSCLC_ADENO_EXALLC	Non-small cell lung cancer, adenocarcinoma (controls excluding all cancers) || id:finngen_R10_C3_NSCLC_ADENO_EXALLC	ADH4	Inverse variance weighted	5	-0.314268	0.307352	0.306543	-0.916678	0.288142	0.730323	0.399845	1.33395
ADH4	ieu-a-965	Lung adenocarcinoma || id:ieu-a-965	ADH4	Inverse variance weighted	5	0.241783	0.231289	0.295851	-0.211543	0.695108	1.27352	0.809335	2.00393
ADH5	finngen_R10_C3_NSCLC_ADENO_EXALLC	Non-small cell lung cancer, adenocarcinoma (controls excluding all cancers) || id:finngen_R10_C3_NSCLC_ADENO_EXALLC	ADHX	Inverse variance weighted	6	-0.403617	0.18239	0.0269025	-0.761102	-0.0461319	0.6679	0.467151	0.954916
ADH5	ieu-a-965	Lung adenocarcinoma || id:ieu-a-965	ADHX	Inverse variance weighted	4	0.250777	0.182973	0.17051	-0.107851	0.609404	1.28502	0.897762	1.83934
ADH5	ieu-a-984	Lung adenocarcinoma || id:ieu-a-984	ADHX	Inverse variance weighted	5	0.0119927	0.121807	0.92157	-0.226749	0.250735	1.01206	0.797121	1.28497
ADH6	finngen_R10_C3_NSCLC_ADENO_EXALLC	Non-small cell lung cancer, adenocarcinoma (controls excluding all cancers) || id:finngen_R10_C3_NSCLC_ADENO_EXALLC	ADH6	Inverse variance weighted	6	-0.431736	0.181748	0.0175268	-0.787962	-0.0755101	0.649381	0.454771	0.92727
ADH6	ieu-a-965	Lung adenocarcinoma || id:ieu-a-965	ADH6	Inverse variance weighted	4	0.255347	0.186476	0.170896	-0.110145	0.620839	1.29091	0.895704	1.86049
ADH7	finngen_R10_C3_NSCLC_ADENO_EXALLC	Non-small cell lung cancer, adenocarcinoma (controls excluding all cancers) || id:finngen_R10_C3_NSCLC_ADENO_EXALLC	ADH7	Inverse variance weighted	7	0.0774143	0.108616	0.47601	-0.135473	0.290301	1.08049	0.873303	1.33683
ADH7	ieu-a-965	Lung adenocarcinoma || id:ieu-a-965	ADH7	Inverse variance weighted	5	0.186313	0.0834875	0.0256396	0.0226775	0.349949	1.2048	1.02294	1.41899
ADH7	ieu-a-984	Lung adenocarcinoma || id:ieu-a-984	ADH7	Inverse variance weighted	6	0.103891	0.0558383	0.0628038	-0.00555154	0.213334	1.10948	0.994464	1.2378
ADI1	finngen_R10_C3_NSCLC_ADENO_EXALLC	Non-small cell lung cancer, adenocarcinoma (controls excluding all cancers) || id:finngen_R10_C3_NSCLC_ADENO_EXALLC	MTND	Inverse variance weighted	3	-0.139175	0.472282	0.768234	-1.06485	0.786498	0.870076	0.34478	2.19569
ADI1	ieu-a-965	Lung adenocarcinoma || id:ieu-a-965	MTND	Inverse variance weighted	2	0.0972132	0.469902	0.836104	-0.823794	1.01822	1.1021	0.438764	2.76826
ADI1	ieu-a-984	Lung adenocarcinoma || id:ieu-a-984	MTND	Inverse variance weighted	3	0.0656174	0.140468	0.640404	-0.2097	0.340935	1.06782	0.810827	1.40626
ADIPOQ	finngen_R10_C3_NSCLC_ADENO_EXALLC	Non-small cell lung cancer, adenocarcinoma (controls excluding all cancers) || id:finngen_R10_C3_NSCLC_ADENO_EXALLC	Adiponectin	Inverse variance weighted	18	0.0910519	0.120821	0.451085	-0.145758	0.327862	1.09533	0.864367	1.388
ADIPOQ	ieu-a-965	Lung adenocarcinoma || id:ieu-a-965	Adiponectin	Inverse variance weighted	17	-0.046397	0.0817986	0.570572	-0.206722	0.113928	0.954663	0.813245	1.12067
ADIPOQ	ieu-a-984	Lung adenocarcinoma || id:ieu-a-984	Adiponectin	Inverse variance weighted	17	0.0198548	0.0611387	0.74537	-0.099977	0.139687	1.02005	0.904858	1.14991
ADK	finngen_R10_C3_NSCLC_ADENO_EXALLC	Non-small cell lung cancer, adenocarcinoma (controls excluding all cancers) || id:finngen_R10_C3_NSCLC_ADENO_EXALLC	ADK	Inverse variance weighted	5	-0.306451	0.269878	0.25616	-0.835412	0.222511	0.736055	0.433696	1.24921
ADK	ieu-a-984	Lung adenocarcinoma || id:ieu-a-984	ADK	Inverse variance weighted	4	0.185309	0.156047	0.235023	-0.120543	0.491161	1.20359	0.886439	1.63421
ADM	finngen_R10_C3_NSCLC_ADENO_EXALLC	Non-small cell lung cancer, adenocarcinoma (controls excluding all cancers) || id:finngen_R10_C3_NSCLC_ADENO_EXALLC	Adrenomedullin	Inverse variance weighted	3	0.175959	0.249683	0.480978	-0.31342	0.665339	1.19239	0.730943	1.94515
ADM	ieu-a-965	Lung adenocarcinoma || id:ieu-a-965	Adrenomedullin	Inverse variance weighted	3	0.20096	0.195077	0.302936	-0.18139	0.58331	1.22258	0.83411	1.79196
ADM	ieu-a-984	Lung adenocarcinoma || id:ieu-a-984	Adrenomedullin	Inverse variance weighted	3	0.146341	0.190397	0.442125	-0.226837	0.519518	1.15759	0.797051	1.68122
ADM2	finngen_R10_C3_NSCLC_ADENO_EXALLC	Non-small cell lung cancer, adenocarcinoma (controls excluding all cancers) || id:finngen_R10_C3_NSCLC_ADENO_EXALLC	ADM2	Inverse variance weighted	3	0.208776	0.273654	0.445512	-0.327587	0.745139	1.23217	0.720661	2.10673
ADM2	ieu-a-965	Lung adenocarcinoma || id:ieu-a-965	ADM2	Inverse variance weighted	2	0.406314	0.259456	0.117344	-0.10222	0.914849	1.50127	0.902831	2.4964
ADM2	ieu-a-984	Lung adenocarcinoma || id:ieu-a-984	ADM2	Inverse variance weighted	3	0.161919	0.135127	0.230813	-0.102931	0.426768	1.17576	0.902189	1.5323
ADPGK	finngen_R10_C3_NSCLC_ADENO_EXALLC	Non-small cell lung cancer, adenocarcinoma (controls excluding all cancers) || id:finngen_R10_C3_NSCLC_ADENO_EXALLC	ADPGK	Wald ratio	1	-0.435263	0.701767	0.5351	-1.81073	0.9402	0.647094	0.163535	2.56049
ADPGK	ieu-a-965	Lung adenocarcinoma || id:ieu-a-965	ADPGK	Wald ratio	1	-1.43314	0.510308	0.00497919	-2.43334	-0.432933	0.238559	0.0877433	0.648604
ADPGK	ieu-a-984	Lung adenocarcinoma || id:ieu-a-984	ADPGK	Wald ratio	1	-0.571783	0.316808	0.0711019	-1.19273	0.0491604	0.564518	0.303393	1.05039
ADPRH	finngen_R10_C3_NSCLC_ADENO_EXALLC	Non-small cell lung cancer, adenocarcinoma (controls excluding all cancers) || id:finngen_R10_C3_NSCLC_ADENO_EXALLC	ADPRH	Inverse variance weighted	6	0.213918	0.134216	0.110972	-0.0491444	0.476981	1.23852	0.952044	1.6112
ADPRH	ieu-a-965	Lung adenocarcinoma || id:ieu-a-965	ADPRH	Inverse variance weighted	2	0.169319	0.145058	0.24311	-0.114995	0.453633	1.1845	0.89137	1.57402
ADPRH	ieu-a-984	Lung adenocarcinoma || id:ieu-a-984	ADPRH	Inverse variance weighted	5	0.00935814	0.077271	0.903606	-0.142093	0.160809	1.0094	0.86754	1.17446
ADPRHL2	ieu-a-965	Lung adenocarcinoma || id:ieu-a-965	ARHL2	Wald ratio	1	0.283068	0.576021	0.623129	-0.845932	1.41207	1.3272	0.429157	4.10444
ADPRHL2	ieu-a-984	Lung adenocarcinoma || id:ieu-a-984	ARHL2	Inverse variance weighted	5	0.230281	0.167544	0.169303	-0.0981058	0.558667	1.25895	0.906553	1.74834
ADRBK1	ieu-a-965	Lung adenocarcinoma || id:ieu-a-965	BARK1	Inverse variance weighted	2	0.190604	0.274261	0.487072	-0.346947	0.728155	1.20998	0.706843	2.07126
ADRBK1	ieu-a-984	Lung adenocarcinoma || id:ieu-a-984	BARK1	Inverse variance weighted	3	0.0504603	0.158958	0.750906	-0.261097	0.362018	1.05176	0.770206	1.43622
ADRM1	finngen_R10_C3_NSCLC_ADENO_EXALLC	Non-small cell lung cancer, adenocarcinoma (controls excluding all cancers) || id:finngen_R10_C3_NSCLC_ADENO_EXALLC	ADRM1	Wald ratio	1	0.162936	0.747716	0.827498	-1.30259	1.62846	1.17696	0.271827	5.09602
ADRM1	ieu-a-965	Lung adenocarcinoma || id:ieu-a-965	ADRM1	Wald ratio	1	-0.382208	0.654524	0.559255	-1.66508	0.900658	0.682353	0.189176	2.46122
ADRM1	ieu-a-984	Lung adenocarcinoma || id:ieu-a-984	ADRM1	Wald ratio	1	-0.748042	0.375337	0.0462631	-1.4837	-0.0123806	0.473293	0.226796	0.987696
ADSS	finngen_R10_C3_NSCLC_ADENO_EXALLC	Non-small cell lung cancer, adenocarcinoma (controls excluding all cancers) || id:finngen_R10_C3_NSCLC_ADENO_EXALLC	PURA2	Wald ratio	1	-0.312937	0.550596	0.56979	-1.3921	0.76623	0.731296	0.248552	2.15164
ADSS	ieu-a-965	Lung adenocarcinoma || id:ieu-a-965	PURA2	Wald ratio	1	0.191476	0.389637	0.623129	-0.572214	0.955165	1.21104	0.564275	2.5991
ADSS	ieu-a-984	Lung adenocarcinoma || id:ieu-a-984	PURA2	Wald ratio	1	0.0811421	0.232706	0.727322	-0.374961	0.537245	1.08453	0.687316	1.71129
ADSSL1	finngen_R10_C3_NSCLC_ADENO_EXALLC	Non-small cell lung cancer, adenocarcinoma (controls excluding all cancers) || id:finngen_R10_C3_NSCLC_ADENO_EXALLC	PURA1	Inverse variance weighted	6	0.316427	0.127338	0.0129578	0.0668435	0.56601	1.37222	1.06913	1.76123
ADSSL1	ieu-a-965	Lung adenocarcinoma || id:ieu-a-965	PURA1	Inverse variance weighted	5	0.159949	0.10589	0.13091	-0.0475954	0.367494	1.17345	0.95352	1.44411
AES	ieu-a-965	Lung adenocarcinoma || id:ieu-a-965	AES	Inverse variance weighted	3	0.28095	0.191164	0.141648	-0.0937313	0.65563	1.32439	0.910527	1.92636
AFM	finngen_R10_C3_NSCLC_ADENO_EXALLC	Non-small cell lung cancer, adenocarcinoma (controls excluding all cancers) || id:finngen_R10_C3_NSCLC_ADENO_EXALLC	Afamin	Inverse variance weighted	8	-0.0490419	0.154987	0.751679	-0.352817	0.254733	0.952141	0.702706	1.29012
AFM	ieu-a-965	Lung adenocarcinoma || id:ieu-a-965	Afamin	Inverse variance weighted	7	0.195362	0.0842985	0.0204762	0.0301373	0.360587	1.21575	1.0306	1.43417
AFM	ieu-a-984	Lung adenocarcinoma || id:ieu-a-984	Afamin	Inverse variance weighted	8	-0.0174688	0.0643852	0.786147	-0.143664	0.108726	0.982683	0.866179	1.11486
AFP	finngen_R10_C3_NSCLC_ADENO_EXALLC	Non-small cell lung cancer, adenocarcinoma (controls excluding all cancers) || id:finngen_R10_C3_NSCLC_ADENO_EXALLC	AFP	Inverse variance weighted	2	0.538729	0.531737	0.310989	-0.503475	1.58093	1.71383	0.604427	4.85948
AFP	ieu-a-965	Lung adenocarcinoma || id:ieu-a-965	AFP	Inverse variance weighted	2	0.70234	0.432283	0.104221	-0.144934	1.54961	2.01847	0.865079	4.70965
AFP	ieu-a-984	Lung adenocarcinoma || id:ieu-a-984	AFP	Inverse variance weighted	2	0.321807	0.259808	0.215481	-0.187417	0.831031	1.37962	0.829098	2.29569
AGA	ieu-a-965	Lung adenocarcinoma || id:ieu-a-965	ASPG	Inverse variance weighted (multiplicative random effects)	5	0.215698	0.286571	0.451638	-0.345981	0.777378	1.24073	0.707526	2.17576
AGAP2	finngen_R10_C3_NSCLC_ADENO_EXALLC	Non-small cell lung cancer, adenocarcinoma (controls excluding all cancers) || id:finngen_R10_C3_NSCLC_ADENO_EXALLC	AGAP2	Inverse variance weighted	2	-0.520747	0.42202	0.217226	-1.34791	0.306414	0.594077	0.259783	1.35854
AGAP2	ieu-a-965	Lung adenocarcinoma || id:ieu-a-965	AGAP2	Inverse variance weighted	2	0.222591	0.313155	0.477207	-0.391193	0.836376	1.24931	0.67625	2.30799
AGAP2	ieu-a-984	Lung adenocarcinoma || id:ieu-a-984	AGAP2	Inverse variance weighted	2	0.0210334	0.185431	0.909689	-0.34241	0.384477	1.02126	0.710057	1.46885
AGAP3	ieu-a-965	Lung adenocarcinoma || id:ieu-a-965	AGAP3	Inverse variance weighted	2	0.411221	0.217485	0.0586512	-0.0150503	0.837492	1.50866	0.985062	2.31056
AGER	finngen_R10_C3_NSCLC_ADENO_EXALLC	Non-small cell lung cancer, adenocarcinoma (controls excluding all cancers) || id:finngen_R10_C3_NSCLC_ADENO_EXALLC	sRAGE	Inverse variance weighted	58	0.0462606	0.0616076	0.452719	-0.0744904	0.167012	1.04735	0.928216	1.18177
AGFG1	ieu-a-965	Lung adenocarcinoma || id:ieu-a-965	NUPL	Inverse variance weighted	3	-0.246494	0.223506	0.270093	-0.684566	0.191579	0.781536	0.504309	1.21116
AGGF1	ieu-a-965	Lung adenocarcinoma || id:ieu-a-965	AGGF1	Inverse variance weighted	2	-0.0498339	0.145899	0.732679	-0.335796	0.236128	0.951387	0.714769	1.26634
AGGF1	ieu-a-984	Lung adenocarcinoma || id:ieu-a-984	AGGF1	Inverse variance weighted	3	0.105132	0.0924193	0.255308	-0.0760102	0.286274	1.11086	0.926807	1.33146
AGO1	ieu-a-965	Lung adenocarcinoma || id:ieu-a-965	AGO1	Inverse variance weighted	2	-0.247806	0.522004	0.634986	-1.27093	0.775322	0.780511	0.280569	2.17129
AGO1	ieu-a-984	Lung adenocarcinoma || id:ieu-a-984	AGO1	Inverse variance weighted	2	-0.205309	0.247233	0.406298	-0.689886	0.279268	0.814396	0.501633	1.32216
AGRN	ieu-a-984	Lung adenocarcinoma || id:ieu-a-984	Agrin	Inverse variance weighted	14	0.0849745	0.0457775	0.0634182	-0.00474949	0.174698	1.08869	0.995262	1.19089
AGRP	finngen_R10_C3_NSCLC_ADENO_EXALLC	Non-small cell lung cancer, adenocarcinoma (controls excluding all cancers) || id:finngen_R10_C3_NSCLC_ADENO_EXALLC	ART	Inverse variance weighted	12	-0.183827	0.135481	0.174829	-0.449369	0.0817153	0.83208	0.63803	1.08515
AGRP	ieu-a-965	Lung adenocarcinoma || id:ieu-a-965	ART	Inverse variance weighted	10	0.246661	0.135225	0.0681396	-0.0183794	0.511702	1.27975	0.981788	1.66813
AGRP	ieu-a-984	Lung adenocarcinoma || id:ieu-a-984	ART	Inverse variance weighted (multiplicative random effects)	12	-0.0279978	0.0762654	0.713537	-0.177478	0.121482	0.972391	0.83738	1.12917
AHCYL1	finngen_R10_C3_NSCLC_ADENO_EXALLC	Non-small cell lung cancer, adenocarcinoma (controls excluding all cancers) || id:finngen_R10_C3_NSCLC_ADENO_EXALLC	SAHH2	Inverse variance weighted	2	-0.610263	0.473013	0.196995	-1.53737	0.316843	0.543208	0.214946	1.37279
AHCYL1	ieu-a-965	Lung adenocarcinoma || id:ieu-a-965	SAHH2	Inverse variance weighted	2	0.257188	0.355296	0.469146	-0.439192	0.953569	1.29329	0.644557	2.59495
AHCYL1	ieu-a-984	Lung adenocarcinoma || id:ieu-a-984	SAHH2	Inverse variance weighted	2	0.0153098	0.209898	0.941854	-0.39609	0.426709	1.01543	0.672946	1.53221
AHSA1	ieu-a-965	Lung adenocarcinoma || id:ieu-a-965	AHSA1	Inverse variance weighted	4	0.449159	0.241865	0.0633024	-0.0248973	0.923215	1.56699	0.97541	2.51737
AHSA1	ieu-a-984	Lung adenocarcinoma || id:ieu-a-984	AHSA1	Inverse variance weighted	4	0.163924	0.139597	0.240288	-0.109686	0.437534	1.17813	0.896116	1.54888
AHSG	finngen_R10_C3_NSCLC_ADENO_EXALLC	Non-small cell lung cancer, adenocarcinoma (controls excluding all cancers) || id:finngen_R10_C3_NSCLC_ADENO_EXALLC	a2_HS_Glycoprotein	Inverse variance weighted	7	-0.0119325	0.0965931	0.901684	-0.201255	0.17739	0.988138	0.817704	1.1941
AHSG	ieu-a-984	Lung adenocarcinoma || id:ieu-a-984	a2_HS_Glycoprotein	Inverse variance weighted	5	0.0163249	0.0695031	0.814302	-0.119901	0.152551	1.01646	0.887008	1.1648
AHSP	ieu-a-965	Lung adenocarcinoma || id:ieu-a-965	AHSP	Inverse variance weighted	4	0.13178	0.15709	0.401537	-0.176117	0.439677	1.14086	0.83852	1.55221
AHSP	ieu-a-984	Lung adenocarcinoma || id:ieu-a-984	AHSP	Inverse variance weighted	5	0.0768487	0.0787212	0.328958	-0.0774447	0.231142	1.07988	0.925478	1.26004
AIDA	finngen_R10_C3_NSCLC_ADENO_EXALLC	Non-small cell lung cancer, adenocarcinoma (controls excluding all cancers) || id:finngen_R10_C3_NSCLC_ADENO_EXALLC	CA080	Wald ratio	1	-0.425761	0.749102	0.56979	-1.894	1.04248	0.653273	0.150468	2.83624
AIDA	ieu-a-965	Lung adenocarcinoma || id:ieu-a-965	CA080	Wald ratio	1	0.260509	0.530114	0.623129	-0.778515	1.29953	1.29759	0.459087	3.66758
AIDA	ieu-a-984	Lung adenocarcinoma || id:ieu-a-984	CA080	Wald ratio	1	0.110396	0.316603	0.727322	-0.510146	0.730939	1.11672	0.600408	2.07703
AIF1	ieu-a-984	Lung adenocarcinoma || id:ieu-a-984	AIF1	Inverse variance weighted	3	-0.284023	0.209295	0.174766	-0.694241	0.126195	0.752749	0.499453	1.1345
AIF1L	finngen_R10_C3_NSCLC_ADENO_EXALLC	Non-small cell lung cancer, adenocarcinoma (controls excluding all cancers) || id:finngen_R10_C3_NSCLC_ADENO_EXALLC	AIF1L	Inverse variance weighted	8	0.154958	0.0931592	0.0962396	-0.0276344	0.33755	1.16761	0.972744	1.40151
AIF1L	ieu-a-984	Lung adenocarcinoma || id:ieu-a-984	AIF1L	Inverse variance weighted	7	0.0033521	0.044518	0.939978	-0.0839032	0.0906074	1.00336	0.91952	1.09484
AIFM1	ieu-a-965	Lung adenocarcinoma || id:ieu-a-965	AIF	Inverse variance weighted	2	-0.147882	0.38407	0.700209	-0.900658	0.604895	0.862533	0.406302	1.83106
AIFM1	ieu-a-984	Lung adenocarcinoma || id:ieu-a-984	AIF	Inverse variance weighted	2	-0.0377283	0.218001	0.8626	-0.46501	0.389553	0.962975	0.628129	1.47632
AIMP1	finngen_R10_C3_NSCLC_ADENO_EXALLC	Non-small cell lung cancer, adenocarcinoma (controls excluding all cancers) || id:finngen_R10_C3_NSCLC_ADENO_EXALLC	EMAP_2	Inverse variance weighted	5	-0.244681	0.245038	0.318017	-0.724955	0.235594	0.782955	0.484346	1.26566
AIMP1	ieu-a-965	Lung adenocarcinoma || id:ieu-a-965	EMAP_2	Inverse variance weighted	4	0.288762	0.204978	0.15891	-0.112995	0.690519	1.33477	0.893155	1.99475
AIP	finngen_R10_C3_NSCLC_ADENO_EXALLC	Non-small cell lung cancer, adenocarcinoma (controls excluding all cancers) || id:finngen_R10_C3_NSCLC_ADENO_EXALLC	AIP	Inverse variance weighted	2	-0.700727	0.54068	0.194972	-1.76046	0.359006	0.496225	0.171966	1.4319
AIP	ieu-a-965	Lung adenocarcinoma || id:ieu-a-965	AIP	Inverse variance weighted	2	0.294885	0.406715	0.468427	-0.502276	1.09205	1.34297	0.605152	2.98036
AIP	ieu-a-984	Lung adenocarcinoma || id:ieu-a-984	AIP	Inverse variance weighted	2	0.0163662	0.240207	0.945679	-0.45444	0.487172	1.0165	0.634804	1.62771
AK1	ieu-a-965	Lung adenocarcinoma || id:ieu-a-965	Myokinase__human	Wald ratio	1	-0.454938	0.578735	0.431814	-1.58926	0.679383	0.634487	0.204077	1.97266
AK1	ieu-a-984	Lung adenocarcinoma || id:ieu-a-984	Myokinase__human	Wald ratio	1	-0.00539015	0.326323	0.986821	-0.644983	0.634203	0.994624	0.524672	1.88552
AK2	finngen_R10_C3_NSCLC_ADENO_EXALLC	Non-small cell lung cancer, adenocarcinoma (controls excluding all cancers) || id:finngen_R10_C3_NSCLC_ADENO_EXALLC	KAD2	Wald ratio	1	-0.434837	0.765072	0.56979	-1.93438	1.0647	0.64737	0.144514	2.89998
AK2	ieu-a-965	Lung adenocarcinoma || id:ieu-a-965	KAD2	Wald ratio	1	0.266062	0.541415	0.623129	-0.795111	1.32723	1.30482	0.451531	3.7706
AK2	ieu-a-984	Lung adenocarcinoma || id:ieu-a-984	KAD2	Wald ratio	1	0.11275	0.323353	0.727322	-0.521022	0.746521	1.11935	0.593914	2.10965
AK4	ieu-a-965	Lung adenocarcinoma || id:ieu-a-965	KAD4	Inverse variance weighted	5	0.103289	0.142204	0.467627	-0.17543	0.382008	1.10881	0.839096	1.46522
AK4	ieu-a-984	Lung adenocarcinoma || id:ieu-a-984	KAD4	Inverse variance weighted (multiplicative random effects)	5	0.0375981	0.154556	0.807801	-0.265333	0.340529	1.03831	0.766951	1.40569
AK5	ieu-a-965	Lung adenocarcinoma || id:ieu-a-965	Adenylate_kinase_isoenzyme_5	Inverse variance weighted	3	0.317089	0.178888	0.0763023	-0.0335314	0.667709	1.37312	0.967025	1.94977
AKAP7	ieu-a-965	Lung adenocarcinoma || id:ieu-a-965	AKA7A	Inverse variance weighted	5	0.145532	0.116162	0.210266	-0.0821458	0.37321	1.15665	0.921138	1.45239
AKAP7	ieu-a-984	Lung adenocarcinoma || id:ieu-a-984	AKA7A	Inverse variance weighted (multiplicative random effects)	5	0.0600831	0.12396	0.62789	-0.182878	0.303044	1.06192	0.83287	1.35397
AKR1A1	finngen_R10_C3_NSCLC_ADENO_EXALLC	Non-small cell lung cancer, adenocarcinoma (controls excluding all cancers) || id:finngen_R10_C3_NSCLC_ADENO_EXALLC	AK1A1	Inverse variance weighted	12	0.0343181	0.0624074	0.582385	-0.0880004	0.156637	1.03491	0.91576	1.16957
AKR1A1	ieu-a-965	Lung adenocarcinoma || id:ieu-a-965	AK1A1	Inverse variance weighted (multiplicative random effects)	9	-0.0431235	0.108751	0.69171	-0.256275	0.170028	0.957793	0.773929	1.18534
AKR1A1	ieu-a-984	Lung adenocarcinoma || id:ieu-a-984	AK1A1	Inverse variance weighted	12	0.011709	0.0408157	0.774208	-0.0682898	0.0917078	1.01178	0.93399	1.09604
AKR1B1	finngen_R10_C3_NSCLC_ADENO_EXALLC	Non-small cell lung cancer, adenocarcinoma (controls excluding all cancers) || id:finngen_R10_C3_NSCLC_ADENO_EXALLC	Aldose_reductase	Inverse variance weighted	4	0.585854	0.304686	0.0545034	-0.0113299	1.18304	1.79652	0.988734	3.26427
AKR1B1	ieu-a-965	Lung adenocarcinoma || id:ieu-a-965	Aldose_reductase	Inverse variance weighted	3	0.256739	0.237746	0.280191	-0.209243	0.722721	1.29271	0.811198	2.06003
AKR1B1	ieu-a-984	Lung adenocarcinoma || id:ieu-a-984	Aldose_reductase	Inverse variance weighted	4	6.8754e-05	0.13187	0.999584	-0.258397	0.258534	1.00007	0.772289	1.29503
AKR1B10	ieu-a-965	Lung adenocarcinoma || id:ieu-a-965	Aldose_reductase_like	Inverse variance weighted	8	0.023445	0.107134	0.826776	-0.186537	0.233427	1.02372	0.829828	1.26292
AKR1B10	ieu-a-984	Lung adenocarcinoma || id:ieu-a-984	Aldose_reductase_like	Inverse variance weighted (multiplicative random effects)	9	0.0219168	0.0803215	0.784958	-0.135513	0.179347	1.02216	0.873268	1.19644
AKR1C1	finngen_R10_C3_NSCLC_ADENO_EXALLC	Non-small cell lung cancer, adenocarcinoma (controls excluding all cancers) || id:finngen_R10_C3_NSCLC_ADENO_EXALLC	Aldo_keto_reductase_1C1	Inverse variance weighted	3	0.288816	0.441472	0.512976	-0.57647	1.1541	1.33485	0.561878	3.17117
AKR1C1	ieu-a-965	Lung adenocarcinoma || id:ieu-a-965	Aldo_keto_reductase_1C1	Inverse variance weighted	2	0.337654	0.686133	0.62264	-1.00717	1.68248	1.40166	0.365252	5.37886
AKR1C1	ieu-a-984	Lung adenocarcinoma || id:ieu-a-984	Aldo_keto_reductase_1C1	Inverse variance weighted	2	0.0292314	0.432681	0.946137	-0.818824	0.877286	1.02966	0.44095	2.40437
AKR1C3	finngen_R10_C3_NSCLC_ADENO_EXALLC	Non-small cell lung cancer, adenocarcinoma (controls excluding all cancers) || id:finngen_R10_C3_NSCLC_ADENO_EXALLC	Aldose_reductase_like_C3	Inverse variance weighted	11	0.18668	0.14879	0.209606	-0.104949	0.478309	1.20524	0.90037	1.61334
AKR1C4	ieu-a-965	Lung adenocarcinoma || id:ieu-a-965	AK1C4	Inverse variance weighted	12	0.0515746	0.0627431	0.411079	-0.0714018	0.174551	1.05293	0.931088	1.19071
AKR1C4	ieu-a-984	Lung adenocarcinoma || id:ieu-a-984	AK1C4	Inverse variance weighted	13	-0.0140893	0.0412476	0.732668	-0.0949346	0.066756	0.98601	0.909432	1.06903
AKR1D1	finngen_R10_C3_NSCLC_ADENO_EXALLC	Non-small cell lung cancer, adenocarcinoma (controls excluding all cancers) || id:finngen_R10_C3_NSCLC_ADENO_EXALLC	AK1D1	Inverse variance weighted	2	-0.416993	0.765699	0.586034	-1.91776	1.08378	0.659025	0.146935	2.95582
AKR1D1	ieu-a-965	Lung adenocarcinoma || id:ieu-a-965	AK1D1	Inverse variance weighted	2	0.304485	0.352668	0.387931	-0.386744	0.995714	1.35593	0.679265	2.70666
AKR1D1	ieu-a-984	Lung adenocarcinoma || id:ieu-a-984	AK1D1	Inverse variance weighted	2	-0.167169	0.204164	0.412903	-0.567331	0.232993	0.846057	0.567037	1.26237
AKR7A2	ieu-a-965	Lung adenocarcinoma || id:ieu-a-965	Aflatoxin_B1_aldehyde_reductase	Inverse variance weighted	5	-0.0572062	0.143066	0.689261	-0.337616	0.223204	0.944399	0.713469	1.25008
AKR7A3	finngen_R10_C3_NSCLC_ADENO_EXALLC	Non-small cell lung cancer, adenocarcinoma (controls excluding all cancers) || id:finngen_R10_C3_NSCLC_ADENO_EXALLC	ARK73	Inverse variance weighted	7	-0.153492	0.174975	0.380365	-0.496442	0.189458	0.857708	0.608692	1.20859
AKR7A3	ieu-a-965	Lung adenocarcinoma || id:ieu-a-965	ARK73	Inverse variance weighted	6	0.0940407	0.121437	0.438693	-0.143975	0.332057	1.0986	0.865909	1.39383
AKT1	finngen_R10_C3_NSCLC_ADENO_EXALLC	Non-small cell lung cancer, adenocarcinoma (controls excluding all cancers) || id:finngen_R10_C3_NSCLC_ADENO_EXALLC	PKB	Inverse variance weighted	2	-0.685314	0.52376	0.190721	-1.71188	0.341257	0.503932	0.180525	1.40671
AKT1	ieu-a-965	Lung adenocarcinoma || id:ieu-a-965	PKB	Inverse variance weighted	2	-0.0358186	0.389306	0.926693	-0.798859	0.727222	0.964815	0.449842	2.06932
AKT1	ieu-a-984	Lung adenocarcinoma || id:ieu-a-984	PKB	Inverse variance weighted	2	0.11512	0.232783	0.620927	-0.341135	0.571375	1.12201	0.710963	1.7707
AKT2	ieu-a-965	Lung adenocarcinoma || id:ieu-a-965	PKB_beta	Inverse variance weighted	5	-0.0137064	0.105566	0.896696	-0.220617	0.193204	0.986387	0.802024	1.21313
AKT2	ieu-a-984	Lung adenocarcinoma || id:ieu-a-984	PKB_beta	Inverse variance weighted	6	0.0256773	0.055781	0.645284	-0.0836536	0.135008	1.02601	0.91975	1.14455
ALAD	finngen_R10_C3_NSCLC_ADENO_EXALLC	Non-small cell lung cancer, adenocarcinoma (controls excluding all cancers) || id:finngen_R10_C3_NSCLC_ADENO_EXALLC	HEM2	Inverse variance weighted	8	0.0215899	0.155702	0.889717	-0.283586	0.326766	1.02182	0.753079	1.38648
ALAD	ieu-a-984	Lung adenocarcinoma || id:ieu-a-984	HEM2	Inverse variance weighted	6	-0.255916	0.064181	6.67983e-05	-0.381711	-0.130121	0.774207	0.682692	0.877989
ALB	finngen_R10_C3_NSCLC_ADENO_EXALLC	Non-small cell lung cancer, adenocarcinoma (controls excluding all cancers) || id:finngen_R10_C3_NSCLC_ADENO_EXALLC	Albumin	Inverse variance weighted	10	-0.0985832	0.105079	0.348151	-0.304538	0.107372	0.90612	0.737464	1.11335
ALB	ieu-a-965	Lung adenocarcinoma || id:ieu-a-965	Albumin	Inverse variance weighted	7	0.120253	0.082243	0.143696	-0.0409435	0.281449	1.12778	0.959883	1.32505
ALB	ieu-a-984	Lung adenocarcinoma || id:ieu-a-984	Albumin	Inverse variance weighted	10	0.0918553	0.0603466	0.127977	-0.0264241	0.210135	1.09621	0.973922	1.23384
ALCAM	finngen_R10_C3_NSCLC_ADENO_EXALLC	Non-small cell lung cancer, adenocarcinoma (controls excluding all cancers) || id:finngen_R10_C3_NSCLC_ADENO_EXALLC	ALCAM	Inverse variance weighted	11	0.173499	0.182089	0.340679	-0.183396	0.530395	1.18946	0.832438	1.6996
ALCAM	ieu-a-984	Lung adenocarcinoma || id:ieu-a-984	ALCAM	Inverse variance weighted (multiplicative random effects)	9	0.196957	0.143165	0.168904	-0.0836464	0.47756	1.21769	0.919756	1.61214
ALDH1A1	finngen_R10_C3_NSCLC_ADENO_EXALLC	Non-small cell lung cancer, adenocarcinoma (controls excluding all cancers) || id:finngen_R10_C3_NSCLC_ADENO_EXALLC	Retinal_dehydrogenase_1	Inverse variance weighted	2	-0.160021	0.360997	0.657566	-0.867575	0.547532	0.852125	0.419969	1.72898
ALDH1A1	ieu-a-965	Lung adenocarcinoma || id:ieu-a-965	Retinal_dehydrogenase_1	Inverse variance weighted	2	0.216286	0.26982	0.422788	-0.312561	0.745133	1.24146	0.731571	2.10672
ALDH1A1	ieu-a-984	Lung adenocarcinoma || id:ieu-a-984	Retinal_dehydrogenase_1	Inverse variance weighted	2	0.146515	0.155628	0.346476	-0.158516	0.451546	1.15779	0.85341	1.57074
ALDH1A3	finngen_R10_C3_NSCLC_ADENO_EXALLC	Non-small cell lung cancer, adenocarcinoma (controls excluding all cancers) || id:finngen_R10_C3_NSCLC_ADENO_EXALLC	AL1A3	Inverse variance weighted	6	-0.0015753	0.20284	0.993804	-0.399142	0.395992	0.998426	0.670895	1.48586
ALDH1A3	ieu-a-965	Lung adenocarcinoma || id:ieu-a-965	AL1A3	Inverse variance weighted	6	0.134934	0.149594	0.367058	-0.158271	0.428139	1.14446	0.853618	1.5344
ALDH1A3	ieu-a-984	Lung adenocarcinoma || id:ieu-a-984	AL1A3	Inverse variance weighted	6	-0.103835	0.0881087	0.238604	-0.276528	0.0688583	0.901374	0.758413	1.07128
ALDH3A1	finngen_R10_C3_NSCLC_ADENO_EXALLC	Non-small cell lung cancer, adenocarcinoma (controls excluding all cancers) || id:finngen_R10_C3_NSCLC_ADENO_EXALLC	Aldehyde_dehydrogenase__class_3	Inverse variance weighted	2	0.0261564	0.280036	0.925583	-0.522715	0.575027	1.0265	0.592909	1.77718
ALDH3A1	ieu-a-965	Lung adenocarcinoma || id:ieu-a-965	Aldehyde_dehydrogenase__class_3	Wald ratio	1	-0.703243	0.249534	0.00482904	-1.19233	-0.214156	0.494977	0.303513	0.807223
ALDH3A1	ieu-a-984	Lung adenocarcinoma || id:ieu-a-984	Aldehyde_dehydrogenase__class_3	Wald ratio	1	-0.219661	0.135193	0.104206	-0.48464	0.0453176	0.802791	0.615919	1.04636
ALDH3B1	ieu-a-984	Lung adenocarcinoma || id:ieu-a-984	AL3B1	Inverse variance weighted (multiplicative random effects)	3	-0.0911624	0.21009	0.664346	-0.502939	0.320614	0.912869	0.604751	1.37797
ALDH5A1	finngen_R10_C3_NSCLC_ADENO_EXALLC	Non-small cell lung cancer, adenocarcinoma (controls excluding all cancers) || id:finngen_R10_C3_NSCLC_ADENO_EXALLC	SSDH	Inverse variance weighted	18	0.115655	0.0635722	0.068871	-0.00894684	0.240256	1.12261	0.991093	1.27158
ALDH5A1	ieu-a-965	Lung adenocarcinoma || id:ieu-a-965	SSDH	Inverse variance weighted	18	-0.0421421	0.0517749	0.415674	-0.143621	0.0593367	0.958734	0.866216	1.06113
ALDH5A1	ieu-a-984	Lung adenocarcinoma || id:ieu-a-984	SSDH	Inverse variance weighted	18	-0.0504868	0.0286794	0.0783425	-0.106698	0.00572483	0.950766	0.898797	1.00574
ALDH6A1	finngen_R10_C3_NSCLC_ADENO_EXALLC	Non-small cell lung cancer, adenocarcinoma (controls excluding all cancers) || id:finngen_R10_C3_NSCLC_ADENO_EXALLC	MMSA	Inverse variance weighted	4	0.233372	0.320018	0.465851	-0.393863	0.860608	1.26285	0.674446	2.3646
ALDOA	finngen_R10_C3_NSCLC_ADENO_EXALLC	Non-small cell lung cancer, adenocarcinoma (controls excluding all cancers) || id:finngen_R10_C3_NSCLC_ADENO_EXALLC	aldolase_A	Inverse variance weighted	2	-0.251908	0.670533	0.707153	-1.56615	1.06234	0.777316	0.208847	2.89313
ALDOA	ieu-a-965	Lung adenocarcinoma || id:ieu-a-965	aldolase_A	Wald ratio	1	0.261004	0.531122	0.623129	-0.779995	1.302	1.29823	0.458408	3.67665
ALDOA	ieu-a-984	Lung adenocarcinoma || id:ieu-a-984	aldolase_A	Wald ratio	1	0.110606	0.317205	0.727322	-0.511116	0.732329	1.11696	0.599826	2.07992
ALDOB	finngen_R10_C3_NSCLC_ADENO_EXALLC	Non-small cell lung cancer, adenocarcinoma (controls excluding all cancers) || id:finngen_R10_C3_NSCLC_ADENO_EXALLC	ALDOB	Inverse variance weighted	6	-0.115435	0.094604	0.222394	-0.300858	0.0699892	0.890979	0.740183	1.0725
ALDOB	ieu-a-965	Lung adenocarcinoma || id:ieu-a-965	ALDOB	Inverse variance weighted	6	-0.0251525	0.0807058	0.755302	-0.183336	0.133031	0.975161	0.832489	1.14229
ALDOB	ieu-a-984	Lung adenocarcinoma || id:ieu-a-984	ALDOB	Inverse variance weighted	6	-0.00604	0.0495384	0.902958	-0.103135	0.0910552	0.993978	0.902005	1.09533
ALDOC	finngen_R10_C3_NSCLC_ADENO_EXALLC	Non-small cell lung cancer, adenocarcinoma (controls excluding all cancers) || id:finngen_R10_C3_NSCLC_ADENO_EXALLC	aldolase_C	Inverse variance weighted	3	-0.375942	0.226739	0.0973094	-0.820351	0.0684661	0.686642	0.440277	1.07086
ALDOC	ieu-a-965	Lung adenocarcinoma || id:ieu-a-965	aldolase_C	Inverse variance weighted	2	-0.235825	0.381562	0.536542	-0.983687	0.512038	0.789919	0.37393	1.66869
ALDOC	ieu-a-984	Lung adenocarcinoma || id:ieu-a-984	aldolase_C	Inverse variance weighted	3	-0.0490366	0.109936	0.655564	-0.264511	0.166438	0.952146	0.767581	1.18109
ALK	finngen_R10_C3_NSCLC_ADENO_EXALLC	Non-small cell lung cancer, adenocarcinoma (controls excluding all cancers) || id:finngen_R10_C3_NSCLC_ADENO_EXALLC	ALK	Inverse variance weighted	3	-0.0191759	0.314252	0.951343	-0.635109	0.596758	0.981007	0.529878	1.81622
ALK	ieu-a-965	Lung adenocarcinoma || id:ieu-a-965	ALK	Inverse variance weighted	2	0.44489	0.259999	0.0870588	-0.0647083	0.954488	1.56032	0.937341	2.59734
ALK	ieu-a-984	Lung adenocarcinoma || id:ieu-a-984	ALK	Inverse variance weighted	2	0.248553	0.232183	0.284391	-0.206525	0.703632	1.28217	0.813406	2.02108
ALKBH2	finngen_R10_C3_NSCLC_ADENO_EXALLC	Non-small cell lung cancer, adenocarcinoma (controls excluding all cancers) || id:finngen_R10_C3_NSCLC_ADENO_EXALLC	ALKB2	Wald ratio	1	-0.288893	0.717702	0.687298	-1.69559	1.1178	0.749092	0.183491	3.05813
ALKBH2	ieu-a-965	Lung adenocarcinoma || id:ieu-a-965	ALKB2	Wald ratio	1	0.757498	0.58375	0.194411	-0.386652	1.90165	2.13293	0.679327	6.69692
ALKBH2	ieu-a-984	Lung adenocarcinoma || id:ieu-a-984	ALKB2	Inverse variance weighted	2	0.0185462	0.246337	0.939985	-0.464274	0.501366	1.01872	0.628591	1.65098
ALKBH3	ieu-a-965	Lung adenocarcinoma || id:ieu-a-965	ALKB3	Inverse variance weighted	6	0.0583325	0.104016	0.574931	-0.145539	0.262204	1.06007	0.864556	1.29979
ALOX15B	finngen_R10_C3_NSCLC_ADENO_EXALLC	Non-small cell lung cancer, adenocarcinoma (controls excluding all cancers) || id:finngen_R10_C3_NSCLC_ADENO_EXALLC	LX15B	Wald ratio	1	-0.228308	0.533111	0.668465	-1.2732	0.816589	0.795879	0.279933	2.26277
ALOX15B	ieu-a-965	Lung adenocarcinoma || id:ieu-a-965	LX15B	Wald ratio	1	0.152723	0.388124	0.693957	-0.608	0.913447	1.165	0.544439	2.4929
ALOX15B	ieu-a-984	Lung adenocarcinoma || id:ieu-a-984	LX15B	Wald ratio	1	0.140526	0.233522	0.547328	-0.317177	0.59823	1.15088	0.728202	1.8189
ALPI	finngen_R10_C3_NSCLC_ADENO_EXALLC	Non-small cell lung cancer, adenocarcinoma (controls excluding all cancers) || id:finngen_R10_C3_NSCLC_ADENO_EXALLC	Alkaline_phosphatase__intestine	Inverse variance weighted	8	-0.210614	0.0944916	0.0258192	-0.395818	-0.0254107	0.810087	0.673129	0.974909
ALPI	ieu-a-965	Lung adenocarcinoma || id:ieu-a-965	Alkaline_phosphatase__intestine	Inverse variance weighted	5	-0.174684	0.0960771	0.0690393	-0.362995	0.0136273	0.839723	0.69559	1.01372
ALPL	finngen_R10_C3_NSCLC_ADENO_EXALLC	Non-small cell lung cancer, adenocarcinoma (controls excluding all cancers) || id:finngen_R10_C3_NSCLC_ADENO_EXALLC	Alkaline_phosphatase__liver	Inverse variance weighted	7	-0.140515	0.110628	0.204031	-0.357346	0.0763167	0.868911	0.69953	1.0793
AMBP	finngen_R10_C3_NSCLC_ADENO_EXALLC	Non-small cell lung cancer, adenocarcinoma (controls excluding all cancers) || id:finngen_R10_C3_NSCLC_ADENO_EXALLC	a1_Microglobulin	Inverse variance weighted (multiplicative random effects)	6	0.0634658	0.269022	0.8135	-0.463818	0.590749	1.06552	0.628878	1.80534
AMBP	ieu-a-984	Lung adenocarcinoma || id:ieu-a-984	a1_Microglobulin	Inverse variance weighted	5	0.244612	0.159404	0.124896	-0.0678194	0.557044	1.27713	0.934429	1.74551
AMH	finngen_R10_C3_NSCLC_ADENO_EXALLC	Non-small cell lung cancer, adenocarcinoma (controls excluding all cancers) || id:finngen_R10_C3_NSCLC_ADENO_EXALLC	MIS	Inverse variance weighted	10	0.162742	0.145152	0.26221	-0.121756	0.447239	1.17673	0.885365	1.56399
AMH	ieu-a-965	Lung adenocarcinoma || id:ieu-a-965	MIS	Inverse variance weighted	7	0.134468	0.13685	0.32581	-0.133759	0.402694	1.14393	0.874801	1.49585
AMICA1	finngen_R10_C3_NSCLC_ADENO_EXALLC	Non-small cell lung cancer, adenocarcinoma (controls excluding all cancers) || id:finngen_R10_C3_NSCLC_ADENO_EXALLC	JAML1	Wald ratio	1	-0.221794	0.52822	0.674566	-1.25711	0.813518	0.80108	0.284476	2.25583
AMICA1	ieu-a-965	Lung adenocarcinoma || id:ieu-a-965	JAML1	Wald ratio	1	0.538753	0.432102	0.212464	-0.308167	1.38567	1.71387	0.734793	3.99752
AMICA1	ieu-a-984	Lung adenocarcinoma || id:ieu-a-984	JAML1	Wald ratio	1	0.0657495	0.244613	0.788092	-0.413692	0.545191	1.06796	0.661204	1.72494
AMIGO1	finngen_R10_C3_NSCLC_ADENO_EXALLC	Non-small cell lung cancer, adenocarcinoma (controls excluding all cancers) || id:finngen_R10_C3_NSCLC_ADENO_EXALLC	AMGO1	Inverse variance weighted	2	0.710276	0.459667	0.122299	-0.190672	1.61122	2.03455	0.826404	5.00893
AMIGO1	ieu-a-984	Lung adenocarcinoma || id:ieu-a-984	AMGO1	Inverse variance weighted	2	0.954886	0.280749	0.000670892	0.404617	1.50515	2.59837	1.49873	4.50485
AMIGO2	finngen_R10_C3_NSCLC_ADENO_EXALLC	Non-small cell lung cancer, adenocarcinoma (controls excluding all cancers) || id:finngen_R10_C3_NSCLC_ADENO_EXALLC	AMGO2	Inverse variance weighted	14	0.0686068	0.13088	0.600141	-0.187917	0.325131	1.07102	0.828683	1.38421
AMIGO2	ieu-a-984	Lung adenocarcinoma || id:ieu-a-984	AMGO2	Inverse variance weighted (multiplicative random effects)	13	0.0378573	0.0860684	0.660044	-0.130837	0.206551	1.03858	0.877361	1.22943
AMMECR1L	finngen_R10_C3_NSCLC_ADENO_EXALLC	Non-small cell lung cancer, adenocarcinoma (controls excluding all cancers) || id:finngen_R10_C3_NSCLC_ADENO_EXALLC	AMERL	Inverse variance weighted	3	-0.136672	0.353026	0.698649	-0.828604	0.555259	0.872256	0.436659	1.74239
AMMECR1L	ieu-a-965	Lung adenocarcinoma || id:ieu-a-965	AMERL	Inverse variance weighted	2	0.618104	0.40834	0.130103	-0.182243	1.41845	1.85541	0.833399	4.13071
AMMECR1L	ieu-a-984	Lung adenocarcinoma || id:ieu-a-984	AMERL	Inverse variance weighted	3	0.330248	0.250944	0.188167	-0.161603	0.822099	1.39131	0.850779	2.27527
AMN	finngen_R10_C3_NSCLC_ADENO_EXALLC	Non-small cell lung cancer, adenocarcinoma (controls excluding all cancers) || id:finngen_R10_C3_NSCLC_ADENO_EXALLC	AMNLS	Wald ratio	1	-0.233711	0.580613	0.687298	-1.37171	0.904291	0.79159	0.253672	2.47018
AMN	ieu-a-965	Lung adenocarcinoma || id:ieu-a-965	AMNLS	Wald ratio	1	0.612807	0.472247	0.194411	-0.312797	1.53841	1.84561	0.731398	4.65719
AMN	ieu-a-984	Lung adenocarcinoma || id:ieu-a-984	AMNLS	Wald ratio	1	0.104411	0.268363	0.697227	-0.42158	0.630402	1.11006	0.656009	1.87837
AMPD2	finngen_R10_C3_NSCLC_ADENO_EXALLC	Non-small cell lung cancer, adenocarcinoma (controls excluding all cancers) || id:finngen_R10_C3_NSCLC_ADENO_EXALLC	AMPD2	Inverse variance weighted	2	-0.67921	0.510979	0.183771	-1.68073	0.322309	0.507017	0.186238	1.38031
AMPD2	ieu-a-965	Lung adenocarcinoma || id:ieu-a-965	AMPD2	Inverse variance weighted	2	0.199906	0.395154	0.61293	-0.574595	0.974408	1.22129	0.562933	2.6496
AMPD2	ieu-a-984	Lung adenocarcinoma || id:ieu-a-984	AMPD2	Inverse variance weighted	2	-0.0931213	0.228875	0.684107	-0.541716	0.355473	0.911083	0.581749	1.42686
AMY1A	finngen_R10_C3_NSCLC_ADENO_EXALLC	Non-small cell lung cancer, adenocarcinoma (controls excluding all cancers) || id:finngen_R10_C3_NSCLC_ADENO_EXALLC	Amylase__alpha_1A	Inverse variance weighted	22	-0.00743198	0.05863	0.89913	-0.122347	0.107483	0.992596	0.884841	1.11347
AMY1A	ieu-a-965	Lung adenocarcinoma || id:ieu-a-965	Amylase__alpha_1A	Inverse variance weighted	18	0.0973378	0.0522669	0.0625579	-0.00510541	0.199781	1.10223	0.994908	1.22114
AMY2A	finngen_R10_C3_NSCLC_ADENO_EXALLC	Non-small cell lung cancer, adenocarcinoma (controls excluding all cancers) || id:finngen_R10_C3_NSCLC_ADENO_EXALLC	Pancreatic_alpha_amylase	Inverse variance weighted	23	-0.0756214	0.0637611	0.235618	-0.200593	0.0493504	0.927167	0.818245	1.05059
AMY2B	finngen_R10_C3_NSCLC_ADENO_EXALLC	Non-small cell lung cancer, adenocarcinoma (controls excluding all cancers) || id:finngen_R10_C3_NSCLC_ADENO_EXALLC	Alpha_amylase_2B	Inverse variance weighted	18	-0.0659349	0.0693934	0.342031	-0.201946	0.0700762	0.936192	0.817139	1.07259
ANAPC7	finngen_R10_C3_NSCLC_ADENO_EXALLC	Non-small cell lung cancer, adenocarcinoma (controls excluding all cancers) || id:finngen_R10_C3_NSCLC_ADENO_EXALLC	APC7	Inverse variance weighted	2	-0.0449599	0.591493	0.93941	-1.20429	1.11437	0.956036	0.299906	3.04764
ANAPC7	ieu-a-965	Lung adenocarcinoma || id:ieu-a-965	APC7	Wald ratio	1	0.870022	0.624179	0.163358	-0.35337	2.09341	2.38696	0.702317	8.11256
ANAPC7	ieu-a-984	Lung adenocarcinoma || id:ieu-a-984	APC7	Wald ratio	1	0.63016	0.358228	0.0785598	-0.0719663	1.33229	1.87791	0.930562	3.7897
ANG	finngen_R10_C3_NSCLC_ADENO_EXALLC	Non-small cell lung cancer, adenocarcinoma (controls excluding all cancers) || id:finngen_R10_C3_NSCLC_ADENO_EXALLC	Angiogenin	Inverse variance weighted	10	-0.028303	0.0768528	0.712668	-0.178934	0.122328	0.972094	0.836161	1.13013
ANG	ieu-a-965	Lung adenocarcinoma || id:ieu-a-965	Angiogenin	Inverse variance weighted	9	-0.00414632	0.0781809	0.957704	-0.157381	0.149088	0.995862	0.854379	1.16078
ANGPT1	ieu-a-965	Lung adenocarcinoma || id:ieu-a-965	Angiopoietin_1	Inverse variance weighted	8	0.0153598	0.170511	0.928223	-0.318841	0.34956	1.01548	0.726991	1.41844
ANGPT1	ieu-a-984	Lung adenocarcinoma || id:ieu-a-984	Angiopoietin_1	Inverse variance weighted	8	-0.052911	0.0959833	0.581461	-0.241038	0.135216	0.948464	0.785812	1.14478
ANGPT2	finngen_R10_C3_NSCLC_ADENO_EXALLC	Non-small cell lung cancer, adenocarcinoma (controls excluding all cancers) || id:finngen_R10_C3_NSCLC_ADENO_EXALLC	Angiopoietin_2	Inverse variance weighted	11	0.0902564	0.169068	0.593447	-0.241116	0.421629	1.09445	0.78575	1.52444
ANGPT2	ieu-a-984	Lung adenocarcinoma || id:ieu-a-984	Angiopoietin_2	Inverse variance weighted	10	0.132881	0.0849148	0.117612	-0.0335518	0.299314	1.14211	0.967005	1.34893
ANGPT4	finngen_R10_C3_NSCLC_ADENO_EXALLC	Non-small cell lung cancer, adenocarcinoma (controls excluding all cancers) || id:finngen_R10_C3_NSCLC_ADENO_EXALLC	Angiopoietin_4	Inverse variance weighted	2	0.425518	0.412118	0.301831	-0.382234	1.23327	1.53038	0.682335	3.43244
ANGPT4	ieu-a-965	Lung adenocarcinoma || id:ieu-a-965	Angiopoietin_4	Wald ratio	1	0.685395	0.574375	0.232757	-0.44038	1.81117	1.98456	0.643792	6.1176
ANGPT4	ieu-a-984	Lung adenocarcinoma || id:ieu-a-984	Angiopoietin_4	Inverse variance weighted	2	-0.0754625	0.28938	0.794268	-0.642647	0.491722	0.927314	0.525898	1.63513
ANGPTL1	finngen_R10_C3_NSCLC_ADENO_EXALLC	Non-small cell lung cancer, adenocarcinoma (controls excluding all cancers) || id:finngen_R10_C3_NSCLC_ADENO_EXALLC	ANGL1	Inverse variance weighted	17	-0.122997	0.0942044	0.191674	-0.307638	0.0616433	0.884266	0.735181	1.06358
ANGPTL1	ieu-a-965	Lung adenocarcinoma || id:ieu-a-965	ANGL1	Inverse variance weighted	13	-0.0298469	0.0637706	0.639759	-0.154837	0.0951435	0.970594	0.856554	1.09982
ANGPTL3	finngen_R10_C3_NSCLC_ADENO_EXALLC	Non-small cell lung cancer, adenocarcinoma (controls excluding all cancers) || id:finngen_R10_C3_NSCLC_ADENO_EXALLC	ANGL3	Inverse variance weighted	13	-0.126196	0.0451801	0.00521921	-0.214749	-0.0376433	0.881442	0.806744	0.963056
ANGPTL3	ieu-a-984	Lung adenocarcinoma || id:ieu-a-984	ANGL3	Inverse variance weighted	12	-0.00276986	0.0463106	0.952307	-0.0935387	0.087999	0.997234	0.910703	1.09199
ANGPTL4	finngen_R10_C3_NSCLC_ADENO_EXALLC	Non-small cell lung cancer, adenocarcinoma (controls excluding all cancers) || id:finngen_R10_C3_NSCLC_ADENO_EXALLC	ANGL4	Inverse variance weighted	7	0.162686	0.112567	0.148392	-0.0579457	0.383317	1.17667	0.943701	1.46714
ANGPTL4	ieu-a-965	Lung adenocarcinoma || id:ieu-a-965	ANGL4	Inverse variance weighted	2	0.15925	0.131001	0.224121	-0.0975113	0.416011	1.17263	0.907092	1.5159
ANGPTL7	ieu-a-984	Lung adenocarcinoma || id:ieu-a-984	ANGL7	Inverse variance weighted	3	0.0156988	0.18236	0.931397	-0.341727	0.373125	1.01582	0.710542	1.45227
ANK2	finngen_R10_C3_NSCLC_ADENO_EXALLC	Non-small cell lung cancer, adenocarcinoma (controls excluding all cancers) || id:finngen_R10_C3_NSCLC_ADENO_EXALLC	ANK2	Inverse variance weighted	11	0.155869	0.103632	0.132565	-0.0472493	0.358987	1.16867	0.95385	1.43188
ANKRD1	ieu-a-965	Lung adenocarcinoma || id:ieu-a-965	ANKR1	Inverse variance weighted	2	0.630699	0.316313	0.0461622	0.0107254	1.25067	1.87892	1.01078	3.49269
ANKRD1	ieu-a-984	Lung adenocarcinoma || id:ieu-a-984	ANKR1	Inverse variance weighted	2	0.243538	0.225424	0.279984	-0.198294	0.68537	1.27576	0.820129	1.98451
ANKRD27	ieu-a-965	Lung adenocarcinoma || id:ieu-a-965	ANR27	Inverse variance weighted	4	0.323802	0.175371	0.0648365	-0.019925	0.667529	1.38237	0.980272	1.94941
ANKRD27	ieu-a-984	Lung adenocarcinoma || id:ieu-a-984	ANR27	Inverse variance weighted	4	0.126467	0.122026	0.300017	-0.112703	0.365638	1.13481	0.893416	1.44143
ANKRD46	finngen_R10_C3_NSCLC_ADENO_EXALLC	Non-small cell lung cancer, adenocarcinoma (controls excluding all cancers) || id:finngen_R10_C3_NSCLC_ADENO_EXALLC	ANR46	Inverse variance weighted	2	-0.351331	0.511041	0.491779	-1.35297	0.650309	0.703751	0.258471	1.91613
ANKRD46	ieu-a-965	Lung adenocarcinoma || id:ieu-a-965	ANR46	Inverse variance weighted	2	0.429904	0.674149	0.52367	-0.891428	1.75124	1.53711	0.41007	5.76171
ANKRD46	ieu-a-984	Lung adenocarcinoma || id:ieu-a-984	ANR46	Inverse variance weighted	2	-0.0410209	0.60242	0.945711	-1.22177	1.13972	0.959809	0.29471	3.1259
ANKRD54	ieu-a-965	Lung adenocarcinoma || id:ieu-a-965	ANR54	Inverse variance weighted	2	0.331708	0.179256	0.0642457	-0.0196337	0.68305	1.39335	0.980558	1.97991
ANKRD54	ieu-a-984	Lung adenocarcinoma || id:ieu-a-984	ANR54	Inverse variance weighted	2	0.111901	0.15124	0.459368	-0.18453	0.408331	1.1184	0.831495	1.50431
ANP32A	finngen_R10_C3_NSCLC_ADENO_EXALLC	Non-small cell lung cancer, adenocarcinoma (controls excluding all cancers) || id:finngen_R10_C3_NSCLC_ADENO_EXALLC	AN32A	Inverse variance weighted	3	0.385471	0.238204	0.105611	-0.0814093	0.852351	1.47031	0.921816	2.34515
ANP32A	ieu-a-965	Lung adenocarcinoma || id:ieu-a-965	AN32A	Inverse variance weighted	2	0.268932	0.235792	0.254058	-0.19322	0.731084	1.30857	0.824301	2.07733
ANP32A	ieu-a-984	Lung adenocarcinoma || id:ieu-a-984	AN32A	Inverse variance weighted	2	0.339706	0.137216	0.0132974	0.0707627	0.608649	1.40453	1.07333	1.83795
ANP32B	finngen_R10_C3_NSCLC_ADENO_EXALLC	Non-small cell lung cancer, adenocarcinoma (controls excluding all cancers) || id:finngen_R10_C3_NSCLC_ADENO_EXALLC	AN32B	Wald ratio	1	-0.665157	0.812509	0.412989	-2.25767	0.927361	0.514193	0.104593	2.52783
ANP32B	ieu-a-965	Lung adenocarcinoma || id:ieu-a-965	AN32B	Wald ratio	1	0.0453942	0.717798	0.949575	-1.36149	1.45228	1.04644	0.256279	4.27284
ANP32B	ieu-a-984	Lung adenocarcinoma || id:ieu-a-984	AN32B	Wald ratio	1	-0.470428	0.407978	0.248881	-1.27007	0.32921	0.624735	0.280813	1.38987
ANPEP	finngen_R10_C3_NSCLC_ADENO_EXALLC	Non-small cell lung cancer, adenocarcinoma (controls excluding all cancers) || id:finngen_R10_C3_NSCLC_ADENO_EXALLC	Aminopeptidase_N	Inverse variance weighted	2	-0.262841	0.488084	0.590221	-1.21948	0.693803	0.768864	0.295382	2.00131
ANPEP	ieu-a-984	Lung adenocarcinoma || id:ieu-a-984	Aminopeptidase_N	Wald ratio	1	1.18627	0.312959	0.000150339	0.572874	1.79967	3.27485	1.77336	6.04766
ANTXR1	ieu-a-965	Lung adenocarcinoma || id:ieu-a-965	ANTR1	Inverse variance weighted	7	0.0947607	0.179261	0.597071	-0.256591	0.446113	1.0994	0.773684	1.56223
ANTXR2	ieu-a-965	Lung adenocarcinoma || id:ieu-a-965	ANTR2	Inverse variance weighted	13	-0.0125051	0.0949076	0.895173	-0.198524	0.173514	0.987573	0.81994	1.18948
ANXA1	finngen_R10_C3_NSCLC_ADENO_EXALLC	Non-small cell lung cancer, adenocarcinoma (controls excluding all cancers) || id:finngen_R10_C3_NSCLC_ADENO_EXALLC	annexin_I	Inverse variance weighted	2	-0.0326625	0.269749	0.903624	-0.56137	0.496045	0.967865	0.570427	1.64221
ANXA1	ieu-a-965	Lung adenocarcinoma || id:ieu-a-965	annexin_I	Inverse variance weighted	2	0.0810627	0.199236	0.684105	-0.30944	0.471566	1.08444	0.733858	1.6025
ANXA1	ieu-a-984	Lung adenocarcinoma || id:ieu-a-984	annexin_I	Inverse variance weighted	2	0.0285857	0.119608	0.811109	-0.205845	0.263017	1.029	0.813959	1.30085
ANXA10	ieu-a-965	Lung adenocarcinoma || id:ieu-a-965	ANX10	Inverse variance weighted	3	0.305202	0.198839	0.124803	-0.084522	0.694925	1.3569	0.918951	2.00356
ANXA10	ieu-a-984	Lung adenocarcinoma || id:ieu-a-984	ANX10	Inverse variance weighted (multiplicative random effects)	3	0.056719	0.211414	0.788481	-0.357652	0.47109	1.05836	0.699316	1.60174
ANXA11	ieu-a-965	Lung adenocarcinoma || id:ieu-a-965	ANX11	Inverse variance weighted	4	-0.111686	0.174831	0.522939	-0.454356	0.230983	0.894325	0.634857	1.25984
ANXA13	finngen_R10_C3_NSCLC_ADENO_EXALLC	Non-small cell lung cancer, adenocarcinoma (controls excluding all cancers) || id:finngen_R10_C3_NSCLC_ADENO_EXALLC	ANX13	Inverse variance weighted	2	-0.358979	0.373628	0.336657	-1.09129	0.373332	0.698389	0.335783	1.45257
ANXA13	ieu-a-965	Lung adenocarcinoma || id:ieu-a-965	ANX13	Wald ratio	1	0.449681	0.346537	0.194411	-0.229532	1.12889	1.56781	0.794906	3.09223
ANXA13	ieu-a-984	Lung adenocarcinoma || id:ieu-a-984	ANX13	Inverse variance weighted	2	0.154856	0.170379	0.363405	-0.179086	0.488798	1.16749	0.836034	1.63036
ANXA2	finngen_R10_C3_NSCLC_ADENO_EXALLC	Non-small cell lung cancer, adenocarcinoma (controls excluding all cancers) || id:finngen_R10_C3_NSCLC_ADENO_EXALLC	annexin_II	Inverse variance weighted	7	0.186123	0.115909	0.108326	-0.0410596	0.413305	1.20457	0.959772	1.51181
ANXA2	ieu-a-965	Lung adenocarcinoma || id:ieu-a-965	annexin_II	Inverse variance weighted	7	0.0102645	0.0866168	0.905668	-0.159504	0.180033	1.01032	0.852566	1.19726
ANXA3	ieu-a-965	Lung adenocarcinoma || id:ieu-a-965	Annexin_III	Wald ratio	1	0.372467	0.287034	0.194411	-0.19012	0.935054	1.45131	0.82686	2.54735
ANXA4	finngen_R10_C3_NSCLC_ADENO_EXALLC	Non-small cell lung cancer, adenocarcinoma (controls excluding all cancers) || id:finngen_R10_C3_NSCLC_ADENO_EXALLC	annexin_IV	Inverse variance weighted	3	-0.0516839	0.136814	0.705604	-0.31984	0.216472	0.949629	0.726265	1.24169
ANXA4	ieu-a-984	Lung adenocarcinoma || id:ieu-a-984	annexin_IV	Inverse variance weighted	3	0.0875364	0.0693479	0.206848	-0.0483854	0.223458	1.09148	0.952766	1.25039
ANXA5	finngen_R10_C3_NSCLC_ADENO_EXALLC	Non-small cell lung cancer, adenocarcinoma (controls excluding all cancers) || id:finngen_R10_C3_NSCLC_ADENO_EXALLC	Annexin_V	Inverse variance weighted	4	0.227648	0.22719	0.316337	-0.217645	0.672941	1.25564	0.804411	1.95999
ANXA5	ieu-a-984	Lung adenocarcinoma || id:ieu-a-984	Annexin_V	Inverse variance weighted (multiplicative random effects)	4	-0.104007	0.156495	0.506306	-0.410736	0.202723	0.901219	0.663162	1.22473
ANXA6	finngen_R10_C3_NSCLC_ADENO_EXALLC	Non-small cell lung cancer, adenocarcinoma (controls excluding all cancers) || id:finngen_R10_C3_NSCLC_ADENO_EXALLC	annexin_VI	Inverse variance weighted	5	0.273013	0.226435	0.227931	-0.170798	0.716825	1.31392	0.842991	2.04792
ANXA6	ieu-a-984	Lung adenocarcinoma || id:ieu-a-984	annexin_VI	Inverse variance weighted	5	-0.0990968	0.103858	0.340006	-0.302659	0.104466	0.905655	0.738851	1.11012
ANXA7	ieu-a-965	Lung adenocarcinoma || id:ieu-a-965	ANXA7	Inverse variance weighted	2	0.19998	0.345276	0.562462	-0.476761	0.876721	1.22138	0.620791	2.40301
ANXA7	ieu-a-984	Lung adenocarcinoma || id:ieu-a-984	ANXA7	Inverse variance weighted	2	0.441654	0.293289	0.132102	-0.133193	1.0165	1.55528	0.875296	2.76351
ANXA8	ieu-a-965	Lung adenocarcinoma || id:ieu-a-965	Annexin_A8	Inverse variance weighted	2	0.239769	0.145096	0.0984348	-0.0446184	0.524157	1.27096	0.956362	1.68903
ANXA8	ieu-a-984	Lung adenocarcinoma || id:ieu-a-984	Annexin_A8	Inverse variance weighted (multiplicative random effects)	3	0.0823306	0.196383	0.675045	-0.30258	0.467242	1.08581	0.738909	1.59559
ANXA9	ieu-a-965	Lung adenocarcinoma || id:ieu-a-965	ANXA9	Wald ratio	1	0.430625	0.345379	0.212464	-0.246318	1.10757	1.53822	0.781674	3.02699
ANXA9	ieu-a-984	Lung adenocarcinoma || id:ieu-a-984	ANXA9	Inverse variance weighted	2	0.132292	0.173897	0.446808	-0.208546	0.47313	1.14144	0.811763	1.60501
AOC1	finngen_R10_C3_NSCLC_ADENO_EXALLC	Non-small cell lung cancer, adenocarcinoma (controls excluding all cancers) || id:finngen_R10_C3_NSCLC_ADENO_EXALLC	ABP1	Inverse variance weighted	15	-0.139933	0.0765464	0.0675378	-0.289964	0.0100982	0.869417	0.748291	1.01015
AOC1	ieu-a-965	Lung adenocarcinoma || id:ieu-a-965	ABP1	Inverse variance weighted	10	0.126379	0.0695543	0.0692198	-0.0099475	0.262705	1.13471	0.990102	1.30044
AOC2	finngen_R10_C3_NSCLC_ADENO_EXALLC	Non-small cell lung cancer, adenocarcinoma (controls excluding all cancers) || id:finngen_R10_C3_NSCLC_ADENO_EXALLC	Amine_oxidase	Inverse variance weighted	2	-0.295529	0.676795	0.662359	-1.62205	1.03099	0.744138	0.197494	2.80384
AOC2	ieu-a-965	Lung adenocarcinoma || id:ieu-a-965	Amine_oxidase	Inverse variance weighted	2	-0.0763421	0.460526	0.868337	-0.978973	0.826289	0.926499	0.375697	2.28482
AOC2	ieu-a-984	Lung adenocarcinoma || id:ieu-a-984	Amine_oxidase	Inverse variance weighted	2	-0.416453	0.478373	0.383994	-1.35406	0.521158	0.659382	0.258189	1.68398
AP1G2	ieu-a-965	Lung adenocarcinoma || id:ieu-a-965	AP1G2	Inverse variance weighted	3	-0.0334137	0.177726	0.850871	-0.381756	0.314929	0.967138	0.682662	1.37016
AP1G2	ieu-a-984	Lung adenocarcinoma || id:ieu-a-984	AP1G2	Inverse variance weighted	4	-0.0483905	0.0981222	0.621895	-0.24071	0.143929	0.952762	0.786069	1.1548
AP1S2	finngen_R10_C3_NSCLC_ADENO_EXALLC	Non-small cell lung cancer, adenocarcinoma (controls excluding all cancers) || id:finngen_R10_C3_NSCLC_ADENO_EXALLC	AP1S2	Inverse variance weighted	2	-0.554101	0.464618	0.233029	-1.46475	0.356551	0.574589	0.231135	1.42839
AP1S2	ieu-a-965	Lung adenocarcinoma || id:ieu-a-965	AP1S2	Inverse variance weighted	2	0.681616	0.346895	0.0494255	0.00170076	1.36153	1.97707	1.0017	3.90216
AP1S2	ieu-a-984	Lung adenocarcinoma || id:ieu-a-984	AP1S2	Inverse variance weighted	2	0.296168	0.19811	0.134923	-0.0921272	0.684463	1.3447	0.911989	1.98271
AP2A2	ieu-a-984	Lung adenocarcinoma || id:ieu-a-984	AP2A2	Inverse variance weighted	4	0.0965872	0.176651	0.584537	-0.249648	0.442823	1.10141	0.779075	1.5571
APAF1	finngen_R10_C3_NSCLC_ADENO_EXALLC	Non-small cell lung cancer, adenocarcinoma (controls excluding all cancers) || id:finngen_R10_C3_NSCLC_ADENO_EXALLC	Apaf_1	Wald ratio	1	-0.17694	0.779849	0.820509	-1.70544	1.35156	0.83783	0.181692	3.86346
APAF1	ieu-a-965	Lung adenocarcinoma || id:ieu-a-965	Apaf_1	Wald ratio	1	1.43522	0.639895	0.0249029	0.18103	2.68942	4.20059	1.19845	14.7231
APAF1	ieu-a-984	Lung adenocarcinoma || id:ieu-a-984	Apaf_1	Wald ratio	1	0.693193	0.346646	0.045531	0.0137673	1.37262	2.00009	1.01386	3.94567
APBB1	finngen_R10_C3_NSCLC_ADENO_EXALLC	Non-small cell lung cancer, adenocarcinoma (controls excluding all cancers) || id:finngen_R10_C3_NSCLC_ADENO_EXALLC	APBB1	Inverse variance weighted	4	-0.0428886	0.159968	0.788617	-0.356426	0.270649	0.958018	0.700174	1.31082
APBB1	ieu-a-965	Lung adenocarcinoma || id:ieu-a-965	APBB1	Inverse variance weighted	2	0.234749	0.137205	0.0870936	-0.0341733	0.50367	1.26459	0.966404	1.65478
APBB1	ieu-a-984	Lung adenocarcinoma || id:ieu-a-984	APBB1	Inverse variance weighted	2	0.074982	0.116493	0.519794	-0.153344	0.303308	1.07786	0.857835	1.35433
APBB2	finngen_R10_C3_NSCLC_ADENO_EXALLC	Non-small cell lung cancer, adenocarcinoma (controls excluding all cancers) || id:finngen_R10_C3_NSCLC_ADENO_EXALLC	APBB2	Inverse variance weighted	2	1.00996	0.492923	0.0404696	0.0438326	1.97609	2.7455	1.04481	7.2145
APBB2	ieu-a-965	Lung adenocarcinoma || id:ieu-a-965	APBB2	Inverse variance weighted	2	0.317891	0.937469	0.734538	-1.51955	2.15533	1.37423	0.218811	8.63073
APBB2	ieu-a-984	Lung adenocarcinoma || id:ieu-a-984	APBB2	Inverse variance weighted	2	-0.0750499	0.804561	0.925681	-1.65199	1.50189	0.927697	0.191668	4.49017
APBB3	ieu-a-965	Lung adenocarcinoma || id:ieu-a-965	APBB3	Inverse variance weighted	4	0.172885	0.297645	0.561345	-0.410498	0.756269	1.18873	0.66332	2.13031
APCDD1	finngen_R10_C3_NSCLC_ADENO_EXALLC	Non-small cell lung cancer, adenocarcinoma (controls excluding all cancers) || id:finngen_R10_C3_NSCLC_ADENO_EXALLC	APCD1	Inverse variance weighted	2	-0.0571044	0.307654	0.852749	-0.660107	0.545898	0.944495	0.516796	1.72616
APCDD1	ieu-a-965	Lung adenocarcinoma || id:ieu-a-965	APCD1	Wald ratio	1	0.332376	0.273482	0.224233	-0.203649	0.868401	1.39428	0.815749	2.3831
APCDD1	ieu-a-984	Lung adenocarcinoma || id:ieu-a-984	APCD1	Wald ratio	1	0.0291722	0.155847	0.851516	-0.276289	0.334633	1.0296	0.758594	1.39743
APCS	ieu-a-965	Lung adenocarcinoma || id:ieu-a-965	SAP	Inverse variance weighted	8	0.0553588	0.098789	0.575224	-0.138268	0.248985	1.05692	0.870866	1.28272
APCS	ieu-a-984	Lung adenocarcinoma || id:ieu-a-984	SAP	Inverse variance weighted	9	-0.0393383	0.0638938	0.538104	-0.16457	0.0858935	0.961425	0.848258	1.08969
APEX1	finngen_R10_C3_NSCLC_ADENO_EXALLC	Non-small cell lung cancer, adenocarcinoma (controls excluding all cancers) || id:finngen_R10_C3_NSCLC_ADENO_EXALLC	APEX1	Inverse variance weighted	2	-0.128073	0.504579	0.799634	-1.11705	0.860901	0.879789	0.327245	2.36529
APEX1	ieu-a-965	Lung adenocarcinoma || id:ieu-a-965	APEX1	Inverse variance weighted	2	0.470005	0.378276	0.214055	-0.271416	1.21143	1.6	0.762299	3.35827
APEX1	ieu-a-984	Lung adenocarcinoma || id:ieu-a-984	APEX1	Inverse variance weighted	2	0.0448311	0.221073	0.8393	-0.388471	0.478133	1.04585	0.678093	1.61306
APLN	ieu-a-965	Lung adenocarcinoma || id:ieu-a-965	APEL	Inverse variance weighted	3	-0.0449264	0.156639	0.774254	-0.351939	0.262086	0.956068	0.703323	1.29964
APLN	ieu-a-984	Lung adenocarcinoma || id:ieu-a-984	APEL	Inverse variance weighted	3	-0.0834903	0.0887226	0.346691	-0.257387	0.0904059	0.9199	0.773069	1.09462
APLP1	finngen_R10_C3_NSCLC_ADENO_EXALLC	Non-small cell lung cancer, adenocarcinoma (controls excluding all cancers) || id:finngen_R10_C3_NSCLC_ADENO_EXALLC	Amyloid_like_protein_1	Inverse variance weighted	5	0.483736	0.26162	0.064457	-0.0290384	0.996511	1.62212	0.971379	2.70881
APLP1	ieu-a-965	Lung adenocarcinoma || id:ieu-a-965	Amyloid_like_protein_1	Inverse variance weighted	3	0.382147	0.330203	0.247146	-0.265051	1.02934	1.46543	0.767167	2.79923
APLP1	ieu-a-984	Lung adenocarcinoma || id:ieu-a-984	Amyloid_like_protein_1	Inverse variance weighted	3	0.421536	0.281169	0.133815	-0.129555	0.972628	1.5243	0.878486	2.64488
APLP2	finngen_R10_C3_NSCLC_ADENO_EXALLC	Non-small cell lung cancer, adenocarcinoma (controls excluding all cancers) || id:finngen_R10_C3_NSCLC_ADENO_EXALLC	APLP2	Inverse variance weighted	9	-0.101746	0.185346	0.583038	-0.465024	0.261532	0.903259	0.62812	1.29892
APLP2	ieu-a-984	Lung adenocarcinoma || id:ieu-a-984	APLP2	Inverse variance weighted	7	-0.0369577	0.0811724	0.648894	-0.196056	0.12214	0.963717	0.821967	1.12991
APMAP	finngen_R10_C3_NSCLC_ADENO_EXALLC	Non-small cell lung cancer, adenocarcinoma (controls excluding all cancers) || id:finngen_R10_C3_NSCLC_ADENO_EXALLC	APMAP	Inverse variance weighted	5	-0.0965821	0.252923	0.702562	-0.592311	0.399147	0.907935	0.553048	1.49055
APMAP	ieu-a-984	Lung adenocarcinoma || id:ieu-a-984	APMAP	Inverse variance weighted	5	-0.0209988	0.122699	0.864113	-0.261488	0.219491	0.97922	0.769905	1.24544
APOA1	finngen_R10_C3_NSCLC_ADENO_EXALLC	Non-small cell lung cancer, adenocarcinoma (controls excluding all cancers) || id:finngen_R10_C3_NSCLC_ADENO_EXALLC	Apo_A_I	Inverse variance weighted	15	-0.209813	0.077296	0.00663941	-0.361313	-0.0583128	0.810736	0.696761	0.943355
APOA1	ieu-a-965	Lung adenocarcinoma || id:ieu-a-965	Apo_A_I	Inverse variance weighted	8	0.0475293	0.0834514	0.568987	-0.116035	0.211094	1.04868	0.890444	1.23503
APOA1BP	finngen_R10_C3_NSCLC_ADENO_EXALLC	Non-small cell lung cancer, adenocarcinoma (controls excluding all cancers) || id:finngen_R10_C3_NSCLC_ADENO_EXALLC	AIBP	Wald ratio	1	0.0987252	0.232231	0.670752	-0.356447	0.553898	1.10376	0.700159	1.74002
APOA1BP	ieu-a-965	Lung adenocarcinoma || id:ieu-a-965	AIBP	Wald ratio	1	-0.0764637	0.13656	0.57553	-0.344122	0.191195	0.926387	0.708842	1.21069
APOA1BP	ieu-a-984	Lung adenocarcinoma || id:ieu-a-984	AIBP	Wald ratio	1	0.0177714	0.0848834	0.834165	-0.1486	0.184143	1.01793	0.861914	1.20219
APOA2	finngen_R10_C3_NSCLC_ADENO_EXALLC	Non-small cell lung cancer, adenocarcinoma (controls excluding all cancers) || id:finngen_R10_C3_NSCLC_ADENO_EXALLC	Apo_A_II	Inverse variance weighted	5	0.0032625	0.143927	0.981915	-0.278834	0.285359	1.00327	0.756665	1.33024
APOA2	ieu-a-965	Lung adenocarcinoma || id:ieu-a-965	Apo_A_II	Inverse variance weighted (multiplicative random effects)	7	-0.119238	0.167415	0.476323	-0.447372	0.208896	0.887597	0.639306	1.23232
APOA2	ieu-a-984	Lung adenocarcinoma || id:ieu-a-984	Apo_A_II	Inverse variance weighted	7	0.00547313	0.0600271	0.927351	-0.11218	0.123126	1.00549	0.893883	1.13103
APOA5	ieu-a-965	Lung adenocarcinoma || id:ieu-a-965	Apo_A_V	Inverse variance weighted	14	0.0407049	0.068579	0.552815	-0.0937099	0.17512	1.04154	0.910547	1.19139
APOB	ieu-a-984	Lung adenocarcinoma || id:ieu-a-984	Apo_B	Inverse variance weighted	16	-0.029712	0.0394341	0.451175	-0.107003	0.0475789	0.970725	0.898523	1.04873
APOBEC3G	finngen_R10_C3_NSCLC_ADENO_EXALLC	Non-small cell lung cancer, adenocarcinoma (controls excluding all cancers) || id:finngen_R10_C3_NSCLC_ADENO_EXALLC	ABC3G	Inverse variance weighted	6	0.0680387	0.205029	0.740004	-0.333819	0.469896	1.07041	0.716183	1.59983
APOBEC3G	ieu-a-984	Lung adenocarcinoma || id:ieu-a-984	ABC3G	Inverse variance weighted	6	0.104796	0.0940105	0.264966	-0.0794642	0.289057	1.11048	0.923611	1.33517
APOC1	ieu-a-965	Lung adenocarcinoma || id:ieu-a-965	Apo_C_I	Inverse variance weighted	6	0.030439	0.187415	0.870979	-0.336894	0.397772	1.03091	0.713985	1.4885
APOC2	finngen_R10_C3_NSCLC_ADENO_EXALLC	Non-small cell lung cancer, adenocarcinoma (controls excluding all cancers) || id:finngen_R10_C3_NSCLC_ADENO_EXALLC	Apo_C_II	Wald ratio	1	0.90854	0.595323	0.126978	-0.258293	2.07537	2.4807	0.772369	7.96753
APOC2	ieu-a-984	Lung adenocarcinoma || id:ieu-a-984	Apo_C_II	Inverse variance weighted	2	-0.2119	0.156701	0.176294	-0.519035	0.0952346	0.809046	0.595095	1.09992
APOC3	finngen_R10_C3_NSCLC_ADENO_EXALLC	Non-small cell lung cancer, adenocarcinoma (controls excluding all cancers) || id:finngen_R10_C3_NSCLC_ADENO_EXALLC	Apo_C_III	Inverse variance weighted (multiplicative random effects)	24	-0.201239	0.108493	0.0636163	-0.413884	0.011407	0.817717	0.661077	1.01147
APOC3	ieu-a-965	Lung adenocarcinoma || id:ieu-a-965	Apo_C_III	Inverse variance weighted	19	0.0089882	0.107223	0.933194	-0.201169	0.219145	1.00903	0.817775	1.24501
APOD	ieu-a-965	Lung adenocarcinoma || id:ieu-a-965	Apo_D	Inverse variance weighted	4	0.203096	0.116133	0.0803223	-0.0245251	0.430717	1.22519	0.975773	1.53836
APOE	finngen_R10_C3_NSCLC_ADENO_EXALLC	Non-small cell lung cancer, adenocarcinoma (controls excluding all cancers) || id:finngen_R10_C3_NSCLC_ADENO_EXALLC	Apo_E	Inverse variance weighted	11	-0.0407864	0.114794	0.722363	-0.265782	0.184209	0.960034	0.766606	1.20227
APOE	ieu-a-984	Lung adenocarcinoma || id:ieu-a-984	Apo_E	Inverse variance weighted	11	0.0993336	0.0557572	0.0748244	-0.00995047	0.208618	1.10443	0.990099	1.23197
APOF	finngen_R10_C3_NSCLC_ADENO_EXALLC	Non-small cell lung cancer, adenocarcinoma (controls excluding all cancers) || id:finngen_R10_C3_NSCLC_ADENO_EXALLC	Apo_F	Inverse variance weighted	10	-0.158981	0.18448	0.388808	-0.520562	0.202599	0.853012	0.594187	1.22458
APOH	finngen_R10_C3_NSCLC_ADENO_EXALLC	Non-small cell lung cancer, adenocarcinoma (controls excluding all cancers) || id:finngen_R10_C3_NSCLC_ADENO_EXALLC	b2_Glycoprotein_I	Inverse variance weighted	5	0.112576	0.0914723	0.218431	-0.0667096	0.291862	1.11916	0.935467	1.33892
APOL1	finngen_R10_C3_NSCLC_ADENO_EXALLC	Non-small cell lung cancer, adenocarcinoma (controls excluding all cancers) || id:finngen_R10_C3_NSCLC_ADENO_EXALLC	Apo_L1	Inverse variance weighted	30	-0.0517195	0.0426474	0.225236	-0.135309	0.0318695	0.949595	0.873446	1.03238
APOL1	ieu-a-965	Lung adenocarcinoma || id:ieu-a-965	Apo_L1	Inverse variance weighted	22	-0.0341526	0.0397486	0.390222	-0.11206	0.0437547	0.966424	0.893991	1.04473
APOL1	ieu-a-984	Lung adenocarcinoma || id:ieu-a-984	Apo_L1	Inverse variance weighted	30	-0.034462	0.0227676	0.130117	-0.0790865	0.0101625	0.966125	0.92396	1.01021
APOL3	ieu-a-965	Lung adenocarcinoma || id:ieu-a-965	APOL3	Inverse variance weighted	9	0.0271176	0.0831895	0.744444	-0.135934	0.190169	1.02749	0.8729	1.20945
APOL3	ieu-a-984	Lung adenocarcinoma || id:ieu-a-984	APOL3	Inverse variance weighted	11	0.00572725	0.0400801	0.886373	-0.0728297	0.0842842	1.00574	0.929759	1.08794
APOM	finngen_R10_C3_NSCLC_ADENO_EXALLC	Non-small cell lung cancer, adenocarcinoma (controls excluding all cancers) || id:finngen_R10_C3_NSCLC_ADENO_EXALLC	ApoM	Inverse variance weighted	12	-0.139633	0.183132	0.445777	-0.498572	0.219305	0.869677	0.607397	1.24521
APOM	ieu-a-965	Lung adenocarcinoma || id:ieu-a-965	ApoM	Inverse variance weighted	7	0.271868	0.165126	0.0996767	-0.0517798	0.595515	1.31241	0.949538	1.81396
APPL1	finngen_R10_C3_NSCLC_ADENO_EXALLC	Non-small cell lung cancer, adenocarcinoma (controls excluding all cancers) || id:finngen_R10_C3_NSCLC_ADENO_EXALLC	DP13A	Wald ratio	1	-0.713059	0.814688	0.381436	-2.30985	0.883729	0.490143	0.0992765	2.41991
APPL1	ieu-a-965	Lung adenocarcinoma || id:ieu-a-965	DP13A	Wald ratio	1	0.924951	0.580549	0.111108	-0.212926	2.06283	2.52174	0.808216	7.86818
APPL1	ieu-a-984	Lung adenocarcinoma || id:ieu-a-984	DP13A	Wald ratio	1	-0.30354	0.36428	0.404699	-1.01753	0.41045	0.738201	0.361487	1.5075
APRT	finngen_R10_C3_NSCLC_ADENO_EXALLC	Non-small cell lung cancer, adenocarcinoma (controls excluding all cancers) || id:finngen_R10_C3_NSCLC_ADENO_EXALLC	APT	Inverse variance weighted	7	-0.100256	0.143099	0.483547	-0.38073	0.180217	0.904605	0.683362	1.19748
APRT	ieu-a-965	Lung adenocarcinoma || id:ieu-a-965	APT	Inverse variance weighted	2	-0.0240723	0.214932	0.910824	-0.445339	0.397195	0.976215	0.640607	1.48765
APRT	ieu-a-984	Lung adenocarcinoma || id:ieu-a-984	APT	Inverse variance weighted	5	-0.179522	0.0988873	0.0694591	-0.373341	0.0142969	0.835669	0.68843	1.0144
APTX	finngen_R10_C3_NSCLC_ADENO_EXALLC	Non-small cell lung cancer, adenocarcinoma (controls excluding all cancers) || id:finngen_R10_C3_NSCLC_ADENO_EXALLC	APTX	Inverse variance weighted	3	0.296899	0.235192	0.206815	-0.164076	0.757875	1.34568	0.848677	2.13374
APTX	ieu-a-965	Lung adenocarcinoma || id:ieu-a-965	APTX	Inverse variance weighted	3	-0.100453	0.247051	0.684295	-0.584673	0.383766	0.904427	0.557288	1.4678
APTX	ieu-a-984	Lung adenocarcinoma || id:ieu-a-984	APTX	Inverse variance weighted	3	-0.128294	0.176074	0.466222	-0.473399	0.21681	0.879594	0.622881	1.24211
AQP4	finngen_R10_C3_NSCLC_ADENO_EXALLC	Non-small cell lung cancer, adenocarcinoma (controls excluding all cancers) || id:finngen_R10_C3_NSCLC_ADENO_EXALLC	AQP4	Inverse variance weighted	2	0.329603	0.578314	0.56872	-0.803892	1.4631	1.39042	0.447583	4.31932
AQP4	ieu-a-965	Lung adenocarcinoma || id:ieu-a-965	AQP4	Wald ratio	1	1.18221	0.545517	0.0302241	0.112999	2.25143	3.26158	1.11963	9.50128
AQP4	ieu-a-984	Lung adenocarcinoma || id:ieu-a-984	AQP4	Wald ratio	1	0.483039	0.29352	0.0998306	-0.0922606	1.05834	1.62099	0.911867	2.88158
ARAF	finngen_R10_C3_NSCLC_ADENO_EXALLC	Non-small cell lung cancer, adenocarcinoma (controls excluding all cancers) || id:finngen_R10_C3_NSCLC_ADENO_EXALLC	ARAF	Inverse variance weighted	2	-0.202991	0.263993	0.441938	-0.720418	0.314436	0.816285	0.486549	1.36949
ARAF	ieu-a-965	Lung adenocarcinoma || id:ieu-a-965	ARAF	Inverse variance weighted	2	-0.0680764	0.199793	0.733303	-0.45967	0.323517	0.934189	0.631492	1.38198
ARAF	ieu-a-984	Lung adenocarcinoma || id:ieu-a-984	ARAF	Inverse variance weighted	2	0.0320331	0.117484	0.785116	-0.198236	0.262302	1.03255	0.820176	1.29992
AREG	finngen_R10_C3_NSCLC_ADENO_EXALLC	Non-small cell lung cancer, adenocarcinoma (controls excluding all cancers) || id:finngen_R10_C3_NSCLC_ADENO_EXALLC	AREG	Inverse variance weighted	3	-0.691685	0.490704	0.158664	-1.65346	0.270094	0.500732	0.191386	1.31009
AREG	ieu-a-965	Lung adenocarcinoma || id:ieu-a-965	AREG	Inverse variance weighted	3	0.372895	0.339101	0.271481	-0.291742	1.03753	1.45193	0.746961	2.82224
AREG	ieu-a-984	Lung adenocarcinoma || id:ieu-a-984	AREG	Inverse variance weighted	3	0.0727147	0.2047	0.72242	-0.328496	0.473926	1.07542	0.720006	1.60629
ARF1	ieu-a-965	Lung adenocarcinoma || id:ieu-a-965	ARF1	Inverse variance weighted	4	0.398456	0.23782	0.0938454	-0.0676709	0.864582	1.48952	0.934568	2.37401
ARF1	ieu-a-984	Lung adenocarcinoma || id:ieu-a-984	ARF1	Inverse variance weighted	4	0.20363	0.138964	0.142828	-0.0687402	0.476	1.22584	0.933569	1.60962
ARF3	finngen_R10_C3_NSCLC_ADENO_EXALLC	Non-small cell lung cancer, adenocarcinoma (controls excluding all cancers) || id:finngen_R10_C3_NSCLC_ADENO_EXALLC	ARF3	Wald ratio	1	-0.487774	0.858211	0.56979	-2.16987	1.19432	0.613992	0.114193	3.30131
ARF3	ieu-a-965	Lung adenocarcinoma || id:ieu-a-965	ARF3	Wald ratio	1	0.298452	0.607326	0.623129	-0.891907	1.48881	1.34777	0.409873	4.43182
ARF3	ieu-a-984	Lung adenocarcinoma || id:ieu-a-984	ARF3	Wald ratio	1	0.126476	0.362717	0.727322	-0.58445	0.837402	1.13482	0.557412	2.31036
ARF4	finngen_R10_C3_NSCLC_ADENO_EXALLC	Non-small cell lung cancer, adenocarcinoma (controls excluding all cancers) || id:finngen_R10_C3_NSCLC_ADENO_EXALLC	ARF4	Inverse variance weighted	9	-0.17674	0.178986	0.323422	-0.527552	0.174072	0.837998	0.590048	1.19014
ARF4	ieu-a-965	Lung adenocarcinoma || id:ieu-a-965	ARF4	Inverse variance weighted	8	0.199636	0.181658	0.271783	-0.156414	0.555686	1.22096	0.855205	1.74314
ARF4	ieu-a-984	Lung adenocarcinoma || id:ieu-a-984	ARF4	Inverse variance weighted	9	0.107651	0.0742244	0.14696	-0.0378283	0.253131	1.11366	0.962878	1.28805
ARF5	finngen_R10_C3_NSCLC_ADENO_EXALLC	Non-small cell lung cancer, adenocarcinoma (controls excluding all cancers) || id:finngen_R10_C3_NSCLC_ADENO_EXALLC	ARF5	Inverse variance weighted	6	-0.127758	0.184687	0.489091	-0.489745	0.234228	0.880066	0.612782	1.26393
ARF5	ieu-a-965	Lung adenocarcinoma || id:ieu-a-965	ARF5	Inverse variance weighted	6	0.230845	0.145292	0.112099	-0.0539284	0.515618	1.25966	0.9475	1.67467
ARF5	ieu-a-984	Lung adenocarcinoma || id:ieu-a-984	ARF5	Inverse variance weighted	6	0.114075	0.0829096	0.168854	-0.048428	0.276578	1.12084	0.952726	1.31861
ARF6	finngen_R10_C3_NSCLC_ADENO_EXALLC	Non-small cell lung cancer, adenocarcinoma (controls excluding all cancers) || id:finngen_R10_C3_NSCLC_ADENO_EXALLC	ARF6	Inverse variance weighted	4	-0.0152483	0.229044	0.946921	-0.464174	0.433677	0.984867	0.628654	1.54292
ARF6	ieu-a-965	Lung adenocarcinoma || id:ieu-a-965	ARF6	Inverse variance weighted	3	0.280447	0.223318	0.209181	-0.157255	0.718149	1.32372	0.854486	2.05063
ARF6	ieu-a-984	Lung adenocarcinoma || id:ieu-a-984	ARF6	Inverse variance weighted	3	0.120119	0.108289	0.267323	-0.0921269	0.332365	1.12763	0.911989	1.39426
ARFGAP1	finngen_R10_C3_NSCLC_ADENO_EXALLC	Non-small cell lung cancer, adenocarcinoma (controls excluding all cancers) || id:finngen_R10_C3_NSCLC_ADENO_EXALLC	ARFG1	Inverse variance weighted	7	-0.0740386	0.185312	0.6895	-0.437251	0.289174	0.928636	0.645809	1.33532
ARFGAP1	ieu-a-965	Lung adenocarcinoma || id:ieu-a-965	ARFG1	Inverse variance weighted	4	0.0478207	0.168992	0.777195	-0.283404	0.379045	1.04898	0.753216	1.46089
ARFGAP1	ieu-a-984	Lung adenocarcinoma || id:ieu-a-984	ARFG1	Inverse variance weighted (multiplicative random effects)	4	0.113749	0.16162	0.481556	-0.203027	0.430525	1.12047	0.816256	1.53806
ARFGAP2	finngen_R10_C3_NSCLC_ADENO_EXALLC	Non-small cell lung cancer, adenocarcinoma (controls excluding all cancers) || id:finngen_R10_C3_NSCLC_ADENO_EXALLC	ARFG2	Inverse variance weighted	2	-0.493563	0.409201	0.227754	-1.2956	0.30847	0.610447	0.273735	1.36134
ARFGAP2	ieu-a-965	Lung adenocarcinoma || id:ieu-a-965	ARFG2	Inverse variance weighted	2	0.212532	0.302107	0.481746	-0.379599	0.804662	1.23681	0.684136	2.23594
ARFGAP2	ieu-a-984	Lung adenocarcinoma || id:ieu-a-984	ARFG2	Inverse variance weighted	2	0.0233843	0.179058	0.896095	-0.32757	0.374339	1.02366	0.720673	1.45403
ARFIP1	finngen_R10_C3_NSCLC_ADENO_EXALLC	Non-small cell lung cancer, adenocarcinoma (controls excluding all cancers) || id:finngen_R10_C3_NSCLC_ADENO_EXALLC	ARFP1	Inverse variance weighted	5	0.145837	0.161386	0.366179	-0.170479	0.462152	1.15701	0.843261	1.58749
ARFIP1	ieu-a-965	Lung adenocarcinoma || id:ieu-a-965	ARFP1	Inverse variance weighted	5	0.217685	0.118841	0.0669908	-0.0152431	0.450614	1.2432	0.984872	1.56928
ARFIP1	ieu-a-984	Lung adenocarcinoma || id:ieu-a-984	ARFP1	Inverse variance weighted	5	0.0482737	0.0673932	0.473806	-0.0838169	0.180364	1.04946	0.9196	1.19765
ARFIP2	finngen_R10_C3_NSCLC_ADENO_EXALLC	Non-small cell lung cancer, adenocarcinoma (controls excluding all cancers) || id:finngen_R10_C3_NSCLC_ADENO_EXALLC	ARFP2	Inverse variance weighted	10	0.0982766	0.19473	0.613782	-0.283394	0.479947	1.10327	0.753223	1.61599
ARFIP2	ieu-a-965	Lung adenocarcinoma || id:ieu-a-965	ARFP2	Inverse variance weighted	10	0.0933648	0.144077	0.516972	-0.189026	0.375756	1.09786	0.827765	1.45609
ARG1	ieu-a-965	Lung adenocarcinoma || id:ieu-a-965	ARGI1	Inverse variance weighted	6	0.324706	0.132632	0.0143583	0.0647472	0.584664	1.38362	1.06689	1.79439
ARG2	finngen_R10_C3_NSCLC_ADENO_EXALLC	Non-small cell lung cancer, adenocarcinoma (controls excluding all cancers) || id:finngen_R10_C3_NSCLC_ADENO_EXALLC	Arginase	Inverse variance weighted	4	-0.0747133	0.219051	0.733045	-0.504053	0.354626	0.92801	0.604077	1.42565
ARHGAP1	finngen_R10_C3_NSCLC_ADENO_EXALLC	Non-small cell lung cancer, adenocarcinoma (controls excluding all cancers) || id:finngen_R10_C3_NSCLC_ADENO_EXALLC	RHG01	Inverse variance weighted	5	-0.521794	0.278511	0.0609974	-1.06767	0.0240872	0.593455	0.343807	1.02438
ARHGAP1	ieu-a-984	Lung adenocarcinoma || id:ieu-a-984	RHG01	Inverse variance weighted	5	-0.122067	0.123924	0.324617	-0.364957	0.120824	0.885089	0.694226	1.12843
ARHGAP25	ieu-a-965	Lung adenocarcinoma || id:ieu-a-965	RHG25	Inverse variance weighted	3	0.308744	0.157734	0.0503042	-0.000415069	0.617902	1.36171	0.999585	1.85503
ARHGAP30	finngen_R10_C3_NSCLC_ADENO_EXALLC	Non-small cell lung cancer, adenocarcinoma (controls excluding all cancers) || id:finngen_R10_C3_NSCLC_ADENO_EXALLC	RHG30	Inverse variance weighted	2	0.0772659	0.39103	0.843361	-0.689153	0.843685	1.08033	0.502001	2.32492
ARHGAP30	ieu-a-965	Lung adenocarcinoma || id:ieu-a-965	RHG30	Inverse variance weighted	2	-0.320938	0.290497	0.269251	-0.890313	0.248436	0.725468	0.410527	1.28202
ARHGAP30	ieu-a-984	Lung adenocarcinoma || id:ieu-a-984	RHG30	Inverse variance weighted	2	-0.222456	0.166934	0.182662	-0.549646	0.104734	0.80055	0.577154	1.11041
ARHGAP36	finngen_R10_C3_NSCLC_ADENO_EXALLC	Non-small cell lung cancer, adenocarcinoma (controls excluding all cancers) || id:finngen_R10_C3_NSCLC_ADENO_EXALLC	RHG36	Inverse variance weighted	5	-0.196178	0.247857	0.428655	-0.681979	0.289623	0.821866	0.505616	1.33592
ARHGAP36	ieu-a-984	Lung adenocarcinoma || id:ieu-a-984	RHG36	Inverse variance weighted	5	0.12801	0.109485	0.242319	-0.0865793	0.3426	1.13656	0.917063	1.40861
ARHGAP5	ieu-a-965	Lung adenocarcinoma || id:ieu-a-965	RHG05	Inverse variance weighted	3	0.187182	0.307498	0.542706	-0.415513	0.789877	1.20585	0.660001	2.20313
ARHGDIA	finngen_R10_C3_NSCLC_ADENO_EXALLC	Non-small cell lung cancer, adenocarcinoma (controls excluding all cancers) || id:finngen_R10_C3_NSCLC_ADENO_EXALLC	Rho_GDIa	Inverse variance weighted	2	0.126157	0.412045	0.759473	-0.681451	0.933765	1.13446	0.505883	2.54407
ARHGDIA	ieu-a-965	Lung adenocarcinoma || id:ieu-a-965	Rho_GDIa	Wald ratio	1	0.339058	0.261288	0.194411	-0.173066	0.851182	1.40362	0.841082	2.34241
ARHGDIA	ieu-a-984	Lung adenocarcinoma || id:ieu-a-984	Rho_GDIa	Wald ratio	1	0.0577691	0.148481	0.697227	-0.233254	0.348793	1.05947	0.791952	1.41736
ARHGDIB	finngen_R10_C3_NSCLC_ADENO_EXALLC	Non-small cell lung cancer, adenocarcinoma (controls excluding all cancers) || id:finngen_R10_C3_NSCLC_ADENO_EXALLC	Rho_GDI_beta	Wald ratio	1	-0.419394	0.737901	0.56979	-1.86568	1.02689	0.657445	0.154791	2.79237
ARHGDIB	ieu-a-965	Lung adenocarcinoma || id:ieu-a-965	Rho_GDI_beta	Wald ratio	1	0.256613	0.522187	0.623129	-0.766873	1.2801	1.29254	0.464463	3.597
ARHGDIB	ieu-a-984	Lung adenocarcinoma || id:ieu-a-984	Rho_GDI_beta	Wald ratio	1	0.108746	0.311869	0.727322	-0.502518	0.720009	1.11488	0.605005	2.05445
ARHGEF1	ieu-a-965	Lung adenocarcinoma || id:ieu-a-965	ARHG1	Inverse variance weighted	3	0.420596	0.338949	0.214649	-0.243744	1.08494	1.52287	0.783688	2.95925
ARHGEF1	ieu-a-984	Lung adenocarcinoma || id:ieu-a-984	ARHG1	Inverse variance weighted	3	0.185807	0.200992	0.355251	-0.208137	0.579751	1.20419	0.812096	1.78559
ARHGEF10	ieu-a-984	Lung adenocarcinoma || id:ieu-a-984	ARHGA	Inverse variance weighted	4	0.0540359	0.17795	0.761388	-0.294745	0.402817	1.05552	0.744721	1.49603
ARHGEF2	ieu-a-965	Lung adenocarcinoma || id:ieu-a-965	ARHG2	Inverse variance weighted	2	0.24247	0.291522	0.405557	-0.328914	0.813854	1.27439	0.719705	2.25659
ARHGEF2	ieu-a-984	Lung adenocarcinoma || id:ieu-a-984	ARHG2	Inverse variance weighted	2	-0.0631914	0.248889	0.799577	-0.551013	0.42463	0.938764	0.576366	1.52902
ARHGEF25	finngen_R10_C3_NSCLC_ADENO_EXALLC	Non-small cell lung cancer, adenocarcinoma (controls excluding all cancers) || id:finngen_R10_C3_NSCLC_ADENO_EXALLC	ARHGP	Inverse variance weighted	4	-0.0716306	0.227021	0.752364	-0.516592	0.373331	0.930875	0.59655	1.45256
ARHGEF7	ieu-a-965	Lung adenocarcinoma || id:ieu-a-965	COOL_1	Inverse variance weighted	4	0.151494	0.120243	0.207706	-0.0841825	0.387171	1.16357	0.919263	1.47281
ARHGEF7	ieu-a-984	Lung adenocarcinoma || id:ieu-a-984	COOL_1	Inverse variance weighted (multiplicative random effects)	4	0.0430508	0.136375	0.752246	-0.224245	0.310346	1.04399	0.79912	1.3639
ARID1A	finngen_R10_C3_NSCLC_ADENO_EXALLC	Non-small cell lung cancer, adenocarcinoma (controls excluding all cancers) || id:finngen_R10_C3_NSCLC_ADENO_EXALLC	ARI1A	Inverse variance weighted	4	0.20966	0.34221	0.540097	-0.461071	0.880391	1.23326	0.630608	2.41184
ARID1A	ieu-a-965	Lung adenocarcinoma || id:ieu-a-965	ARI1A	Inverse variance weighted	2	0.28331	0.578814	0.624512	-0.851166	1.41779	1.32752	0.426917	4.12797
ARID1A	ieu-a-984	Lung adenocarcinoma || id:ieu-a-984	ARI1A	Inverse variance weighted	2	0.400305	0.252956	0.113533	-0.0954878	0.896098	1.49228	0.908929	2.45003
ARID3A	finngen_R10_C3_NSCLC_ADENO_EXALLC	Non-small cell lung cancer, adenocarcinoma (controls excluding all cancers) || id:finngen_R10_C3_NSCLC_ADENO_EXALLC	ARI3A	Inverse variance weighted	2	-0.398632	0.606924	0.511305	-1.5882	0.790939	0.671237	0.204292	2.20547
ARID3A	ieu-a-965	Lung adenocarcinoma || id:ieu-a-965	ARI3A	Inverse variance weighted	2	0.47711	0.417553	0.25319	-0.341293	1.29551	1.61141	0.710851	3.65287
ARID3A	ieu-a-984	Lung adenocarcinoma || id:ieu-a-984	ARI3A	Inverse variance weighted	2	0.197413	0.30985	0.524043	-0.409892	0.804718	1.21825	0.663722	2.23607
ARL1	finngen_R10_C3_NSCLC_ADENO_EXALLC	Non-small cell lung cancer, adenocarcinoma (controls excluding all cancers) || id:finngen_R10_C3_NSCLC_ADENO_EXALLC	ARL1	Inverse variance weighted	5	0.179315	0.205749	0.383468	-0.223953	0.582584	1.1964	0.799353	1.79066
ARL1	ieu-a-984	Lung adenocarcinoma || id:ieu-a-984	ARL1	Inverse variance weighted	5	0.100034	0.118915	0.400222	-0.133039	0.333107	1.10521	0.875431	1.3953
ARL11	ieu-a-984	Lung adenocarcinoma || id:ieu-a-984	ARL11	Inverse variance weighted	10	0.0137099	0.0937809	0.88377	-0.170101	0.197521	1.0138	0.84358	1.21838
ARL14	ieu-a-965	Lung adenocarcinoma || id:ieu-a-965	ARL14	Inverse variance weighted	2	0.323175	0.193622	0.0950972	-0.0563243	0.702674	1.38151	0.945233	2.01915
ARL14	ieu-a-984	Lung adenocarcinoma || id:ieu-a-984	ARL14	Inverse variance weighted	2	0.153606	0.171312	0.369908	-0.182166	0.489378	1.16603	0.833463	1.6313
ARL15	finngen_R10_C3_NSCLC_ADENO_EXALLC	Non-small cell lung cancer, adenocarcinoma (controls excluding all cancers) || id:finngen_R10_C3_NSCLC_ADENO_EXALLC	ARL15	Inverse variance weighted	3	-0.141253	0.261471	0.589042	-0.653736	0.371229	0.86827	0.520099	1.44952
ARL15	ieu-a-965	Lung adenocarcinoma || id:ieu-a-965	ARL15	Wald ratio	1	-0.159858	0.21901	0.465444	-0.589119	0.269402	0.852264	0.554816	1.30918
ARL2	finngen_R10_C3_NSCLC_ADENO_EXALLC	Non-small cell lung cancer, adenocarcinoma (controls excluding all cancers) || id:finngen_R10_C3_NSCLC_ADENO_EXALLC	ARL2	Inverse variance weighted	17	-0.0777159	0.0726926	0.285023	-0.220193	0.0647616	0.925227	0.802364	1.0669
ARL2	ieu-a-965	Lung adenocarcinoma || id:ieu-a-965	ARL2	Inverse variance weighted (multiplicative random effects)	11	0.131411	0.0845498	0.120125	-0.0343062	0.297129	1.14044	0.966276	1.34599
ARL2	ieu-a-984	Lung adenocarcinoma || id:ieu-a-984	ARL2	Inverse variance weighted	14	0.0818736	0.0336111	0.0148544	0.0159959	0.147751	1.08532	1.01612	1.15922
ARL2BP	finngen_R10_C3_NSCLC_ADENO_EXALLC	Non-small cell lung cancer, adenocarcinoma (controls excluding all cancers) || id:finngen_R10_C3_NSCLC_ADENO_EXALLC	AR2BP	Wald ratio	1	-0.600844	0.681088	0.377679	-1.93578	0.73409	0.548349	0.144312	2.08358
ARL2BP	ieu-a-965	Lung adenocarcinoma || id:ieu-a-965	AR2BP	Wald ratio	1	0.8544	0.485355	0.078347	-0.096897	1.8057	2.34996	0.907649	6.08421
ARL2BP	ieu-a-984	Lung adenocarcinoma || id:ieu-a-984	AR2BP	Wald ratio	1	-0.268728	0.306493	0.380604	-0.869454	0.331998	0.764351	0.41918	1.39375
ARL3	finngen_R10_C3_NSCLC_ADENO_EXALLC	Non-small cell lung cancer, adenocarcinoma (controls excluding all cancers) || id:finngen_R10_C3_NSCLC_ADENO_EXALLC	ARL3	Inverse variance weighted	3	-0.43319	0.312959	0.166305	-1.04659	0.180209	0.648437	0.351133	1.19747
ARL3	ieu-a-965	Lung adenocarcinoma || id:ieu-a-965	ARL3	Inverse variance weighted	3	-0.157446	0.166393	0.344031	-0.483576	0.168684	0.854323	0.616575	1.18375
ARL3	ieu-a-984	Lung adenocarcinoma || id:ieu-a-984	ARL3	Inverse variance weighted	3	-0.165406	0.0968378	0.087623	-0.355208	0.0243961	0.84755	0.701028	1.0247
ARL4D	finngen_R10_C3_NSCLC_ADENO_EXALLC	Non-small cell lung cancer, adenocarcinoma (controls excluding all cancers) || id:finngen_R10_C3_NSCLC_ADENO_EXALLC	ARL4D	Inverse variance weighted	2	-0.420204	0.651393	0.518871	-1.69693	0.856526	0.656913	0.183244	2.35496
ARL4D	ieu-a-965	Lung adenocarcinoma || id:ieu-a-965	ARL4D	Inverse variance weighted	2	-0.225309	0.442866	0.610925	-1.09333	0.642707	0.798269	0.3351	1.90162
ARL4D	ieu-a-984	Lung adenocarcinoma || id:ieu-a-984	ARL4D	Inverse variance weighted	2	-0.0199988	0.264908	0.939822	-0.539218	0.49922	0.9802	0.583204	1.64744
ARL5A	finngen_R10_C3_NSCLC_ADENO_EXALLC	Non-small cell lung cancer, adenocarcinoma (controls excluding all cancers) || id:finngen_R10_C3_NSCLC_ADENO_EXALLC	ARL5A	Inverse variance weighted	2	-0.186552	0.326385	0.567612	-0.826267	0.453162	0.829815	0.43768	1.57328
ARL5A	ieu-a-965	Lung adenocarcinoma || id:ieu-a-965	ARL5A	Inverse variance weighted	2	0.481099	0.257124	0.0613337	-0.0228628	0.985061	1.61785	0.977397	2.67798
ARL5A	ieu-a-984	Lung adenocarcinoma || id:ieu-a-984	ARL5A	Inverse variance weighted	2	0.197887	0.174977	0.258085	-0.145069	0.540843	1.21882	0.864963	1.71745
ARL5B	finngen_R10_C3_NSCLC_ADENO_EXALLC	Non-small cell lung cancer, adenocarcinoma (controls excluding all cancers) || id:finngen_R10_C3_NSCLC_ADENO_EXALLC	ARL5B	Inverse variance weighted	9	0.0478998	0.117465	0.683436	-0.182331	0.278131	1.04907	0.833325	1.32066
ARL5B	ieu-a-965	Lung adenocarcinoma || id:ieu-a-965	ARL5B	Inverse variance weighted	9	0.139557	0.117464	0.234803	-0.0906735	0.369787	1.14976	0.913316	1.44743
ARL6	finngen_R10_C3_NSCLC_ADENO_EXALLC	Non-small cell lung cancer, adenocarcinoma (controls excluding all cancers) || id:finngen_R10_C3_NSCLC_ADENO_EXALLC	ARL6	Wald ratio	1	0.750451	0.664141	0.258495	-0.551266	2.05217	2.11795	0.57622	7.78475
ARL6	ieu-a-965	Lung adenocarcinoma || id:ieu-a-965	ARL6	Wald ratio	1	-0.524339	0.496172	0.290618	-1.49684	0.448159	0.591947	0.223837	1.56543
ARL6	ieu-a-984	Lung adenocarcinoma || id:ieu-a-984	ARL6	Wald ratio	1	-0.0635718	0.301429	0.832964	-0.654372	0.527228	0.938407	0.519768	1.69423
ARL6IP5	finngen_R10_C3_NSCLC_ADENO_EXALLC	Non-small cell lung cancer, adenocarcinoma (controls excluding all cancers) || id:finngen_R10_C3_NSCLC_ADENO_EXALLC	PRAF3	Inverse variance weighted	2	-0.454364	0.359253	0.205962	-1.1585	0.249771	0.634852	0.313957	1.28373
ARL6IP5	ieu-a-965	Lung adenocarcinoma || id:ieu-a-965	PRAF3	Inverse variance weighted	2	0.308399	0.265193	0.244861	-0.211379	0.828177	1.36124	0.809467	2.28914
ARL6IP5	ieu-a-984	Lung adenocarcinoma || id:ieu-a-984	PRAF3	Inverse variance weighted	2	0.0567938	0.160466	0.723391	-0.25772	0.371307	1.05844	0.772812	1.44963
ARL8B	finngen_R10_C3_NSCLC_ADENO_EXALLC	Non-small cell lung cancer, adenocarcinoma (controls excluding all cancers) || id:finngen_R10_C3_NSCLC_ADENO_EXALLC	ARL8B	Wald ratio	1	-0.223316	0.554788	0.687298	-1.3107	0.864069	0.799862	0.269631	2.3728
ARL8B	ieu-a-965	Lung adenocarcinoma || id:ieu-a-965	ARL8B	Wald ratio	1	0.585551	0.451242	0.194411	-0.298884	1.46999	1.79598	0.741645	4.34917
ARL8B	ieu-a-984	Lung adenocarcinoma || id:ieu-a-984	ARL8B	Wald ratio	1	0.0997669	0.256426	0.697227	-0.402829	0.602363	1.10491	0.668427	1.82643
ARL9	finngen_R10_C3_NSCLC_ADENO_EXALLC	Non-small cell lung cancer, adenocarcinoma (controls excluding all cancers) || id:finngen_R10_C3_NSCLC_ADENO_EXALLC	ARL9	Wald ratio	1	0.640188	0.62199	0.303359	-0.578913	1.85929	1.89684	0.560507	6.41917
ARL9	ieu-a-965	Lung adenocarcinoma || id:ieu-a-965	ARL9	Wald ratio	1	0.727539	0.609693	0.232757	-0.467459	1.92254	2.06998	0.626593	6.83828
ARL9	ieu-a-984	Lung adenocarcinoma || id:ieu-a-984	ARL9	Wald ratio	1	0.191291	0.339984	0.573675	-0.475077	0.85766	1.21081	0.621837	2.35764
ARMC10	finngen_R10_C3_NSCLC_ADENO_EXALLC	Non-small cell lung cancer, adenocarcinoma (controls excluding all cancers) || id:finngen_R10_C3_NSCLC_ADENO_EXALLC	ARM10	Inverse variance weighted	2	-0.431777	0.444837	0.331728	-1.30366	0.440105	0.649354	0.271537	1.55287
ARMC10	ieu-a-965	Lung adenocarcinoma || id:ieu-a-965	ARM10	Inverse variance weighted	2	0.571074	0.435575	0.189831	-0.282654	1.4248	1.77017	0.753781	4.15704
ARMC10	ieu-a-984	Lung adenocarcinoma || id:ieu-a-984	ARM10	Inverse variance weighted	2	0.296436	0.201508	0.141268	-0.0985199	0.691391	1.34506	0.906178	1.99649
ARMC5	ieu-a-965	Lung adenocarcinoma || id:ieu-a-965	ARMC5	Inverse variance weighted	2	0.306356	0.185158	0.0980125	-0.0565536	0.669266	1.35847	0.945016	1.9528
ARMC5	ieu-a-984	Lung adenocarcinoma || id:ieu-a-984	ARMC5	Inverse variance weighted	2	0.138061	0.171033	0.41954	-0.197163	0.473285	1.14805	0.821057	1.60526
ARPC1B	finngen_R10_C3_NSCLC_ADENO_EXALLC	Non-small cell lung cancer, adenocarcinoma (controls excluding all cancers) || id:finngen_R10_C3_NSCLC_ADENO_EXALLC	ARC1B	Inverse variance weighted	2	-0.12236	0.342672	0.721034	-0.793997	0.549276	0.884829	0.452034	1.732
ARPC1B	ieu-a-965	Lung adenocarcinoma || id:ieu-a-965	ARC1B	Inverse variance weighted	2	0.0864676	0.292514	0.767534	-0.486859	0.659794	1.09032	0.614554	1.93439
ARPC1B	ieu-a-984	Lung adenocarcinoma || id:ieu-a-984	ARC1B	Inverse variance weighted	2	-0.0845504	0.173481	0.625992	-0.424573	0.255472	0.918925	0.654049	1.29107
ARPC3	finngen_R10_C3_NSCLC_ADENO_EXALLC	Non-small cell lung cancer, adenocarcinoma (controls excluding all cancers) || id:finngen_R10_C3_NSCLC_ADENO_EXALLC	p21_ARC	Inverse variance weighted	2	0.350288	0.536873	0.514105	-0.701983	1.40256	1.41948	0.495601	4.06559
ARPC3	ieu-a-965	Lung adenocarcinoma || id:ieu-a-965	p21_ARC	Wald ratio	1	0.631111	0.452778	0.163358	-0.256333	1.51856	1.8797	0.773884	4.56563
ARPC3	ieu-a-984	Lung adenocarcinoma || id:ieu-a-984	p21_ARC	Wald ratio	1	0.457116	0.259857	0.0785598	-0.0522041	0.966436	1.57951	0.949135	2.62856
ARPC5	ieu-a-965	Lung adenocarcinoma || id:ieu-a-965	p16_ARC	Wald ratio	1	0.246036	0.500663	0.623129	-0.735264	1.22734	1.27895	0.479379	3.41213
ARPC5	ieu-a-984	Lung adenocarcinoma || id:ieu-a-984	p16_ARC	Wald ratio	1	0.104263	0.299014	0.727322	-0.481805	0.690331	1.10989	0.617668	1.99438
ARPP19	finngen_R10_C3_NSCLC_ADENO_EXALLC	Non-small cell lung cancer, adenocarcinoma (controls excluding all cancers) || id:finngen_R10_C3_NSCLC_ADENO_EXALLC	ARP19	Wald ratio	1	-0.424955	0.747684	0.56979	-1.89041	1.04051	0.6538	0.151009	2.83065
ARPP19	ieu-a-965	Lung adenocarcinoma || id:ieu-a-965	ARP19	Wald ratio	1	0.260015	0.52911	0.623129	-0.77704	1.29707	1.29695	0.459765	3.65856
ARPP19	ieu-a-984	Lung adenocarcinoma || id:ieu-a-984	ARP19	Wald ratio	1	0.110187	0.316004	0.727322	-0.50918	0.729555	1.11649	0.600988	2.07416
ARPP21	finngen_R10_C3_NSCLC_ADENO_EXALLC	Non-small cell lung cancer, adenocarcinoma (controls excluding all cancers) || id:finngen_R10_C3_NSCLC_ADENO_EXALLC	cAMP_regulated_phosphoprotein_21	Wald ratio	1	-0.228216	0.566962	0.687298	-1.33946	0.88303	0.795952	0.261986	2.41822
ARPP21	ieu-a-965	Lung adenocarcinoma || id:ieu-a-965	cAMP_regulated_phosphoprotein_21	Wald ratio	1	0.5984	0.461144	0.194411	-0.305443	1.50224	1.81921	0.736797	4.49175
ARPP21	ieu-a-984	Lung adenocarcinoma || id:ieu-a-984	cAMP_regulated_phosphoprotein_21	Wald ratio	1	0.101956	0.262053	0.697227	-0.411668	0.615581	1.10733	0.662544	1.85073
ARRB1	finngen_R10_C3_NSCLC_ADENO_EXALLC	Non-small cell lung cancer, adenocarcinoma (controls excluding all cancers) || id:finngen_R10_C3_NSCLC_ADENO_EXALLC	ARRB1	Wald ratio	1	0.176725	0.59601	0.766837	-0.991454	1.3449	1.1933	0.371037	3.83782
ARRB1	ieu-a-965	Lung adenocarcinoma || id:ieu-a-965	ARRB1	Wald ratio	1	-0.217811	0.381255	0.567796	-0.96507	0.529448	0.804277	0.380956	1.69799
ARRB1	ieu-a-984	Lung adenocarcinoma || id:ieu-a-984	ARRB1	Wald ratio	1	-0.0657263	0.224758	0.769956	-0.506252	0.374799	0.936387	0.602751	1.4547
ARRDC3	finngen_R10_C3_NSCLC_ADENO_EXALLC	Non-small cell lung cancer, adenocarcinoma (controls excluding all cancers) || id:finngen_R10_C3_NSCLC_ADENO_EXALLC	ARRD3	Wald ratio	1	-0.236428	1.10473	0.830535	-2.40169	1.92883	0.789443	0.0905647	6.88149
ARRDC3	ieu-a-984	Lung adenocarcinoma || id:ieu-a-984	ARRD3	Wald ratio	1	-1.04971	0.579351	0.070005	-2.18524	0.0858144	0.350038	0.11245	1.0896
ARSA	finngen_R10_C3_NSCLC_ADENO_EXALLC	Non-small cell lung cancer, adenocarcinoma (controls excluding all cancers) || id:finngen_R10_C3_NSCLC_ADENO_EXALLC	Arylsulfatase_A	Wald ratio	1	-0.314381	0.616469	0.610072	-1.52266	0.893898	0.730241	0.218131	2.44464
ARSA	ieu-a-965	Lung adenocarcinoma || id:ieu-a-965	Arylsulfatase_A	Wald ratio	1	0.804475	0.47	0.0869612	-0.116725	1.72568	2.23552	0.88983	5.61631
ARSA	ieu-a-984	Lung adenocarcinoma || id:ieu-a-984	Arylsulfatase_A	Wald ratio	1	0.326687	0.285228	0.252063	-0.232361	0.885735	1.38637	0.79266	2.42477
ARSB	finngen_R10_C3_NSCLC_ADENO_EXALLC	Non-small cell lung cancer, adenocarcinoma (controls excluding all cancers) || id:finngen_R10_C3_NSCLC_ADENO_EXALLC	ARSB	Inverse variance weighted	6	-0.0281273	0.159852	0.860326	-0.341437	0.285183	0.972265	0.710748	1.33
ARSB	ieu-a-965	Lung adenocarcinoma || id:ieu-a-965	ARSB	Inverse variance weighted	5	0.0555846	0.125732	0.658426	-0.190851	0.30202	1.05716	0.826256	1.35259
ARSB	ieu-a-984	Lung adenocarcinoma || id:ieu-a-984	ARSB	Inverse variance weighted	5	0.0693568	0.115714	0.548918	-0.157442	0.296156	1.07182	0.854326	1.34468
ARSK	finngen_R10_C3_NSCLC_ADENO_EXALLC	Non-small cell lung cancer, adenocarcinoma (controls excluding all cancers) || id:finngen_R10_C3_NSCLC_ADENO_EXALLC	ARSK	Inverse variance weighted	10	0.289475	0.237848	0.223582	-0.176707	0.755656	1.33573	0.838025	2.12901
ARSK	ieu-a-965	Lung adenocarcinoma || id:ieu-a-965	ARSK	Inverse variance weighted	9	0.374023	0.11946	0.00174251	0.13988	0.608165	1.45357	1.15014	1.83706
ART3	ieu-a-965	Lung adenocarcinoma || id:ieu-a-965	NAR3	Inverse variance weighted (multiplicative random effects)	13	0.044194	0.130204	0.734293	-0.211006	0.299394	1.04519	0.809769	1.34904
ART3	ieu-a-984	Lung adenocarcinoma || id:ieu-a-984	NAR3	Inverse variance weighted (multiplicative random effects)	13	0.0387758	0.0905165	0.668372	-0.138637	0.216188	1.03954	0.870544	1.24134
ART4	ieu-a-965	Lung adenocarcinoma || id:ieu-a-965	ART4	Inverse variance weighted	10	-0.000488031	0.0462961	0.991589	-0.0912283	0.0902522	0.999512	0.912809	1.09445
ARTN	ieu-a-984	Lung adenocarcinoma || id:ieu-a-984	Artemin	Inverse variance weighted (multiplicative random effects)	4	-0.0435008	0.280633	0.876814	-0.593541	0.50654	0.957432	0.552368	1.65954
AS3MT	finngen_R10_C3_NSCLC_ADENO_EXALLC	Non-small cell lung cancer, adenocarcinoma (controls excluding all cancers) || id:finngen_R10_C3_NSCLC_ADENO_EXALLC	AS3MT	Inverse variance weighted	3	-0.0307823	0.1874	0.869526	-0.398086	0.336521	0.969687	0.671604	1.40007
AS3MT	ieu-a-965	Lung adenocarcinoma || id:ieu-a-965	AS3MT	Inverse variance weighted	3	0.216246	0.143568	0.132009	-0.0651475	0.497639	1.24141	0.936929	1.64483
ASAH1	finngen_R10_C3_NSCLC_ADENO_EXALLC	Non-small cell lung cancer, adenocarcinoma (controls excluding all cancers) || id:finngen_R10_C3_NSCLC_ADENO_EXALLC	Acid_ceramidase	Inverse variance weighted	5	-0.663821	0.270148	0.0140005	-1.19331	-0.134331	0.51488	0.303215	0.8743
ASAH1	ieu-a-965	Lung adenocarcinoma || id:ieu-a-965	Acid_ceramidase	Inverse variance weighted	5	0.127934	0.192202	0.505653	-0.248782	0.50465	1.13648	0.77975	1.65641
ASAH2	finngen_R10_C3_NSCLC_ADENO_EXALLC	Non-small cell lung cancer, adenocarcinoma (controls excluding all cancers) || id:finngen_R10_C3_NSCLC_ADENO_EXALLC	ASAH2	Inverse variance weighted	17	0.0860621	0.0625782	0.169047	-0.0365911	0.208715	1.08987	0.96407	1.23209
ASAH2	ieu-a-984	Lung adenocarcinoma || id:ieu-a-984	ASAH2	Inverse variance weighted	13	0.0539234	0.0372158	0.147354	-0.0190195	0.126866	1.0554	0.98116	1.13527
ASAP2	finngen_R10_C3_NSCLC_ADENO_EXALLC	Non-small cell lung cancer, adenocarcinoma (controls excluding all cancers) || id:finngen_R10_C3_NSCLC_ADENO_EXALLC	ASAP2	Inverse variance weighted	7	0.126359	0.0915194	0.167377	-0.0530189	0.305737	1.13469	0.948362	1.35763
ASAP2	ieu-a-965	Lung adenocarcinoma || id:ieu-a-965	ASAP2	Inverse variance weighted (multiplicative random effects)	7	-0.027503	0.114472	0.810129	-0.251868	0.196862	0.972872	0.777347	1.21758
ASAP2	ieu-a-984	Lung adenocarcinoma || id:ieu-a-984	ASAP2	Inverse variance weighted	7	-0.0292566	0.0466845	0.530865	-0.120758	0.0622451	0.971167	0.886248	1.06422
ASB9	ieu-a-965	Lung adenocarcinoma || id:ieu-a-965	ASB9	Inverse variance weighted	6	0.054338	0.113746	0.632855	-0.168605	0.277281	1.05584	0.844843	1.31954
ASCC1	finngen_R10_C3_NSCLC_ADENO_EXALLC	Non-small cell lung cancer, adenocarcinoma (controls excluding all cancers) || id:finngen_R10_C3_NSCLC_ADENO_EXALLC	ASCC1	Inverse variance weighted	5	0.13003	0.362781	0.720025	-0.58102	0.84108	1.13886	0.559327	2.31887
ASCC1	ieu-a-965	Lung adenocarcinoma || id:ieu-a-965	ASCC1	Inverse variance weighted	3	0.591667	0.373134	0.112815	-0.139677	1.32301	1.807	0.869639	3.75471
ASCC1	ieu-a-984	Lung adenocarcinoma || id:ieu-a-984	ASCC1	Inverse variance weighted	5	0.188443	0.14561	0.195611	-0.0969536	0.473839	1.20737	0.907598	1.60615
ASF1A	finngen_R10_C3_NSCLC_ADENO_EXALLC	Non-small cell lung cancer, adenocarcinoma (controls excluding all cancers) || id:finngen_R10_C3_NSCLC_ADENO_EXALLC	ASF1A	Inverse variance weighted	4	-0.540679	0.469092	0.249071	-1.4601	0.378741	0.582352	0.232213	1.46044
ASF1A	ieu-a-984	Lung adenocarcinoma || id:ieu-a-984	ASF1A	Inverse variance weighted	4	-0.0345531	0.298611	0.90788	-0.61983	0.550724	0.966037	0.538036	1.73451
ASGR1	finngen_R10_C3_NSCLC_ADENO_EXALLC	Non-small cell lung cancer, adenocarcinoma (controls excluding all cancers) || id:finngen_R10_C3_NSCLC_ADENO_EXALLC	ASGR1	Inverse variance weighted	5	-0.242225	0.199431	0.224527	-0.63311	0.148661	0.78488	0.530938	1.16028
ASGR1	ieu-a-965	Lung adenocarcinoma || id:ieu-a-965	ASGR1	Inverse variance weighted (multiplicative random effects)	4	-0.49272	0.292256	0.0918119	-1.06554	0.0801026	0.610962	0.344541	1.0834
ASGR1	ieu-a-984	Lung adenocarcinoma || id:ieu-a-984	ASGR1	Inverse variance weighted	4	-0.16185	0.122302	0.185714	-0.401562	0.0778618	0.850569	0.669274	1.08097
ASGR2	finngen_R10_C3_NSCLC_ADENO_EXALLC	Non-small cell lung cancer, adenocarcinoma (controls excluding all cancers) || id:finngen_R10_C3_NSCLC_ADENO_EXALLC	ASGR2	Wald ratio	1	0.308204	0.873988	0.724358	-1.40481	2.02122	1.36098	0.245413	7.54753
ASH2L	finngen_R10_C3_NSCLC_ADENO_EXALLC	Non-small cell lung cancer, adenocarcinoma (controls excluding all cancers) || id:finngen_R10_C3_NSCLC_ADENO_EXALLC	ASH2L	Wald ratio	1	-1.05418	0.81974	0.198446	-2.66087	0.552513	0.348479	0.0698874	1.73761
ASH2L	ieu-a-965	Lung adenocarcinoma || id:ieu-a-965	ASH2L	Wald ratio	1	0.363025	0.667201	0.586372	-0.944689	1.67074	1.43767	0.3888	5.31609
ASH2L	ieu-a-984	Lung adenocarcinoma || id:ieu-a-984	ASH2L	Wald ratio	1	-0.119344	0.387743	0.75824	-0.87932	0.640631	0.887502	0.415065	1.89768
ASIC4	ieu-a-965	Lung adenocarcinoma || id:ieu-a-965	ASIC4	Inverse variance weighted	2	0.479638	0.248864	0.0539406	-0.00813463	0.967412	1.61549	0.991898	2.63113
ASIC4	ieu-a-984	Lung adenocarcinoma || id:ieu-a-984	ASIC4	Inverse variance weighted	2	0.173422	0.19525	0.37443	-0.209268	0.556112	1.18937	0.811178	1.74388
ASIP	finngen_R10_C3_NSCLC_ADENO_EXALLC	Non-small cell lung cancer, adenocarcinoma (controls excluding all cancers) || id:finngen_R10_C3_NSCLC_ADENO_EXALLC	ASIP	Inverse variance weighted	12	0.0705759	0.132961	0.595556	-0.190028	0.33118	1.07313	0.826936	1.39261
ASIP	ieu-a-965	Lung adenocarcinoma || id:ieu-a-965	ASIP	Inverse variance weighted (multiplicative random effects)	8	0.0758066	0.125519	0.545881	-0.170211	0.321825	1.07875	0.843486	1.37964
ASIP	ieu-a-984	Lung adenocarcinoma || id:ieu-a-984	ASIP	Inverse variance weighted	10	0.0150551	0.0447234	0.736398	-0.0726027	0.102713	1.01517	0.92997	1.10817
ASL	finngen_R10_C3_NSCLC_ADENO_EXALLC	Non-small cell lung cancer, adenocarcinoma (controls excluding all cancers) || id:finngen_R10_C3_NSCLC_ADENO_EXALLC	ARLY	Inverse variance weighted	7	0.255838	0.170452	0.13337	-0.0782471	0.589924	1.29154	0.924736	1.80385
ASMTL	ieu-a-984	Lung adenocarcinoma || id:ieu-a-984	ASML	Inverse variance weighted	3	0.0343709	0.193042	0.858685	-0.343992	0.412733	1.03497	0.708935	1.51094
ASNA1	ieu-a-965	Lung adenocarcinoma || id:ieu-a-965	ASNA	Inverse variance weighted	4	0.245867	0.184092	0.181691	-0.114953	0.606688	1.27873	0.891408	1.83435
ASNA1	ieu-a-984	Lung adenocarcinoma || id:ieu-a-984	ASNA	Inverse variance weighted	5	0.138532	0.0994696	0.163709	-0.0564287	0.333492	1.14859	0.945134	1.39583
ASPA	ieu-a-965	Lung adenocarcinoma || id:ieu-a-965	ACY2	Inverse variance weighted (multiplicative random effects)	4	0.177306	0.215798	0.411288	-0.245658	0.60027	1.194	0.78219	1.82261
ASPA	ieu-a-984	Lung adenocarcinoma || id:ieu-a-984	ACY2	Inverse variance weighted	4	0.0231331	0.112721	0.837396	-0.1978	0.244066	1.0234	0.820534	1.27643
ASPH	ieu-a-965	Lung adenocarcinoma || id:ieu-a-965	HAAH	Inverse variance weighted	4	-0.201641	0.272551	0.459404	-0.735842	0.332559	0.817388	0.479102	1.39453
ASPN	finngen_R10_C3_NSCLC_ADENO_EXALLC	Non-small cell lung cancer, adenocarcinoma (controls excluding all cancers) || id:finngen_R10_C3_NSCLC_ADENO_EXALLC	ASPN	Inverse variance weighted	16	-0.128171	0.0832996	0.123883	-0.291439	0.0350959	0.879703	0.747188	1.03572
ASPN	ieu-a-965	Lung adenocarcinoma || id:ieu-a-965	ASPN	Inverse variance weighted	9	-0.0540224	0.0713299	0.448834	-0.193829	0.0857841	0.947411	0.823799	1.08957
ASPRV1	ieu-a-965	Lung adenocarcinoma || id:ieu-a-965	APRV1	Inverse variance weighted	8	-0.149327	0.141113	0.289962	-0.425909	0.127255	0.861288	0.653176	1.13571
ASRGL1	finngen_R10_C3_NSCLC_ADENO_EXALLC	Non-small cell lung cancer, adenocarcinoma (controls excluding all cancers) || id:finngen_R10_C3_NSCLC_ADENO_EXALLC	Asparaginase_like_protein_1	Inverse variance weighted	7	-0.349936	0.147256	0.0174837	-0.638558	-0.0613137	0.704733	0.528053	0.940528
ASRGL1	ieu-a-965	Lung adenocarcinoma || id:ieu-a-965	Asparaginase_like_protein_1	Inverse variance weighted	8	0.0764968	0.140235	0.585417	-0.198364	0.351358	1.0795	0.820071	1.421
ASTL	finngen_R10_C3_NSCLC_ADENO_EXALLC	Non-small cell lung cancer, adenocarcinoma (controls excluding all cancers) || id:finngen_R10_C3_NSCLC_ADENO_EXALLC	ASTL	Inverse variance weighted	3	0.370143	0.317941	0.244348	-0.253021	0.993307	1.44794	0.776451	2.70015
ASTL	ieu-a-965	Lung adenocarcinoma || id:ieu-a-965	ASTL	Inverse variance weighted	2	0.548143	0.324164	0.0908478	-0.0872188	1.1835	1.73004	0.916477	3.2658
ASTL	ieu-a-984	Lung adenocarcinoma || id:ieu-a-984	ASTL	Inverse variance weighted	2	0.0906939	0.183224	0.620607	-0.268424	0.449812	1.09493	0.764583	1.56802
ATAD1	finngen_R10_C3_NSCLC_ADENO_EXALLC	Non-small cell lung cancer, adenocarcinoma (controls excluding all cancers) || id:finngen_R10_C3_NSCLC_ADENO_EXALLC	ATAD1	Wald ratio	1	-0.148586	0.241681	0.538685	-0.622281	0.325109	0.861926	0.536719	1.38418
ATAD1	ieu-a-965	Lung adenocarcinoma || id:ieu-a-965	ATAD1	Wald ratio	1	0.212002	0.184588	0.250757	-0.149791	0.573794	1.23615	0.860888	1.77499
ATAD1	ieu-a-984	Lung adenocarcinoma || id:ieu-a-984	ATAD1	Wald ratio	1	0.152803	0.105311	0.146789	-0.0536068	0.359213	1.1651	0.947805	1.4322
ATAD2	finngen_R10_C3_NSCLC_ADENO_EXALLC	Non-small cell lung cancer, adenocarcinoma (controls excluding all cancers) || id:finngen_R10_C3_NSCLC_ADENO_EXALLC	ATAD2	Inverse variance weighted	2	0.600837	0.423034	0.15552	-0.22831	1.42998	1.82364	0.795877	4.17863
ATF6	finngen_R10_C3_NSCLC_ADENO_EXALLC	Non-small cell lung cancer, adenocarcinoma (controls excluding all cancers) || id:finngen_R10_C3_NSCLC_ADENO_EXALLC	ATF6A	Inverse variance weighted	22	0.0931436	0.0893356	0.297122	-0.0819543	0.268241	1.09762	0.921314	1.30766
ATF6B	finngen_R10_C3_NSCLC_ADENO_EXALLC	Non-small cell lung cancer, adenocarcinoma (controls excluding all cancers) || id:finngen_R10_C3_NSCLC_ADENO_EXALLC	ATF6B	Inverse variance weighted	13	-0.113459	0.146052	0.437252	-0.39972	0.172802	0.892741	0.670508	1.18863
ATF6B	ieu-a-984	Lung adenocarcinoma || id:ieu-a-984	ATF6B	Inverse variance weighted	12	0.0805687	0.0750595	0.283093	-0.0665481	0.227685	1.0839	0.935618	1.25569
ATG3	finngen_R10_C3_NSCLC_ADENO_EXALLC	Non-small cell lung cancer, adenocarcinoma (controls excluding all cancers) || id:finngen_R10_C3_NSCLC_ADENO_EXALLC	ATG3	Wald ratio	1	-0.676328	0.643449	0.293214	-1.93749	0.584833	0.508481	0.144065	1.79469
ATG3	ieu-a-965	Lung adenocarcinoma || id:ieu-a-965	ATG3	Wald ratio	1	1.00151	0.491373	0.0415318	0.0384162	1.9646	2.72238	1.03916	7.13204
ATG3	ieu-a-984	Lung adenocarcinoma || id:ieu-a-984	ATG3	Wald ratio	1	0.426245	0.27532	0.121579	-0.113382	0.965872	1.5315	0.89281	2.62708
ATG4B	finngen_R10_C3_NSCLC_ADENO_EXALLC	Non-small cell lung cancer, adenocarcinoma (controls excluding all cancers) || id:finngen_R10_C3_NSCLC_ADENO_EXALLC	ATG4B	Wald ratio	1	1.01851	0.585457	0.0819137	-0.128983	2.16601	2.76907	0.878989	8.72339
ATG4B	ieu-a-984	Lung adenocarcinoma || id:ieu-a-984	ATG4B	Wald ratio	1	0.987876	0.280015	0.000418803	0.439047	1.5367	2.68552	1.55123	4.64924
ATG5	finngen_R10_C3_NSCLC_ADENO_EXALLC	Non-small cell lung cancer, adenocarcinoma (controls excluding all cancers) || id:finngen_R10_C3_NSCLC_ADENO_EXALLC	Autophagy_protein_5	Wald ratio	1	-0.632967	0.747903	0.397373	-2.09886	0.832923	0.531014	0.122597	2.30003
ATG5	ieu-a-965	Lung adenocarcinoma || id:ieu-a-965	Autophagy_protein_5	Inverse variance weighted	2	-0.239483	0.471564	0.611559	-1.16375	0.684782	0.787035	0.312314	1.98334
ATG5	ieu-a-984	Lung adenocarcinoma || id:ieu-a-984	Autophagy_protein_5	Inverse variance weighted	2	-0.351657	0.275167	0.201258	-0.890984	0.187671	0.703522	0.410252	1.20644
ATG7	finngen_R10_C3_NSCLC_ADENO_EXALLC	Non-small cell lung cancer, adenocarcinoma (controls excluding all cancers) || id:finngen_R10_C3_NSCLC_ADENO_EXALLC	ATG7	Wald ratio	1	0.518064	0.803714	0.519194	-1.05722	2.09334	1.67877	0.347422	8.11199
ATOX1	finngen_R10_C3_NSCLC_ADENO_EXALLC	Non-small cell lung cancer, adenocarcinoma (controls excluding all cancers) || id:finngen_R10_C3_NSCLC_ADENO_EXALLC	ATOX1	Wald ratio	1	-0.414743	0.729717	0.56979	-1.84499	1.0155	0.66051	0.158027	2.76075
ATOX1	ieu-a-965	Lung adenocarcinoma || id:ieu-a-965	ATOX1	Inverse variance weighted	2	0.110744	0.321113	0.730188	-0.518638	0.740126	1.11711	0.595331	2.0962
ATOX1	ieu-a-984	Lung adenocarcinoma || id:ieu-a-984	ATOX1	Inverse variance weighted	2	0.0811681	0.190441	0.669955	-0.292097	0.454433	1.08455	0.746696	1.57528
ATP13A1	ieu-a-965	Lung adenocarcinoma || id:ieu-a-965	AT131	Inverse variance weighted	6	-0.161933	0.172078	0.346683	-0.499205	0.17534	0.850499	0.607013	1.19165
ATP1B1	finngen_R10_C3_NSCLC_ADENO_EXALLC	Non-small cell lung cancer, adenocarcinoma (controls excluding all cancers) || id:finngen_R10_C3_NSCLC_ADENO_EXALLC	AT1B1	Inverse variance weighted (multiplicative random effects)	8	-0.00783982	0.216533	0.971118	-0.432245	0.416566	0.992191	0.64905	1.51674
ATP1B1	ieu-a-965	Lung adenocarcinoma || id:ieu-a-965	AT1B1	Inverse variance weighted	8	0.128071	0.0944832	0.175263	-0.0571164	0.313258	1.13663	0.944484	1.36787
ATP1B2	finngen_R10_C3_NSCLC_ADENO_EXALLC	Non-small cell lung cancer, adenocarcinoma (controls excluding all cancers) || id:finngen_R10_C3_NSCLC_ADENO_EXALLC	AT1B2	Inverse variance weighted	10	-0.0991809	0.136958	0.46896	-0.367618	0.169256	0.905579	0.692382	1.18442
ATP1B2	ieu-a-984	Lung adenocarcinoma || id:ieu-a-984	AT1B2	Inverse variance weighted (multiplicative random effects)	10	0.0366595	0.0896185	0.682494	-0.138993	0.212312	1.03734	0.870234	1.23653
ATP1B3	ieu-a-965	Lung adenocarcinoma || id:ieu-a-965	AT1B3	Inverse variance weighted	5	0.108815	0.142115	0.443866	-0.169731	0.387361	1.11496	0.843892	1.47309
ATP1B3	ieu-a-984	Lung adenocarcinoma || id:ieu-a-984	AT1B3	Inverse variance weighted (multiplicative random effects)	5	0.0347452	0.114798	0.762146	-0.190259	0.259749	1.03536	0.826745	1.2966
ATP1B4	ieu-a-984	Lung adenocarcinoma || id:ieu-a-984	AT1B4	Wald ratio	1	0.194325	0.408638	0.6344	-0.606605	0.995255	1.21449	0.545199	2.70541
ATP2A3	finngen_R10_C3_NSCLC_ADENO_EXALLC	Non-small cell lung cancer, adenocarcinoma (controls excluding all cancers) || id:finngen_R10_C3_NSCLC_ADENO_EXALLC	AT2A3	Inverse variance weighted	8	0.0718016	0.185374	0.698509	-0.291531	0.435134	1.07444	0.747119	1.54517
ATP4B	finngen_R10_C3_NSCLC_ADENO_EXALLC	Non-small cell lung cancer, adenocarcinoma (controls excluding all cancers) || id:finngen_R10_C3_NSCLC_ADENO_EXALLC	ATP4B	Inverse variance weighted	3	-0.039069	0.340707	0.908706	-0.706854	0.628716	0.961684	0.493193	1.8752
ATP4B	ieu-a-965	Lung adenocarcinoma || id:ieu-a-965	ATP4B	Inverse variance weighted	2	0.483265	0.285793	0.0908437	-0.0768885	1.04342	1.62136	0.925993	2.83891
ATP4B	ieu-a-984	Lung adenocarcinoma || id:ieu-a-984	ATP4B	Inverse variance weighted	2	0.230976	0.286273	0.41976	-0.33012	0.792072	1.25983	0.718838	2.20797
ATP5B	ieu-a-965	Lung adenocarcinoma || id:ieu-a-965	ATP_synthase_beta_chain	Inverse variance weighted	3	0.198974	0.126974	0.117106	-0.049896	0.447844	1.22015	0.951328	1.56493
ATP5J	finngen_R10_C3_NSCLC_ADENO_EXALLC	Non-small cell lung cancer, adenocarcinoma (controls excluding all cancers) || id:finngen_R10_C3_NSCLC_ADENO_EXALLC	CF6	Wald ratio	1	-0.839937	0.360536	0.0198224	-1.54659	-0.133287	0.431738	0.212974	0.875214
ATP5J	ieu-a-984	Lung adenocarcinoma || id:ieu-a-984	CF6	Wald ratio	1	-0.19793	0.220473	0.369319	-0.630057	0.234198	0.820428	0.532561	1.26389
ATP5J2	ieu-a-965	Lung adenocarcinoma || id:ieu-a-965	ATPK	Inverse variance weighted	2	0.335928	0.184434	0.0685463	-0.0255628	0.697418	1.39924	0.974761	2.00856
ATP5J2	ieu-a-984	Lung adenocarcinoma || id:ieu-a-984	ATPK	Inverse variance weighted	2	0.110457	0.158941	0.487082	-0.201067	0.421982	1.11679	0.817857	1.52498
ATXN3	finngen_R10_C3_NSCLC_ADENO_EXALLC	Non-small cell lung cancer, adenocarcinoma (controls excluding all cancers) || id:finngen_R10_C3_NSCLC_ADENO_EXALLC	ATX3	Inverse variance weighted	5	-0.0203372	0.141983	0.886103	-0.298624	0.257949	0.979868	0.741838	1.29427
ATXN3	ieu-a-984	Lung adenocarcinoma || id:ieu-a-984	ATX3	Inverse variance weighted	5	-0.0661009	0.0631461	0.295195	-0.189867	0.0576654	0.936036	0.827069	1.05936
AURKA	ieu-a-965	Lung adenocarcinoma || id:ieu-a-965	Aurora_kinase_A	Inverse variance weighted	4	0.192974	0.155813	0.215531	-0.112419	0.498368	1.21285	0.893669	1.64603
AURKA	ieu-a-984	Lung adenocarcinoma || id:ieu-a-984	Aurora_kinase_A	Inverse variance weighted (multiplicative random effects)	4	0.0106731	0.196847	0.95676	-0.375148	0.396494	1.01073	0.687188	1.4866
AURKB	ieu-a-965	Lung adenocarcinoma || id:ieu-a-965	AURKB	Inverse variance weighted	7	0.102388	0.109757	0.350892	-0.112736	0.317511	1.10781	0.893387	1.3737
AURKB	ieu-a-984	Lung adenocarcinoma || id:ieu-a-984	AURKB	Inverse variance weighted (multiplicative random effects)	7	0.0451287	0.0930007	0.627498	-0.137153	0.22741	1.04616	0.871837	1.25534
AXIN2	ieu-a-965	Lung adenocarcinoma || id:ieu-a-965	AXIN2	Inverse variance weighted	4	0.171507	0.116122	0.139686	-0.0560913	0.399105	1.18709	0.945453	1.49049
AXIN2	ieu-a-984	Lung adenocarcinoma || id:ieu-a-984	AXIN2	Inverse variance weighted (multiplicative random effects)	9	0.0400199	0.093625	0.669052	-0.143485	0.223525	1.04083	0.866334	1.25048
AXL	ieu-a-965	Lung adenocarcinoma || id:ieu-a-965	AXL	Inverse variance weighted	7	0.162009	0.12173	0.183228	-0.0765827	0.4006	1.17587	0.926276	1.49272
AXL	ieu-a-984	Lung adenocarcinoma || id:ieu-a-984	AXL	Inverse variance weighted	9	0.037624	0.0794194	0.635687	-0.118038	0.193286	1.03834	0.888662	1.21323
AZGP1	ieu-a-965	Lung adenocarcinoma || id:ieu-a-965	AZGP1	Inverse variance weighted	8	0.112531	0.103311	0.276046	-0.089959	0.315022	1.11911	0.913969	1.37029
AZGP1	ieu-a-984	Lung adenocarcinoma || id:ieu-a-984	AZGP1	Inverse variance weighted (multiplicative random effects)	9	0.11486	0.089406	0.198898	-0.0603762	0.290096	1.12172	0.94141	1.33656
AZU1	finngen_R10_C3_NSCLC_ADENO_EXALLC	Non-small cell lung cancer, adenocarcinoma (controls excluding all cancers) || id:finngen_R10_C3_NSCLC_ADENO_EXALLC	Azurocidin	Inverse variance weighted	3	-0.53587	0.367078	0.144338	-1.25534	0.183602	0.58516	0.284978	1.20154
AZU1	ieu-a-984	Lung adenocarcinoma || id:ieu-a-984	Azurocidin	Inverse variance weighted	3	0.209703	0.179209	0.241937	-0.141547	0.560952	1.23331	0.868015	1.75234
B2M	finngen_R10_C3_NSCLC_ADENO_EXALLC	Non-small cell lung cancer, adenocarcinoma (controls excluding all cancers) || id:finngen_R10_C3_NSCLC_ADENO_EXALLC	b2_Microglobulin	Inverse variance weighted	4	-0.390278	0.292598	0.182258	-0.96377	0.183215	0.676869	0.381452	1.20107
B2M	ieu-a-965	Lung adenocarcinoma || id:ieu-a-965	b2_Microglobulin	Inverse variance weighted	3	-0.512608	0.423607	0.226239	-1.34288	0.317661	0.598931	0.261093	1.37391
B2M	ieu-a-984	Lung adenocarcinoma || id:ieu-a-984	b2_Microglobulin	Inverse variance weighted	3	-0.104985	0.224709	0.640353	-0.545414	0.335444	0.900338	0.579602	1.39856
B3GALT1	finngen_R10_C3_NSCLC_ADENO_EXALLC	Non-small cell lung cancer, adenocarcinoma (controls excluding all cancers) || id:finngen_R10_C3_NSCLC_ADENO_EXALLC	B3GT1	Inverse variance weighted	2	0.190195	0.401771	0.635933	-0.597277	0.977668	1.20949	0.550308	2.65825
B3GALT1	ieu-a-965	Lung adenocarcinoma || id:ieu-a-965	B3GT1	Inverse variance weighted	2	0.617689	0.358014	0.0844695	-0.084018	1.3194	1.85464	0.919415	3.74116
B3GALT1	ieu-a-984	Lung adenocarcinoma || id:ieu-a-984	B3GT1	Inverse variance weighted	2	0.116627	0.201279	0.562299	-0.277879	0.511133	1.1237	0.757388	1.66718
B3GALT2	finngen_R10_C3_NSCLC_ADENO_EXALLC	Non-small cell lung cancer, adenocarcinoma (controls excluding all cancers) || id:finngen_R10_C3_NSCLC_ADENO_EXALLC	B3GT2	Inverse variance weighted	8	-0.188866	0.192731	0.327111	-0.566619	0.188886	0.827897	0.567441	1.2079
B3GALT2	ieu-a-965	Lung adenocarcinoma || id:ieu-a-965	B3GT2	Inverse variance weighted	6	0.218969	0.175163	0.211269	-0.124351	0.562289	1.24479	0.883069	1.75468
B3GALT2	ieu-a-984	Lung adenocarcinoma || id:ieu-a-984	B3GT2	Inverse variance weighted (multiplicative random effects)	9	-0.0908016	0.116914	0.437365	-0.319954	0.138351	0.913199	0.726183	1.14838
B3GALT6	ieu-a-984	Lung adenocarcinoma || id:ieu-a-984	B3GT6	Inverse variance weighted (multiplicative random effects)	3	-0.127229	0.370013	0.730958	-0.852455	0.597996	0.880532	0.426367	1.81847
B3GALTL	finngen_R10_C3_NSCLC_ADENO_EXALLC	Non-small cell lung cancer, adenocarcinoma (controls excluding all cancers) || id:finngen_R10_C3_NSCLC_ADENO_EXALLC	B3GLT	Inverse variance weighted	2	-0.128864	0.144276	0.37176	-0.411644	0.153916	0.879093	0.66256	1.16639
B3GALTL	ieu-a-965	Lung adenocarcinoma || id:ieu-a-965	B3GLT	Inverse variance weighted	2	-0.0831205	0.184417	0.652191	-0.444577	0.278336	0.92024	0.641095	1.32093
B3GALTL	ieu-a-984	Lung adenocarcinoma || id:ieu-a-984	B3GLT	Inverse variance weighted	2	-0.0913718	0.0691204	0.186194	-0.226848	0.0441041	0.912678	0.797042	1.04509
B3GAT3	finngen_R10_C3_NSCLC_ADENO_EXALLC	Non-small cell lung cancer, adenocarcinoma (controls excluding all cancers) || id:finngen_R10_C3_NSCLC_ADENO_EXALLC	B3GA3	Inverse variance weighted	5	0.0715458	0.146211	0.624607	-0.215028	0.35812	1.07417	0.806519	1.43064
B3GAT3	ieu-a-984	Lung adenocarcinoma || id:ieu-a-984	B3GA3	Inverse variance weighted (multiplicative random effects)	5	0.044807	0.0982437	0.648332	-0.147751	0.237365	1.04583	0.862646	1.2679
B3GNT2	finngen_R10_C3_NSCLC_ADENO_EXALLC	Non-small cell lung cancer, adenocarcinoma (controls excluding all cancers) || id:finngen_R10_C3_NSCLC_ADENO_EXALLC	B3GN2	Inverse variance weighted	16	-0.171774	0.0727898	0.0182815	-0.314442	-0.0291062	0.842169	0.730196	0.971313
B3GNT2	ieu-a-965	Lung adenocarcinoma || id:ieu-a-965	B3GN2	Inverse variance weighted	12	-0.096135	0.0666785	0.149367	-0.226825	0.0345548	0.908341	0.79706	1.03516
B3GNT2	ieu-a-984	Lung adenocarcinoma || id:ieu-a-984	B3GN2	Inverse variance weighted	13	-0.0808047	0.0448101	0.0713457	-0.168633	0.00702306	0.922374	0.844819	1.00705
B3GNT4	ieu-a-965	Lung adenocarcinoma || id:ieu-a-965	B3GN4	Inverse variance weighted	4	0.162035	0.232832	0.486471	-0.294316	0.618387	1.1759	0.745041	1.85593
B3GNT4	ieu-a-984	Lung adenocarcinoma || id:ieu-a-984	B3GN4	Inverse variance weighted (multiplicative random effects)	4	0.0167088	0.191996	0.93065	-0.359603	0.39302	1.01685	0.697954	1.48145
B3GNT6	finngen_R10_C3_NSCLC_ADENO_EXALLC	Non-small cell lung cancer, adenocarcinoma (controls excluding all cancers) || id:finngen_R10_C3_NSCLC_ADENO_EXALLC	B3GN6	Inverse variance weighted	3	-0.00161133	0.21434	0.994002	-0.421718	0.418496	0.99839	0.655919	1.51967
B3GNT6	ieu-a-965	Lung adenocarcinoma || id:ieu-a-965	B3GN6	Inverse variance weighted	2	0.315927	0.231016	0.171452	-0.136865	0.768719	1.37153	0.872088	2.157
B3GNT6	ieu-a-984	Lung adenocarcinoma || id:ieu-a-984	B3GN6	Inverse variance weighted	2	0.0895675	0.11733	0.445237	-0.1404	0.319535	1.0937	0.869011	1.37649
B3GNT8	finngen_R10_C3_NSCLC_ADENO_EXALLC	Non-small cell lung cancer, adenocarcinoma (controls excluding all cancers) || id:finngen_R10_C3_NSCLC_ADENO_EXALLC	B3GN8	Inverse variance weighted	16	0.0988787	0.0638897	0.121707	-0.0263451	0.224102	1.10393	0.973999	1.2512
B3GNT8	ieu-a-965	Lung adenocarcinoma || id:ieu-a-965	B3GN8	Inverse variance weighted	9	0.0393971	0.0588329	0.503085	-0.0759154	0.15471	1.04018	0.926895	1.16732
B3GNT8	ieu-a-984	Lung adenocarcinoma || id:ieu-a-984	B3GN8	Inverse variance weighted (multiplicative random effects)	15	0.0723201	0.0466212	0.120847	-0.0190574	0.163698	1.075	0.981123	1.17786
B4GALT2	finngen_R10_C3_NSCLC_ADENO_EXALLC	Non-small cell lung cancer, adenocarcinoma (controls excluding all cancers) || id:finngen_R10_C3_NSCLC_ADENO_EXALLC	B4GT2	Inverse variance weighted (multiplicative random effects)	10	0.210389	0.191308	0.271446	-0.164575	0.585353	1.23416	0.848254	1.79563
B4GALT2	ieu-a-965	Lung adenocarcinoma || id:ieu-a-965	B4GT2	Inverse variance weighted	5	0.0644508	0.0909016	0.478314	-0.113716	0.242618	1.06657	0.892511	1.27458
B4GALT2	ieu-a-984	Lung adenocarcinoma || id:ieu-a-984	B4GT2	Inverse variance weighted	7	0.0716054	0.0582064	0.218623	-0.0424791	0.18569	1.07423	0.95841	1.20405
B4GALT3	ieu-a-965	Lung adenocarcinoma || id:ieu-a-965	B4GT3	Inverse variance weighted	2	0.429067	0.250884	0.0872243	-0.0626645	0.920799	1.53582	0.939259	2.5113
B4GALT3	ieu-a-984	Lung adenocarcinoma || id:ieu-a-984	B4GT3	Inverse variance weighted	2	0.0870341	0.141946	0.539777	-0.191179	0.365248	1.09093	0.825984	1.44087
B4GALT5	finngen_R10_C3_NSCLC_ADENO_EXALLC	Non-small cell lung cancer, adenocarcinoma (controls excluding all cancers) || id:finngen_R10_C3_NSCLC_ADENO_EXALLC	B4GT5	Inverse variance weighted	2	0.322459	0.611975	0.598253	-0.877012	1.52193	1.38052	0.416024	4.58106
B4GALT5	ieu-a-965	Lung adenocarcinoma || id:ieu-a-965	B4GT5	Wald ratio	1	0.78047	0.480817	0.104543	-0.161931	1.72287	2.1825	0.8505	5.60058
B4GALT5	ieu-a-984	Lung adenocarcinoma || id:ieu-a-984	B4GT5	Wald ratio	1	0.492323	0.272567	0.0708794	-0.0419073	1.02655	1.63611	0.958959	2.79143
B4GALT6	ieu-a-965	Lung adenocarcinoma || id:ieu-a-965	B4GT6	Inverse variance weighted	11	-0.0825162	0.0724569	0.254774	-0.224532	0.0594994	0.920797	0.79889	1.06131
B4GALT6	ieu-a-984	Lung adenocarcinoma || id:ieu-a-984	B4GT6	Inverse variance weighted	13	-0.0138468	0.0426525	0.745452	-0.0974457	0.0697521	0.986249	0.907152	1.07224
B4GALT7	finngen_R10_C3_NSCLC_ADENO_EXALLC	Non-small cell lung cancer, adenocarcinoma (controls excluding all cancers) || id:finngen_R10_C3_NSCLC_ADENO_EXALLC	B4GT7	Inverse variance weighted	11	0.228332	0.108496	0.0353329	0.0156801	0.440985	1.2565	1.0158	1.55424
B4GALT7	ieu-a-984	Lung adenocarcinoma || id:ieu-a-984	B4GT7	Inverse variance weighted	9	-0.129906	0.0566679	0.0218823	-0.240975	-0.0188367	0.878178	0.785861	0.98134
BACH1	ieu-a-965	Lung adenocarcinoma || id:ieu-a-965	BACH1	Inverse variance weighted	5	0.0769143	0.161654	0.634219	-0.239927	0.393756	1.07995	0.786685	1.48254
BACH1	ieu-a-984	Lung adenocarcinoma || id:ieu-a-984	BACH1	Inverse variance weighted (multiplicative random effects)	5	0.0352945	0.120899	0.770338	-0.201668	0.272257	1.03592	0.817366	1.31292
BACH2	ieu-a-965	Lung adenocarcinoma || id:ieu-a-965	BACH2	Inverse variance weighted (multiplicative random effects)	3	0.0570151	0.343018	0.867987	-0.615301	0.729331	1.05867	0.540478	2.07369
BAD	finngen_R10_C3_NSCLC_ADENO_EXALLC	Non-small cell lung cancer, adenocarcinoma (controls excluding all cancers) || id:finngen_R10_C3_NSCLC_ADENO_EXALLC	BAD	Inverse variance weighted	2	-0.704694	0.53191	0.185226	-1.74724	0.33785	0.49426	0.174254	1.40193
BAD	ieu-a-965	Lung adenocarcinoma || id:ieu-a-965	BAD	Inverse variance weighted	2	0.294401	0.403283	0.465384	-0.496034	1.08484	1.34232	0.608941	2.95896
BAD	ieu-a-984	Lung adenocarcinoma || id:ieu-a-984	BAD	Inverse variance weighted	2	0.0100131	0.237818	0.966416	-0.45611	0.476136	1.01006	0.633744	1.60984
BAG1	finngen_R10_C3_NSCLC_ADENO_EXALLC	Non-small cell lung cancer, adenocarcinoma (controls excluding all cancers) || id:finngen_R10_C3_NSCLC_ADENO_EXALLC	BAG_1	Inverse variance weighted	2	-0.761807	0.579886	0.188941	-1.89838	0.374769	0.466822	0.149811	1.45466
BAG1	ieu-a-965	Lung adenocarcinoma || id:ieu-a-965	BAG_1	Inverse variance weighted	2	0.31917	0.438256	0.466446	-0.539811	1.17815	1.37599	0.582858	3.24836
BAG1	ieu-a-984	Lung adenocarcinoma || id:ieu-a-984	BAG_1	Inverse variance weighted	2	0.0136186	0.258602	0.958001	-0.49324	0.520478	1.01371	0.610644	1.68283
BAG2	ieu-a-984	Lung adenocarcinoma || id:ieu-a-984	BAG_2	Inverse variance weighted	2	0.155056	0.162262	0.33928	-0.162978	0.473089	1.16772	0.84961	1.60494
BAG3	finngen_R10_C3_NSCLC_ADENO_EXALLC	Non-small cell lung cancer, adenocarcinoma (controls excluding all cancers) || id:finngen_R10_C3_NSCLC_ADENO_EXALLC	BAG3	Inverse variance weighted	2	0.438662	0.324275	0.176137	-0.196917	1.07424	1.55063	0.821258	2.92777
BAG3	ieu-a-965	Lung adenocarcinoma || id:ieu-a-965	BAG3	Wald ratio	1	0.402699	0.359913	0.263193	-0.302731	1.10813	1.49586	0.738798	3.02868
BAG3	ieu-a-984	Lung adenocarcinoma || id:ieu-a-984	BAG3	Wald ratio	1	0.471175	0.209615	0.0245885	0.0603288	0.882021	1.60188	1.06219	2.41578
BAG4	finngen_R10_C3_NSCLC_ADENO_EXALLC	Non-small cell lung cancer, adenocarcinoma (controls excluding all cancers) || id:finngen_R10_C3_NSCLC_ADENO_EXALLC	BAG4	Inverse variance weighted	2	-0.206471	0.478485	0.666097	-1.1443	0.73136	0.81345	0.318446	2.0779
BAG4	ieu-a-965	Lung adenocarcinoma || id:ieu-a-965	BAG4	Inverse variance weighted	2	0.0317218	0.365467	0.930832	-0.684594	0.748037	1.03223	0.504295	2.11285
BAG4	ieu-a-984	Lung adenocarcinoma || id:ieu-a-984	BAG4	Inverse variance weighted	2	-0.311198	0.257289	0.22646	-0.815485	0.193088	0.732568	0.442425	1.21299
BAG5	finngen_R10_C3_NSCLC_ADENO_EXALLC	Non-small cell lung cancer, adenocarcinoma (controls excluding all cancers) || id:finngen_R10_C3_NSCLC_ADENO_EXALLC	BAG5	Inverse variance weighted	2	0.182055	0.371173	0.62379	-0.545444	0.909555	1.19968	0.579584	2.48322
BAG5	ieu-a-965	Lung adenocarcinoma || id:ieu-a-965	BAG5	Inverse variance weighted	2	0.28066	0.382257	0.462815	-0.468563	1.02988	1.324	0.625901	2.80074
BAG5	ieu-a-984	Lung adenocarcinoma || id:ieu-a-984	BAG5	Inverse variance weighted	2	0.0945523	0.294945	0.748532	-0.483539	0.672644	1.09917	0.616597	1.95941
BAGE2	finngen_R10_C3_NSCLC_ADENO_EXALLC	Non-small cell lung cancer, adenocarcinoma (controls excluding all cancers) || id:finngen_R10_C3_NSCLC_ADENO_EXALLC	BAGE2	Inverse variance weighted	3	-0.388823	0.400356	0.331452	-1.17352	0.395875	0.677854	0.309276	1.48568
BAGE3	finngen_R10_C3_NSCLC_ADENO_EXALLC	Non-small cell lung cancer, adenocarcinoma (controls excluding all cancers) || id:finngen_R10_C3_NSCLC_ADENO_EXALLC	BAGE3	Inverse variance weighted	6	0.016035	0.15645	0.918365	-0.290606	0.322676	1.01616	0.74781	1.38082
BAGE3	ieu-a-965	Lung adenocarcinoma || id:ieu-a-965	BAGE3	Inverse variance weighted	5	-0.0236962	0.0866489	0.784489	-0.193528	0.146136	0.976582	0.824047	1.15735
BAGE3	ieu-a-984	Lung adenocarcinoma || id:ieu-a-984	BAGE3	Inverse variance weighted	5	-0.109959	0.0634982	0.0833279	-0.234416	0.014497	0.89587	0.791033	1.0146
BAI3	ieu-a-965	Lung adenocarcinoma || id:ieu-a-965	BAI3	Inverse variance weighted	2	-0.0349408	0.734538	0.96206	-1.47463	1.40475	0.965663	0.228862	4.07452
BAI3	ieu-a-984	Lung adenocarcinoma || id:ieu-a-984	BAI3	Inverse variance weighted	2	-0.161193	0.520345	0.756728	-1.18107	0.858684	0.851128	0.30695	2.36005
BAMBI	finngen_R10_C3_NSCLC_ADENO_EXALLC	Non-small cell lung cancer, adenocarcinoma (controls excluding all cancers) || id:finngen_R10_C3_NSCLC_ADENO_EXALLC	BAMBI	Wald ratio	1	0.512246	0.793128	0.518373	-1.04229	2.06678	1.66904	0.352648	7.89932
BARD1	finngen_R10_C3_NSCLC_ADENO_EXALLC	Non-small cell lung cancer, adenocarcinoma (controls excluding all cancers) || id:finngen_R10_C3_NSCLC_ADENO_EXALLC	BARD1	Inverse variance weighted (multiplicative random effects)	4	0.349927	0.436843	0.423111	-0.506285	1.20614	1.41896	0.602731	3.34056
BARD1	ieu-a-965	Lung adenocarcinoma || id:ieu-a-965	BARD1	Inverse variance weighted	2	0.38316	0.22643	0.0906114	-0.060642	0.826962	1.46691	0.94116	2.28636
BARD1	ieu-a-984	Lung adenocarcinoma || id:ieu-a-984	BARD1	Inverse variance weighted	2	0.193612	0.223236	0.385778	-0.24393	0.631154	1.21363	0.783543	1.87978
BATF	ieu-a-965	Lung adenocarcinoma || id:ieu-a-965	BATF	Inverse variance weighted	5	0.493669	0.189308	0.00911395	0.122625	0.864713	1.63832	1.13046	2.37433
BATF3	finngen_R10_C3_NSCLC_ADENO_EXALLC	Non-small cell lung cancer, adenocarcinoma (controls excluding all cancers) || id:finngen_R10_C3_NSCLC_ADENO_EXALLC	BATF3	Inverse variance weighted	2	-0.0705216	0.163055	0.665377	-0.39011	0.249067	0.931908	0.676983	1.28283
BATF3	ieu-a-965	Lung adenocarcinoma || id:ieu-a-965	BATF3	Inverse variance weighted	2	0.153698	0.1335	0.249611	-0.107962	0.415358	1.16614	0.897662	1.51491
BATF3	ieu-a-984	Lung adenocarcinoma || id:ieu-a-984	BATF3	Inverse variance weighted	2	0.00103646	0.0756111	0.989063	-0.147161	0.149234	1.00104	0.863155	1.16094
BCAM	finngen_R10_C3_NSCLC_ADENO_EXALLC	Non-small cell lung cancer, adenocarcinoma (controls excluding all cancers) || id:finngen_R10_C3_NSCLC_ADENO_EXALLC	BCAM	Inverse variance weighted	21	0.0299389	0.0784557	0.702756	-0.123834	0.183712	1.03039	0.883526	1.20167
BCAM	ieu-a-965	Lung adenocarcinoma || id:ieu-a-965	BCAM	Inverse variance weighted	13	-0.129453	0.0568901	0.0228766	-0.240958	-0.0179482	0.878576	0.785875	0.982212
BCAM	ieu-a-984	Lung adenocarcinoma || id:ieu-a-984	BCAM	Inverse variance weighted	14	0.0467053	0.0364044	0.199508	-0.0246474	0.118058	1.04781	0.975654	1.12531
BCAN	ieu-a-965	Lung adenocarcinoma || id:ieu-a-965	PGCB	Inverse variance weighted	2	0.299785	0.350928	0.392958	-0.388034	0.987604	1.34957	0.67839	2.68479
BCAN	ieu-a-984	Lung adenocarcinoma || id:ieu-a-984	PGCB	Inverse variance weighted	3	-0.0679401	0.0965617	0.481686	-0.257201	0.121321	0.934316	0.773213	1.12899
BCAP29	ieu-a-965	Lung adenocarcinoma || id:ieu-a-965	BAP29	Inverse variance weighted	5	0.117389	0.158965	0.460236	-0.194182	0.428959	1.12456	0.823508	1.53566
BCAR3	ieu-a-984	Lung adenocarcinoma || id:ieu-a-984	BCAR3	Inverse variance weighted	7	0.155818	0.136392	0.253278	-0.111511	0.423146	1.16861	0.894482	1.52676
BCCIP	finngen_R10_C3_NSCLC_ADENO_EXALLC	Non-small cell lung cancer, adenocarcinoma (controls excluding all cancers) || id:finngen_R10_C3_NSCLC_ADENO_EXALLC	BCCIP	Inverse variance weighted	4	0.113334	0.209577	0.588663	-0.297437	0.524104	1.12001	0.74272	1.68895
BCHE	finngen_R10_C3_NSCLC_ADENO_EXALLC	Non-small cell lung cancer, adenocarcinoma (controls excluding all cancers) || id:finngen_R10_C3_NSCLC_ADENO_EXALLC	Pseudocholinesterase	Inverse variance weighted	20	0.0887498	0.0778444	0.254248	-0.0638251	0.241325	1.09281	0.938169	1.27293
BCHE	ieu-a-984	Lung adenocarcinoma || id:ieu-a-984	Pseudocholinesterase	Inverse variance weighted	20	-0.0746848	0.0343095	0.0294959	-0.141931	-0.00743812	0.928036	0.867681	0.992589
BCL10	finngen_R10_C3_NSCLC_ADENO_EXALLC	Non-small cell lung cancer, adenocarcinoma (controls excluding all cancers) || id:finngen_R10_C3_NSCLC_ADENO_EXALLC	Bcl_10	Inverse variance weighted	2	-0.307167	0.527082	0.56005	-1.34025	0.725915	0.735528	0.261781	2.06662
BCL10	ieu-a-965	Lung adenocarcinoma || id:ieu-a-965	Bcl_10	Inverse variance weighted	2	0.636525	0.540627	0.239043	-0.423105	1.69615	1.8899	0.65501	5.45294
BCL10	ieu-a-984	Lung adenocarcinoma || id:ieu-a-984	Bcl_10	Inverse variance weighted	2	0.208254	0.296166	0.481952	-0.372232	0.788741	1.23153	0.689195	2.20062
BCL2	finngen_R10_C3_NSCLC_ADENO_EXALLC	Non-small cell lung cancer, adenocarcinoma (controls excluding all cancers) || id:finngen_R10_C3_NSCLC_ADENO_EXALLC	Bcl_2	Wald ratio	1	-1.04944	0.816056	0.198446	-2.64891	0.55003	0.350134	0.0707282	1.7333
BCL2	ieu-a-965	Lung adenocarcinoma || id:ieu-a-965	Bcl_2	Wald ratio	1	0.361393	0.664202	0.586372	-0.940443	1.66323	1.43533	0.390455	5.27632
BCL2	ieu-a-984	Lung adenocarcinoma || id:ieu-a-984	Bcl_2	Wald ratio	1	-0.118808	0.386	0.75824	-0.875368	0.637752	0.887978	0.416709	1.89222
BCL2A1	finngen_R10_C3_NSCLC_ADENO_EXALLC	Non-small cell lung cancer, adenocarcinoma (controls excluding all cancers) || id:finngen_R10_C3_NSCLC_ADENO_EXALLC	BFL1	Inverse variance weighted	7	-0.153842	0.253518	0.543965	-0.650737	0.343054	0.857407	0.521661	1.40924
BCL2A1	ieu-a-965	Lung adenocarcinoma || id:ieu-a-965	BFL1	Inverse variance weighted	5	0.31879	0.197162	0.105901	-0.0676473	0.705227	1.37546	0.93459	2.02431
BCL2A1	ieu-a-984	Lung adenocarcinoma || id:ieu-a-984	BFL1	Inverse variance weighted (multiplicative random effects)	7	0.0221593	0.16271	0.891672	-0.296752	0.34107	1.02241	0.743228	1.40645
BCL2L1	ieu-a-965	Lung adenocarcinoma || id:ieu-a-965	BCL2_like_1_protein	Inverse variance weighted	4	0.123962	0.17909	0.488828	-0.227056	0.474979	1.13197	0.796876	1.60798
BCL2L1	ieu-a-984	Lung adenocarcinoma || id:ieu-a-984	BCL2_like_1_protein	Inverse variance weighted (multiplicative random effects)	4	0.0437856	0.148689	0.768393	-0.247645	0.335216	1.04476	0.780637	1.39824
BCL2L10	ieu-a-965	Lung adenocarcinoma || id:ieu-a-965	B2L10	Inverse variance weighted	2	0.328708	0.195955	0.0934518	-0.0553645	0.712781	1.38917	0.94614	2.03966
BCL2L10	ieu-a-984	Lung adenocarcinoma || id:ieu-a-984	B2L10	Inverse variance weighted	2	0.158125	0.200655	0.430672	-0.235159	0.551409	1.17131	0.790445	1.7357
BCL2L11	finngen_R10_C3_NSCLC_ADENO_EXALLC	Non-small cell lung cancer, adenocarcinoma (controls excluding all cancers) || id:finngen_R10_C3_NSCLC_ADENO_EXALLC	BIM	Inverse variance weighted	2	-0.107013	0.434983	0.805669	-0.959581	0.745554	0.898514	0.383053	2.10761
BCL2L11	ieu-a-965	Lung adenocarcinoma || id:ieu-a-965	BIM	Wald ratio	1	0.646504	0.463821	0.163358	-0.262585	1.55559	1.90886	0.769061	4.7379
BCL2L11	ieu-a-984	Lung adenocarcinoma || id:ieu-a-984	BIM	Wald ratio	1	0.468265	0.266195	0.0785598	-0.0534774	0.990007	1.59722	0.947927	2.69125
BCL2L2	ieu-a-965	Lung adenocarcinoma || id:ieu-a-965	Apoptosis_regulator_Bcl_W	Inverse variance weighted	4	0.282161	0.173755	0.104398	-0.0584001	0.622721	1.32599	0.943272	1.86399
BCL6	ieu-a-965	Lung adenocarcinoma || id:ieu-a-965	BCL6	Inverse variance weighted	3	0.223292	0.191697	0.244093	-0.152434	0.599018	1.25019	0.858615	1.82033
BCL6	ieu-a-984	Lung adenocarcinoma || id:ieu-a-984	BCL6	Inverse variance weighted	3	0.0783869	0.0897495	0.382447	-0.0975222	0.254296	1.08154	0.907082	1.28955
BDH2	ieu-a-965	Lung adenocarcinoma || id:ieu-a-965	BDH2	Inverse variance weighted	2	-0.0542463	0.132563	0.682383	-0.314069	0.205576	0.947199	0.730469	1.22823
BDNF	ieu-a-984	Lung adenocarcinoma || id:ieu-a-984	BDNF	Inverse variance weighted	12	-0.0686888	0.10223	0.501642	-0.269059	0.131681	0.933617	0.764098	1.14074
BDP1	ieu-a-965	Lung adenocarcinoma || id:ieu-a-965	BDP1	Inverse variance weighted	3	0.282452	0.188118	0.133237	-0.0862598	0.651165	1.32638	0.917356	1.91777
BDP1	ieu-a-984	Lung adenocarcinoma || id:ieu-a-984	BDP1	Inverse variance weighted	3	0.0521986	0.17491	0.765373	-0.290624	0.395021	1.05358	0.747797	1.48442
BECN1	ieu-a-965	Lung adenocarcinoma || id:ieu-a-965	BECN1	Inverse variance weighted	2	0.364439	0.187988	0.0525468	-0.00401791	0.732896	1.43971	0.99599	2.0811
BECN1	ieu-a-984	Lung adenocarcinoma || id:ieu-a-984	BECN1	Inverse variance weighted	2	0.133172	0.145523	0.360127	-0.152054	0.418397	1.14245	0.858942	1.51952
BET1L	ieu-a-965	Lung adenocarcinoma || id:ieu-a-965	BET1L	Inverse variance weighted	3	0.46318	0.311643	0.137213	-0.147641	1.074	1.58912	0.862741	2.92707
BET1L	ieu-a-984	Lung adenocarcinoma || id:ieu-a-984	BET1L	Inverse variance weighted	3	0.0487843	0.226609	0.829549	-0.395369	0.492938	1.04999	0.673431	1.63712
BGLAP	finngen_R10_C3_NSCLC_ADENO_EXALLC	Non-small cell lung cancer, adenocarcinoma (controls excluding all cancers) || id:finngen_R10_C3_NSCLC_ADENO_EXALLC	Osteocalcin	Inverse variance weighted	2	0.723178	0.499988	0.148067	-0.256797	1.70315	2.06097	0.773525	5.49124
BGLAP	ieu-a-965	Lung adenocarcinoma || id:ieu-a-965	Osteocalcin	Wald ratio	1	0.173172	0.614948	0.778247	-1.03213	1.37847	1.18907	0.356248	3.96883
BGLAP	ieu-a-984	Lung adenocarcinoma || id:ieu-a-984	Osteocalcin	Wald ratio	1	-0.603204	0.369227	0.102323	-1.32689	0.12048	0.547056	0.265301	1.12804
BGN	finngen_R10_C3_NSCLC_ADENO_EXALLC	Non-small cell lung cancer, adenocarcinoma (controls excluding all cancers) || id:finngen_R10_C3_NSCLC_ADENO_EXALLC	BGN	Inverse variance weighted	22	-0.0531663	0.0926293	0.565989	-0.23472	0.128387	0.948222	0.790792	1.13699
BGN	ieu-a-965	Lung adenocarcinoma || id:ieu-a-965	BGN	Inverse variance weighted	17	0.0991843	0.11086	0.370957	-0.118101	0.31647	1.10427	0.888606	1.37227
BHMT2	ieu-a-965	Lung adenocarcinoma || id:ieu-a-965	BHMT2	Inverse variance weighted	5	0.209989	0.10661	0.0488728	0.00103403	0.418943	1.23366	1.00103	1.52035
BHMT2	ieu-a-984	Lung adenocarcinoma || id:ieu-a-984	BHMT2	Inverse variance weighted (multiplicative random effects)	5	0.067698	0.100794	0.50181	-0.129859	0.265255	1.07004	0.878219	1.30376
BID	finngen_R10_C3_NSCLC_ADENO_EXALLC	Non-small cell lung cancer, adenocarcinoma (controls excluding all cancers) || id:finngen_R10_C3_NSCLC_ADENO_EXALLC	BID	Inverse variance weighted	3	0.320946	0.401992	0.424645	-0.466958	1.10885	1.37843	0.626907	3.03087
BID	ieu-a-965	Lung adenocarcinoma || id:ieu-a-965	BID	Inverse variance weighted	3	0.486375	0.257992	0.0593987	-0.0192899	0.99204	1.62641	0.980895	2.69673
BID	ieu-a-984	Lung adenocarcinoma || id:ieu-a-984	BID	Inverse variance weighted	3	0.134519	0.164373	0.413143	-0.187652	0.45669	1.14399	0.828903	1.57884
BIN1	ieu-a-984	Lung adenocarcinoma || id:ieu-a-984	BIN1	Inverse variance weighted (multiplicative random effects)	5	0.039402	0.191827	0.837257	-0.336579	0.415383	1.04019	0.714209	1.51495
BIRC2	ieu-a-965	Lung adenocarcinoma || id:ieu-a-965	cIAP_1	Inverse variance weighted (multiplicative random effects)	5	0.100544	0.0945868	0.287789	-0.0848458	0.285934	1.10577	0.918654	1.33101
BIRC2	ieu-a-984	Lung adenocarcinoma || id:ieu-a-984	cIAP_1	Inverse variance weighted	7	0.0327765	0.0307799	0.286936	-0.0275521	0.0931052	1.03332	0.972824	1.09758
BIRC3	finngen_R10_C3_NSCLC_ADENO_EXALLC	Non-small cell lung cancer, adenocarcinoma (controls excluding all cancers) || id:finngen_R10_C3_NSCLC_ADENO_EXALLC	cIAP_2	Inverse variance weighted	2	-0.277629	0.475897	0.559637	-1.21039	0.655129	0.757578	0.298082	1.92539
BIRC3	ieu-a-965	Lung adenocarcinoma || id:ieu-a-965	cIAP_2	Inverse variance weighted	2	0.116169	0.272393	0.669762	-0.417722	0.650059	1.12319	0.658546	1.91565
BIRC3	ieu-a-984	Lung adenocarcinoma || id:ieu-a-984	cIAP_2	Inverse variance weighted	2	-0.0604011	0.137836	0.661233	-0.330559	0.209757	0.941387	0.718522	1.23338
BIRC5	ieu-a-965	Lung adenocarcinoma || id:ieu-a-965	Survivin	Inverse variance weighted	5	0.134633	0.12425	0.278556	-0.108896	0.378163	1.14412	0.896823	1.4596
BIRC5	ieu-a-984	Lung adenocarcinoma || id:ieu-a-984	Survivin	Inverse variance weighted (multiplicative random effects)	5	0.0121503	0.131558	0.926414	-0.245703	0.270003	1.01222	0.782155	1.30997
BIRC7	finngen_R10_C3_NSCLC_ADENO_EXALLC	Non-small cell lung cancer, adenocarcinoma (controls excluding all cancers) || id:finngen_R10_C3_NSCLC_ADENO_EXALLC	Livin_B	Inverse variance weighted	5	0.188121	0.131862	0.153678	-0.0703272	0.44657	1.20698	0.932089	1.56294
BIRC7	ieu-a-965	Lung adenocarcinoma || id:ieu-a-965	KIAP	Inverse variance weighted	2	0.206499	0.140712	0.14223	-0.0692954	0.482294	1.22937	0.933051	1.61979
BIRC7	ieu-a-984	Lung adenocarcinoma || id:ieu-a-984	KIAP	Inverse variance weighted	4	0.0421807	0.0742454	0.56995	-0.10334	0.187702	1.04308	0.90182	1.20647
BLK	finngen_R10_C3_NSCLC_ADENO_EXALLC	Non-small cell lung cancer, adenocarcinoma (controls excluding all cancers) || id:finngen_R10_C3_NSCLC_ADENO_EXALLC	BLK	Wald ratio	1	-0.200079	0.825421	0.808473	-1.8179	1.41775	0.818666	0.162366	4.12781
BLMH	ieu-a-965	Lung adenocarcinoma || id:ieu-a-965	BLMH	Inverse variance weighted	3	0.628189	0.299134	0.0357267	0.0418862	1.21449	1.87421	1.04278	3.36858
BLMH	ieu-a-984	Lung adenocarcinoma || id:ieu-a-984	BLMH	Inverse variance weighted	3	0.158574	0.163469	0.332018	-0.161825	0.478974	1.17184	0.85059	1.61442
BLNK	finngen_R10_C3_NSCLC_ADENO_EXALLC	Non-small cell lung cancer, adenocarcinoma (controls excluding all cancers) || id:finngen_R10_C3_NSCLC_ADENO_EXALLC	BLNK	Inverse variance weighted	2	-0.247886	0.400122	0.53557	-1.03212	0.536353	0.780449	0.356249	1.70976
BLNK	ieu-a-965	Lung adenocarcinoma || id:ieu-a-965	BLNK	Inverse variance weighted	2	0.619954	0.319973	0.0526816	-0.00719245	1.2471	1.85884	0.992833	3.48024
BLNK	ieu-a-984	Lung adenocarcinoma || id:ieu-a-984	BLNK	Inverse variance weighted	2	0.226305	0.248028	0.36155	-0.259831	0.712441	1.25396	0.771182	2.03896
BLVRA	finngen_R10_C3_NSCLC_ADENO_EXALLC	Non-small cell lung cancer, adenocarcinoma (controls excluding all cancers) || id:finngen_R10_C3_NSCLC_ADENO_EXALLC	BIEA	Wald ratio	1	0.320741	0.850511	0.706087	-1.34626	1.98774	1.37815	0.260212	7.29904
BLVRA	ieu-a-965	Lung adenocarcinoma || id:ieu-a-965	BIEA	Wald ratio	1	0.767688	0.563073	0.17276	-0.335936	1.87131	2.15478	0.714669	6.49681
BLVRA	ieu-a-984	Lung adenocarcinoma || id:ieu-a-984	BIEA	Wald ratio	1	0.374584	0.36372	0.303071	-0.338306	1.08747	1.45439	0.712977	2.96677
BLVRB	ieu-a-965	Lung adenocarcinoma || id:ieu-a-965	BLVRB	Inverse variance weighted	3	0.0820894	0.120104	0.494302	-0.153315	0.317494	1.08555	0.857859	1.37368
BLVRB	ieu-a-984	Lung adenocarcinoma || id:ieu-a-984	BLVRB	Inverse variance weighted	5	0.035637	0.0792408	0.652905	-0.119675	0.190949	1.03628	0.887209	1.2104
BMP1	ieu-a-965	Lung adenocarcinoma || id:ieu-a-965	BMP_1	Inverse variance weighted	3	0.199235	0.278109	0.47375	-0.345859	0.744328	1.22047	0.707613	2.10503
BMP10	finngen_R10_C3_NSCLC_ADENO_EXALLC	Non-small cell lung cancer, adenocarcinoma (controls excluding all cancers) || id:finngen_R10_C3_NSCLC_ADENO_EXALLC	BMP10	Inverse variance weighted	3	0.176925	0.185581	0.340409	-0.186814	0.540664	1.19354	0.829598	1.71715
BMP10	ieu-a-965	Lung adenocarcinoma || id:ieu-a-965	BMP10	Inverse variance weighted	2	0.303408	0.192017	0.114082	-0.072946	0.679761	1.35447	0.929651	1.97341
BMP10	ieu-a-984	Lung adenocarcinoma || id:ieu-a-984	BMP10	Inverse variance weighted	2	0.0712576	0.107333	0.506757	-0.139114	0.281629	1.07386	0.870129	1.32529
BMP15	ieu-a-965	Lung adenocarcinoma || id:ieu-a-965	BMP15	Inverse variance weighted	3	0.293931	0.17323	0.0897411	-0.0456002	0.633462	1.34169	0.955424	1.88412
BMP2	ieu-a-984	Lung adenocarcinoma || id:ieu-a-984	BMP_2	Inverse variance weighted (multiplicative random effects)	4	-0.0276134	0.28288	0.922238	-0.582059	0.526832	0.972764	0.558747	1.69356
BMP3	ieu-a-965	Lung adenocarcinoma || id:ieu-a-965	BMP_3	Inverse variance weighted	3	0.205586	0.17714	0.24581	-0.141608	0.552779	1.22824	0.867962	1.73808
BMP3	ieu-a-984	Lung adenocarcinoma || id:ieu-a-984	BMP_3	Inverse variance weighted (multiplicative random effects)	3	0.0215887	0.177456	0.903171	-0.326226	0.369403	1.02182	0.721642	1.44687
BMP4	finngen_R10_C3_NSCLC_ADENO_EXALLC	Non-small cell lung cancer, adenocarcinoma (controls excluding all cancers) || id:finngen_R10_C3_NSCLC_ADENO_EXALLC	BMP_4	Inverse variance weighted	19	0.123085	0.104991	0.241064	-0.0826985	0.328868	1.13098	0.920629	1.38939
BMP4	ieu-a-984	Lung adenocarcinoma || id:ieu-a-984	BMP_4	Inverse variance weighted	19	0.0588369	0.0548037	0.283005	-0.0485784	0.166252	1.0606	0.952583	1.18087
BMP6	ieu-a-984	Lung adenocarcinoma || id:ieu-a-984	BMP_6	Inverse variance weighted	13	0.0864184	0.0686082	0.207816	-0.0480537	0.220891	1.09026	0.953083	1.24719
BMP7	finngen_R10_C3_NSCLC_ADENO_EXALLC	Non-small cell lung cancer, adenocarcinoma (controls excluding all cancers) || id:finngen_R10_C3_NSCLC_ADENO_EXALLC	BMP_7	Inverse variance weighted	9	0.0424066	0.181066	0.814826	-0.312483	0.397297	1.04332	0.731628	1.4878
BMP7	ieu-a-984	Lung adenocarcinoma || id:ieu-a-984	BMP_7	Inverse variance weighted	10	0.139357	0.0852351	0.102056	-0.0277041	0.306418	1.14953	0.972676	1.35855
BMP8B	ieu-a-965	Lung adenocarcinoma || id:ieu-a-965	BMP_8	Inverse variance weighted	5	0.12621	0.0931741	0.175556	-0.0564109	0.308831	1.13452	0.945151	1.36183
BMPER	finngen_R10_C3_NSCLC_ADENO_EXALLC	Non-small cell lung cancer, adenocarcinoma (controls excluding all cancers) || id:finngen_R10_C3_NSCLC_ADENO_EXALLC	BMPER	Inverse variance weighted	4	0.110582	0.266022	0.67764	-0.410822	0.631985	1.11693	0.663105	1.88134
BMPER	ieu-a-965	Lung adenocarcinoma || id:ieu-a-965	BMPER	Inverse variance weighted	2	0.195605	0.460664	0.671117	-0.707297	1.09851	1.21605	0.492975	2.99969
BMPER	ieu-a-984	Lung adenocarcinoma || id:ieu-a-984	BMPER	Inverse variance weighted	3	-0.126324	0.208607	0.544806	-0.535195	0.282546	0.881329	0.585555	1.3265
BMPR1B	ieu-a-965	Lung adenocarcinoma || id:ieu-a-965	BMP_RIB	Inverse variance weighted	2	0.254732	0.153276	0.0965299	-0.0456894	0.555153	1.29012	0.955339	1.74221
BMPR1B	ieu-a-984	Lung adenocarcinoma || id:ieu-a-984	BMP_RIB	Inverse variance weighted	2	0.11721	0.161645	0.468386	-0.199614	0.434033	1.12436	0.819047	1.54347
BMPR2	ieu-a-965	Lung adenocarcinoma || id:ieu-a-965	BMP_RII	Inverse variance weighted	2	0.376211	0.20298	0.0638202	-0.0216309	0.774052	1.45675	0.978601	2.16854
BMPR2	ieu-a-984	Lung adenocarcinoma || id:ieu-a-984	BMP_RII	Inverse variance weighted	2	0.149872	0.144869	0.300886	-0.134071	0.433814	1.16169	0.874528	1.54313
BMX	finngen_R10_C3_NSCLC_ADENO_EXALLC	Non-small cell lung cancer, adenocarcinoma (controls excluding all cancers) || id:finngen_R10_C3_NSCLC_ADENO_EXALLC	BMX	Wald ratio	1	-0.27524	0.683784	0.687298	-1.61546	1.06498	0.75939	0.1988	2.90077
BMX	ieu-a-965	Lung adenocarcinoma || id:ieu-a-965	BMX	Wald ratio	1	0.721699	0.556163	0.194411	-0.368379	1.81178	2.05793	0.691855	6.12132
BMX	ieu-a-984	Lung adenocarcinoma || id:ieu-a-984	BMX	Wald ratio	1	0.122964	0.316049	0.697227	-0.496492	0.74242	1.13084	0.608662	2.10101
BNIP3	finngen_R10_C3_NSCLC_ADENO_EXALLC	Non-small cell lung cancer, adenocarcinoma (controls excluding all cancers) || id:finngen_R10_C3_NSCLC_ADENO_EXALLC	BNIP3	Inverse variance weighted	3	-0.28509	0.334686	0.394318	-0.941075	0.370895	0.751947	0.390208	1.44903
BNIP3	ieu-a-984	Lung adenocarcinoma || id:ieu-a-984	BNIP3	Inverse variance weighted	3	0.16037	0.156362	0.305065	-0.146099	0.466839	1.17394	0.864072	1.59494
BOC	finngen_R10_C3_NSCLC_ADENO_EXALLC	Non-small cell lung cancer, adenocarcinoma (controls excluding all cancers) || id:finngen_R10_C3_NSCLC_ADENO_EXALLC	BOC	Inverse variance weighted	11	-0.152305	0.119526	0.20258	-0.386576	0.081967	0.858727	0.679379	1.08542
BOC	ieu-a-965	Lung adenocarcinoma || id:ieu-a-965	BOC	Inverse variance weighted	10	-0.0262962	0.106638	0.805224	-0.235308	0.182715	0.974047	0.790328	1.20047
BOLA1	finngen_R10_C3_NSCLC_ADENO_EXALLC	Non-small cell lung cancer, adenocarcinoma (controls excluding all cancers) || id:finngen_R10_C3_NSCLC_ADENO_EXALLC	BOLA1	Inverse variance weighted	17	-0.0494216	0.0883807	0.576033	-0.222648	0.123805	0.95178	0.800397	1.13179
BOLA1	ieu-a-984	Lung adenocarcinoma || id:ieu-a-984	BOLA1	Inverse variance weighted	16	0.136253	0.0803521	0.0899426	-0.021237	0.293743	1.14597	0.978987	1.34144
BOLA2	finngen_R10_C3_NSCLC_ADENO_EXALLC	Non-small cell lung cancer, adenocarcinoma (controls excluding all cancers) || id:finngen_R10_C3_NSCLC_ADENO_EXALLC	BolA_like_protein_2	Inverse variance weighted	3	-0.531945	0.370108	0.150641	-1.25736	0.193467	0.587461	0.284405	1.21345
BOLA2	ieu-a-965	Lung adenocarcinoma || id:ieu-a-965	BolA_like_protein_2	Wald ratio	1	0.202473	0.401097	0.6137	-0.583676	0.988623	1.22443	0.557844	2.68753
BOLA2	ieu-a-984	Lung adenocarcinoma || id:ieu-a-984	BolA_like_protein_2	Wald ratio	1	-0.203663	0.249598	0.414521	-0.692874	0.285549	0.815738	0.500137	1.33049
BOLA3	finngen_R10_C3_NSCLC_ADENO_EXALLC	Non-small cell lung cancer, adenocarcinoma (controls excluding all cancers) || id:finngen_R10_C3_NSCLC_ADENO_EXALLC	BOLA3	Wald ratio	1	0.268216	0.316659	0.396984	-0.352435	0.888867	1.30763	0.702974	2.43237
BOLA3	ieu-a-965	Lung adenocarcinoma || id:ieu-a-965	BOLA3	Wald ratio	1	-0.237196	0.251808	0.346207	-0.730739	0.256347	0.788837	0.481553	1.2922
BOLA3	ieu-a-984	Lung adenocarcinoma || id:ieu-a-984	BOLA3	Wald ratio	1	-0.366899	0.146914	0.0125116	-0.654849	-0.078948	0.69288	0.51952	0.924088
BPGM	finngen_R10_C3_NSCLC_ADENO_EXALLC	Non-small cell lung cancer, adenocarcinoma (controls excluding all cancers) || id:finngen_R10_C3_NSCLC_ADENO_EXALLC	PMGE	Inverse variance weighted	2	0.286316	0.834593	0.731552	-1.34949	1.92212	1.33151	0.259374	6.83542
BPGM	ieu-a-965	Lung adenocarcinoma || id:ieu-a-965	PMGE	Inverse variance weighted	2	0.117445	0.313947	0.708337	-0.497892	0.732781	1.12462	0.60781	2.08086
BPGM	ieu-a-984	Lung adenocarcinoma || id:ieu-a-984	PMGE	Inverse variance weighted	2	0.177044	0.194166	0.361866	-0.203522	0.55761	1.19368	0.815852	1.74649
BPHL	ieu-a-965	Lung adenocarcinoma || id:ieu-a-965	BPHL	Wald ratio	1	0.562376	0.403465	0.163358	-0.228416	1.35317	1.75484	0.795793	3.86967
BPHL	ieu-a-984	Lung adenocarcinoma || id:ieu-a-984	BPHL	Inverse variance weighted	2	0.0187252	0.29342	0.949116	-0.556377	0.593828	1.0189	0.573282	1.81091
BPI	finngen_R10_C3_NSCLC_ADENO_EXALLC	Non-small cell lung cancer, adenocarcinoma (controls excluding all cancers) || id:finngen_R10_C3_NSCLC_ADENO_EXALLC	BPI	Inverse variance weighted	10	-0.0705924	0.0846294	0.404204	-0.236466	0.0952812	0.931842	0.789413	1.09997
BPI	ieu-a-965	Lung adenocarcinoma || id:ieu-a-965	BPI	Inverse variance weighted	7	-0.0300594	0.0640922	0.639068	-0.15568	0.0955614	0.970388	0.855833	1.10028
BPI	ieu-a-984	Lung adenocarcinoma || id:ieu-a-984	BPI	Inverse variance weighted	10	-0.0438321	0.048285	0.363994	-0.138471	0.0508064	0.957115	0.870689	1.05212
BPIFA1	ieu-a-965	Lung adenocarcinoma || id:ieu-a-965	PLUNC	Inverse variance weighted	4	0.221708	0.146476	0.130123	-0.0653844	0.5088	1.24821	0.936707	1.66329
BPIFA1	ieu-a-984	Lung adenocarcinoma || id:ieu-a-984	PLUNC	Inverse variance weighted (multiplicative random effects)	4	0.0347176	0.172529	0.84052	-0.303438	0.372873	1.03533	0.738275	1.4519
BPIFA2	finngen_R10_C3_NSCLC_ADENO_EXALLC	Non-small cell lung cancer, adenocarcinoma (controls excluding all cancers) || id:finngen_R10_C3_NSCLC_ADENO_EXALLC	SPLC2	Inverse variance weighted	10	0.153264	0.0870957	0.0784549	-0.0174433	0.323972	1.16563	0.982708	1.38261
BPIFA2	ieu-a-965	Lung adenocarcinoma || id:ieu-a-965	SPLC2	Inverse variance weighted	11	0.0509652	0.0756984	0.500777	-0.0974036	0.199334	1.05229	0.90719	1.22059
BPIFB1	finngen_R10_C3_NSCLC_ADENO_EXALLC	Non-small cell lung cancer, adenocarcinoma (controls excluding all cancers) || id:finngen_R10_C3_NSCLC_ADENO_EXALLC	LPLC1	Inverse variance weighted	21	-0.0771354	0.100635	0.443388	-0.27438	0.12011	0.925764	0.760043	1.12762
BPIFB1	ieu-a-965	Lung adenocarcinoma || id:ieu-a-965	LPLC1	Inverse variance weighted	15	0.176763	0.0784286	0.0242081	0.0230432	0.330483	1.19335	1.02331	1.39164
BPNT1	finngen_R10_C3_NSCLC_ADENO_EXALLC	Non-small cell lung cancer, adenocarcinoma (controls excluding all cancers) || id:finngen_R10_C3_NSCLC_ADENO_EXALLC	BPNT1	Inverse variance weighted	2	-0.272167	0.517807	0.599156	-1.28707	0.742734	0.761727	0.276079	2.10167
BPNT1	ieu-a-965	Lung adenocarcinoma || id:ieu-a-965	BPNT1	Inverse variance weighted	2	0.000264113	0.395802	0.999468	-0.775507	0.776035	1.00026	0.46047	2.17284
BPNT1	ieu-a-984	Lung adenocarcinoma || id:ieu-a-984	BPNT1	Inverse variance weighted	2	-0.079307	0.237575	0.738516	-0.544953	0.386339	0.923756	0.579869	1.47158
BRAF	ieu-a-984	Lung adenocarcinoma || id:ieu-a-984	BRAF1	Inverse variance weighted	5	-0.0298587	0.172265	0.862392	-0.367498	0.307781	0.970583	0.692465	1.3604
BRAT1	finngen_R10_C3_NSCLC_ADENO_EXALLC	Non-small cell lung cancer, adenocarcinoma (controls excluding all cancers) || id:finngen_R10_C3_NSCLC_ADENO_EXALLC	BRAT1	Wald ratio	1	-0.477191	0.855539	0.577004	-2.15405	1.19967	0.620524	0.116014	3.31901
BRAT1	ieu-a-965	Lung adenocarcinoma || id:ieu-a-965	BRAT1	Wald ratio	1	1.05232	0.648292	0.104543	-0.218333	2.32297	2.86429	0.803857	10.206
BRAT1	ieu-a-984	Lung adenocarcinoma || id:ieu-a-984	BRAT1	Wald ratio	1	0.663807	0.367506	0.0708794	-0.0565043	1.38412	1.94217	0.945062	3.9913
BRD2	ieu-a-965	Lung adenocarcinoma || id:ieu-a-965	BRD2	Inverse variance weighted	2	0.615276	0.3143	0.0502758	-0.000751279	1.2313	1.85017	0.999249	3.42569
BRD2	ieu-a-984	Lung adenocarcinoma || id:ieu-a-984	BRD2	Inverse variance weighted	2	0.228955	0.237353	0.334737	-0.236257	0.694168	1.25729	0.789577	2.00204
BRD4	finngen_R10_C3_NSCLC_ADENO_EXALLC	Non-small cell lung cancer, adenocarcinoma (controls excluding all cancers) || id:finngen_R10_C3_NSCLC_ADENO_EXALLC	BRD4	Inverse variance weighted	2	-0.0465809	0.412797	0.910156	-0.855663	0.762501	0.954487	0.425001	2.14363
BRD4	ieu-a-965	Lung adenocarcinoma || id:ieu-a-965	BRD4	Wald ratio	1	0.514527	0.396509	0.194411	-0.262632	1.29169	1.67285	0.769025	3.63891
BRD4	ieu-a-984	Lung adenocarcinoma || id:ieu-a-984	BRD4	Wald ratio	1	0.0876658	0.225323	0.697227	-0.353968	0.5293	1.09162	0.701897	1.69774
BRDT	ieu-a-965	Lung adenocarcinoma || id:ieu-a-965	BRDT	Inverse variance weighted	2	0.476005	0.258746	0.0658185	-0.0311382	0.983148	1.60963	0.969342	2.67286
BRDT	ieu-a-984	Lung adenocarcinoma || id:ieu-a-984	BRDT	Inverse variance weighted	2	0.1531	0.219428	0.485349	-0.276978	0.583178	1.16544	0.758071	1.79172
BRF1	finngen_R10_C3_NSCLC_ADENO_EXALLC	Non-small cell lung cancer, adenocarcinoma (controls excluding all cancers) || id:finngen_R10_C3_NSCLC_ADENO_EXALLC	BRF_1	Inverse variance weighted (multiplicative random effects)	10	0.0349428	0.163915	0.83119	-0.286331	0.356216	1.03556	0.751014	1.42792
BRF1	ieu-a-965	Lung adenocarcinoma || id:ieu-a-965	BRF_1	Inverse variance weighted	9	0.105421	0.095894	0.271617	-0.0825316	0.293373	1.11118	0.920782	1.34094
BRF1	ieu-a-984	Lung adenocarcinoma || id:ieu-a-984	BRF_1	Inverse variance weighted (multiplicative random effects)	10	0.044246	0.077458	0.567847	-0.107572	0.196064	1.04524	0.898012	1.2166
BRPF1	finngen_R10_C3_NSCLC_ADENO_EXALLC	Non-small cell lung cancer, adenocarcinoma (controls excluding all cancers) || id:finngen_R10_C3_NSCLC_ADENO_EXALLC	BRPF1	Inverse variance weighted	3	0.273142	0.268005	0.308124	-0.252148	0.798432	1.31409	0.77713	2.22205
BRPF1	ieu-a-965	Lung adenocarcinoma || id:ieu-a-965	BRPF1	Wald ratio	1	0.538753	0.386518	0.163358	-0.218821	1.29633	1.71387	0.803465	3.65585
BRPF1	ieu-a-984	Lung adenocarcinoma || id:ieu-a-984	BRPF1	Wald ratio	1	0.390221	0.221829	0.0785598	-0.0445645	0.825006	1.47731	0.956414	2.28189
BRSK2	finngen_R10_C3_NSCLC_ADENO_EXALLC	Non-small cell lung cancer, adenocarcinoma (controls excluding all cancers) || id:finngen_R10_C3_NSCLC_ADENO_EXALLC	BR_serine_threonine_kinase_2	Inverse variance weighted	6	0.25538	0.192568	0.18478	-0.122053	0.632814	1.29095	0.885101	1.8829
BRSK2	ieu-a-965	Lung adenocarcinoma || id:ieu-a-965	BR_serine_threonine_kinase_2	Inverse variance weighted	4	0.350891	0.157145	0.0255547	0.0428869	0.658896	1.42033	1.04382	1.93266
BSG	ieu-a-965	Lung adenocarcinoma || id:ieu-a-965	BASI	Inverse variance weighted	4	0.540462	0.204511	0.00822477	0.13962	0.941304	1.7168	1.14984	2.56332
BSG	ieu-a-984	Lung adenocarcinoma || id:ieu-a-984	BASI	Inverse variance weighted (multiplicative random effects)	5	0.110165	0.186063	0.553795	-0.254519	0.474848	1.11646	0.77529	1.60777
BST1	finngen_R10_C3_NSCLC_ADENO_EXALLC	Non-small cell lung cancer, adenocarcinoma (controls excluding all cancers) || id:finngen_R10_C3_NSCLC_ADENO_EXALLC	BST1	Inverse variance weighted	20	-0.030232	0.0406575	0.457132	-0.109921	0.0494567	0.97022	0.895905	1.0507
BST1	ieu-a-965	Lung adenocarcinoma || id:ieu-a-965	BST1	Inverse variance weighted (multiplicative random effects)	17	-0.000731904	0.0465782	0.987463	-0.0920251	0.0905613	0.999268	0.912082	1.09479
BST1	ieu-a-984	Lung adenocarcinoma || id:ieu-a-984	BST1	Inverse variance weighted	20	-0.0089393	0.0202422	0.658767	-0.0486141	0.0307355	0.991101	0.952549	1.03121
BST2	finngen_R10_C3_NSCLC_ADENO_EXALLC	Non-small cell lung cancer, adenocarcinoma (controls excluding all cancers) || id:finngen_R10_C3_NSCLC_ADENO_EXALLC	BST_2	Wald ratio	1	-0.27775	0.661483	0.674566	-1.57426	1.01876	0.757487	0.207162	2.76975
BST2	ieu-a-965	Lung adenocarcinoma || id:ieu-a-965	BST_2	Wald ratio	1	0.674673	0.541115	0.212464	-0.385913	1.73526	1.96339	0.67983	5.67039
BST2	ieu-a-984	Lung adenocarcinoma || id:ieu-a-984	BST_2	Wald ratio	1	0.0823371	0.306325	0.788092	-0.518061	0.682735	1.08582	0.595675	1.97928
BTC	finngen_R10_C3_NSCLC_ADENO_EXALLC	Non-small cell lung cancer, adenocarcinoma (controls excluding all cancers) || id:finngen_R10_C3_NSCLC_ADENO_EXALLC	BTC	Inverse variance weighted	3	-0.28009	0.239909	0.243016	-0.750312	0.190132	0.755716	0.472219	1.20941
BTC	ieu-a-965	Lung adenocarcinoma || id:ieu-a-965	BTC	Inverse variance weighted	2	0.0724068	0.210519	0.730889	-0.340211	0.485025	1.07509	0.71162	1.62422
BTC	ieu-a-984	Lung adenocarcinoma || id:ieu-a-984	BTC	Inverse variance weighted	3	0.123055	0.0996835	0.217031	-0.0723243	0.318435	1.13095	0.930229	1.37497
BTD	finngen_R10_C3_NSCLC_ADENO_EXALLC	Non-small cell lung cancer, adenocarcinoma (controls excluding all cancers) || id:finngen_R10_C3_NSCLC_ADENO_EXALLC	Biotinidase	Inverse variance weighted	11	0.0165581	0.0728539	0.820207	-0.126236	0.159352	1.0167	0.881407	1.17275
BTD	ieu-a-965	Lung adenocarcinoma || id:ieu-a-965	Biotinidase	Inverse variance weighted	11	-0.00982598	0.0700653	0.88847	-0.147154	0.127502	0.990222	0.863161	1.13599
BTD	ieu-a-984	Lung adenocarcinoma || id:ieu-a-984	Biotinidase	Inverse variance weighted	13	0.0228203	0.0336605	0.497801	-0.0431543	0.0887948	1.02308	0.957764	1.09286
BTG2	finngen_R10_C3_NSCLC_ADENO_EXALLC	Non-small cell lung cancer, adenocarcinoma (controls excluding all cancers) || id:finngen_R10_C3_NSCLC_ADENO_EXALLC	BTG2	Inverse variance weighted	4	0.144986	0.178474	0.41658	-0.204822	0.494794	1.15602	0.814792	1.64016
BTG2	ieu-a-965	Lung adenocarcinoma || id:ieu-a-965	BTG2	Inverse variance weighted	2	0.323693	0.239715	0.176912	-0.146149	0.793536	1.38222	0.864029	2.2112
BTG2	ieu-a-984	Lung adenocarcinoma || id:ieu-a-984	BTG2	Inverse variance weighted	2	0.193372	0.13817	0.161656	-0.0774408	0.464186	1.21333	0.925482	1.59072
BTK	finngen_R10_C3_NSCLC_ADENO_EXALLC	Non-small cell lung cancer, adenocarcinoma (controls excluding all cancers) || id:finngen_R10_C3_NSCLC_ADENO_EXALLC	BTK	Wald ratio	1	-0.485662	0.854496	0.56979	-2.16047	1.18915	0.61529	0.11527	3.28429
BTK	ieu-a-965	Lung adenocarcinoma || id:ieu-a-965	BTK	Wald ratio	1	0.29716	0.604697	0.623129	-0.888046	1.48237	1.34603	0.411459	4.40335
BTK	ieu-a-984	Lung adenocarcinoma || id:ieu-a-984	BTK	Wald ratio	1	0.125928	0.361147	0.727322	-0.58192	0.833777	1.1342	0.558824	2.302
BTLA	finngen_R10_C3_NSCLC_ADENO_EXALLC	Non-small cell lung cancer, adenocarcinoma (controls excluding all cancers) || id:finngen_R10_C3_NSCLC_ADENO_EXALLC	BTLA	Inverse variance weighted	2	-0.236156	0.266034	0.374706	-0.757582	0.28527	0.789658	0.468799	1.33012
BTLA	ieu-a-965	Lung adenocarcinoma || id:ieu-a-965	BTLA	Wald ratio	1	0.308135	0.237458	0.194411	-0.157282	0.773552	1.36088	0.854463	2.16745
BTLA	ieu-a-984	Lung adenocarcinoma || id:ieu-a-984	BTLA	Inverse variance weighted	2	0.102658	0.121745	0.399105	-0.135963	0.341279	1.10811	0.872875	1.40675
BTN2A1	finngen_R10_C3_NSCLC_ADENO_EXALLC	Non-small cell lung cancer, adenocarcinoma (controls excluding all cancers) || id:finngen_R10_C3_NSCLC_ADENO_EXALLC	BT2A1	Wald ratio	1	-0.256827	0.609101	0.673282	-1.45066	0.937011	0.773502	0.234414	2.55234
BTN2A1	ieu-a-965	Lung adenocarcinoma || id:ieu-a-965	BT2A1	Wald ratio	1	0.63582	0.498535	0.202176	-0.341309	1.61295	1.88857	0.710839	5.01759
BTN2A1	ieu-a-984	Lung adenocarcinoma || id:ieu-a-984	BT2A1	Wald ratio	1	0.0341909	0.282239	0.903579	-0.518998	0.587379	1.03478	0.595117	1.79927
BTN3A1	ieu-a-965	Lung adenocarcinoma || id:ieu-a-965	BT3A1	Inverse variance weighted	4	0.214405	0.179042	0.231106	-0.136517	0.565327	1.23912	0.872392	1.76002
BTN3A1	ieu-a-984	Lung adenocarcinoma || id:ieu-a-984	BT3A1	Inverse variance weighted (multiplicative random effects)	5	0.00166333	0.181276	0.992679	-0.353639	0.356965	1.00166	0.702129	1.42899
BTN3A3	finngen_R10_C3_NSCLC_ADENO_EXALLC	Non-small cell lung cancer, adenocarcinoma (controls excluding all cancers) || id:finngen_R10_C3_NSCLC_ADENO_EXALLC	BT3A3	Inverse variance weighted	17	-0.105515	0.0679796	0.120625	-0.238755	0.0277252	0.899861	0.787608	1.02811
BTN3A3	ieu-a-984	Lung adenocarcinoma || id:ieu-a-984	BT3A3	Inverse variance weighted	14	-0.0265148	0.0397027	0.504239	-0.104332	0.0513024	0.973834	0.900926	1.05264
BTNL3	ieu-a-965	Lung adenocarcinoma || id:ieu-a-965	BTNL3	Inverse variance weighted	2	0.35888	0.18766	0.0558256	-0.00893368	0.726694	1.43173	0.991106	2.06823
BTNL3	ieu-a-984	Lung adenocarcinoma || id:ieu-a-984	BTNL3	Inverse variance weighted	2	0.120394	0.106885	0.259999	-0.0890999	0.329888	1.12794	0.914754	1.39081
BTNL8	finngen_R10_C3_NSCLC_ADENO_EXALLC	Non-small cell lung cancer, adenocarcinoma (controls excluding all cancers) || id:finngen_R10_C3_NSCLC_ADENO_EXALLC	BTNL8	Inverse variance weighted	4	-0.346894	0.268639	0.1966	-0.873427	0.179639	0.70688	0.417518	1.19679
BTNL8	ieu-a-965	Lung adenocarcinoma || id:ieu-a-965	BTNL8	Inverse variance weighted (multiplicative random effects)	3	-0.254059	0.457242	0.578461	-1.15025	0.642135	0.775646	0.316557	1.90053
BTNL8	ieu-a-984	Lung adenocarcinoma || id:ieu-a-984	BTNL8	Inverse variance weighted	3	0.137772	0.199506	0.489837	-0.253259	0.528804	1.14771	0.776267	1.6969
BTNL9	finngen_R10_C3_NSCLC_ADENO_EXALLC	Non-small cell lung cancer, adenocarcinoma (controls excluding all cancers) || id:finngen_R10_C3_NSCLC_ADENO_EXALLC	BTNL9	Inverse variance weighted	4	0.221845	0.324969	0.494819	-0.415095	0.858785	1.24838	0.660277	2.36029
BTNL9	ieu-a-965	Lung adenocarcinoma || id:ieu-a-965	BTNL9	Inverse variance weighted	2	0.388686	0.394758	0.324812	-0.38504	1.16241	1.47504	0.680423	3.19763
BTNL9	ieu-a-984	Lung adenocarcinoma || id:ieu-a-984	BTNL9	Inverse variance weighted	3	0.480227	0.161775	0.00299266	0.163148	0.797306	1.61644	1.17721	2.21955
C10orf105	finngen_R10_C3_NSCLC_ADENO_EXALLC	Non-small cell lung cancer, adenocarcinoma (controls excluding all cancers) || id:finngen_R10_C3_NSCLC_ADENO_EXALLC	CJ105	Wald ratio	1	0.819579	0.537031	0.126978	-0.233002	1.87216	2.26954	0.792152	6.50233
C10orf35	finngen_R10_C3_NSCLC_ADENO_EXALLC	Non-small cell lung cancer, adenocarcinoma (controls excluding all cancers) || id:finngen_R10_C3_NSCLC_ADENO_EXALLC	CJ035	Inverse variance weighted	9	-0.184721	0.113252	0.102877	-0.406696	0.0372529	0.831336	0.665847	1.03796
C10orf35	ieu-a-965	Lung adenocarcinoma || id:ieu-a-965	CJ035	Inverse variance weighted	5	-0.105384	0.150291	0.483177	-0.399953	0.189186	0.899979	0.670351	1.20827
C10orf35	ieu-a-984	Lung adenocarcinoma || id:ieu-a-984	CJ035	Inverse variance weighted	7	-0.129427	0.0577975	0.0251348	-0.242711	-0.0161442	0.878598	0.784499	0.983985
C10orf54	finngen_R10_C3_NSCLC_ADENO_EXALLC	Non-small cell lung cancer, adenocarcinoma (controls excluding all cancers) || id:finngen_R10_C3_NSCLC_ADENO_EXALLC	GI24	Inverse variance weighted	11	-0.107994	0.122111	0.376485	-0.347332	0.131344	0.897633	0.706571	1.14036
C10orf54	ieu-a-965	Lung adenocarcinoma || id:ieu-a-965	GI24	Inverse variance weighted	8	-0.0886924	0.0758613	0.242348	-0.237381	0.0599958	0.915127	0.788691	1.06183
C11orf68	finngen_R10_C3_NSCLC_ADENO_EXALLC	Non-small cell lung cancer, adenocarcinoma (controls excluding all cancers) || id:finngen_R10_C3_NSCLC_ADENO_EXALLC	CK068	Inverse variance weighted	2	-0.655826	0.514146	0.20211	-1.66355	0.351901	0.519013	0.189465	1.42177
C11orf68	ieu-a-965	Lung adenocarcinoma || id:ieu-a-965	CK068	Inverse variance weighted	2	0.277393	0.384859	0.471055	-0.476932	1.03172	1.31968	0.620685	2.80588
C11orf68	ieu-a-984	Lung adenocarcinoma || id:ieu-a-984	CK068	Inverse variance weighted	2	0.0191944	0.227513	0.932765	-0.426731	0.46512	1.01938	0.652639	1.59221
C11orf73	finngen_R10_C3_NSCLC_ADENO_EXALLC	Non-small cell lung cancer, adenocarcinoma (controls excluding all cancers) || id:finngen_R10_C3_NSCLC_ADENO_EXALLC	HIKES	Inverse variance weighted	3	0.33703	0.333228	0.311821	-0.316097	0.990156	1.40078	0.728989	2.69166
C11orf73	ieu-a-965	Lung adenocarcinoma || id:ieu-a-965	HIKES	Inverse variance weighted	2	0.55239	0.318178	0.0825454	-0.0712388	1.17602	1.7374	0.931239	3.24145
C11orf73	ieu-a-984	Lung adenocarcinoma || id:ieu-a-984	HIKES	Inverse variance weighted	2	0.113847	0.179808	0.526632	-0.238577	0.466271	1.12058	0.787748	1.59404
C11orf87	ieu-a-965	Lung adenocarcinoma || id:ieu-a-965	CK087	Inverse variance weighted	6	0.0747512	0.110898	0.500278	-0.142609	0.292112	1.07762	0.867093	1.33925
C11orf87	ieu-a-984	Lung adenocarcinoma || id:ieu-a-984	CK087	Inverse variance weighted	8	-0.045198	0.0590453	0.443986	-0.160927	0.0705308	0.955808	0.851354	1.07308
C11orf94	finngen_R10_C3_NSCLC_ADENO_EXALLC	Non-small cell lung cancer, adenocarcinoma (controls excluding all cancers) || id:finngen_R10_C3_NSCLC_ADENO_EXALLC	CK094	Inverse variance weighted	2	-0.019913	0.307554	0.948376	-0.622719	0.582893	0.980284	0.536484	1.79121
C11orf94	ieu-a-965	Lung adenocarcinoma || id:ieu-a-965	CK094	Inverse variance weighted	2	-0.186663	0.410498	0.649309	-0.991239	0.617914	0.829724	0.371117	1.85505
C11orf94	ieu-a-984	Lung adenocarcinoma || id:ieu-a-984	CK094	Inverse variance weighted	2	-0.109882	0.138864	0.428777	-0.382056	0.162293	0.89594	0.682457	1.1762
C12orf10	finngen_R10_C3_NSCLC_ADENO_EXALLC	Non-small cell lung cancer, adenocarcinoma (controls excluding all cancers) || id:finngen_R10_C3_NSCLC_ADENO_EXALLC	MYG1	Wald ratio	1	-0.229658	0.404071	0.56979	-1.02164	0.56232	0.794805	0.360005	1.75474
C12orf10	ieu-a-965	Lung adenocarcinoma || id:ieu-a-965	MYG1	Wald ratio	1	0.14052	0.285947	0.623129	-0.419936	0.700976	1.15087	0.657089	2.01572
C12orf10	ieu-a-984	Lung adenocarcinoma || id:ieu-a-984	MYG1	Wald ratio	1	0.0595485	0.170778	0.727322	-0.275176	0.394273	1.06136	0.759438	1.48331
C14orf93	ieu-a-984	Lung adenocarcinoma || id:ieu-a-984	CN093	Inverse variance weighted	7	-0.0542984	0.0639176	0.3956	-0.179577	0.0709801	0.947149	0.835624	1.07356
C16orf54	ieu-a-965	Lung adenocarcinoma || id:ieu-a-965	CP054	Wald ratio	1	-0.131135	0.750143	0.861227	-1.60141	1.33915	0.8771	0.201611	3.81578
C16orf54	ieu-a-984	Lung adenocarcinoma || id:ieu-a-984	CP054	Wald ratio	1	-0.355798	0.400776	0.374662	-1.14132	0.429722	0.700614	0.319398	1.53683
C17orf78	finngen_R10_C3_NSCLC_ADENO_EXALLC	Non-small cell lung cancer, adenocarcinoma (controls excluding all cancers) || id:finngen_R10_C3_NSCLC_ADENO_EXALLC	CQ078	Wald ratio	1	-0.205653	0.510907	0.687298	-1.20703	0.795725	0.814116	0.299084	2.21605
C17orf78	ieu-a-965	Lung adenocarcinoma || id:ieu-a-965	CQ078	Wald ratio	1	0.539236	0.415551	0.194411	-0.275244	1.35372	1.7147	0.759387	3.87178
C17orf78	ieu-a-984	Lung adenocarcinoma || id:ieu-a-984	CQ078	Wald ratio	1	0.0918757	0.236144	0.697227	-0.370967	0.554718	1.09623	0.690067	1.74145
C17orf89	finngen_R10_C3_NSCLC_ADENO_EXALLC	Non-small cell lung cancer, adenocarcinoma (controls excluding all cancers) || id:finngen_R10_C3_NSCLC_ADENO_EXALLC	CQ089	Inverse variance weighted	2	-0.0622458	0.535029	0.907382	-1.1109	0.98641	0.939652	0.329262	2.68159
C17orf89	ieu-a-965	Lung adenocarcinoma || id:ieu-a-965	CQ089	Inverse variance weighted	2	0.408234	0.262336	0.119673	-0.105944	0.922412	1.50416	0.899475	2.51535
C17orf89	ieu-a-984	Lung adenocarcinoma || id:ieu-a-984	CQ089	Inverse variance weighted	2	0.222345	0.178577	0.213097	-0.127666	0.572356	1.249	0.880148	1.77244
C18orf32	finngen_R10_C3_NSCLC_ADENO_EXALLC	Non-small cell lung cancer, adenocarcinoma (controls excluding all cancers) || id:finngen_R10_C3_NSCLC_ADENO_EXALLC	CR032	Wald ratio	1	0.488225	0.472741	0.301719	-0.438348	1.4148	1.62942	0.645101	4.11566
C18orf32	ieu-a-965	Lung adenocarcinoma || id:ieu-a-965	CR032	Wald ratio	1	-0.39017	0.367335	0.288161	-1.11015	0.329807	0.676942	0.329511	1.3907
C18orf32	ieu-a-984	Lung adenocarcinoma || id:ieu-a-984	CR032	Wald ratio	1	0.0663135	0.210765	0.753041	-0.346786	0.479413	1.06856	0.706957	1.61513
C19orf18	finngen_R10_C3_NSCLC_ADENO_EXALLC	Non-small cell lung cancer, adenocarcinoma (controls excluding all cancers) || id:finngen_R10_C3_NSCLC_ADENO_EXALLC	CS018	Inverse variance weighted	2	-0.266293	0.584174	0.648501	-1.41127	0.878687	0.766215	0.243833	2.40774
C19orf18	ieu-a-965	Lung adenocarcinoma || id:ieu-a-965	CS018	Wald ratio	1	0.703092	0.541823	0.194411	-0.358881	1.76507	2.01999	0.698457	5.84196
C19orf18	ieu-a-984	Lung adenocarcinoma || id:ieu-a-984	CS018	Inverse variance weighted	2	-0.121363	0.499256	0.807938	-1.09991	0.85718	0.885713	0.332903	2.35651
C19orf80	finngen_R10_C3_NSCLC_ADENO_EXALLC	Non-small cell lung cancer, adenocarcinoma (controls excluding all cancers) || id:finngen_R10_C3_NSCLC_ADENO_EXALLC	TD26	Wald ratio	1	-0.222633	0.553092	0.687298	-1.30669	0.861427	0.800409	0.270714	2.36653
C19orf80	ieu-a-965	Lung adenocarcinoma || id:ieu-a-965	TD26	Wald ratio	1	0.58376	0.449862	0.194411	-0.29797	1.46549	1.79277	0.742323	4.32967
C19orf80	ieu-a-984	Lung adenocarcinoma || id:ieu-a-984	TD26	Wald ratio	1	0.0994618	0.255642	0.697227	-0.401597	0.60052	1.10458	0.66925	1.82307
C1D	ieu-a-965	Lung adenocarcinoma || id:ieu-a-965	C1D	Inverse variance weighted	2	0.411421	0.219248	0.0605846	-0.0183039	0.841147	1.50896	0.981863	2.31903
C1D	ieu-a-984	Lung adenocarcinoma || id:ieu-a-984	C1D	Inverse variance weighted	2	0.14205	0.181015	0.432604	-0.212739	0.496839	1.15263	0.808367	1.64352
C1GALT1C1	finngen_R10_C3_NSCLC_ADENO_EXALLC	Non-small cell lung cancer, adenocarcinoma (controls excluding all cancers) || id:finngen_R10_C3_NSCLC_ADENO_EXALLC	C1GLC	Inverse variance weighted	8	0.0148803	0.0899756	0.868644	-0.161472	0.191232	1.01499	0.85089	1.21074
C1GALT1C1	ieu-a-984	Lung adenocarcinoma || id:ieu-a-984	C1GLC	Inverse variance weighted (multiplicative random effects)	3	-0.0405843	0.127043	0.749383	-0.289589	0.20842	0.960228	0.748571	1.23173
C1orf115	ieu-a-965	Lung adenocarcinoma || id:ieu-a-965	CA115	Wald ratio	1	0.273677	0.210903	0.194411	-0.139694	0.687047	1.31479	0.869625	1.98784
C1orf115	ieu-a-984	Lung adenocarcinoma || id:ieu-a-984	CA115	Inverse variance weighted	2	0.0908208	0.108493	0.402532	-0.121826	0.303468	1.09507	0.885302	1.35455
C1orf162	finngen_R10_C3_NSCLC_ADENO_EXALLC	Non-small cell lung cancer, adenocarcinoma (controls excluding all cancers) || id:finngen_R10_C3_NSCLC_ADENO_EXALLC	CA162	Inverse variance weighted	10	0.0449497	0.146211	0.758516	-0.241624	0.331524	1.04598	0.785351	1.39309
C1orf162	ieu-a-984	Lung adenocarcinoma || id:ieu-a-984	CA162	Inverse variance weighted	9	-0.0734817	0.062033	0.236192	-0.195066	0.048103	0.929153	0.82278	1.04928
C1orf185	ieu-a-984	Lung adenocarcinoma || id:ieu-a-984	CA185	Inverse variance weighted	3	0.0980506	0.163063	0.547637	-0.221553	0.417654	1.10302	0.801273	1.5184
C1orf186	finngen_R10_C3_NSCLC_ADENO_EXALLC	Non-small cell lung cancer, adenocarcinoma (controls excluding all cancers) || id:finngen_R10_C3_NSCLC_ADENO_EXALLC	CA186	Wald ratio	1	-0.127609	0.317022	0.687298	-0.748972	0.493754	0.880197	0.472852	1.63846
C1orf186	ieu-a-965	Lung adenocarcinoma || id:ieu-a-965	CA186	Wald ratio	1	0.3346	0.257853	0.194411	-0.170791	0.839992	1.39738	0.842998	2.31635
C1orf186	ieu-a-984	Lung adenocarcinoma || id:ieu-a-984	CA186	Inverse variance weighted	2	-0.0183156	0.263695	0.944625	-0.535157	0.498526	0.981851	0.585577	1.64629
C1orf198	finngen_R10_C3_NSCLC_ADENO_EXALLC	Non-small cell lung cancer, adenocarcinoma (controls excluding all cancers) || id:finngen_R10_C3_NSCLC_ADENO_EXALLC	CA198	Inverse variance weighted	3	0.394061	0.29849	0.186775	-0.19098	0.979103	1.48299	0.826149	2.66207
C1orf198	ieu-a-984	Lung adenocarcinoma || id:ieu-a-984	CA198	Inverse variance weighted	3	-0.020869	0.156663	0.894028	-0.327928	0.28619	0.979347	0.720415	1.33135
C1orf210	finngen_R10_C3_NSCLC_ADENO_EXALLC	Non-small cell lung cancer, adenocarcinoma (controls excluding all cancers) || id:finngen_R10_C3_NSCLC_ADENO_EXALLC	CA210	Wald ratio	1	-0.676731	0.819643	0.409007	-2.28323	0.929768	0.508276	0.101954	2.53392
C1orf210	ieu-a-965	Lung adenocarcinoma || id:ieu-a-965	CA210	Wald ratio	1	-0.0814567	0.638407	0.898471	-1.33274	1.16982	0.921773	0.263755	3.22142
C1orf210	ieu-a-984	Lung adenocarcinoma || id:ieu-a-984	CA210	Wald ratio	1	-0.0130972	0.385204	0.972877	-0.768096	0.741902	0.986988	0.463895	2.09993
C1orf226	ieu-a-984	Lung adenocarcinoma || id:ieu-a-984	CA226	Inverse variance weighted	7	-0.135458	0.100215	0.176478	-0.33188	0.0609628	0.873315	0.717574	1.06286
C1orf43	ieu-a-984	Lung adenocarcinoma || id:ieu-a-984	CA043	Wald ratio	1	0.0369021	0.344147	0.914608	-0.637627	0.711431	1.03759	0.528545	2.0369
C1QBP	ieu-a-965	Lung adenocarcinoma || id:ieu-a-965	C1QBP	Inverse variance weighted	5	0.0648056	0.189717	0.732658	-0.307039	0.436651	1.06695	0.735622	1.54752
C1QBP	ieu-a-984	Lung adenocarcinoma || id:ieu-a-984	C1QBP	Inverse variance weighted	6	0.0753115	0.140428	0.591751	-0.199927	0.35055	1.07822	0.81879	1.41985
C1QC	finngen_R10_C3_NSCLC_ADENO_EXALLC	Non-small cell lung cancer, adenocarcinoma (controls excluding all cancers) || id:finngen_R10_C3_NSCLC_ADENO_EXALLC	C1QC	Inverse variance weighted	15	-0.117415	0.0901678	0.192855	-0.294144	0.0593142	0.889216	0.745169	1.06111
C1QC	ieu-a-965	Lung adenocarcinoma || id:ieu-a-965	C1QC	Inverse variance weighted (multiplicative random effects)	11	0.0677811	0.131845	0.607185	-0.190635	0.326198	1.07013	0.826434	1.38569
C1QL1	finngen_R10_C3_NSCLC_ADENO_EXALLC	Non-small cell lung cancer, adenocarcinoma (controls excluding all cancers) || id:finngen_R10_C3_NSCLC_ADENO_EXALLC	C1QRF	Inverse variance weighted	10	-0.0104575	0.127825	0.934797	-0.260995	0.24008	0.989597	0.770285	1.27135
C1QL2	ieu-a-965	Lung adenocarcinoma || id:ieu-a-965	C1QL2	Inverse variance weighted	4	0.175249	0.149357	0.240655	-0.117492	0.467989	1.19154	0.889148	1.59678
C1QL2	ieu-a-984	Lung adenocarcinoma || id:ieu-a-984	C1QL2	Inverse variance weighted	4	0.0656769	0.0641754	0.306121	-0.060107	0.191461	1.06788	0.941664	1.21102
C1QL4	finngen_R10_C3_NSCLC_ADENO_EXALLC	Non-small cell lung cancer, adenocarcinoma (controls excluding all cancers) || id:finngen_R10_C3_NSCLC_ADENO_EXALLC	C1QL4	Inverse variance weighted	2	0.399861	0.521378	0.443122	-0.622039	1.42176	1.49162	0.536849	4.14441
C1QL4	ieu-a-965	Lung adenocarcinoma || id:ieu-a-965	C1QL4	Wald ratio	1	0.927291	0.571267	0.104543	-0.192393	2.04698	2.52765	0.824983	7.74444
C1QL4	ieu-a-984	Lung adenocarcinoma || id:ieu-a-984	C1QL4	Wald ratio	1	0.584939	0.323842	0.0708794	-0.0497909	1.21967	1.79488	0.951428	3.38606
C1QTNF1	finngen_R10_C3_NSCLC_ADENO_EXALLC	Non-small cell lung cancer, adenocarcinoma (controls excluding all cancers) || id:finngen_R10_C3_NSCLC_ADENO_EXALLC	C1QT1	Inverse variance weighted	15	0.180601	0.0861805	0.0361165	0.0116872	0.349515	1.19794	1.01176	1.41838
C1QTNF1	ieu-a-965	Lung adenocarcinoma || id:ieu-a-965	C1QT1	Inverse variance weighted	12	0.0913922	0.0705711	0.195307	-0.0469272	0.229712	1.0957	0.954157	1.25824
C1QTNF1	ieu-a-984	Lung adenocarcinoma || id:ieu-a-984	C1QT1	Inverse variance weighted (multiplicative random effects)	15	0.0054825	0.0674065	0.935176	-0.126634	0.137599	1.0055	0.881056	1.14752
C1QTNF3	finngen_R10_C3_NSCLC_ADENO_EXALLC	Non-small cell lung cancer, adenocarcinoma (controls excluding all cancers) || id:finngen_R10_C3_NSCLC_ADENO_EXALLC	C1QT3	Inverse variance weighted	8	-0.321144	0.186829	0.0856293	-0.687329	0.0450411	0.725319	0.502918	1.04607
C1QTNF3	ieu-a-984	Lung adenocarcinoma || id:ieu-a-984	C1QT3	Inverse variance weighted	8	0.0200047	0.0893183	0.82278	-0.155059	0.195069	1.02021	0.856364	1.21539
C1QTNF5	finngen_R10_C3_NSCLC_ADENO_EXALLC	Non-small cell lung cancer, adenocarcinoma (controls excluding all cancers) || id:finngen_R10_C3_NSCLC_ADENO_EXALLC	C1QTNF5	Inverse variance weighted	17	0.0371096	0.0919843	0.686629	-0.14318	0.217399	1.03781	0.866598	1.24284
C1QTNF5	ieu-a-965	Lung adenocarcinoma || id:ieu-a-965	C1QTNF5	Inverse variance weighted	11	-0.0725057	0.0821116	0.377229	-0.233444	0.0884331	0.93006	0.791802	1.09246
C1QTNF5	ieu-a-984	Lung adenocarcinoma || id:ieu-a-984	C1QTNF5	Inverse variance weighted	13	-0.0455003	0.0532894	0.393197	-0.149947	0.0589469	0.955519	0.860753	1.06072
C1QTNF9	finngen_R10_C3_NSCLC_ADENO_EXALLC	Non-small cell lung cancer, adenocarcinoma (controls excluding all cancers) || id:finngen_R10_C3_NSCLC_ADENO_EXALLC	C1T9A	Inverse variance weighted	2	0.238127	0.187338	0.20369	-0.129056	0.60531	1.26887	0.878925	1.83182
C1QTNF9	ieu-a-965	Lung adenocarcinoma || id:ieu-a-965	C1T9A	Inverse variance weighted	2	-0.00931121	0.210062	0.964644	-0.421032	0.402409	0.990732	0.656369	1.49542
C1QTNF9	ieu-a-984	Lung adenocarcinoma || id:ieu-a-984	C1T9A	Inverse variance weighted	2	-0.0917727	0.0841063	0.275206	-0.256621	0.0730757	0.912313	0.773661	1.07581
C1RL	finngen_R10_C3_NSCLC_ADENO_EXALLC	Non-small cell lung cancer, adenocarcinoma (controls excluding all cancers) || id:finngen_R10_C3_NSCLC_ADENO_EXALLC	C1RL1	Inverse variance weighted	9	-0.242906	0.169804	0.152571	-0.575721	0.0899096	0.784345	0.562299	1.09408
C1RL	ieu-a-984	Lung adenocarcinoma || id:ieu-a-984	C1RL1	Inverse variance weighted	6	0.0299831	0.111962	0.788856	-0.189463	0.249429	1.03044	0.827403	1.28329
C1S	ieu-a-965	Lung adenocarcinoma || id:ieu-a-965	C1s	Inverse variance weighted	2	0.374013	0.293041	0.201845	-0.200348	0.948374	1.45356	0.818446	2.58151
C1S	ieu-a-984	Lung adenocarcinoma || id:ieu-a-984	C1s	Inverse variance weighted (multiplicative random effects)	3	0.215114	0.299755	0.472985	-0.372407	0.802634	1.24	0.689074	2.23141
C2	finngen_R10_C3_NSCLC_ADENO_EXALLC	Non-small cell lung cancer, adenocarcinoma (controls excluding all cancers) || id:finngen_R10_C3_NSCLC_ADENO_EXALLC	C2	Inverse variance weighted	19	0.0861273	0.0855539	0.314078	-0.0815585	0.253813	1.08995	0.921679	1.28893
C2	ieu-a-984	Lung adenocarcinoma || id:ieu-a-984	C2	Inverse variance weighted	16	-0.0490584	0.0460161	0.286372	-0.13925	0.0411332	0.952126	0.87001	1.04199
C20orf173	ieu-a-965	Lung adenocarcinoma || id:ieu-a-965	CT173	Inverse variance weighted	5	0.0514677	0.0818244	0.529348	-0.108908	0.211843	1.05282	0.896813	1.23595
C21orf33	ieu-a-965	Lung adenocarcinoma || id:ieu-a-965	ES1	Inverse variance weighted	3	0.198993	0.150202	0.185225	-0.0954024	0.493388	1.22017	0.909007	1.63786
C21orf33	ieu-a-984	Lung adenocarcinoma || id:ieu-a-984	ES1	Inverse variance weighted (multiplicative random effects)	3	0.0725714	0.194733	0.709393	-0.309106	0.454249	1.07527	0.734103	1.57499
C22orf15	ieu-a-984	Lung adenocarcinoma || id:ieu-a-984	CV015	Wald ratio	1	-0.28391	0.399269	0.477038	-1.06648	0.498657	0.752835	0.344219	1.64651
C2orf40	ieu-a-965	Lung adenocarcinoma || id:ieu-a-965	AUGN	Inverse variance weighted	7	0.107136	0.11769	0.362652	-0.123537	0.337809	1.11309	0.883789	1.40187
C2orf40	ieu-a-984	Lung adenocarcinoma || id:ieu-a-984	AUGN	Inverse variance weighted (multiplicative random effects)	8	0.0432328	0.0975244	0.657547	-0.147915	0.234381	1.04418	0.862504	1.26413
C2orf66	finngen_R10_C3_NSCLC_ADENO_EXALLC	Non-small cell lung cancer, adenocarcinoma (controls excluding all cancers) || id:finngen_R10_C3_NSCLC_ADENO_EXALLC	CB066	Inverse variance weighted	2	-0.239151	0.207252	0.248534	-0.645365	0.167062	0.787296	0.524471	1.18183
C2orf66	ieu-a-965	Lung adenocarcinoma || id:ieu-a-965	CB066	Wald ratio	1	0.169602	0.160492	0.290618	-0.144961	0.484166	1.18483	0.865056	1.62282
C2orf66	ieu-a-984	Lung adenocarcinoma || id:ieu-a-984	CB066	Wald ratio	1	0.0205629	0.0975	0.832964	-0.170537	0.211663	1.02078	0.843212	1.23573
C3	ieu-a-984	Lung adenocarcinoma || id:ieu-a-984	C3b	Inverse variance weighted (multiplicative random effects)	5	0.0842563	0.1509	0.5766	-0.211508	0.38002	1.08791	0.809363	1.46231
C3orf18	ieu-a-965	Lung adenocarcinoma || id:ieu-a-965	CC018	Inverse variance weighted	4	0.152575	0.104098	0.142736	-0.051458	0.356607	1.16483	0.949844	1.42847
C4BPA	finngen_R10_C3_NSCLC_ADENO_EXALLC	Non-small cell lung cancer, adenocarcinoma (controls excluding all cancers) || id:finngen_R10_C3_NSCLC_ADENO_EXALLC	C4b_binding_protein_alpha_chain	Inverse variance weighted	8	0.174523	0.106111	0.100028	-0.033455	0.382501	1.19068	0.967098	1.46595
C4BPA	ieu-a-965	Lung adenocarcinoma || id:ieu-a-965	C4b_binding_protein_alpha_chain	Inverse variance weighted	4	0.119507	0.0800733	0.135577	-0.0374369	0.27645	1.12694	0.963255	1.31844
C4BPA	ieu-a-984	Lung adenocarcinoma || id:ieu-a-984	C4b_binding_protein_alpha_chain	Inverse variance weighted	6	0.0542317	0.0455644	0.23396	-0.0350745	0.143538	1.05573	0.965533	1.15435
C4BPB	finngen_R10_C3_NSCLC_ADENO_EXALLC	Non-small cell lung cancer, adenocarcinoma (controls excluding all cancers) || id:finngen_R10_C3_NSCLC_ADENO_EXALLC	C4b_binding_protein_beta_chain	Inverse variance weighted	2	-0.189057	0.739595	0.798242	-1.63866	1.26055	0.827739	0.194239	3.52736
C4orf32	finngen_R10_C3_NSCLC_ADENO_EXALLC	Non-small cell lung cancer, adenocarcinoma (controls excluding all cancers) || id:finngen_R10_C3_NSCLC_ADENO_EXALLC	CD032	Inverse variance weighted	12	-0.0225347	0.116825	0.847042	-0.251511	0.206441	0.977717	0.777625	1.2293
C4orf32	ieu-a-965	Lung adenocarcinoma || id:ieu-a-965	CD032	Inverse variance weighted (multiplicative random effects)	9	0.160799	0.143891	0.263777	-0.121227	0.442826	1.17445	0.885833	1.5571
C4orf32	ieu-a-984	Lung adenocarcinoma || id:ieu-a-984	CD032	Inverse variance weighted	10	0.0904567	0.0574177	0.115161	-0.022082	0.202995	1.09467	0.97816	1.22507
C5	finngen_R10_C3_NSCLC_ADENO_EXALLC	Non-small cell lung cancer, adenocarcinoma (controls excluding all cancers) || id:finngen_R10_C3_NSCLC_ADENO_EXALLC	C5a	Inverse variance weighted	12	-0.199644	0.204798	0.329641	-0.601047	0.201759	0.819022	0.548237	1.22355
C5	ieu-a-965	Lung adenocarcinoma || id:ieu-a-965	C5a	Inverse variance weighted	9	-0.0415256	0.184228	0.821665	-0.402612	0.319561	0.959325	0.668572	1.37652
C5	ieu-a-984	Lung adenocarcinoma || id:ieu-a-984	C5a	Inverse variance weighted	11	-0.152857	0.0993874	0.124052	-0.347656	0.0419427	0.858253	0.706342	1.04283
C5orf38	finngen_R10_C3_NSCLC_ADENO_EXALLC	Non-small cell lung cancer, adenocarcinoma (controls excluding all cancers) || id:finngen_R10_C3_NSCLC_ADENO_EXALLC	CEI	Inverse variance weighted	16	-0.10563	0.0930475	0.256281	-0.288003	0.0767432	0.899758	0.749759	1.07976
C5orf38	ieu-a-965	Lung adenocarcinoma || id:ieu-a-965	CEI	Inverse variance weighted	11	-0.0754778	0.0761779	0.321779	-0.224786	0.0738309	0.9273	0.798687	1.07662
C5orf38	ieu-a-984	Lung adenocarcinoma || id:ieu-a-984	CEI	Inverse variance weighted	15	-0.0274957	0.0412692	0.50525	-0.108383	0.0533919	0.972879	0.897284	1.05484
C5orf46	finngen_R10_C3_NSCLC_ADENO_EXALLC	Non-small cell lung cancer, adenocarcinoma (controls excluding all cancers) || id:finngen_R10_C3_NSCLC_ADENO_EXALLC	CE046	Inverse variance weighted	6	-0.166294	0.241758	0.491546	-0.64014	0.307553	0.846797	0.527218	1.36009
C5orf46	ieu-a-965	Lung adenocarcinoma || id:ieu-a-965	CE046	Inverse variance weighted	6	0.296975	0.172168	0.0845424	-0.0404736	0.634423	1.34578	0.960335	1.88593
C5orf63	ieu-a-965	Lung adenocarcinoma || id:ieu-a-965	YD286	Inverse variance weighted	4	0.168296	0.150387	0.263103	-0.126462	0.463054	1.18329	0.881208	1.58892
C5orf63	ieu-a-984	Lung adenocarcinoma || id:ieu-a-984	YD286	Inverse variance weighted	4	0.0930048	0.12903	0.471031	-0.159893	0.345903	1.09747	0.852235	1.41327
C6	ieu-a-965	Lung adenocarcinoma || id:ieu-a-965	C6	Inverse variance weighted	5	-0.0123826	0.14595	0.932387	-0.298445	0.273679	0.987694	0.741971	1.31479
C6orf89	finngen_R10_C3_NSCLC_ADENO_EXALLC	Non-small cell lung cancer, adenocarcinoma (controls excluding all cancers) || id:finngen_R10_C3_NSCLC_ADENO_EXALLC	CF089	Inverse variance weighted	5	-0.280969	0.205999	0.172588	-0.684727	0.122789	0.755052	0.504228	1.13065
C6orf89	ieu-a-965	Lung adenocarcinoma || id:ieu-a-965	CF089	Inverse variance weighted	2	0.616964	0.304342	0.0426413	0.0204538	1.21348	1.85329	1.02066	3.36516
C7	ieu-a-965	Lung adenocarcinoma || id:ieu-a-965	C7	Inverse variance weighted	10	-0.0182003	0.0457734	0.690912	-0.107916	0.0715156	0.981964	0.897703	1.07413
C7	ieu-a-984	Lung adenocarcinoma || id:ieu-a-984	C7	Inverse variance weighted	15	0.013675	0.0333361	0.681648	-0.0516637	0.0790137	1.01377	0.949648	1.08222
C7orf69	finngen_R10_C3_NSCLC_ADENO_EXALLC	Non-small cell lung cancer, adenocarcinoma (controls excluding all cancers) || id:finngen_R10_C3_NSCLC_ADENO_EXALLC	CG069	Wald ratio	1	-0.280821	0.494089	0.56979	-1.24924	0.687593	0.755163	0.286724	1.98892
C7orf69	ieu-a-965	Lung adenocarcinoma || id:ieu-a-965	CG069	Inverse variance weighted	2	0.225596	0.304238	0.458384	-0.370711	0.821902	1.25307	0.690243	2.27482
C7orf69	ieu-a-984	Lung adenocarcinoma || id:ieu-a-984	CG069	Inverse variance weighted	2	0.0391058	0.181152	0.829087	-0.315953	0.394165	1.03988	0.729094	1.48314
C7orf73	finngen_R10_C3_NSCLC_ADENO_EXALLC	Non-small cell lung cancer, adenocarcinoma (controls excluding all cancers) || id:finngen_R10_C3_NSCLC_ADENO_EXALLC	CG073	Wald ratio	1	-0.246783	0.613088	0.687298	-1.44844	0.95487	0.78131	0.234937	2.59833
C7orf73	ieu-a-965	Lung adenocarcinoma || id:ieu-a-965	CG073	Wald ratio	1	0.647083	0.498661	0.194411	-0.330293	1.62446	1.90996	0.718713	5.07567
C7orf73	ieu-a-984	Lung adenocarcinoma || id:ieu-a-984	CG073	Inverse variance weighted	2	-0.0256195	0.227261	0.910243	-0.47105	0.419811	0.974706	0.624346	1.52167
C8G	finngen_R10_C3_NSCLC_ADENO_EXALLC	Non-small cell lung cancer, adenocarcinoma (controls excluding all cancers) || id:finngen_R10_C3_NSCLC_ADENO_EXALLC	CO8G	Inverse variance weighted	15	-0.0319029	0.0600334	0.595128	-0.149568	0.0857625	0.968601	0.86108	1.08955
C9	ieu-a-984	Lung adenocarcinoma || id:ieu-a-984	C9	Inverse variance weighted	11	0.0330306	0.0745302	0.657632	-0.113049	0.17911	1.03358	0.893107	1.19615
C9orf89	ieu-a-965	Lung adenocarcinoma || id:ieu-a-965	BINCA	Wald ratio	1	0.760198	0.468328	0.104543	-0.157725	1.67812	2.1387	0.854085	5.35548
C9orf89	ieu-a-984	Lung adenocarcinoma || id:ieu-a-984	BINCA	Wald ratio	1	0.479536	0.265487	0.0708794	-0.0408188	0.99989	1.61532	0.960003	2.71798
CA1	ieu-a-965	Lung adenocarcinoma || id:ieu-a-965	Carbonic_anhydrase_I	Inverse variance weighted	7	0.112339	0.0933194	0.228662	-0.0705669	0.295245	1.11889	0.931865	1.34346
CA10	finngen_R10_C3_NSCLC_ADENO_EXALLC	Non-small cell lung cancer, adenocarcinoma (controls excluding all cancers) || id:finngen_R10_C3_NSCLC_ADENO_EXALLC	Carbonic_Anhydrase_X	Inverse variance weighted (multiplicative random effects)	11	0.0503269	0.121153	0.67785	-0.187134	0.287787	1.05161	0.829333	1.33347
CA10	ieu-a-965	Lung adenocarcinoma || id:ieu-a-965	Carbonic_Anhydrase_X	Inverse variance weighted	10	0.105238	0.0847283	0.214214	-0.0608298	0.271305	1.11097	0.940983	1.31168
CA11	finngen_R10_C3_NSCLC_ADENO_EXALLC	Non-small cell lung cancer, adenocarcinoma (controls excluding all cancers) || id:finngen_R10_C3_NSCLC_ADENO_EXALLC	CAH11	Inverse variance weighted	3	-0.205487	0.248058	0.407454	-0.69168	0.280706	0.814251	0.500734	1.32406
CA11	ieu-a-965	Lung adenocarcinoma || id:ieu-a-965	CAH11	Inverse variance weighted	3	0.20906	0.192696	0.277955	-0.168624	0.586744	1.23252	0.844827	1.79812
CA11	ieu-a-984	Lung adenocarcinoma || id:ieu-a-984	CAH11	Inverse variance weighted	3	-0.00628214	0.114291	0.956165	-0.230292	0.217727	0.993738	0.794302	1.24325
CA12	finngen_R10_C3_NSCLC_ADENO_EXALLC	Non-small cell lung cancer, adenocarcinoma (controls excluding all cancers) || id:finngen_R10_C3_NSCLC_ADENO_EXALLC	Carbonic_Anhydrase_XII	Inverse variance weighted	2	-1.2567	0.621959	0.043326	-2.47574	-0.037662	0.284591	0.0841008	0.963038
CA12	ieu-a-965	Lung adenocarcinoma || id:ieu-a-965	Carbonic_Anhydrase_XII	Inverse variance weighted	2	-0.172619	0.440901	0.695417	-1.03679	0.691547	0.841458	0.354593	1.9968
CA12	ieu-a-984	Lung adenocarcinoma || id:ieu-a-984	Carbonic_Anhydrase_XII	Inverse variance weighted	2	-0.266115	0.262978	0.311573	-0.781552	0.249323	0.766351	0.457695	1.28316
CA13	finngen_R10_C3_NSCLC_ADENO_EXALLC	Non-small cell lung cancer, adenocarcinoma (controls excluding all cancers) || id:finngen_R10_C3_NSCLC_ADENO_EXALLC	Carbonic_anhydrase_XIII	Inverse variance weighted	9	-0.176998	0.12762	0.165467	-0.427132	0.0731366	0.837782	0.652377	1.07588
CA13	ieu-a-965	Lung adenocarcinoma || id:ieu-a-965	Carbonic_anhydrase_XIII	Inverse variance weighted	6	-0.0414276	0.127331	0.744914	-0.290996	0.208141	0.959419	0.747518	1.23139
CA13	ieu-a-984	Lung adenocarcinoma || id:ieu-a-984	Carbonic_anhydrase_XIII	Inverse variance weighted	8	0.016246	0.0572838	0.776712	-0.0960301	0.128522	1.01638	0.908437	1.13715
CA2	finngen_R10_C3_NSCLC_ADENO_EXALLC	Non-small cell lung cancer, adenocarcinoma (controls excluding all cancers) || id:finngen_R10_C3_NSCLC_ADENO_EXALLC	carbonic_anhydrase_II	Wald ratio	1	0.308822	0.875739	0.724358	-1.40763	2.02527	1.36182	0.244723	7.57816
CA3	finngen_R10_C3_NSCLC_ADENO_EXALLC	Non-small cell lung cancer, adenocarcinoma (controls excluding all cancers) || id:finngen_R10_C3_NSCLC_ADENO_EXALLC	Carbonic_anhydrase_III	Inverse variance weighted	15	0.329927	0.129853	0.0110608	0.0754149	0.584439	1.39087	1.07833	1.79398
CA4	finngen_R10_C3_NSCLC_ADENO_EXALLC	Non-small cell lung cancer, adenocarcinoma (controls excluding all cancers) || id:finngen_R10_C3_NSCLC_ADENO_EXALLC	Carbonic_Anhydrase_IV	Inverse variance weighted	7	0.0830524	0.131525	0.527742	-0.174737	0.340842	1.0866	0.839678	1.40613
CA4	ieu-a-965	Lung adenocarcinoma || id:ieu-a-965	Carbonic_Anhydrase_IV	Inverse variance weighted	5	-0.0591731	0.112869	0.600096	-0.280397	0.162051	0.942544	0.755484	1.17592
CA4	ieu-a-984	Lung adenocarcinoma || id:ieu-a-984	Carbonic_Anhydrase_IV	Inverse variance weighted	7	0.0249301	0.0664228	0.707419	-0.105259	0.155119	1.02524	0.900092	1.1678
CA5A	finngen_R10_C3_NSCLC_ADENO_EXALLC	Non-small cell lung cancer, adenocarcinoma (controls excluding all cancers) || id:finngen_R10_C3_NSCLC_ADENO_EXALLC	Carbonic_Anhydrase_VA	Wald ratio	1	-0.0664503	0.746665	0.929085	-1.52991	1.39701	0.935709	0.216554	4.0431
CA5A	ieu-a-965	Lung adenocarcinoma || id:ieu-a-965	Carbonic_Anhydrase_VA	Wald ratio	1	-0.997552	0.520765	0.0554223	-2.01825	0.0231475	0.368781	0.132888	1.02342
CA5A	ieu-a-984	Lung adenocarcinoma || id:ieu-a-984	Carbonic_Anhydrase_VA	Wald ratio	1	0.177024	0.325301	0.586313	-0.460565	0.814613	1.19366	0.630927	2.2583
CA5B	ieu-a-965	Lung adenocarcinoma || id:ieu-a-965	Carbonic_Anhydrase_VB	Inverse variance weighted	3	0.215032	0.133964	0.10846	-0.0475366	0.477601	1.2399	0.953576	1.6122
CA5B	ieu-a-984	Lung adenocarcinoma || id:ieu-a-984	Carbonic_Anhydrase_VB	Inverse variance weighted (multiplicative random effects)	4	0.0785757	0.148248	0.596092	-0.21199	0.369142	1.08175	0.808973	1.44649
CA6	ieu-a-984	Lung adenocarcinoma || id:ieu-a-984	Carbonic_anhydrase_6	Inverse variance weighted	15	-0.0175628	0.0342494	0.608097	-0.0846917	0.0495661	0.98259	0.918795	1.05082
CA7	finngen_R10_C3_NSCLC_ADENO_EXALLC	Non-small cell lung cancer, adenocarcinoma (controls excluding all cancers) || id:finngen_R10_C3_NSCLC_ADENO_EXALLC	Carbonic_anhydrase_VII	Inverse variance weighted	3	0.384543	0.345516	0.265728	-0.292668	1.06175	1.46894	0.74627	2.89144
CA7	ieu-a-965	Lung adenocarcinoma || id:ieu-a-965	Carbonic_anhydrase_VII	Inverse variance weighted	3	0.57167	0.30396	0.0600071	-0.0240915	1.16743	1.77122	0.976196	3.21373
CA7	ieu-a-984	Lung adenocarcinoma || id:ieu-a-984	Carbonic_anhydrase_VII	Inverse variance weighted	3	0.218315	0.178768	0.222004	-0.132071	0.5687	1.24398	0.876279	1.76597
CA8	ieu-a-965	Lung adenocarcinoma || id:ieu-a-965	Carbonic_Anhydrase_VIII	Inverse variance weighted	9	-0.0671077	0.0654509	0.305215	-0.195391	0.061176	0.935095	0.822513	1.06309
CA8	ieu-a-984	Lung adenocarcinoma || id:ieu-a-984	Carbonic_Anhydrase_VIII	Inverse variance weighted	9	-0.048769	0.0537001	0.363787	-0.154021	0.0564833	0.952401	0.857254	1.05811
CA9	ieu-a-965	Lung adenocarcinoma || id:ieu-a-965	Carbonic_anhydrase_9	Wald ratio	1	0.281716	0.236084	0.232757	-0.181008	0.744441	1.3254	0.834428	2.10526
CA9	ieu-a-984	Lung adenocarcinoma || id:ieu-a-984	Carbonic_anhydrase_9	Wald ratio	1	0.0740714	0.131648	0.573675	-0.183958	0.332101	1.07688	0.83197	1.39389
CAB39	finngen_R10_C3_NSCLC_ADENO_EXALLC	Non-small cell lung cancer, adenocarcinoma (controls excluding all cancers) || id:finngen_R10_C3_NSCLC_ADENO_EXALLC	CAB39	Wald ratio	1	0.256215	0.811704	0.752268	-1.33472	1.84715	1.29203	0.263231	6.34175
CAB39	ieu-a-965	Lung adenocarcinoma || id:ieu-a-965	CAB39	Wald ratio	1	0.365857	0.618509	0.554175	-0.84642	1.57813	1.44175	0.428948	4.84591
CAB39	ieu-a-984	Lung adenocarcinoma || id:ieu-a-984	CAB39	Wald ratio	1	-0.123836	0.358509	0.729779	-0.826513	0.578841	0.883525	0.437572	1.78397
CABP7	ieu-a-965	Lung adenocarcinoma || id:ieu-a-965	CABP7	Inverse variance weighted	6	0.0339883	0.174556	0.845617	-0.308141	0.376117	1.03457	0.734812	1.45662
CACNA2D3	finngen_R10_C3_NSCLC_ADENO_EXALLC	Non-small cell lung cancer, adenocarcinoma (controls excluding all cancers) || id:finngen_R10_C3_NSCLC_ADENO_EXALLC	CA2D3	Inverse variance weighted	16	-0.0442364	0.119854	0.712063	-0.27915	0.190677	0.956728	0.756427	1.21007
CACNA2D3	ieu-a-965	Lung adenocarcinoma || id:ieu-a-965	CA2D3	Inverse variance weighted	15	-0.111597	0.0866133	0.19759	-0.281359	0.0581653	0.894405	0.754757	1.05989
CACNA2D3	ieu-a-984	Lung adenocarcinoma || id:ieu-a-984	CA2D3	Inverse variance weighted	16	-0.00713224	0.059287	0.904245	-0.123335	0.10907	0.992893	0.883968	1.11524
CACNB4	ieu-a-965	Lung adenocarcinoma || id:ieu-a-965	CACB4	Inverse variance weighted	3	0.124477	0.180167	0.489632	-0.228651	0.477605	1.13256	0.795606	1.61221
CACNB4	ieu-a-984	Lung adenocarcinoma || id:ieu-a-984	CACB4	Inverse variance weighted	3	0.0632178	0.141219	0.6544	-0.213572	0.340007	1.06526	0.807694	1.40496
CACYBP	ieu-a-984	Lung adenocarcinoma || id:ieu-a-984	CYBP	Inverse variance weighted	5	-0.0388504	0.0908749	0.669004	-0.216965	0.139264	0.961895	0.804958	1.14943
CADM1	finngen_R10_C3_NSCLC_ADENO_EXALLC	Non-small cell lung cancer, adenocarcinoma (controls excluding all cancers) || id:finngen_R10_C3_NSCLC_ADENO_EXALLC	Nectin_like_protein_2	Inverse variance weighted	5	-0.0849494	0.206434	0.6807	-0.48956	0.319662	0.918559	0.612896	1.37666
CADM1	ieu-a-984	Lung adenocarcinoma || id:ieu-a-984	Nectin_like_protein_2	Inverse variance weighted	5	0.166394	0.150894	0.270146	-0.129357	0.462146	1.18104	0.87866	1.58748
CADM2	finngen_R10_C3_NSCLC_ADENO_EXALLC	Non-small cell lung cancer, adenocarcinoma (controls excluding all cancers) || id:finngen_R10_C3_NSCLC_ADENO_EXALLC	Nectin_like_protein_3	Inverse variance weighted	4	-0.397399	0.312444	0.203406	-1.00979	0.21499	0.672066	0.364296	1.23985
CADM2	ieu-a-965	Lung adenocarcinoma || id:ieu-a-965	Nectin_like_protein_3	Inverse variance weighted	4	0.320425	0.26216	0.221612	-0.193408	0.834258	1.37771	0.824146	2.3031
CADM2	ieu-a-984	Lung adenocarcinoma || id:ieu-a-984	Nectin_like_protein_3	Inverse variance weighted	4	0.530269	0.234065	0.0234834	0.0715015	0.989037	1.69939	1.07412	2.68864
CADM3	finngen_R10_C3_NSCLC_ADENO_EXALLC	Non-small cell lung cancer, adenocarcinoma (controls excluding all cancers) || id:finngen_R10_C3_NSCLC_ADENO_EXALLC	Nectin_like_protein_1	Wald ratio	1	-0.266891	0.6467	0.679829	-1.53442	1.00064	0.765757	0.21558	2.72002
CADM3	ieu-a-965	Lung adenocarcinoma || id:ieu-a-965	Nectin_like_protein_1	Wald ratio	1	0.398293	0.530531	0.452807	-0.641548	1.43813	1.48928	0.526477	4.21283
CADM3	ieu-a-984	Lung adenocarcinoma || id:ieu-a-984	Nectin_like_protein_1	Wald ratio	1	-0.0105044	0.313354	0.973258	-0.624677	0.603669	0.989551	0.535434	1.82882
CALB1	finngen_R10_C3_NSCLC_ADENO_EXALLC	Non-small cell lung cancer, adenocarcinoma (controls excluding all cancers) || id:finngen_R10_C3_NSCLC_ADENO_EXALLC	Calbindin_D28	Inverse variance weighted	5	-0.0261228	0.159835	0.870175	-0.3394	0.287154	0.974215	0.712198	1.33263
CALB1	ieu-a-965	Lung adenocarcinoma || id:ieu-a-965	Calbindin_D28	Inverse variance weighted	5	-0.0540111	0.147795	0.714778	-0.343689	0.235666	0.947422	0.70915	1.26575
CALB1	ieu-a-984	Lung adenocarcinoma || id:ieu-a-984	Calbindin_D28	Inverse variance weighted (multiplicative random effects)	5	-0.0436973	0.133342	0.743133	-0.305048	0.217654	0.957244	0.737088	1.24316
CALB2	finngen_R10_C3_NSCLC_ADENO_EXALLC	Non-small cell lung cancer, adenocarcinoma (controls excluding all cancers) || id:finngen_R10_C3_NSCLC_ADENO_EXALLC	CALB2	Wald ratio	1	-0.617266	0.758661	0.415859	-2.10424	0.869709	0.539417	0.121938	2.38622
CALB2	ieu-a-965	Lung adenocarcinoma || id:ieu-a-965	CALB2	Wald ratio	1	-0.197717	0.552351	0.720377	-1.28032	0.884891	0.820602	0.277947	2.42272
CALB2	ieu-a-984	Lung adenocarcinoma || id:ieu-a-984	CALB2	Wald ratio	1	-0.231931	0.330116	0.482321	-0.878957	0.415096	0.793001	0.415216	1.51452
CALCB	finngen_R10_C3_NSCLC_ADENO_EXALLC	Non-small cell lung cancer, adenocarcinoma (controls excluding all cancers) || id:finngen_R10_C3_NSCLC_ADENO_EXALLC	CALCB	Inverse variance weighted	3	-0.265885	0.168199	0.113929	-0.595554	0.0637845	0.766527	0.551257	1.06586
CALCB	ieu-a-965	Lung adenocarcinoma || id:ieu-a-965	CALCB	Inverse variance weighted	3	-0.0237719	0.120543	0.843666	-0.260037	0.212493	0.976508	0.771023	1.23676
CALCOCO2	finngen_R10_C3_NSCLC_ADENO_EXALLC	Non-small cell lung cancer, adenocarcinoma (controls excluding all cancers) || id:finngen_R10_C3_NSCLC_ADENO_EXALLC	CACO2	Inverse variance weighted	2	-0.158057	0.494283	0.749143	-1.12685	0.810738	0.853801	0.324052	2.24957
CALCOCO2	ieu-a-965	Lung adenocarcinoma || id:ieu-a-965	CACO2	Inverse variance weighted	2	0.320791	0.539978	0.552457	-0.737565	1.37915	1.37822	0.478277	3.97151
CALCOCO2	ieu-a-984	Lung adenocarcinoma || id:ieu-a-984	CACO2	Inverse variance weighted	2	0.0212484	0.617619	0.972555	-1.18928	1.23178	1.02148	0.304439	3.42733
CALN1	ieu-a-965	Lung adenocarcinoma || id:ieu-a-965	CABP8	Inverse variance weighted	4	0.265997	0.172718	0.123545	-0.072531	0.604524	1.30473	0.930037	1.83038
CALN1	ieu-a-984	Lung adenocarcinoma || id:ieu-a-984	CABP8	Inverse variance weighted (multiplicative random effects)	4	0.0265093	0.168173	0.874748	-0.30311	0.356129	1.02686	0.738518	1.42779
CALR	finngen_R10_C3_NSCLC_ADENO_EXALLC	Non-small cell lung cancer, adenocarcinoma (controls excluding all cancers) || id:finngen_R10_C3_NSCLC_ADENO_EXALLC	calreticulin	Inverse variance weighted	2	-0.0368785	0.525494	0.944051	-1.06685	0.99309	0.963793	0.344092	2.69956
CALR	ieu-a-965	Lung adenocarcinoma || id:ieu-a-965	calreticulin	Inverse variance weighted	2	0.895859	0.40686	0.0276732	0.0984145	1.6933	2.44944	1.10342	5.43742
CALR	ieu-a-984	Lung adenocarcinoma || id:ieu-a-984	calreticulin	Inverse variance weighted	2	0.269282	0.240347	0.262548	-0.201798	0.740362	1.30902	0.81726	2.09669
CALY	finngen_R10_C3_NSCLC_ADENO_EXALLC	Non-small cell lung cancer, adenocarcinoma (controls excluding all cancers) || id:finngen_R10_C3_NSCLC_ADENO_EXALLC	CALY	Inverse variance weighted	3	-0.358093	0.497702	0.471837	-1.33359	0.617403	0.699008	0.26353	1.85411
CALY	ieu-a-965	Lung adenocarcinoma || id:ieu-a-965	CALY	Inverse variance weighted	2	0.0270528	0.84672	0.974512	-1.63252	1.68662	1.02742	0.195437	5.40121
CALY	ieu-a-984	Lung adenocarcinoma || id:ieu-a-984	CALY	Inverse variance weighted	2	0.216017	0.229931	0.34748	-0.234647	0.666681	1.24112	0.79085	1.94776
CAMK1	finngen_R10_C3_NSCLC_ADENO_EXALLC	Non-small cell lung cancer, adenocarcinoma (controls excluding all cancers) || id:finngen_R10_C3_NSCLC_ADENO_EXALLC	CAMK1	Inverse variance weighted	10	0.132067	0.0963295	0.170378	-0.0567389	0.320873	1.14118	0.944841	1.37833
CAMK1D	ieu-a-965	Lung adenocarcinoma || id:ieu-a-965	CAMK1D	Inverse variance weighted	5	0.0996923	0.129884	0.442757	-0.154881	0.354266	1.10483	0.856517	1.42513
CAMK1D	ieu-a-984	Lung adenocarcinoma || id:ieu-a-984	CAMK1D	Inverse variance weighted (multiplicative random effects)	5	0.0154461	0.116849	0.894835	-0.213577	0.24447	1.01557	0.80769	1.27694
CAMK2A	finngen_R10_C3_NSCLC_ADENO_EXALLC	Non-small cell lung cancer, adenocarcinoma (controls excluding all cancers) || id:finngen_R10_C3_NSCLC_ADENO_EXALLC	CAMK2A	Inverse variance weighted	2	-0.562935	0.500591	0.260784	-1.54409	0.418224	0.569535	0.213505	1.51926
CAMK2A	ieu-a-965	Lung adenocarcinoma || id:ieu-a-965	CAMK2A	Inverse variance weighted	2	0.691351	0.37042	0.0619856	-0.0346717	1.41737	1.99641	0.965923	4.12627
CAMK2A	ieu-a-984	Lung adenocarcinoma || id:ieu-a-984	CAMK2A	Inverse variance weighted	2	0.0315974	0.301231	0.91646	-0.558815	0.622009	1.0321	0.571887	1.86267
CAMK2B	finngen_R10_C3_NSCLC_ADENO_EXALLC	Non-small cell lung cancer, adenocarcinoma (controls excluding all cancers) || id:finngen_R10_C3_NSCLC_ADENO_EXALLC	CAMK2B	Inverse variance weighted	2	-0.519556	0.548335	0.343375	-1.59429	0.555179	0.594784	0.203052	1.74225
CAMK2B	ieu-a-965	Lung adenocarcinoma || id:ieu-a-965	CAMK2B	Inverse variance weighted	2	0.454034	0.402176	0.258922	-0.334231	1.2423	1.57465	0.715889	3.46356
CAMK2B	ieu-a-984	Lung adenocarcinoma || id:ieu-a-984	CAMK2B	Inverse variance weighted	2	-0.0808817	0.242285	0.738509	-0.555761	0.393998	0.922303	0.573635	1.4829
CAMK2D	ieu-a-965	Lung adenocarcinoma || id:ieu-a-965	CAMK2D	Inverse variance weighted	3	0.306753	0.359566	0.393594	-0.397997	1.0115	1.359	0.671664	2.74973
CAMK4	finngen_R10_C3_NSCLC_ADENO_EXALLC	Non-small cell lung cancer, adenocarcinoma (controls excluding all cancers) || id:finngen_R10_C3_NSCLC_ADENO_EXALLC	KCC4	Inverse variance weighted	2	-0.228808	0.401926	0.569166	-1.01658	0.558966	0.795481	0.361829	1.74886
CAMK4	ieu-a-965	Lung adenocarcinoma || id:ieu-a-965	KCC4	Inverse variance weighted	2	0.591321	0.317125	0.0622336	-0.0302449	1.21289	1.80637	0.970208	3.36318
CAMK4	ieu-a-984	Lung adenocarcinoma || id:ieu-a-984	KCC4	Inverse variance weighted	2	0.240246	0.219975	0.274766	-0.190904	0.671397	1.27156	0.826212	1.95697
CAMKK1	finngen_R10_C3_NSCLC_ADENO_EXALLC	Non-small cell lung cancer, adenocarcinoma (controls excluding all cancers) || id:finngen_R10_C3_NSCLC_ADENO_EXALLC	CaMKK_alpha	Wald ratio	1	-0.305245	0.758327	0.687298	-1.79157	1.18108	0.736943	0.166699	3.25788
CAMKK1	ieu-a-965	Lung adenocarcinoma || id:ieu-a-965	CaMKK_alpha	Wald ratio	1	0.800375	0.616792	0.194411	-0.408538	2.00929	2.22638	0.664621	7.45801
CAMKK1	ieu-a-984	Lung adenocarcinoma || id:ieu-a-984	CaMKK_alpha	Wald ratio	1	0.136369	0.350503	0.697227	-0.550617	0.823355	1.1461	0.576594	2.27813
CAMP	ieu-a-965	Lung adenocarcinoma || id:ieu-a-965	Cathelicidin_peptide	Inverse variance weighted	28	0.0622908	0.0701832	0.374785	-0.0752682	0.19985	1.06427	0.927495	1.22122
CANT1	finngen_R10_C3_NSCLC_ADENO_EXALLC	Non-small cell lung cancer, adenocarcinoma (controls excluding all cancers) || id:finngen_R10_C3_NSCLC_ADENO_EXALLC	CANT1	Inverse variance weighted	4	0.288273	0.227657	0.205419	-0.157934	0.73448	1.33412	0.853906	2.0844
CANX	finngen_R10_C3_NSCLC_ADENO_EXALLC	Non-small cell lung cancer, adenocarcinoma (controls excluding all cancers) || id:finngen_R10_C3_NSCLC_ADENO_EXALLC	Calnexin	Wald ratio	1	-0.375686	0.82189	0.647599	-1.98659	1.23522	0.686818	0.137162	3.43913
CAP1	finngen_R10_C3_NSCLC_ADENO_EXALLC	Non-small cell lung cancer, adenocarcinoma (controls excluding all cancers) || id:finngen_R10_C3_NSCLC_ADENO_EXALLC	CAP_1	Inverse variance weighted	2	0.148938	0.471394	0.752039	-0.774994	1.07287	1.1606	0.460707	2.92376
CAP1	ieu-a-965	Lung adenocarcinoma || id:ieu-a-965	CAP_1	Wald ratio	1	0.660517	0.509014	0.194411	-0.33715	1.65818	1.93579	0.713802	5.24977
CAP1	ieu-a-984	Lung adenocarcinoma || id:ieu-a-984	CAP_1	Inverse variance weighted	2	0.037844	0.232682	0.8708	-0.418212	0.4939	1.03857	0.658223	1.63869
CAPG	ieu-a-965	Lung adenocarcinoma || id:ieu-a-965	CAPG	Inverse variance weighted	7	0.0318859	0.082768	0.700057	-0.130339	0.194111	1.0324	0.877797	1.21423
CAPG	ieu-a-984	Lung adenocarcinoma || id:ieu-a-984	CAPG	Inverse variance weighted	8	0.0449157	0.0570331	0.430967	-0.0668691	0.1567	1.04594	0.935318	1.16965
CAPN2	finngen_R10_C3_NSCLC_ADENO_EXALLC	Non-small cell lung cancer, adenocarcinoma (controls excluding all cancers) || id:finngen_R10_C3_NSCLC_ADENO_EXALLC	CAN2	Inverse variance weighted	7	-0.298494	0.134661	0.0266481	-0.56243	-0.0345586	0.741935	0.569823	0.966032
CAPN2	ieu-a-984	Lung adenocarcinoma || id:ieu-a-984	CAN2	Inverse variance weighted	7	-0.0354138	0.0868168	0.683337	-0.205575	0.134747	0.965206	0.814179	1.14425
CAPN3	ieu-a-984	Lung adenocarcinoma || id:ieu-a-984	CAN3	Inverse variance weighted	3	0.215489	0.154544	0.163212	-0.0874179	0.518396	1.24047	0.916294	1.67933
CAPNS1	finngen_R10_C3_NSCLC_ADENO_EXALLC	Non-small cell lung cancer, adenocarcinoma (controls excluding all cancers) || id:finngen_R10_C3_NSCLC_ADENO_EXALLC	CPNS1	Inverse variance weighted	3	-0.107299	0.179095	0.549094	-0.458325	0.243727	0.898257	0.632342	1.276
CAPNS1	ieu-a-984	Lung adenocarcinoma || id:ieu-a-984	CPNS1	Inverse variance weighted	3	-0.0474962	0.0626491	0.448372	-0.170288	0.075296	0.953614	0.843422	1.0782
CAPZA1	finngen_R10_C3_NSCLC_ADENO_EXALLC	Non-small cell lung cancer, adenocarcinoma (controls excluding all cancers) || id:finngen_R10_C3_NSCLC_ADENO_EXALLC	CAZA1	Wald ratio	1	-1.32947	0.942015	0.158154	-3.17582	0.516876	0.264616	0.0417597	1.67678
CAPZA1	ieu-a-965	Lung adenocarcinoma || id:ieu-a-965	CAZA1	Wald ratio	1	0.556486	0.863371	0.519218	-1.13572	2.24869	1.74453	0.321191	9.47535
CAPZA1	ieu-a-984	Lung adenocarcinoma || id:ieu-a-984	CAZA1	Wald ratio	1	0.399535	0.516466	0.439171	-0.612739	1.41181	1.49113	0.541865	4.10337
CARD17	finngen_R10_C3_NSCLC_ADENO_EXALLC	Non-small cell lung cancer, adenocarcinoma (controls excluding all cancers) || id:finngen_R10_C3_NSCLC_ADENO_EXALLC	CAR17	Inverse variance weighted	2	0.488209	0.578771	0.398934	-0.646182	1.6226	1.6294	0.524043	5.06625
CARD17	ieu-a-965	Lung adenocarcinoma || id:ieu-a-965	CAR17	Wald ratio	1	0.873846	0.626923	0.163358	-0.354923	2.10262	2.39611	0.701227	8.18756
CARD17	ieu-a-984	Lung adenocarcinoma || id:ieu-a-984	CAR17	Wald ratio	1	0.63293	0.359802	0.0785598	-0.0722826	1.33814	1.88312	0.930268	3.81195
CARD18	finngen_R10_C3_NSCLC_ADENO_EXALLC	Non-small cell lung cancer, adenocarcinoma (controls excluding all cancers) || id:finngen_R10_C3_NSCLC_ADENO_EXALLC	ICBR	Inverse variance weighted	8	-0.0142997	0.143478	0.92061	-0.295516	0.266917	0.985802	0.744147	1.30593
CARD18	ieu-a-965	Lung adenocarcinoma || id:ieu-a-965	ICBR	Inverse variance weighted (multiplicative random effects)	5	0.186812	0.229748	0.41615	-0.263493	0.637117	1.2054	0.768363	1.89102
CARD9	ieu-a-965	Lung adenocarcinoma || id:ieu-a-965	CARD9	Inverse variance weighted	2	0.29355	0.186747	0.115971	-0.0724745	0.659574	1.34118	0.930089	1.93397
CARHSP1	finngen_R10_C3_NSCLC_ADENO_EXALLC	Non-small cell lung cancer, adenocarcinoma (controls excluding all cancers) || id:finngen_R10_C3_NSCLC_ADENO_EXALLC	CHSP1	Inverse variance weighted	2	-0.227298	0.613101	0.710835	-1.42898	0.974379	0.796683	0.239554	2.64952
CARHSP1	ieu-a-965	Lung adenocarcinoma || id:ieu-a-965	CHSP1	Inverse variance weighted	2	0.731575	0.378772	0.0534291	-0.010819	1.47397	2.07835	0.989239	4.36653
CARHSP1	ieu-a-984	Lung adenocarcinoma || id:ieu-a-984	CHSP1	Inverse variance weighted	2	0.42264	0.213526	0.0477783	0.00412859	0.841152	1.52599	1.00414	2.31904
CARS	finngen_R10_C3_NSCLC_ADENO_EXALLC	Non-small cell lung cancer, adenocarcinoma (controls excluding all cancers) || id:finngen_R10_C3_NSCLC_ADENO_EXALLC	SYCC	Wald ratio	1	-0.463587	0.815655	0.56979	-2.06227	1.1351	0.629023	0.127165	3.11148
CARS	ieu-a-965	Lung adenocarcinoma || id:ieu-a-965	SYCC	Wald ratio	1	0.283653	0.577211	0.623129	-0.84768	1.41499	1.32797	0.428408	4.11643
CARS	ieu-a-984	Lung adenocarcinoma || id:ieu-a-984	SYCC	Wald ratio	1	0.120204	0.344731	0.727322	-0.555469	0.795878	1.12773	0.573803	2.21639
CARTPT	finngen_R10_C3_NSCLC_ADENO_EXALLC	Non-small cell lung cancer, adenocarcinoma (controls excluding all cancers) || id:finngen_R10_C3_NSCLC_ADENO_EXALLC	CART	Inverse variance weighted	2	-0.211049	0.452005	0.640559	-1.09698	0.67488	0.809734	0.333878	1.9638
CARTPT	ieu-a-965	Lung adenocarcinoma || id:ieu-a-965	CART	Wald ratio	1	0.601227	0.463323	0.194411	-0.306886	1.50934	1.82436	0.735734	4.52374
CARTPT	ieu-a-984	Lung adenocarcinoma || id:ieu-a-984	CART	Wald ratio	1	0.102438	0.263291	0.697227	-0.413613	0.618489	1.10787	0.661257	1.85612
CASC4	finngen_R10_C3_NSCLC_ADENO_EXALLC	Non-small cell lung cancer, adenocarcinoma (controls excluding all cancers) || id:finngen_R10_C3_NSCLC_ADENO_EXALLC	CASC4	Inverse variance weighted	18	0.182159	0.105617	0.0845807	-0.0248513	0.389169	1.1998	0.975455	1.47575
CASK	ieu-a-965	Lung adenocarcinoma || id:ieu-a-965	CSKP	Inverse variance weighted	2	0.365985	0.416149	0.379154	-0.449668	1.18164	1.44193	0.63784	3.25971
CASK	ieu-a-984	Lung adenocarcinoma || id:ieu-a-984	CSKP	Inverse variance weighted	2	-0.00428153	0.487647	0.992995	-0.96007	0.951507	0.995728	0.382866	2.58961
CASP10	finngen_R10_C3_NSCLC_ADENO_EXALLC	Non-small cell lung cancer, adenocarcinoma (controls excluding all cancers) || id:finngen_R10_C3_NSCLC_ADENO_EXALLC	Caspase_10	Inverse variance weighted	3	-0.372778	0.405424	0.357847	-1.16741	0.421854	0.688818	0.311172	1.52479
CASP10	ieu-a-965	Lung adenocarcinoma || id:ieu-a-965	Caspase_10	Inverse variance weighted	3	0.468234	0.314435	0.136453	-0.148058	1.08453	1.59717	0.862381	2.95804
CASP14	finngen_R10_C3_NSCLC_ADENO_EXALLC	Non-small cell lung cancer, adenocarcinoma (controls excluding all cancers) || id:finngen_R10_C3_NSCLC_ADENO_EXALLC	Caspase_14	Wald ratio	1	-0.248866	0.590222	0.673282	-1.4057	0.907969	0.779684	0.245195	2.47928
CASP14	ieu-a-965	Lung adenocarcinoma || id:ieu-a-965	Caspase_14	Wald ratio	1	0.616113	0.483083	0.202176	-0.330731	1.56296	1.85172	0.718399	4.77291
CASP14	ieu-a-984	Lung adenocarcinoma || id:ieu-a-984	Caspase_14	Wald ratio	1	0.0331312	0.273491	0.903579	-0.502911	0.569174	1.03369	0.604767	1.76681
CASP3	ieu-a-965	Lung adenocarcinoma || id:ieu-a-965	Caspase_3	Inverse variance weighted	5	0.132498	0.154428	0.390897	-0.170181	0.435176	1.14168	0.843512	1.54524
CASP8	finngen_R10_C3_NSCLC_ADENO_EXALLC	Non-small cell lung cancer, adenocarcinoma (controls excluding all cancers) || id:finngen_R10_C3_NSCLC_ADENO_EXALLC	Caspase_8	Inverse variance weighted	3	0.453087	0.380479	0.233719	-0.292651	1.19883	1.57316	0.746282	3.31622
CASP8	ieu-a-965	Lung adenocarcinoma || id:ieu-a-965	Caspase_8	Inverse variance weighted	2	0.25104	0.646583	0.697826	-1.01626	1.51834	1.28536	0.361945	4.56465
CASP8	ieu-a-984	Lung adenocarcinoma || id:ieu-a-984	Caspase_8	Inverse variance weighted	2	0.04666	0.698572	0.946746	-1.32254	1.41586	1.04777	0.266457	4.12004
CASQ1	ieu-a-965	Lung adenocarcinoma || id:ieu-a-965	CASQ1	Inverse variance weighted	2	0.228307	0.533198	0.668516	-0.81676	1.27338	1.25647	0.441861	3.57289
CASS4	ieu-a-965	Lung adenocarcinoma || id:ieu-a-965	CT032	Inverse variance weighted	2	0.197823	0.326487	0.544571	-0.442092	0.837738	1.21875	0.642691	2.31113
CAST	ieu-a-965	Lung adenocarcinoma || id:ieu-a-965	Calpastatin	Inverse variance weighted	13	0.345914	0.129687	0.00764627	0.0917279	0.600101	1.41328	1.09607	1.8223
CAT	finngen_R10_C3_NSCLC_ADENO_EXALLC	Non-small cell lung cancer, adenocarcinoma (controls excluding all cancers) || id:finngen_R10_C3_NSCLC_ADENO_EXALLC	Catalase	Inverse variance weighted	6	-0.171537	0.155634	0.270385	-0.47658	0.133507	0.842369	0.620903	1.14283
CAV2	ieu-a-965	Lung adenocarcinoma || id:ieu-a-965	CAV2	Inverse variance weighted	5	0.191695	0.137725	0.163962	-0.0782458	0.461635	1.2113	0.924737	1.58667
CAV2	ieu-a-984	Lung adenocarcinoma || id:ieu-a-984	CAV2	Inverse variance weighted (multiplicative random effects)	5	0.0098949	0.165831	0.95242	-0.315134	0.334923	1.00994	0.729691	1.39783
CAV3	finngen_R10_C3_NSCLC_ADENO_EXALLC	Non-small cell lung cancer, adenocarcinoma (controls excluding all cancers) || id:finngen_R10_C3_NSCLC_ADENO_EXALLC	CAV3	Inverse variance weighted	2	0.648619	0.880775	0.461476	-1.0777	2.37494	1.9129	0.340378	10.7503
CAV3	ieu-a-965	Lung adenocarcinoma || id:ieu-a-965	CAV3	Wald ratio	1	0.78468	0.746239	0.293023	-0.677948	2.24731	2.1917	0.507658	9.46222
CAV3	ieu-a-984	Lung adenocarcinoma || id:ieu-a-984	CAV3	Wald ratio	1	0.242277	0.418974	0.563087	-0.578912	1.06347	1.27415	0.560508	2.89639
CBFB	ieu-a-984	Lung adenocarcinoma || id:ieu-a-984	PEBB	Inverse variance weighted	3	0.146703	0.220877	0.506574	-0.286217	0.579622	1.15801	0.7511	1.78536
CBL	finngen_R10_C3_NSCLC_ADENO_EXALLC	Non-small cell lung cancer, adenocarcinoma (controls excluding all cancers) || id:finngen_R10_C3_NSCLC_ADENO_EXALLC	CBL	Inverse variance weighted	2	-0.124531	0.409123	0.760833	-0.926412	0.677349	0.88291	0.395972	1.96865
CBL	ieu-a-965	Lung adenocarcinoma || id:ieu-a-965	CBL	Wald ratio	1	-0.319568	0.220736	0.147689	-0.75221	0.113073	0.726462	0.471324	1.11971
CBL	ieu-a-984	Lung adenocarcinoma || id:ieu-a-984	CBL	Wald ratio	1	-0.104753	0.1224	0.392092	-0.344657	0.13515	0.900547	0.708464	1.14471
CBLN1	finngen_R10_C3_NSCLC_ADENO_EXALLC	Non-small cell lung cancer, adenocarcinoma (controls excluding all cancers) || id:finngen_R10_C3_NSCLC_ADENO_EXALLC	CBLN1	Inverse variance weighted	39	-0.0372711	0.086748	0.667452	-0.207297	0.132755	0.963415	0.812778	1.14197
CBLN1	ieu-a-965	Lung adenocarcinoma || id:ieu-a-965	CBLN1	Inverse variance weighted	23	0.121382	0.0736979	0.0995523	-0.0230654	0.26583	1.12906	0.977199	1.30451
CBLN1	ieu-a-984	Lung adenocarcinoma || id:ieu-a-984	CBLN1	Inverse variance weighted	31	-0.0378601	0.0448715	0.398812	-0.125808	0.0500881	0.962848	0.881784	1.05136
CBLN4	finngen_R10_C3_NSCLC_ADENO_EXALLC	Non-small cell lung cancer, adenocarcinoma (controls excluding all cancers) || id:finngen_R10_C3_NSCLC_ADENO_EXALLC	CBLN4	Inverse variance weighted	8	0.0409834	0.126971	0.746862	-0.207879	0.289846	1.04183	0.812306	1.33622
CBLN4	ieu-a-965	Lung adenocarcinoma || id:ieu-a-965	CBLN4	Inverse variance weighted (multiplicative random effects)	8	-0.0334585	0.143931	0.816179	-0.315563	0.248646	0.967095	0.729378	1.28229
CBLN4	ieu-a-984	Lung adenocarcinoma || id:ieu-a-984	CBLN4	Inverse variance weighted	8	-0.0315417	0.0624631	0.613583	-0.153969	0.0908859	0.968951	0.857298	1.09514
CBR1	finngen_R10_C3_NSCLC_ADENO_EXALLC	Non-small cell lung cancer, adenocarcinoma (controls excluding all cancers) || id:finngen_R10_C3_NSCLC_ADENO_EXALLC	CBR1	Inverse variance weighted	4	0.198711	0.196301	0.311406	-0.186039	0.58346	1.21983	0.830241	1.79223
CBR1	ieu-a-965	Lung adenocarcinoma || id:ieu-a-965	CBR1	Inverse variance weighted	2	-0.0580986	0.0983757	0.554803	-0.250915	0.134718	0.943557	0.778089	1.14421
CBR1	ieu-a-984	Lung adenocarcinoma || id:ieu-a-984	CBR1	Inverse variance weighted	4	-0.0128858	0.0567811	0.820472	-0.124177	0.0984051	0.987197	0.883224	1.10341
CBR3	finngen_R10_C3_NSCLC_ADENO_EXALLC	Non-small cell lung cancer, adenocarcinoma (controls excluding all cancers) || id:finngen_R10_C3_NSCLC_ADENO_EXALLC	Carbonyl_reductase_3	Inverse variance weighted	10	-0.0398918	0.100849	0.69243	-0.237556	0.157772	0.960893	0.788553	1.1709
CBR3	ieu-a-965	Lung adenocarcinoma || id:ieu-a-965	Carbonyl_reductase_3	Inverse variance weighted	6	-0.0351992	0.0811304	0.664391	-0.194215	0.123816	0.965413	0.823481	1.13181
CBS	finngen_R10_C3_NSCLC_ADENO_EXALLC	Non-small cell lung cancer, adenocarcinoma (controls excluding all cancers) || id:finngen_R10_C3_NSCLC_ADENO_EXALLC	CBS	Wald ratio	1	-0.0880095	0.700825	0.900065	-1.46163	1.28561	0.915752	0.231859	3.61686
CBS	ieu-a-965	Lung adenocarcinoma || id:ieu-a-965	CBS	Wald ratio	1	0.540872	0.714	0.448736	-0.858568	1.94031	1.7175	0.423769	6.96092
CBS	ieu-a-984	Lung adenocarcinoma || id:ieu-a-984	CBS	Wald ratio	1	0.00664091	0.324947	0.983695	-0.630255	0.643537	1.00666	0.532456	1.9032
CBX1	finngen_R10_C3_NSCLC_ADENO_EXALLC	Non-small cell lung cancer, adenocarcinoma (controls excluding all cancers) || id:finngen_R10_C3_NSCLC_ADENO_EXALLC	CBX1	Inverse variance weighted	2	-0.325326	0.382216	0.394683	-1.07447	0.423818	0.722292	0.341479	1.52778
CBX1	ieu-a-965	Lung adenocarcinoma || id:ieu-a-965	CBX1	Inverse variance weighted	2	-0.377684	0.290558	0.193649	-0.947177	0.191809	0.685447	0.387834	1.21144
CBX3	finngen_R10_C3_NSCLC_ADENO_EXALLC	Non-small cell lung cancer, adenocarcinoma (controls excluding all cancers) || id:finngen_R10_C3_NSCLC_ADENO_EXALLC	CBX3	Wald ratio	1	-0.590085	0.782623	0.450859	-2.12403	0.943856	0.55428	0.119549	2.56987
CBX3	ieu-a-965	Lung adenocarcinoma || id:ieu-a-965	CBX3	Wald ratio	1	0.894012	0.576388	0.120888	-0.23571	2.02373	2.44492	0.79001	7.56652
CBX3	ieu-a-984	Lung adenocarcinoma || id:ieu-a-984	CBX3	Wald ratio	1	0.552682	0.328874	0.0928547	-0.0919111	1.19727	1.73791	0.912186	3.31108
CBX5	ieu-a-965	Lung adenocarcinoma || id:ieu-a-965	CBX5	Inverse variance weighted	5	0.131355	0.107825	0.223141	-0.0799829	0.342693	1.14037	0.923132	1.40874
CBX5	ieu-a-984	Lung adenocarcinoma || id:ieu-a-984	CBX5	Inverse variance weighted (multiplicative random effects)	5	0.0495593	0.115678	0.668341	-0.177169	0.276287	1.05081	0.837639	1.31823
CBX7	ieu-a-965	Lung adenocarcinoma || id:ieu-a-965	CBX7	Inverse variance weighted	2	0.443779	0.343721	0.196668	-0.229914	1.11747	1.55859	0.794602	3.05711
CBX7	ieu-a-984	Lung adenocarcinoma || id:ieu-a-984	CBX7	Inverse variance weighted	2	-0.0278115	0.201638	0.890297	-0.423022	0.367399	0.972572	0.655064	1.44397
CCBL1	ieu-a-965	Lung adenocarcinoma || id:ieu-a-965	KAT1	Inverse variance weighted	6	0.0863457	0.140838	0.539821	-0.189697	0.362389	1.09018	0.827209	1.43676
CCBL1	ieu-a-984	Lung adenocarcinoma || id:ieu-a-984	KAT1	Inverse variance weighted (multiplicative random effects)	7	0.000385013	0.123207	0.997507	-0.241101	0.241871	1.00039	0.785762	1.27363
CCBL2	ieu-a-965	Lung adenocarcinoma || id:ieu-a-965	KAT3	Inverse variance weighted (multiplicative random effects)	8	0.425518	0.302297	0.159245	-0.166985	1.01802	1.53038	0.846212	2.76771
CCDC101	finngen_R10_C3_NSCLC_ADENO_EXALLC	Non-small cell lung cancer, adenocarcinoma (controls excluding all cancers) || id:finngen_R10_C3_NSCLC_ADENO_EXALLC	SGF29	Wald ratio	1	-0.371911	0.735338	0.613019	-1.81317	1.06935	0.689416	0.163136	2.91349
CCDC126	ieu-a-965	Lung adenocarcinoma || id:ieu-a-965	CC126	Inverse variance weighted	13	0.0162089	0.0710015	0.819421	-0.122954	0.155372	1.01634	0.884304	1.16809
CCDC126	ieu-a-984	Lung adenocarcinoma || id:ieu-a-984	CC126	Inverse variance weighted	16	0.0610417	0.0408728	0.135318	-0.019069	0.141152	1.06294	0.981112	1.1516
CCDC134	finngen_R10_C3_NSCLC_ADENO_EXALLC	Non-small cell lung cancer, adenocarcinoma (controls excluding all cancers) || id:finngen_R10_C3_NSCLC_ADENO_EXALLC	CC134	Inverse variance weighted	3	0.115511	0.249248	0.643052	-0.373015	0.604036	1.12245	0.688655	1.82949
CCDC134	ieu-a-965	Lung adenocarcinoma || id:ieu-a-965	CC134	Inverse variance weighted	2	0.270923	0.39119	0.488585	-0.495809	1.03766	1.31117	0.609078	2.82259
CCDC134	ieu-a-984	Lung adenocarcinoma || id:ieu-a-984	CC134	Inverse variance weighted	2	0.2416	0.137159	0.0781605	-0.0272314	0.510431	1.27328	0.973136	1.66601
CCDC167	finngen_R10_C3_NSCLC_ADENO_EXALLC	Non-small cell lung cancer, adenocarcinoma (controls excluding all cancers) || id:finngen_R10_C3_NSCLC_ADENO_EXALLC	CC167	Inverse variance weighted	3	0.386835	0.288298	0.179664	-0.178228	0.951898	1.47231	0.836751	2.59062
CCDC167	ieu-a-965	Lung adenocarcinoma || id:ieu-a-965	CC167	Wald ratio	1	0.413999	0.370013	0.263193	-0.311226	1.13922	1.51286	0.732548	3.12434
CCDC167	ieu-a-984	Lung adenocarcinoma || id:ieu-a-984	CC167	Wald ratio	1	0.484397	0.215497	0.0245885	0.0620217	0.906772	1.6232	1.06399	2.47632
CCDC25	finngen_R10_C3_NSCLC_ADENO_EXALLC	Non-small cell lung cancer, adenocarcinoma (controls excluding all cancers) || id:finngen_R10_C3_NSCLC_ADENO_EXALLC	CCD25	Wald ratio	1	0.394864	0.837293	0.637216	-1.24623	2.03596	1.48418	0.287587	7.65959
CCDC25	ieu-a-965	Lung adenocarcinoma || id:ieu-a-965	CCD25	Inverse variance weighted	2	0.803086	0.403674	0.0466522	0.0118857	1.59429	2.23242	1.01196	4.92482
CCDC25	ieu-a-984	Lung adenocarcinoma || id:ieu-a-984	CCD25	Inverse variance weighted	2	-0.118327	0.304852	0.697908	-0.715837	0.479182	0.888405	0.488783	1.61475
CCDC50	finngen_R10_C3_NSCLC_ADENO_EXALLC	Non-small cell lung cancer, adenocarcinoma (controls excluding all cancers) || id:finngen_R10_C3_NSCLC_ADENO_EXALLC	CCD50	Inverse variance weighted	4	0.614217	0.414452	0.138341	-0.198108	1.42654	1.84821	0.820281	4.16427
CCDC51	ieu-a-984	Lung adenocarcinoma || id:ieu-a-984	CCD51	Inverse variance weighted	3	0.120043	0.212025	0.571276	-0.295526	0.535612	1.12755	0.74414	1.70849
CCDC80	ieu-a-984	Lung adenocarcinoma || id:ieu-a-984	URB	Inverse variance weighted	7	-0.061262	0.0904018	0.497985	-0.23845	0.115925	0.940577	0.787848	1.12291
CCDC90B	ieu-a-965	Lung adenocarcinoma || id:ieu-a-965	CC90B	Inverse variance weighted	2	0.434777	0.256792	0.0904344	-0.0685351	0.93809	1.54462	0.933761	2.5551
CCDC90B	ieu-a-984	Lung adenocarcinoma || id:ieu-a-984	CC90B	Inverse variance weighted	2	0.0874129	0.145373	0.54764	-0.197519	0.372345	1.09135	0.820765	1.45113
CCL1	ieu-a-965	Lung adenocarcinoma || id:ieu-a-965	I_309	Inverse variance weighted	8	0.126637	0.104891	0.22731	-0.0789497	0.332224	1.135	0.924086	1.39406
CCL1	ieu-a-984	Lung adenocarcinoma || id:ieu-a-984	I_309	Inverse variance weighted (multiplicative random effects)	9	0.0540199	0.0752784	0.473003	-0.0935257	0.201565	1.05551	0.910715	1.22332
CCL11	finngen_R10_C3_NSCLC_ADENO_EXALLC	Non-small cell lung cancer, adenocarcinoma (controls excluding all cancers) || id:finngen_R10_C3_NSCLC_ADENO_EXALLC	Eotaxin	Inverse variance weighted	10	0.0387461	0.118261	0.743191	-0.193046	0.270538	1.03951	0.824444	1.31067
CCL11	ieu-a-984	Lung adenocarcinoma || id:ieu-a-984	Eotaxin	Inverse variance weighted	11	-0.0182468	0.0480776	0.704295	-0.112479	0.0759852	0.981919	0.893616	1.07895
CCL13	finngen_R10_C3_NSCLC_ADENO_EXALLC	Non-small cell lung cancer, adenocarcinoma (controls excluding all cancers) || id:finngen_R10_C3_NSCLC_ADENO_EXALLC	MCP_4	Inverse variance weighted	2	0.28851	0.409839	0.481459	-0.514776	1.09179	1.33444	0.597635	2.97962
CCL13	ieu-a-965	Lung adenocarcinoma || id:ieu-a-965	MCP_4	Inverse variance weighted	2	0.637205	0.380006	0.0935757	-0.107606	1.38202	1.89119	0.897981	3.98292
CCL13	ieu-a-984	Lung adenocarcinoma || id:ieu-a-984	MCP_4	Inverse variance weighted	2	0.121386	0.213431	0.569536	-0.296939	0.53971	1.12906	0.743089	1.71551
CCL14	finngen_R10_C3_NSCLC_ADENO_EXALLC	Non-small cell lung cancer, adenocarcinoma (controls excluding all cancers) || id:finngen_R10_C3_NSCLC_ADENO_EXALLC	HCC_1	Inverse variance weighted	10	0.130197	0.0664325	0.0500148	-1.07905e-05	0.260405	1.13905	0.999989	1.29746
CCL14	ieu-a-965	Lung adenocarcinoma || id:ieu-a-965	HCC_1	Inverse variance weighted	5	0.0276188	0.0484383	0.568552	-0.0673202	0.122558	1.028	0.934896	1.13038
CCL14	ieu-a-984	Lung adenocarcinoma || id:ieu-a-984	HCC_1	Inverse variance weighted	8	0.0335798	0.0418544	0.42238	-0.0484549	0.115614	1.03415	0.9527	1.12256
CCL15	ieu-a-965	Lung adenocarcinoma || id:ieu-a-965	MIP_5	Inverse variance weighted	8	0.0161128	0.0503132	0.74878	-0.0825012	0.114727	1.01624	0.92081	1.12157
CCL16	finngen_R10_C3_NSCLC_ADENO_EXALLC	Non-small cell lung cancer, adenocarcinoma (controls excluding all cancers) || id:finngen_R10_C3_NSCLC_ADENO_EXALLC	HCC_4	Inverse variance weighted	14	0.169695	0.0731867	0.0204133	0.0262494	0.313141	1.18494	1.0266	1.36772
CCL16	ieu-a-984	Lung adenocarcinoma || id:ieu-a-984	HCC_4	Inverse variance weighted	10	0.032149	0.0389079	0.408642	-0.0441105	0.108409	1.03267	0.956848	1.1145
CCL18	ieu-a-984	Lung adenocarcinoma || id:ieu-a-984	PARC	Inverse variance weighted (multiplicative random effects)	14	-0.064065	0.0435175	0.140975	-0.149359	0.0212292	0.937944	0.86126	1.02146
CCL19	finngen_R10_C3_NSCLC_ADENO_EXALLC	Non-small cell lung cancer, adenocarcinoma (controls excluding all cancers) || id:finngen_R10_C3_NSCLC_ADENO_EXALLC	MIP_3b	Inverse variance weighted	8	-0.155182	0.0976282	0.111943	-0.346533	0.0361693	0.856259	0.707135	1.03683
CCL19	ieu-a-965	Lung adenocarcinoma || id:ieu-a-965	MIP_3b	Inverse variance weighted	6	-0.475274	0.313588	0.12962	-1.08991	0.139358	0.621714	0.336248	1.14954
CCL19	ieu-a-984	Lung adenocarcinoma || id:ieu-a-984	MIP_3b	Inverse variance weighted	6	-0.0422203	0.187678	0.82201	-0.41007	0.325629	0.958659	0.663604	1.3849
CCL2	ieu-a-965	Lung adenocarcinoma || id:ieu-a-965	MCP_1	Inverse variance weighted	4	0.22251	0.213958	0.298353	-0.196847	0.641867	1.24921	0.821316	1.90003
CCL2	ieu-a-984	Lung adenocarcinoma || id:ieu-a-984	MCP_1	Inverse variance weighted	4	0.0642989	0.145301	0.658112	-0.220491	0.349089	1.06641	0.802125	1.41778
CCL20	finngen_R10_C3_NSCLC_ADENO_EXALLC	Non-small cell lung cancer, adenocarcinoma (controls excluding all cancers) || id:finngen_R10_C3_NSCLC_ADENO_EXALLC	MIP_3a	Wald ratio	1	0.419106	0.407193	0.303359	-0.378992	1.2172	1.5206	0.684551	3.37773
CCL20	ieu-a-965	Lung adenocarcinoma || id:ieu-a-965	MIP_3a	Wald ratio	1	0.476291	0.399142	0.232757	-0.306027	1.25861	1.61009	0.736367	3.52052
CCL20	ieu-a-984	Lung adenocarcinoma || id:ieu-a-984	MIP_3a	Wald ratio	1	0.125231	0.222574	0.573675	-0.311014	0.561476	1.13341	0.732703	1.75326
CCL21	finngen_R10_C3_NSCLC_ADENO_EXALLC	Non-small cell lung cancer, adenocarcinoma (controls excluding all cancers) || id:finngen_R10_C3_NSCLC_ADENO_EXALLC	6Ckine	Inverse variance weighted	20	-0.0514445	0.0770153	0.504148	-0.202395	0.0995055	0.949856	0.816773	1.10462
CCL21	ieu-a-965	Lung adenocarcinoma || id:ieu-a-965	6Ckine	Inverse variance weighted (multiplicative random effects)	18	-0.150923	0.0872963	0.0838339	-0.322024	0.0201776	0.859914	0.724681	1.02038
CCL21	ieu-a-984	Lung adenocarcinoma || id:ieu-a-984	6Ckine	Inverse variance weighted (multiplicative random effects)	20	-0.0918037	0.0526291	0.0810976	-0.194957	0.0113493	0.912284	0.82287	1.01141
CCL22	finngen_R10_C3_NSCLC_ADENO_EXALLC	Non-small cell lung cancer, adenocarcinoma (controls excluding all cancers) || id:finngen_R10_C3_NSCLC_ADENO_EXALLC	MDC	Inverse variance weighted	16	-0.0998203	0.118448	0.399377	-0.331979	0.132338	0.905	0.717503	1.14149
CCL22	ieu-a-984	Lung adenocarcinoma || id:ieu-a-984	MDC	Inverse variance weighted	16	-0.084235	0.051394	0.101212	-0.184967	0.0164972	0.919215	0.831132	1.01663
CCL23	finngen_R10_C3_NSCLC_ADENO_EXALLC	Non-small cell lung cancer, adenocarcinoma (controls excluding all cancers) || id:finngen_R10_C3_NSCLC_ADENO_EXALLC	MPIF_1	Inverse variance weighted	5	0.188089	0.0893606	0.0353059	0.0129424	0.363236	1.20694	1.01303	1.43798
CCL23	ieu-a-965	Lung adenocarcinoma || id:ieu-a-965	MPIF_1	Inverse variance weighted	2	0.0227902	0.242193	0.92503	-0.451907	0.497488	1.02305	0.636413	1.64458
CCL25	finngen_R10_C3_NSCLC_ADENO_EXALLC	Non-small cell lung cancer, adenocarcinoma (controls excluding all cancers) || id:finngen_R10_C3_NSCLC_ADENO_EXALLC	TECK	Inverse variance weighted (multiplicative random effects)	17	0.00305103	0.089035	0.972664	-0.171458	0.17756	1.00306	0.842436	1.1943
CCL25	ieu-a-965	Lung adenocarcinoma || id:ieu-a-965	TECK	Inverse variance weighted	14	-0.0343661	0.0703854	0.625368	-0.172322	0.103589	0.966218	0.841708	1.10914
CCL25	ieu-a-984	Lung adenocarcinoma || id:ieu-a-984	TECK	Inverse variance weighted (multiplicative random effects)	16	0.0431863	0.0456914	0.34457	-0.0463688	0.132741	1.04413	0.95469	1.14195
CCL26	finngen_R10_C3_NSCLC_ADENO_EXALLC	Non-small cell lung cancer, adenocarcinoma (controls excluding all cancers) || id:finngen_R10_C3_NSCLC_ADENO_EXALLC	Eotaxin_3	Inverse variance weighted	4	-0.115869	0.237996	0.626363	-0.582341	0.350604	0.890592	0.558589	1.41992
CCL26	ieu-a-965	Lung adenocarcinoma || id:ieu-a-965	Eotaxin_3	Inverse variance weighted	4	0.31105	0.185873	0.0942374	-0.0532606	0.675361	1.36486	0.948133	1.96474
CCL27	finngen_R10_C3_NSCLC_ADENO_EXALLC	Non-small cell lung cancer, adenocarcinoma (controls excluding all cancers) || id:finngen_R10_C3_NSCLC_ADENO_EXALLC	CTACK	Inverse variance weighted	2	0.180665	0.601949	0.764075	-0.999154	1.36048	1.19801	0.368191	3.89808
CCL27	ieu-a-965	Lung adenocarcinoma || id:ieu-a-965	CTACK	Inverse variance weighted	2	0.030947	0.920333	0.973175	-1.77291	1.8348	1.03143	0.169839	6.26388
CCL27	ieu-a-984	Lung adenocarcinoma || id:ieu-a-984	CTACK	Inverse variance weighted	2	-0.0366196	0.246616	0.881957	-0.519986	0.446747	0.964043	0.594529	1.56322
CCL28	finngen_R10_C3_NSCLC_ADENO_EXALLC	Non-small cell lung cancer, adenocarcinoma (controls excluding all cancers) || id:finngen_R10_C3_NSCLC_ADENO_EXALLC	CCL28	Inverse variance weighted	18	0.0110328	0.118782	0.925997	-0.22178	0.243845	1.01109	0.801092	1.27615
CCL28	ieu-a-965	Lung adenocarcinoma || id:ieu-a-965	CCL28	Inverse variance weighted	14	-0.0484424	0.0868179	0.57686	-0.218605	0.121721	0.952712	0.803639	1.12944
CCL28	ieu-a-984	Lung adenocarcinoma || id:ieu-a-984	CCL28	Inverse variance weighted	17	0.0301299	0.0496199	0.543709	-0.0671252	0.127385	1.03059	0.935078	1.13585
CCL3	ieu-a-984	Lung adenocarcinoma || id:ieu-a-984	MIP_1a	Inverse variance weighted	5	-0.115395	0.0570844	0.0432297	-0.227281	-0.00350975	0.891014	0.796697	0.996496
CCL3L1	ieu-a-965	Lung adenocarcinoma || id:ieu-a-965	LD78_beta	Inverse variance weighted	5	0.0985701	0.132441	0.456721	-0.161014	0.358154	1.10359	0.85128	1.43069
CCL3L1	ieu-a-984	Lung adenocarcinoma || id:ieu-a-984	LD78_beta	Inverse variance weighted (multiplicative random effects)	5	0.00248747	0.123065	0.983874	-0.23872	0.243695	1.00249	0.787635	1.27596
CCL4L1	finngen_R10_C3_NSCLC_ADENO_EXALLC	Non-small cell lung cancer, adenocarcinoma (controls excluding all cancers) || id:finngen_R10_C3_NSCLC_ADENO_EXALLC	LAG_1	Inverse variance weighted	2	-0.0842188	0.210776	0.689477	-0.49734	0.328903	0.91923	0.608146	1.38944
CCL4L1	ieu-a-965	Lung adenocarcinoma || id:ieu-a-965	LAG_1	Wald ratio	1	0.059932	0.197183	0.761172	-0.326546	0.44641	1.06176	0.721411	1.56269
CCL4L1	ieu-a-984	Lung adenocarcinoma || id:ieu-a-984	LAG_1	Wald ratio	1	0.121441	0.113485	0.284571	-0.100989	0.343871	1.12912	0.903943	1.4104
CCL5	finngen_R10_C3_NSCLC_ADENO_EXALLC	Non-small cell lung cancer, adenocarcinoma (controls excluding all cancers) || id:finngen_R10_C3_NSCLC_ADENO_EXALLC	RANTES	Inverse variance weighted	10	0.161771	0.14038	0.249163	-0.113373	0.436915	1.17559	0.892818	1.54792
CCL5	ieu-a-965	Lung adenocarcinoma || id:ieu-a-965	RANTES	Inverse variance weighted	8	0.127657	0.105595	0.226693	-0.0793104	0.334624	1.13616	0.923753	1.39741
CCL5	ieu-a-984	Lung adenocarcinoma || id:ieu-a-984	RANTES	Inverse variance weighted	10	-0.0316068	0.0622001	0.61135	-0.153519	0.0903054	0.968887	0.857684	1.09451
CCL8	finngen_R10_C3_NSCLC_ADENO_EXALLC	Non-small cell lung cancer, adenocarcinoma (controls excluding all cancers) || id:finngen_R10_C3_NSCLC_ADENO_EXALLC	MCP_2	Inverse variance weighted	13	0.052181	0.0556143	0.348108	-0.0568231	0.161185	1.05357	0.944761	1.1749
CCL8	ieu-a-965	Lung adenocarcinoma || id:ieu-a-965	MCP_2	Inverse variance weighted	10	0.0300544	0.0478928	0.530309	-0.0638155	0.123924	1.03051	0.938178	1.13193
CCM2	finngen_R10_C3_NSCLC_ADENO_EXALLC	Non-small cell lung cancer, adenocarcinoma (controls excluding all cancers) || id:finngen_R10_C3_NSCLC_ADENO_EXALLC	CCM2	Inverse variance weighted	4	0.242507	0.262022	0.354695	-0.271056	0.75607	1.27444	0.762573	2.12989
CCM2	ieu-a-984	Lung adenocarcinoma || id:ieu-a-984	CCM2	Inverse variance weighted (multiplicative random effects)	3	0.104943	0.250545	0.67532	-0.386125	0.59601	1.11065	0.679686	1.81486
CCNA1	finngen_R10_C3_NSCLC_ADENO_EXALLC	Non-small cell lung cancer, adenocarcinoma (controls excluding all cancers) || id:finngen_R10_C3_NSCLC_ADENO_EXALLC	CCNA1	Inverse variance weighted	2	0.259421	0.454026	0.567743	-0.630469	1.14931	1.29618	0.532342	3.15602
CCNA1	ieu-a-965	Lung adenocarcinoma || id:ieu-a-965	CCNA1	Wald ratio	1	0.639572	0.535974	0.232757	-0.410938	1.69008	1.89567	0.663028	5.41992
CCNA1	ieu-a-984	Lung adenocarcinoma || id:ieu-a-984	CCNA1	Wald ratio	1	0.168162	0.298876	0.573675	-0.417635	0.75396	1.18313	0.658602	2.1254
CCNA2	finngen_R10_C3_NSCLC_ADENO_EXALLC	Non-small cell lung cancer, adenocarcinoma (controls excluding all cancers) || id:finngen_R10_C3_NSCLC_ADENO_EXALLC	Cyclin_A	Inverse variance weighted	3	0.166762	0.309842	0.590428	-0.440528	0.774052	1.18147	0.643696	2.16853
CCNA2	ieu-a-965	Lung adenocarcinoma || id:ieu-a-965	Cyclin_A	Inverse variance weighted	2	0.535873	0.31072	0.0845964	-0.073138	1.14488	1.70894	0.929473	3.14207
CCNA2	ieu-a-984	Lung adenocarcinoma || id:ieu-a-984	Cyclin_A	Inverse variance weighted	2	0.119271	0.174357	0.493938	-0.22247	0.461011	1.12667	0.800539	1.58568
CCNB1	ieu-a-965	Lung adenocarcinoma || id:ieu-a-965	Cyclin_B1	Inverse variance weighted	2	0.469943	0.302927	0.12082	-0.123794	1.06368	1.5999	0.883562	2.89701
CCNB1	ieu-a-984	Lung adenocarcinoma || id:ieu-a-984	Cyclin_B1	Inverse variance weighted	2	0.13213	0.162438	0.41598	-0.186249	0.450509	1.14126	0.830067	1.56911
CCNB1IP1	ieu-a-984	Lung adenocarcinoma || id:ieu-a-984	CIP1	Wald ratio	1	-0.945416	0.515127	0.0664602	-1.95506	0.0642325	0.388518	0.141555	1.06634
CCNB2	ieu-a-965	Lung adenocarcinoma || id:ieu-a-965	CCNB2	Inverse variance weighted	6	0.120314	0.0952899	0.20673	-0.0664545	0.307082	1.12785	0.935706	1.35945
CCNB2	ieu-a-984	Lung adenocarcinoma || id:ieu-a-984	CCNB2	Inverse variance weighted (multiplicative random effects)	7	0.0616352	0.0813203	0.448492	-0.0977526	0.221023	1.06357	0.906873	1.24735
CCNH	finngen_R10_C3_NSCLC_ADENO_EXALLC	Non-small cell lung cancer, adenocarcinoma (controls excluding all cancers) || id:finngen_R10_C3_NSCLC_ADENO_EXALLC	Cyclin_H	Inverse variance weighted	2	0.116435	0.385915	0.762871	-0.639958	0.872829	1.12348	0.527314	2.39367
CCNH	ieu-a-965	Lung adenocarcinoma || id:ieu-a-965	Cyclin_H	Wald ratio	1	-0.2531	0.352638	0.472922	-0.944269	0.43807	0.77639	0.388964	1.54971
CCNH	ieu-a-984	Lung adenocarcinoma || id:ieu-a-984	Cyclin_H	Wald ratio	1	0.112455	0.20405	0.581555	-0.287483	0.512393	1.11902	0.750149	1.66928
CCPG1	ieu-a-965	Lung adenocarcinoma || id:ieu-a-965	CCPG1	Inverse variance weighted	3	0.395442	0.203589	0.0520941	-0.0035922	0.794476	1.48504	0.996414	2.21328
CCS	ieu-a-965	Lung adenocarcinoma || id:ieu-a-965	CCS	Inverse variance weighted	4	0.256716	0.1249	0.0398428	0.0119123	0.501519	1.29268	1.01198	1.65123
CCS	ieu-a-984	Lung adenocarcinoma || id:ieu-a-984	CCS	Inverse variance weighted (multiplicative random effects)	5	0.0253056	0.153676	0.869205	-0.2759	0.326511	1.02563	0.758889	1.38612
CCT5	finngen_R10_C3_NSCLC_ADENO_EXALLC	Non-small cell lung cancer, adenocarcinoma (controls excluding all cancers) || id:finngen_R10_C3_NSCLC_ADENO_EXALLC	TCP_1_epsilon	Inverse variance weighted	2	-0.084419	0.849157	0.920809	-1.74877	1.57993	0.919046	0.173988	4.85461
CCT5	ieu-a-965	Lung adenocarcinoma || id:ieu-a-965	TCP_1_epsilon	Inverse variance weighted	2	-0.0552352	0.44842	0.901967	-0.934139	0.823669	0.946263	0.392924	2.27884
CCT5	ieu-a-984	Lung adenocarcinoma || id:ieu-a-984	TCP_1_epsilon	Inverse variance weighted	2	-0.0274429	0.254772	0.914221	-0.526795	0.471909	0.97293	0.590494	1.60305
CCT7	finngen_R10_C3_NSCLC_ADENO_EXALLC	Non-small cell lung cancer, adenocarcinoma (controls excluding all cancers) || id:finngen_R10_C3_NSCLC_ADENO_EXALLC	TCPH	Inverse variance weighted	3	-0.284925	0.246214	0.24718	-0.767505	0.197654	0.75207	0.46417	1.21854
CCT8	finngen_R10_C3_NSCLC_ADENO_EXALLC	Non-small cell lung cancer, adenocarcinoma (controls excluding all cancers) || id:finngen_R10_C3_NSCLC_ADENO_EXALLC	TCP_1_theta	Wald ratio	1	1.07248	0.891099	0.228766	-0.674076	2.81903	2.92261	0.509627	16.7606
CCT8	ieu-a-965	Lung adenocarcinoma || id:ieu-a-965	TCP_1_theta	Wald ratio	1	-0.869854	0.576131	0.131089	-1.99907	0.259362	0.419013	0.135461	1.2961
CCT8	ieu-a-984	Lung adenocarcinoma || id:ieu-a-984	TCP_1_theta	Wald ratio	1	-0.463936	0.350117	0.185142	-1.15017	0.222293	0.628804	0.316584	1.24894
CD14	finngen_R10_C3_NSCLC_ADENO_EXALLC	Non-small cell lung cancer, adenocarcinoma (controls excluding all cancers) || id:finngen_R10_C3_NSCLC_ADENO_EXALLC	sCD14	Inverse variance weighted	18	-0.144846	0.112028	0.196028	-0.364421	0.074728	0.865155	0.694599	1.07759
CD14	ieu-a-965	Lung adenocarcinoma || id:ieu-a-965	sCD14	Inverse variance weighted	13	-0.0230646	0.0965576	0.811208	-0.212317	0.166188	0.977199	0.808708	1.1808
CD160	finngen_R10_C3_NSCLC_ADENO_EXALLC	Non-small cell lung cancer, adenocarcinoma (controls excluding all cancers) || id:finngen_R10_C3_NSCLC_ADENO_EXALLC	BY55	Inverse variance weighted	8	-0.0839722	0.172234	0.625871	-0.421551	0.253607	0.919457	0.656028	1.28867
CD164L2	ieu-a-965	Lung adenocarcinoma || id:ieu-a-965	C16L2	Inverse variance weighted	4	0.168277	0.146771	0.251578	-0.119395	0.455949	1.18326	0.887457	1.57767
CD164L2	ieu-a-984	Lung adenocarcinoma || id:ieu-a-984	C16L2	Inverse variance weighted (multiplicative random effects)	4	0.0396824	0.166184	0.811272	-0.286039	0.365404	1.04048	0.751233	1.4411
CD177	ieu-a-984	Lung adenocarcinoma || id:ieu-a-984	CD177	Inverse variance weighted (multiplicative random effects)	11	-0.0296692	0.0446925	0.506785	-0.117267	0.0579282	0.970767	0.889348	1.05964
CD1A	ieu-a-965	Lung adenocarcinoma || id:ieu-a-965	CD1A	Inverse variance weighted	5	0.164093	0.11073	0.13836	-0.0529369	0.381124	1.17832	0.94844	1.46393
CD1A	ieu-a-984	Lung adenocarcinoma || id:ieu-a-984	CD1A	Inverse variance weighted (multiplicative random effects)	6	0.0744834	0.10492	0.477763	-0.13116	0.280127	1.07733	0.877077	1.3233
CD1D	finngen_R10_C3_NSCLC_ADENO_EXALLC	Non-small cell lung cancer, adenocarcinoma (controls excluding all cancers) || id:finngen_R10_C3_NSCLC_ADENO_EXALLC	CD1D	Wald ratio	1	-0.373199	0.669095	0.577004	-1.68462	0.938227	0.688528	0.185514	2.55545
CD1D	ieu-a-965	Lung adenocarcinoma || id:ieu-a-965	CD1D	Wald ratio	1	0.822991	0.507012	0.104543	-0.170753	1.81674	2.2773	0.84303	6.15174
CD1D	ieu-a-984	Lung adenocarcinoma || id:ieu-a-984	CD1D	Inverse variance weighted	2	0.118379	0.60581	0.845075	-1.06901	1.30577	1.12567	0.343349	3.69052
CD200	finngen_R10_C3_NSCLC_ADENO_EXALLC	Non-small cell lung cancer, adenocarcinoma (controls excluding all cancers) || id:finngen_R10_C3_NSCLC_ADENO_EXALLC	OX2G	Inverse variance weighted	4	-0.12968	0.16445	0.430365	-0.452003	0.192643	0.878376	0.636352	1.21245
CD200	ieu-a-984	Lung adenocarcinoma || id:ieu-a-984	OX2G	Inverse variance weighted	4	0.17396	0.0805957	0.0308945	0.0159925	0.331928	1.19001	1.01612	1.39365
CD200R1	finngen_R10_C3_NSCLC_ADENO_EXALLC	Non-small cell lung cancer, adenocarcinoma (controls excluding all cancers) || id:finngen_R10_C3_NSCLC_ADENO_EXALLC	MO2R1	Inverse variance weighted	5	0.140832	0.309422	0.649004	-0.465634	0.747298	1.15123	0.627737	2.11129
CD200R1L	finngen_R10_C3_NSCLC_ADENO_EXALLC	Non-small cell lung cancer, adenocarcinoma (controls excluding all cancers) || id:finngen_R10_C3_NSCLC_ADENO_EXALLC	MO2R2	Wald ratio	1	1.09016	1.05185	0.300004	-0.971464	3.15179	2.97476	0.378529	23.3779
CD200R1L	ieu-a-984	Lung adenocarcinoma || id:ieu-a-984	MO2R2	Wald ratio	1	-0.173252	0.243648	0.477038	-0.650803	0.304299	0.840926	0.521627	1.35567
CD207	ieu-a-965	Lung adenocarcinoma || id:ieu-a-965	CLC4K	Inverse variance weighted	2	0.450228	0.247375	0.068756	-0.0346277	0.935084	1.56867	0.965965	2.54743
CD207	ieu-a-984	Lung adenocarcinoma || id:ieu-a-984	CLC4K	Inverse variance weighted	2	0.147999	0.213106	0.48738	-0.26969	0.565687	1.15951	0.763617	1.76066
CD209	finngen_R10_C3_NSCLC_ADENO_EXALLC	Non-small cell lung cancer, adenocarcinoma (controls excluding all cancers) || id:finngen_R10_C3_NSCLC_ADENO_EXALLC	DC_SIGN	Inverse variance weighted	18	0.0352382	0.0454286	0.437937	-0.0538019	0.124278	1.03587	0.94762	1.13233
CD209	ieu-a-984	Lung adenocarcinoma || id:ieu-a-984	DC_SIGN	Inverse variance weighted (multiplicative random effects)	17	0.00335764	0.0343387	0.922107	-0.0639462	0.0706615	1.00336	0.938055	1.07322
CD226	finngen_R10_C3_NSCLC_ADENO_EXALLC	Non-small cell lung cancer, adenocarcinoma (controls excluding all cancers) || id:finngen_R10_C3_NSCLC_ADENO_EXALLC	CD226	Inverse variance weighted	3	0.282177	0.219334	0.198262	-0.147717	0.712071	1.32601	0.862675	2.03821
CD244	finngen_R10_C3_NSCLC_ADENO_EXALLC	Non-small cell lung cancer, adenocarcinoma (controls excluding all cancers) || id:finngen_R10_C3_NSCLC_ADENO_EXALLC	CD244	Inverse variance weighted	2	0.548984	0.710891	0.439968	-0.844362	1.94233	1.73149	0.429831	6.97499
CD244	ieu-a-965	Lung adenocarcinoma || id:ieu-a-965	CD244	Wald ratio	1	0.0475084	0.786635	0.951841	-1.4943	1.58931	1.04866	0.224407	4.90038
CD244	ieu-a-984	Lung adenocarcinoma || id:ieu-a-984	CD244	Wald ratio	1	-0.113828	0.451775	0.801074	-0.999306	0.77165	0.892411	0.368135	2.16333
CD247	ieu-a-965	Lung adenocarcinoma || id:ieu-a-965	CD3_zeta	Inverse variance weighted	2	0.659769	0.42738	0.122649	-0.177897	1.49743	1.93435	0.837029	4.47021
CD247	ieu-a-984	Lung adenocarcinoma || id:ieu-a-984	CD3_zeta	Inverse variance weighted	2	0.219466	0.269584	0.415592	-0.308918	0.74785	1.24541	0.734241	2.11245
CD248	ieu-a-965	Lung adenocarcinoma || id:ieu-a-965	CD248	Inverse variance weighted (multiplicative random effects)	20	-0.0102452	0.14062	0.94192	-0.285861	0.26537	0.989807	0.751367	1.30391
CD27	finngen_R10_C3_NSCLC_ADENO_EXALLC	Non-small cell lung cancer, adenocarcinoma (controls excluding all cancers) || id:finngen_R10_C3_NSCLC_ADENO_EXALLC	CD27	Inverse variance weighted	5	0.137504	0.0721603	0.0567114	-0.00393067	0.278938	1.14741	0.996077	1.32173
CD27	ieu-a-984	Lung adenocarcinoma || id:ieu-a-984	CD27	Inverse variance weighted	5	0.0668164	0.0324474	0.0394732	0.00321942	0.130413	1.0691	1.00322	1.1393
CD274	finngen_R10_C3_NSCLC_ADENO_EXALLC	Non-small cell lung cancer, adenocarcinoma (controls excluding all cancers) || id:finngen_R10_C3_NSCLC_ADENO_EXALLC	B7_H1	Inverse variance weighted	4	0.110465	0.145457	0.447591	-0.17463	0.395561	1.1168	0.839768	1.48522
CD274	ieu-a-965	Lung adenocarcinoma || id:ieu-a-965	B7_H1	Inverse variance weighted	2	0.136608	0.118474	0.248886	-0.0956017	0.368818	1.14638	0.908826	1.44602
CD274	ieu-a-984	Lung adenocarcinoma || id:ieu-a-984	B7_H1	Inverse variance weighted	3	0.0402163	0.0703717	0.567672	-0.0977122	0.178145	1.04104	0.90691	1.195
CD300A	finngen_R10_C3_NSCLC_ADENO_EXALLC	Non-small cell lung cancer, adenocarcinoma (controls excluding all cancers) || id:finngen_R10_C3_NSCLC_ADENO_EXALLC	CM35H	Inverse variance weighted	16	-0.0563351	0.056135	0.315589	-0.16636	0.0536895	0.945222	0.846742	1.05516
CD300C	finngen_R10_C3_NSCLC_ADENO_EXALLC	Non-small cell lung cancer, adenocarcinoma (controls excluding all cancers) || id:finngen_R10_C3_NSCLC_ADENO_EXALLC	CLM6	Inverse variance weighted	16	-0.0932354	0.0844456	0.269555	-0.258749	0.072278	0.910979	0.772017	1.07495
CD300C	ieu-a-984	Lung adenocarcinoma || id:ieu-a-984	CLM6	Inverse variance weighted	16	-0.0358841	0.0413985	0.386053	-0.117025	0.0452569	0.964752	0.889563	1.0463
CD300E	ieu-a-965	Lung adenocarcinoma || id:ieu-a-965	CLM2	Inverse variance weighted	2	0.298838	0.428433	0.485481	-0.54089	1.13857	1.34829	0.58223	3.12229
CD300LB	finngen_R10_C3_NSCLC_ADENO_EXALLC	Non-small cell lung cancer, adenocarcinoma (controls excluding all cancers) || id:finngen_R10_C3_NSCLC_ADENO_EXALLC	CLM7	Inverse variance weighted	2	0.235543	0.374282	0.529141	-0.49805	0.969135	1.2656	0.607714	2.63566
CD300LB	ieu-a-965	Lung adenocarcinoma || id:ieu-a-965	CLM7	Inverse variance weighted	2	0.422412	0.290806	0.146347	-0.147567	0.992391	1.52564	0.862804	2.69768
CD300LB	ieu-a-984	Lung adenocarcinoma || id:ieu-a-984	CLM7	Inverse variance weighted	2	0.238391	0.17743	0.179085	-0.109372	0.586154	1.26921	0.896397	1.79706
CD300LF	finngen_R10_C3_NSCLC_ADENO_EXALLC	Non-small cell lung cancer, adenocarcinoma (controls excluding all cancers) || id:finngen_R10_C3_NSCLC_ADENO_EXALLC	CLM1	Wald ratio	1	0.377218	0.776104	0.626938	-1.14395	1.89838	1.45822	0.318559	6.67509
CD300LF	ieu-a-965	Lung adenocarcinoma || id:ieu-a-965	CLM1	Wald ratio	1	0.203097	0.814272	0.803035	-1.39288	1.79907	1.22519	0.24836	6.04403
CD300LF	ieu-a-984	Lung adenocarcinoma || id:ieu-a-984	CLM1	Wald ratio	1	0.457638	0.39819	0.250434	-0.322815	1.23809	1.58034	0.724108	3.44902
CD320	finngen_R10_C3_NSCLC_ADENO_EXALLC	Non-small cell lung cancer, adenocarcinoma (controls excluding all cancers) || id:finngen_R10_C3_NSCLC_ADENO_EXALLC	CD320	Wald ratio	1	-0.205362	0.510186	0.687298	-1.20533	0.794602	0.814352	0.299594	2.21356
CD320	ieu-a-965	Lung adenocarcinoma || id:ieu-a-965	CD320	Wald ratio	1	0.538475	0.414965	0.194411	-0.274856	1.35181	1.71339	0.759682	3.8644
CD320	ieu-a-984	Lung adenocarcinoma || id:ieu-a-984	CD320	Inverse variance weighted	2	-0.127514	0.401564	0.750831	-0.91458	0.659552	0.880281	0.400685	1.93393
CD33	finngen_R10_C3_NSCLC_ADENO_EXALLC	Non-small cell lung cancer, adenocarcinoma (controls excluding all cancers) || id:finngen_R10_C3_NSCLC_ADENO_EXALLC	Siglec_3	Inverse variance weighted	15	0.0726831	0.0614379	0.236796	-0.0477352	0.193101	1.07539	0.953386	1.21301
CD33	ieu-a-965	Lung adenocarcinoma || id:ieu-a-965	Siglec_3	Inverse variance weighted (multiplicative random effects)	8	-0.0707676	0.102885	0.491559	-0.272423	0.130887	0.931678	0.761532	1.13984
CD33	ieu-a-984	Lung adenocarcinoma || id:ieu-a-984	Siglec_3	Inverse variance weighted (multiplicative random effects)	13	-0.0201292	0.0529066	0.7036	-0.123826	0.0835678	0.980072	0.883533	1.08716
CD36	finngen_R10_C3_NSCLC_ADENO_EXALLC	Non-small cell lung cancer, adenocarcinoma (controls excluding all cancers) || id:finngen_R10_C3_NSCLC_ADENO_EXALLC	CD36_ANTIGEN	Inverse variance weighted	18	0.0165544	0.0783101	0.832579	-0.136933	0.170042	1.01669	0.872028	1.18535
CD36	ieu-a-965	Lung adenocarcinoma || id:ieu-a-965	CD36_ANTIGEN	Inverse variance weighted	12	0.109532	0.0754924	0.146807	-0.0384331	0.257497	1.11576	0.962296	1.29369
CD36	ieu-a-984	Lung adenocarcinoma || id:ieu-a-984	CD36_ANTIGEN	Inverse variance weighted	18	0.0891309	0.0414571	0.0315588	0.00787498	0.170387	1.09322	1.00791	1.18576
CD37	finngen_R10_C3_NSCLC_ADENO_EXALLC	Non-small cell lung cancer, adenocarcinoma (controls excluding all cancers) || id:finngen_R10_C3_NSCLC_ADENO_EXALLC	CD37	Inverse variance weighted	5	0.261249	0.225316	0.246261	-0.18037	0.702868	1.29855	0.834961	2.01954
CD37	ieu-a-984	Lung adenocarcinoma || id:ieu-a-984	CD37	Inverse variance weighted	3	0.290059	0.132648	0.0287662	0.0300682	0.55005	1.33651	1.03052	1.73334
CD38	ieu-a-965	Lung adenocarcinoma || id:ieu-a-965	CD38	Inverse variance weighted	2	0.280409	0.16579	0.0907687	-0.0445382	0.605357	1.32367	0.956439	1.83191
CD38	ieu-a-984	Lung adenocarcinoma || id:ieu-a-984	CD38	Inverse variance weighted	2	0.14126	0.163865	0.388661	-0.179916	0.462436	1.15172	0.83534	1.58794
CD3E	ieu-a-965	Lung adenocarcinoma || id:ieu-a-965	CD3E	Inverse variance weighted	13	0.0766766	0.0732403	0.295138	-0.0668745	0.220228	1.07969	0.935313	1.24636
CD3G	finngen_R10_C3_NSCLC_ADENO_EXALLC	Non-small cell lung cancer, adenocarcinoma (controls excluding all cancers) || id:finngen_R10_C3_NSCLC_ADENO_EXALLC	CD3G	Inverse variance weighted	2	0.177458	0.445085	0.69011	-0.694909	1.04983	1.19418	0.49912	2.85715
CD3G	ieu-a-965	Lung adenocarcinoma || id:ieu-a-965	CD3G	Inverse variance weighted	2	0.664678	0.381586	0.0815292	-0.083231	1.41259	1.94386	0.920139	4.10657
CD3G	ieu-a-984	Lung adenocarcinoma || id:ieu-a-984	CD3G	Inverse variance weighted	2	0.0966803	0.214733	0.652541	-0.324196	0.517557	1.10151	0.723109	1.67792
CD4	finngen_R10_C3_NSCLC_ADENO_EXALLC	Non-small cell lung cancer, adenocarcinoma (controls excluding all cancers) || id:finngen_R10_C3_NSCLC_ADENO_EXALLC	sCD4	Inverse variance weighted	4	-0.303723	0.381621	0.426105	-1.0517	0.444255	0.738066	0.349343	1.55933
CD40LG	finngen_R10_C3_NSCLC_ADENO_EXALLC	Non-small cell lung cancer, adenocarcinoma (controls excluding all cancers) || id:finngen_R10_C3_NSCLC_ADENO_EXALLC	CD40_ligand__soluble	Inverse variance weighted	2	-0.0495368	0.466491	0.915432	-0.96386	0.864787	0.95167	0.381418	2.3745
CD40LG	ieu-a-965	Lung adenocarcinoma || id:ieu-a-965	CD40_ligand__soluble	Wald ratio	1	-0.0879885	0.574572	0.87829	-1.21415	1.03817	0.915771	0.296962	2.82405
CD40LG	ieu-a-984	Lung adenocarcinoma || id:ieu-a-984	CD40_ligand__soluble	Wald ratio	1	-0.446346	0.3379	0.186521	-1.10863	0.215938	0.639962	0.330011	1.24102
CD44	finngen_R10_C3_NSCLC_ADENO_EXALLC	Non-small cell lung cancer, adenocarcinoma (controls excluding all cancers) || id:finngen_R10_C3_NSCLC_ADENO_EXALLC	CD44	Inverse variance weighted	2	-0.197897	0.449166	0.659511	-1.07826	0.682468	0.820454	0.340186	1.97876
CD44	ieu-a-965	Lung adenocarcinoma || id:ieu-a-965	CD44	Inverse variance weighted	2	0.567953	0.613677	0.35471	-0.634854	1.77076	1.76465	0.530013	5.87531
CD44	ieu-a-984	Lung adenocarcinoma || id:ieu-a-984	CD44	Inverse variance weighted	2	0.0827538	0.520555	0.873691	-0.937535	1.10304	1.08627	0.391592	3.01332
CD47	finngen_R10_C3_NSCLC_ADENO_EXALLC	Non-small cell lung cancer, adenocarcinoma (controls excluding all cancers) || id:finngen_R10_C3_NSCLC_ADENO_EXALLC	CD47	Inverse variance weighted	4	-0.534448	0.370475	0.149133	-1.26058	0.191684	0.585992	0.28349	1.21129
CD48	ieu-a-965	Lung adenocarcinoma || id:ieu-a-965	CD48	Inverse variance weighted	11	-0.141554	0.0886736	0.110411	-0.315354	0.0322462	0.868008	0.72953	1.03277
CD48	ieu-a-984	Lung adenocarcinoma || id:ieu-a-984	CD48	Inverse variance weighted	12	-0.120518	0.0480551	0.0121449	-0.214706	-0.0263296	0.886461	0.806779	0.974014
CD5	finngen_R10_C3_NSCLC_ADENO_EXALLC	Non-small cell lung cancer, adenocarcinoma (controls excluding all cancers) || id:finngen_R10_C3_NSCLC_ADENO_EXALLC	CD5	Inverse variance weighted	29	0.02905	0.0616581	0.637537	-0.0917999	0.1499	1.02948	0.912288	1.16172
CD55	finngen_R10_C3_NSCLC_ADENO_EXALLC	Non-small cell lung cancer, adenocarcinoma (controls excluding all cancers) || id:finngen_R10_C3_NSCLC_ADENO_EXALLC	DAF	Inverse variance weighted	11	0.0188731	0.0942575	0.841301	-0.165872	0.203618	1.01905	0.847155	1.22583
CD55	ieu-a-965	Lung adenocarcinoma || id:ieu-a-965	DAF	Inverse variance weighted	9	0.150707	0.0793055	0.05739	-0.0047323	0.306145	1.16266	0.995279	1.35818
CD58	finngen_R10_C3_NSCLC_ADENO_EXALLC	Non-small cell lung cancer, adenocarcinoma (controls excluding all cancers) || id:finngen_R10_C3_NSCLC_ADENO_EXALLC	sLFA_3	Inverse variance weighted	5	0.129527	0.132731	0.329132	-0.130625	0.38968	1.13829	0.877547	1.47651
CD58	ieu-a-965	Lung adenocarcinoma || id:ieu-a-965	sLFA_3	Inverse variance weighted	2	-0.349282	0.85553	0.68308	-2.02612	1.32756	0.705195	0.131846	3.77182
CD58	ieu-a-984	Lung adenocarcinoma || id:ieu-a-984	sLFA_3	Inverse variance weighted	3	-0.027291	0.140502	0.845989	-0.302676	0.248094	0.973078	0.738839	1.28158
CD59	ieu-a-965	Lung adenocarcinoma || id:ieu-a-965	CD59	Inverse variance weighted	7	-0.00231034	0.126054	0.985377	-0.249375	0.244755	0.997692	0.779288	1.27731
CD5L	finngen_R10_C3_NSCLC_ADENO_EXALLC	Non-small cell lung cancer, adenocarcinoma (controls excluding all cancers) || id:finngen_R10_C3_NSCLC_ADENO_EXALLC	CD5L	Inverse variance weighted	22	-0.0200422	0.0884422	0.820724	-0.193389	0.153304	0.980157	0.824161	1.16568
CD5L	ieu-a-965	Lung adenocarcinoma || id:ieu-a-965	CD5L	Inverse variance weighted	18	-0.0937709	0.0788446	0.234317	-0.248306	0.0607645	0.910491	0.780121	1.06265
CD5L	ieu-a-984	Lung adenocarcinoma || id:ieu-a-984	CD5L	Inverse variance weighted	18	0.0161417	0.0480441	0.736888	-0.0780248	0.110308	1.01627	0.924941	1.11662
CD63	finngen_R10_C3_NSCLC_ADENO_EXALLC	Non-small cell lung cancer, adenocarcinoma (controls excluding all cancers) || id:finngen_R10_C3_NSCLC_ADENO_EXALLC	CD63	Wald ratio	1	0.0993138	0.410396	0.808784	-0.705062	0.90369	1.10441	0.494078	2.4687
CD63	ieu-a-965	Lung adenocarcinoma || id:ieu-a-965	CD63	Wald ratio	1	0.0576955	0.3127	0.853615	-0.555196	0.670587	1.05939	0.57396	1.95538
CD63	ieu-a-984	Lung adenocarcinoma || id:ieu-a-984	CD63	Wald ratio	1	-0.226335	0.186535	0.224991	-0.591945	0.139274	0.797451	0.55325	1.14944
CD68	finngen_R10_C3_NSCLC_ADENO_EXALLC	Non-small cell lung cancer, adenocarcinoma (controls excluding all cancers) || id:finngen_R10_C3_NSCLC_ADENO_EXALLC	CD68	Inverse variance weighted	8	-0.281177	0.233843	0.229202	-0.73951	0.177155	0.754895	0.477348	1.19382
CD69	finngen_R10_C3_NSCLC_ADENO_EXALLC	Non-small cell lung cancer, adenocarcinoma (controls excluding all cancers) || id:finngen_R10_C3_NSCLC_ADENO_EXALLC	CD69	Inverse variance weighted	4	0.0878848	0.327999	0.788744	-0.554993	0.730763	1.09186	0.574076	2.07666
CD69	ieu-a-965	Lung adenocarcinoma || id:ieu-a-965	CD69	Inverse variance weighted	3	0.575483	0.333664	0.084575	-0.0784992	1.22947	1.77799	0.924503	3.4194
CD7	ieu-a-984	Lung adenocarcinoma || id:ieu-a-984	CD7	Inverse variance weighted	6	-0.0169329	0.0826833	0.837735	-0.178992	0.145126	0.98321	0.836112	1.15619
CD70	ieu-a-965	Lung adenocarcinoma || id:ieu-a-965	CD70	Inverse variance weighted	2	0.43289	0.232349	0.0624479	-0.0225141	0.888295	1.54171	0.977737	2.43098
CD70	ieu-a-984	Lung adenocarcinoma || id:ieu-a-984	CD70	Inverse variance weighted	2	0.147685	0.194046	0.446609	-0.232646	0.528015	1.15915	0.792434	1.69556
CD72	finngen_R10_C3_NSCLC_ADENO_EXALLC	Non-small cell lung cancer, adenocarcinoma (controls excluding all cancers) || id:finngen_R10_C3_NSCLC_ADENO_EXALLC	CD72	Inverse variance weighted	5	0.163551	0.301994	0.588115	-0.428358	0.75546	1.17769	0.651578	2.12859
CD72	ieu-a-965	Lung adenocarcinoma || id:ieu-a-965	CD72	Inverse variance weighted (multiplicative random effects)	6	-0.361241	0.2846	0.204336	-0.919056	0.196574	0.696811	0.398895	1.21723
CD74	finngen_R10_C3_NSCLC_ADENO_EXALLC	Non-small cell lung cancer, adenocarcinoma (controls excluding all cancers) || id:finngen_R10_C3_NSCLC_ADENO_EXALLC	HG2A	Inverse variance weighted	2	-0.132315	0.508175	0.794576	-1.12834	0.863708	0.876065	0.32357	2.37194
CD74	ieu-a-965	Lung adenocarcinoma || id:ieu-a-965	HG2A	Wald ratio	1	0.78047	0.480817	0.104543	-0.161931	1.72287	2.1825	0.8505	5.60058
CD74	ieu-a-984	Lung adenocarcinoma || id:ieu-a-984	HG2A	Inverse variance weighted	2	0.178442	0.594462	0.764045	-0.986705	1.34359	1.19535	0.372803	3.83277
CD79A	finngen_R10_C3_NSCLC_ADENO_EXALLC	Non-small cell lung cancer, adenocarcinoma (controls excluding all cancers) || id:finngen_R10_C3_NSCLC_ADENO_EXALLC	CD79A	Inverse variance weighted	6	-0.379857	0.266547	0.154126	-0.902289	0.142574	0.683959	0.40564	1.15324
CD79A	ieu-a-965	Lung adenocarcinoma || id:ieu-a-965	CD79A	Inverse variance weighted	5	0.128894	0.226015	0.568483	-0.314096	0.571884	1.13757	0.730449	1.7716
CD79A	ieu-a-984	Lung adenocarcinoma || id:ieu-a-984	CD79A	Inverse variance weighted	5	-0.265272	0.135195	0.0497453	-0.530253	-0.000290309	0.766997	0.588456	0.99971
CD79B	finngen_R10_C3_NSCLC_ADENO_EXALLC	Non-small cell lung cancer, adenocarcinoma (controls excluding all cancers) || id:finngen_R10_C3_NSCLC_ADENO_EXALLC	CD79B	Inverse variance weighted	3	0.260088	0.317267	0.412344	-0.361755	0.881931	1.29704	0.696453	2.41556
CD79B	ieu-a-965	Lung adenocarcinoma || id:ieu-a-965	CD79B	Wald ratio	1	1.02724	0.474007	0.0302241	0.0981863	1.9563	2.79335	1.10317	7.07308
CD79B	ieu-a-984	Lung adenocarcinoma || id:ieu-a-984	CD79B	Wald ratio	1	0.419719	0.255044	0.0998306	-0.0801665	0.919605	1.52153	0.922963	2.5083
CD80	finngen_R10_C3_NSCLC_ADENO_EXALLC	Non-small cell lung cancer, adenocarcinoma (controls excluding all cancers) || id:finngen_R10_C3_NSCLC_ADENO_EXALLC	B7	Inverse variance weighted	2	-0.09874	0.400924	0.805465	-0.884552	0.687072	0.905978	0.412899	1.98789
CD80	ieu-a-965	Lung adenocarcinoma || id:ieu-a-965	B7	Inverse variance weighted	2	0.275128	0.330048	0.404506	-0.371767	0.922023	1.3167	0.689515	2.51437
CD80	ieu-a-984	Lung adenocarcinoma || id:ieu-a-984	B7	Inverse variance weighted	2	0.0163099	0.185664	0.929999	-0.347591	0.380211	1.01644	0.706387	1.46259
CD86	finngen_R10_C3_NSCLC_ADENO_EXALLC	Non-small cell lung cancer, adenocarcinoma (controls excluding all cancers) || id:finngen_R10_C3_NSCLC_ADENO_EXALLC	B7_2	Inverse variance weighted	5	-0.332814	0.317628	0.294725	-0.955364	0.289736	0.716903	0.384672	1.33607
CD86	ieu-a-965	Lung adenocarcinoma || id:ieu-a-965	B7_2	Inverse variance weighted	2	-0.536862	0.782337	0.492569	-2.07024	0.99652	0.58458	0.126155	2.70884
CD86	ieu-a-984	Lung adenocarcinoma || id:ieu-a-984	B7_2	Inverse variance weighted	5	-0.224326	0.206254	0.276764	-0.628584	0.179932	0.799055	0.533347	1.19714
CD8B	ieu-a-965	Lung adenocarcinoma || id:ieu-a-965	CD8B	Inverse variance weighted	6	0.144538	0.108726	0.183725	-0.0685658	0.357641	1.15551	0.933732	1.42995
CD8B	ieu-a-984	Lung adenocarcinoma || id:ieu-a-984	CD8B	Inverse variance weighted (multiplicative random effects)	7	0.032685	0.125023	0.793759	-0.21236	0.27773	1.03323	0.808674	1.32013
CD9	ieu-a-965	Lung adenocarcinoma || id:ieu-a-965	CD9	Inverse variance weighted	3	0.217513	0.125516	0.0831051	-0.0284989	0.463524	1.24298	0.971903	1.58967
CD96	ieu-a-965	Lung adenocarcinoma || id:ieu-a-965	TACT	Inverse variance weighted	2	-0.238689	0.196452	0.224366	-0.623736	0.146357	0.787659	0.535939	1.15761
CD97	finngen_R10_C3_NSCLC_ADENO_EXALLC	Non-small cell lung cancer, adenocarcinoma (controls excluding all cancers) || id:finngen_R10_C3_NSCLC_ADENO_EXALLC	CD97	Inverse variance weighted	16	0.0368246	0.129612	0.776323	-0.217215	0.290865	1.03751	0.804757	1.33758
CD99L2	ieu-a-965	Lung adenocarcinoma || id:ieu-a-965	C99L2	Inverse variance weighted	3	0.215678	0.242857	0.374494	-0.260322	0.691679	1.2407	0.770803	1.99707
CDC2	finngen_R10_C3_NSCLC_ADENO_EXALLC	Non-small cell lung cancer, adenocarcinoma (controls excluding all cancers) || id:finngen_R10_C3_NSCLC_ADENO_EXALLC	p34_protein_kinase	Inverse variance weighted	2	0.156508	0.193148	0.417767	-0.222062	0.535078	1.16942	0.800866	1.70758
CDC2	ieu-a-965	Lung adenocarcinoma || id:ieu-a-965	p34_protein_kinase	Wald ratio	1	-0.167132	0.157351	0.288161	-0.475539	0.141275	0.846088	0.62155	1.15174
CDC2	ieu-a-984	Lung adenocarcinoma || id:ieu-a-984	p34_protein_kinase	Inverse variance weighted	2	0.017001	0.0876832	0.846261	-0.154858	0.18886	1.01715	0.856537	1.20787
CDC25A	ieu-a-984	Lung adenocarcinoma || id:ieu-a-984	MPIP1	Wald ratio	1	-0.196115	0.457428	0.668117	-1.09267	0.700444	0.821918	0.335319	2.01465
CDC25B	ieu-a-965	Lung adenocarcinoma || id:ieu-a-965	MPIP2	Inverse variance weighted	4	0.182919	0.159983	0.252887	-0.130648	0.496485	1.20072	0.877527	1.64294
CDC25B	ieu-a-984	Lung adenocarcinoma || id:ieu-a-984	MPIP2	Inverse variance weighted	4	0.0711444	0.104941	0.497806	-0.13454	0.276829	1.07374	0.874118	1.31894
CDC34	finngen_R10_C3_NSCLC_ADENO_EXALLC	Non-small cell lung cancer, adenocarcinoma (controls excluding all cancers) || id:finngen_R10_C3_NSCLC_ADENO_EXALLC	UB2R1	Wald ratio	1	0.851863	0.75389	0.258495	-0.625761	2.32949	2.34401	0.534854	10.2727
CDC34	ieu-a-965	Lung adenocarcinoma || id:ieu-a-965	UB2R1	Wald ratio	1	-0.595195	0.563222	0.290618	-1.69911	0.508721	0.551455	0.182846	1.66316
CDC34	ieu-a-984	Lung adenocarcinoma || id:ieu-a-984	UB2R1	Wald ratio	1	-0.0721626	0.342162	0.832964	-0.7428	0.598475	0.93038	0.47578	1.81934
CDC37	finngen_R10_C3_NSCLC_ADENO_EXALLC	Non-small cell lung cancer, adenocarcinoma (controls excluding all cancers) || id:finngen_R10_C3_NSCLC_ADENO_EXALLC	CDC37	Wald ratio	1	0.440817	1.49906	0.76871	-2.49733	3.37897	1.55398	0.0823043	29.3404
CDC42	finngen_R10_C3_NSCLC_ADENO_EXALLC	Non-small cell lung cancer, adenocarcinoma (controls excluding all cancers) || id:finngen_R10_C3_NSCLC_ADENO_EXALLC	Cdc42Hs	Inverse variance weighted	2	-0.326812	0.48581	0.501129	-1.279	0.625376	0.721219	0.278315	1.86895
CDC42	ieu-a-965	Lung adenocarcinoma || id:ieu-a-965	Cdc42Hs	Inverse variance weighted	2	0.0162764	0.357821	0.963719	-0.685054	0.717607	1.01641	0.504063	2.04952
CDC42	ieu-a-984	Lung adenocarcinoma || id:ieu-a-984	Cdc42Hs	Inverse variance weighted	2	-0.256036	0.213565	0.23058	-0.674624	0.162552	0.774114	0.509348	1.17651
CDC42BPA	ieu-a-965	Lung adenocarcinoma || id:ieu-a-965	MRCKA	Inverse variance weighted	5	0.082208	0.109297	0.451961	-0.132015	0.296431	1.08568	0.876328	1.34505
CDC42BPA	ieu-a-984	Lung adenocarcinoma || id:ieu-a-984	MRCKA	Inverse variance weighted	6	0.0576927	0.050546	0.253708	-0.0413776	0.156763	1.05939	0.959467	1.16972
CDH1	finngen_R10_C3_NSCLC_ADENO_EXALLC	Non-small cell lung cancer, adenocarcinoma (controls excluding all cancers) || id:finngen_R10_C3_NSCLC_ADENO_EXALLC	Cadherin_E	Inverse variance weighted	3	-0.390169	0.199418	0.0504019	-0.781028	0.00069053	0.676943	0.457935	1.00069
CDH1	ieu-a-965	Lung adenocarcinoma || id:ieu-a-965	Cadherin_E	Inverse variance weighted	3	-0.210365	0.224507	0.348755	-0.6504	0.22967	0.810288	0.521837	1.25818
CDH1	ieu-a-984	Lung adenocarcinoma || id:ieu-a-984	Cadherin_E	Inverse variance weighted	2	0.38596	0.166442	0.0204017	0.0597324	0.712187	1.47103	1.06155	2.03844
CDH11	finngen_R10_C3_NSCLC_ADENO_EXALLC	Non-small cell lung cancer, adenocarcinoma (controls excluding all cancers) || id:finngen_R10_C3_NSCLC_ADENO_EXALLC	Cadherin_11	Inverse variance weighted	27	-0.0226502	0.0746098	0.761447	-0.168885	0.123585	0.977604	0.844606	1.13155
CDH11	ieu-a-965	Lung adenocarcinoma || id:ieu-a-965	Cadherin_11	Inverse variance weighted	15	0.199015	0.0852346	0.0195479	0.0319556	0.366075	1.2202	1.03247	1.44206
CDH11	ieu-a-984	Lung adenocarcinoma || id:ieu-a-984	Cadherin_11	Inverse variance weighted (multiplicative random effects)	22	0.0386365	0.0521403	0.458687	-0.0635585	0.140831	1.03939	0.938419	1.15123
CDH12	ieu-a-965	Lung adenocarcinoma || id:ieu-a-965	Cadherin_12	Wald ratio	1	0.827797	0.486357	0.0887488	-0.125463	1.78106	2.28827	0.882088	5.93613
CDH12	ieu-a-984	Lung adenocarcinoma || id:ieu-a-984	Cadherin_12	Inverse variance weighted	3	0.132059	0.241111	0.583891	-0.340518	0.604636	1.14118	0.711401	1.83059
CDH15	finngen_R10_C3_NSCLC_ADENO_EXALLC	Non-small cell lung cancer, adenocarcinoma (controls excluding all cancers) || id:finngen_R10_C3_NSCLC_ADENO_EXALLC	CAD15	Inverse variance weighted	14	-0.16642	0.159387	0.296427	-0.478819	0.145979	0.84669	0.619515	1.15717
CDH15	ieu-a-984	Lung adenocarcinoma || id:ieu-a-984	CAD15	Inverse variance weighted	12	-0.0379608	0.0616695	0.53819	-0.158833	0.0829115	0.962751	0.853139	1.08645
CDH17	finngen_R10_C3_NSCLC_ADENO_EXALLC	Non-small cell lung cancer, adenocarcinoma (controls excluding all cancers) || id:finngen_R10_C3_NSCLC_ADENO_EXALLC	CAD17	Inverse variance weighted	27	-0.0597797	0.0476478	0.209618	-0.153169	0.03361	0.941972	0.857984	1.03418
CDH2	ieu-a-965	Lung adenocarcinoma || id:ieu-a-965	Cadherin_2	Inverse variance weighted	2	0.585891	0.328863	0.07482	-0.0586802	1.23046	1.79659	0.943008	3.42281
CDH2	ieu-a-984	Lung adenocarcinoma || id:ieu-a-984	Cadherin_2	Inverse variance weighted	2	0.176506	0.179921	0.326583	-0.176139	0.529151	1.19304	0.838501	1.69749
CDH3	finngen_R10_C3_NSCLC_ADENO_EXALLC	Non-small cell lung cancer, adenocarcinoma (controls excluding all cancers) || id:finngen_R10_C3_NSCLC_ADENO_EXALLC	P_Cadherin	Inverse variance weighted	10	0.13188	0.109859	0.229968	-0.0834447	0.347204	1.14097	0.919942	1.41511
CDH3	ieu-a-965	Lung adenocarcinoma || id:ieu-a-965	P_Cadherin	Inverse variance weighted	8	-0.0562024	0.0859502	0.51318	-0.224665	0.11226	0.945348	0.798784	1.1188
CDH5	finngen_R10_C3_NSCLC_ADENO_EXALLC	Non-small cell lung cancer, adenocarcinoma (controls excluding all cancers) || id:finngen_R10_C3_NSCLC_ADENO_EXALLC	Cadherin_5	Inverse variance weighted	17	0.0455961	0.0568687	0.422681	-0.0658666	0.157059	1.04665	0.936256	1.17006
CDH5	ieu-a-965	Lung adenocarcinoma || id:ieu-a-965	Cadherin_5	Inverse variance weighted	10	0.0147475	0.0524585	0.778613	-0.0880711	0.117566	1.01486	0.915696	1.12476
CDH5	ieu-a-984	Lung adenocarcinoma || id:ieu-a-984	Cadherin_5	Inverse variance weighted	15	0.0813733	0.0346832	0.0189664	0.0133943	0.149352	1.08478	1.01348	1.16108
CDH6	finngen_R10_C3_NSCLC_ADENO_EXALLC	Non-small cell lung cancer, adenocarcinoma (controls excluding all cancers) || id:finngen_R10_C3_NSCLC_ADENO_EXALLC	Cadherin_6	Inverse variance weighted	4	0.396793	0.258486	0.124768	-0.109839	0.903426	1.48705	0.895978	2.46804
CDH6	ieu-a-965	Lung adenocarcinoma || id:ieu-a-965	Cadherin_6	Inverse variance weighted	2	0.159918	0.346521	0.644442	-0.519262	0.839099	1.17342	0.594959	2.31428
CDH6	ieu-a-984	Lung adenocarcinoma || id:ieu-a-984	Cadherin_6	Inverse variance weighted	2	0.166751	0.414072	0.687162	-0.64483	0.978332	1.18146	0.524752	2.66002
CDH7	ieu-a-965	Lung adenocarcinoma || id:ieu-a-965	CADH7	Inverse variance weighted	12	0.0710176	0.0742283	0.338696	-0.07447	0.216505	1.0736	0.928235	1.24173
CDH8	finngen_R10_C3_NSCLC_ADENO_EXALLC	Non-small cell lung cancer, adenocarcinoma (controls excluding all cancers) || id:finngen_R10_C3_NSCLC_ADENO_EXALLC	Cadherin_8	Inverse variance weighted	8	0.0242702	0.103159	0.814	-0.177922	0.226462	1.02457	0.837008	1.25416
CDH8	ieu-a-965	Lung adenocarcinoma || id:ieu-a-965	Cadherin_8	Inverse variance weighted	4	0.163691	0.0856302	0.0559268	-0.00414401	0.331526	1.17785	0.995865	1.39309
CDH8	ieu-a-984	Lung adenocarcinoma || id:ieu-a-984	Cadherin_8	Inverse variance weighted	6	0.0627805	0.0522291	0.229356	-0.0395886	0.16515	1.06479	0.961185	1.17957
CDHR1	finngen_R10_C3_NSCLC_ADENO_EXALLC	Non-small cell lung cancer, adenocarcinoma (controls excluding all cancers) || id:finngen_R10_C3_NSCLC_ADENO_EXALLC	CDHR1	Inverse variance weighted	2	-0.0020394	0.269167	0.993955	-0.529607	0.525528	0.997963	0.588836	1.69135
CDHR1	ieu-a-965	Lung adenocarcinoma || id:ieu-a-965	CDHR1	Inverse variance weighted	2	0.186037	0.12529	0.137584	-0.0595318	0.431607	1.20447	0.942206	1.53973
CDHR1	ieu-a-984	Lung adenocarcinoma || id:ieu-a-984	CDHR1	Inverse variance weighted	2	0.0727818	0.0702962	0.300502	-0.0649988	0.210562	1.0755	0.937069	1.23437
CDHR3	ieu-a-984	Lung adenocarcinoma || id:ieu-a-984	CDHR3	Inverse variance weighted	5	0.0465686	0.102375	0.649195	-0.154087	0.247224	1.04767	0.857197	1.28047
CDHR5	finngen_R10_C3_NSCLC_ADENO_EXALLC	Non-small cell lung cancer, adenocarcinoma (controls excluding all cancers) || id:finngen_R10_C3_NSCLC_ADENO_EXALLC	MUCDL	Inverse variance weighted	5	0.211809	0.284979	0.457334	-0.34675	0.770368	1.23591	0.706982	2.16056
CDHR5	ieu-a-965	Lung adenocarcinoma || id:ieu-a-965	MUCDL	Inverse variance weighted	4	0.0467975	0.272851	0.863821	-0.487991	0.581586	1.04791	0.613858	1.78887
CDHR5	ieu-a-984	Lung adenocarcinoma || id:ieu-a-984	MUCDL	Inverse variance weighted (multiplicative random effects)	4	0.121284	0.306651	0.692466	-0.479752	0.722319	1.12895	0.618937	2.0592
CDK2AP1	finngen_R10_C3_NSCLC_ADENO_EXALLC	Non-small cell lung cancer, adenocarcinoma (controls excluding all cancers) || id:finngen_R10_C3_NSCLC_ADENO_EXALLC	CDKA1	Wald ratio	1	-0.299715	0.710817	0.673282	-1.69292	1.09349	0.741029	0.183982	2.98466
CDK2AP1	ieu-a-965	Lung adenocarcinoma || id:ieu-a-965	CDKA1	Wald ratio	1	0.741998	0.581788	0.202176	-0.398306	1.8823	2.10013	0.671456	6.56861
CDK2AP1	ieu-a-984	Lung adenocarcinoma || id:ieu-a-984	CDKA1	Wald ratio	1	0.0399006	0.329371	0.903579	-0.605667	0.685468	1.04071	0.54571	1.9847
CDK2AP2	finngen_R10_C3_NSCLC_ADENO_EXALLC	Non-small cell lung cancer, adenocarcinoma (controls excluding all cancers) || id:finngen_R10_C3_NSCLC_ADENO_EXALLC	CDKA2	Wald ratio	1	-0.288321	0.716281	0.687298	-1.69223	1.11559	0.749521	0.184108	3.05137
CDK2AP2	ieu-a-965	Lung adenocarcinoma || id:ieu-a-965	CDKA2	Wald ratio	1	0.755998	0.582594	0.194411	-0.385886	1.89788	2.12974	0.679848	6.67175
CDK2AP2	ieu-a-984	Lung adenocarcinoma || id:ieu-a-984	CDKA2	Wald ratio	1	0.128808	0.331069	0.697227	-0.520088	0.777704	1.13747	0.594468	2.17647
CDKN1A	finngen_R10_C3_NSCLC_ADENO_EXALLC	Non-small cell lung cancer, adenocarcinoma (controls excluding all cancers) || id:finngen_R10_C3_NSCLC_ADENO_EXALLC	p21	Wald ratio	1	-0.293552	0.729278	0.687298	-1.72294	1.13583	0.74561	0.178541	3.11377
CDKN1A	ieu-a-965	Lung adenocarcinoma || id:ieu-a-965	p21	Wald ratio	1	0.769716	0.593165	0.194411	-0.392888	1.93232	2.15915	0.675104	6.90551
CDKN1A	ieu-a-984	Lung adenocarcinoma || id:ieu-a-984	p21	Wald ratio	1	0.131145	0.337077	0.697227	-0.529525	0.791815	1.14013	0.588885	2.2074
CDKN1B	finngen_R10_C3_NSCLC_ADENO_EXALLC	Non-small cell lung cancer, adenocarcinoma (controls excluding all cancers) || id:finngen_R10_C3_NSCLC_ADENO_EXALLC	p27Kip1	Inverse variance weighted	2	0.0728568	0.623901	0.907037	-1.14999	1.2957	1.07558	0.31664	3.65357
CDKN1B	ieu-a-965	Lung adenocarcinoma || id:ieu-a-965	p27Kip1	Inverse variance weighted	2	-0.365738	0.275836	0.184863	-0.906376	0.174899	0.693684	0.403986	1.19113
CDKN1B	ieu-a-984	Lung adenocarcinoma || id:ieu-a-984	p27Kip1	Inverse variance weighted	3	-0.126896	0.155342	0.413996	-0.431367	0.177575	0.880825	0.649621	1.19432
CDKN2B	finngen_R10_C3_NSCLC_ADENO_EXALLC	Non-small cell lung cancer, adenocarcinoma (controls excluding all cancers) || id:finngen_R10_C3_NSCLC_ADENO_EXALLC	p15_INK4b	Inverse variance weighted	5	0.308189	0.227337	0.17521	-0.13739	0.753769	1.36096	0.87163	2.12499
CDKN2B	ieu-a-965	Lung adenocarcinoma || id:ieu-a-965	p15_INK4b	Inverse variance weighted	2	0.227567	0.336513	0.498883	-0.431999	0.887133	1.25554	0.64921	2.42816
CDKN2B	ieu-a-984	Lung adenocarcinoma || id:ieu-a-984	p15_INK4b	Inverse variance weighted (multiplicative random effects)	4	0.0808479	0.232557	0.728105	-0.374964	0.53666	1.08421	0.687314	1.71029
CDKN2C	ieu-a-965	Lung adenocarcinoma || id:ieu-a-965	CDN2C	Inverse variance weighted	5	0.148614	0.106755	0.163891	-0.0606259	0.357854	1.16023	0.941175	1.43026
CDKN2D	finngen_R10_C3_NSCLC_ADENO_EXALLC	Non-small cell lung cancer, adenocarcinoma (controls excluding all cancers) || id:finngen_R10_C3_NSCLC_ADENO_EXALLC	p19_INK4d	Inverse variance weighted	8	-0.349258	0.196291	0.0751929	-0.733989	0.0354726	0.705211	0.479991	1.03611
CDKN2D	ieu-a-965	Lung adenocarcinoma || id:ieu-a-965	p19_INK4d	Inverse variance weighted	8	0.0390006	0.150305	0.795268	-0.255597	0.333599	1.03977	0.774454	1.39598
CDNF	ieu-a-984	Lung adenocarcinoma || id:ieu-a-984	ARMEL	Inverse variance weighted	7	-0.0143371	0.0849288	0.865943	-0.180798	0.152123	0.985765	0.834604	1.1643
CDON	finngen_R10_C3_NSCLC_ADENO_EXALLC	Non-small cell lung cancer, adenocarcinoma (controls excluding all cancers) || id:finngen_R10_C3_NSCLC_ADENO_EXALLC	CDON	Inverse variance weighted	6	0.0106996	0.079446	0.892867	-0.145015	0.166414	1.01076	0.86501	1.18106
CDON	ieu-a-965	Lung adenocarcinoma || id:ieu-a-965	CDON	Inverse variance weighted	6	0.0898457	0.0872559	0.30316	-0.0811759	0.260867	1.09401	0.922031	1.29806
CDON	ieu-a-984	Lung adenocarcinoma || id:ieu-a-984	CDON	Inverse variance weighted	6	0.0686135	0.0486788	0.158683	-0.0267969	0.164024	1.07102	0.973559	1.17824
CDSN	ieu-a-984	Lung adenocarcinoma || id:ieu-a-984	CDSN	Inverse variance weighted	11	-0.0025375	0.0492361	0.958897	-0.0990402	0.0939652	0.997466	0.905706	1.09852
CDY1	finngen_R10_C3_NSCLC_ADENO_EXALLC	Non-small cell lung cancer, adenocarcinoma (controls excluding all cancers) || id:finngen_R10_C3_NSCLC_ADENO_EXALLC	CDY1	Wald ratio	1	-0.312613	0.741406	0.673282	-1.76577	1.14054	0.731533	0.171055	3.12847
CDY1	ieu-a-965	Lung adenocarcinoma || id:ieu-a-965	CDY1	Wald ratio	1	0.773928	0.606824	0.202176	-0.415446	1.9633	2.16827	0.660046	7.12281
CDY1	ieu-a-984	Lung adenocarcinoma || id:ieu-a-984	CDY1	Wald ratio	1	0.0416176	0.343545	0.903579	-0.631731	0.714966	1.0425	0.531671	2.04412
CDYL2	finngen_R10_C3_NSCLC_ADENO_EXALLC	Non-small cell lung cancer, adenocarcinoma (controls excluding all cancers) || id:finngen_R10_C3_NSCLC_ADENO_EXALLC	CDYL2	Inverse variance weighted	5	0.211405	0.174448	0.225568	-0.130512	0.553323	1.23541	0.877646	1.73902
CDYL2	ieu-a-965	Lung adenocarcinoma || id:ieu-a-965	CDYL2	Inverse variance weighted	5	-0.104808	0.163527	0.521575	-0.425322	0.215706	0.900497	0.65356	1.24074
CEACAM19	finngen_R10_C3_NSCLC_ADENO_EXALLC	Non-small cell lung cancer, adenocarcinoma (controls excluding all cancers) || id:finngen_R10_C3_NSCLC_ADENO_EXALLC	CEA19	Inverse variance weighted	4	-0.0245688	0.179723	0.891265	-0.376826	0.327688	0.975731	0.686036	1.38776
CEACAM19	ieu-a-965	Lung adenocarcinoma || id:ieu-a-965	CEA19	Inverse variance weighted	3	0.21492	0.142307	0.130979	-0.0640022	0.493843	1.23976	0.938003	1.6386
CEACAM20	finngen_R10_C3_NSCLC_ADENO_EXALLC	Non-small cell lung cancer, adenocarcinoma (controls excluding all cancers) || id:finngen_R10_C3_NSCLC_ADENO_EXALLC	CEA20	Inverse variance weighted	2	-0.0804789	0.489489	0.869405	-1.03988	0.87892	0.922674	0.353498	2.4083
CEACAM20	ieu-a-965	Lung adenocarcinoma || id:ieu-a-965	CEA20	Inverse variance weighted	2	-0.107378	0.409903	0.793352	-0.910789	0.696032	0.898186	0.402207	2.00578
CEACAM3	ieu-a-965	Lung adenocarcinoma || id:ieu-a-965	CEAM3	Inverse variance weighted	2	0.33988	0.198459	0.0867873	-0.0491	0.728861	1.40478	0.952086	2.07272
CEACAM3	ieu-a-984	Lung adenocarcinoma || id:ieu-a-984	CEAM3	Inverse variance weighted	2	0.193454	0.17334	0.264404	-0.146291	0.5332	1.21343	0.863906	1.70438
CEACAM4	ieu-a-965	Lung adenocarcinoma || id:ieu-a-965	CEAM4	Inverse variance weighted	2	0.365093	0.218919	0.0953738	-0.0639885	0.794175	1.44065	0.938016	2.21261
CEACAM4	ieu-a-984	Lung adenocarcinoma || id:ieu-a-984	CEAM4	Inverse variance weighted	2	0.170692	0.228553	0.455161	-0.277272	0.618657	1.18613	0.757849	1.85643
CEACAM7	ieu-a-965	Lung adenocarcinoma || id:ieu-a-965	CEAM7	Inverse variance weighted (multiplicative random effects)	5	-0.00111042	0.148839	0.994047	-0.292834	0.290613	0.99889	0.746146	1.33725
CEACAM7	ieu-a-984	Lung adenocarcinoma || id:ieu-a-984	CEAM7	Inverse variance weighted (multiplicative random effects)	7	-0.00682318	0.0757715	0.928248	-0.155335	0.141689	0.9932	0.856128	1.15222
CEBPA	finngen_R10_C3_NSCLC_ADENO_EXALLC	Non-small cell lung cancer, adenocarcinoma (controls excluding all cancers) || id:finngen_R10_C3_NSCLC_ADENO_EXALLC	CEBPA	Wald ratio	1	-0.234842	0.583423	0.687298	-1.37835	0.908666	0.790696	0.251994	2.48101
CEBPA	ieu-a-965	Lung adenocarcinoma || id:ieu-a-965	CEBPA	Wald ratio	1	0.615773	0.474532	0.194411	-0.314311	1.54586	1.85109	0.730292	4.69199
CEBPA	ieu-a-984	Lung adenocarcinoma || id:ieu-a-984	CEBPA	Wald ratio	1	0.104916	0.269661	0.697227	-0.42362	0.633452	1.11062	0.654673	1.8841
CEBPB	ieu-a-965	Lung adenocarcinoma || id:ieu-a-965	CEBPB	Inverse variance weighted	6	0.152328	0.0910045	0.0941604	-0.0260411	0.330696	1.16454	0.974295	1.39194
CEBPB	ieu-a-984	Lung adenocarcinoma || id:ieu-a-984	CEBPB	Inverse variance weighted (multiplicative random effects)	7	0.0669506	0.0786946	0.3949	-0.0872908	0.221192	1.06924	0.916411	1.24756
CECR1	ieu-a-965	Lung adenocarcinoma || id:ieu-a-965	CECR1	Inverse variance weighted (multiplicative random effects)	7	-0.032263	0.161626	0.841781	-0.34905	0.284524	0.968252	0.705358	1.32913
CECR1	ieu-a-984	Lung adenocarcinoma || id:ieu-a-984	CECR1	Inverse variance weighted (multiplicative random effects)	13	-0.0776121	0.0720706	0.281529	-0.21887	0.0636462	0.925323	0.803426	1.06572
CEL	ieu-a-965	Lung adenocarcinoma || id:ieu-a-965	CEL	Inverse variance weighted	9	0.13947	0.0969992	0.150479	-0.0506488	0.329588	1.14966	0.950612	1.3904
CEL	ieu-a-984	Lung adenocarcinoma || id:ieu-a-984	CEL	Inverse variance weighted	12	0.0732713	0.0618449	0.236113	-0.0479447	0.194487	1.07602	0.953187	1.21469
CELA1	finngen_R10_C3_NSCLC_ADENO_EXALLC	Non-small cell lung cancer, adenocarcinoma (controls excluding all cancers) || id:finngen_R10_C3_NSCLC_ADENO_EXALLC	ELA1	Inverse variance weighted (multiplicative random effects)	22	-0.0811677	0.0733083	0.268203	-0.224852	0.0625164	0.922039	0.798634	1.06451
CELA1	ieu-a-965	Lung adenocarcinoma || id:ieu-a-965	ELA1	Inverse variance weighted (multiplicative random effects)	18	-0.0696365	0.0670293	0.298853	-0.201014	0.0617409	0.932733	0.817901	1.06369
CELA1	ieu-a-984	Lung adenocarcinoma || id:ieu-a-984	ELA1	Inverse variance weighted	19	-0.0176708	0.0321379	0.582427	-0.0806612	0.0453195	0.982484	0.922506	1.04636
CELA2A	ieu-a-965	Lung adenocarcinoma || id:ieu-a-965	ELA2A	Inverse variance weighted	12	-0.0652701	0.113949	0.56678	-0.288611	0.15807	0.936814	0.749304	1.17125
CELA3B	finngen_R10_C3_NSCLC_ADENO_EXALLC	Non-small cell lung cancer, adenocarcinoma (controls excluding all cancers) || id:finngen_R10_C3_NSCLC_ADENO_EXALLC	ELA3B	Inverse variance weighted	2	0.564208	0.425787	0.18514	-0.270335	1.39875	1.75805	0.763124	4.05014
CELA3B	ieu-a-965	Lung adenocarcinoma || id:ieu-a-965	ELA3B	Wald ratio	1	0.507148	0.453266	0.263193	-0.381252	1.39555	1.66055	0.683006	4.03719
CELA3B	ieu-a-984	Lung adenocarcinoma || id:ieu-a-984	ELA3B	Wald ratio	1	0.593386	0.263984	0.0245885	0.0759766	1.1108	1.81011	1.07894	3.03677
CELF2	finngen_R10_C3_NSCLC_ADENO_EXALLC	Non-small cell lung cancer, adenocarcinoma (controls excluding all cancers) || id:finngen_R10_C3_NSCLC_ADENO_EXALLC	CELF2	Inverse variance weighted	3	0.0756807	0.394398	0.847829	-0.69734	0.848701	1.07862	0.497908	2.33661
CELF2	ieu-a-965	Lung adenocarcinoma || id:ieu-a-965	CELF2	Inverse variance weighted	2	0.661281	0.347503	0.0570471	-0.0198252	1.34239	1.93727	0.98037	3.82817
CELF2	ieu-a-984	Lung adenocarcinoma || id:ieu-a-984	CELF2	Inverse variance weighted	2	0.0320834	0.209794	0.878455	-0.379114	0.44328	1.0326	0.684468	1.55781
CENPV	finngen_R10_C3_NSCLC_ADENO_EXALLC	Non-small cell lung cancer, adenocarcinoma (controls excluding all cancers) || id:finngen_R10_C3_NSCLC_ADENO_EXALLC	CENPV	Wald ratio	1	0.389632	0.202565	0.0544179	-0.00739459	0.786658	1.47644	0.992633	2.19605
CENPV	ieu-a-965	Lung adenocarcinoma || id:ieu-a-965	CENPV	Wald ratio	1	-0.162491	0.178118	0.361629	-0.511603	0.186621	0.850024	0.599534	1.20517
CENPV	ieu-a-984	Lung adenocarcinoma || id:ieu-a-984	CENPV	Wald ratio	1	-0.224162	0.100361	0.025512	-0.420869	-0.0274547	0.799186	0.656476	0.972919
CENPW	finngen_R10_C3_NSCLC_ADENO_EXALLC	Non-small cell lung cancer, adenocarcinoma (controls excluding all cancers) || id:finngen_R10_C3_NSCLC_ADENO_EXALLC	CENPW	Inverse variance weighted	3	-0.0908258	0.349736	0.795097	-0.776308	0.594657	0.913177	0.460102	1.81241
CENPW	ieu-a-965	Lung adenocarcinoma || id:ieu-a-965	CENPW	Inverse variance weighted	3	0.327469	0.29139	0.26109	-0.243655	0.898594	1.38745	0.783758	2.45615
CER1	finngen_R10_C3_NSCLC_ADENO_EXALLC	Non-small cell lung cancer, adenocarcinoma (controls excluding all cancers) || id:finngen_R10_C3_NSCLC_ADENO_EXALLC	CER1	Wald ratio	1	-0.256342	0.636835	0.687298	-1.50454	0.991854	0.773878	0.22212	2.69623
CER1	ieu-a-965	Lung adenocarcinoma || id:ieu-a-965	CER1	Wald ratio	1	0.672146	0.517975	0.194411	-0.343086	1.68738	1.95844	0.709577	5.40529
CER1	ieu-a-984	Lung adenocarcinoma || id:ieu-a-984	CER1	Wald ratio	1	0.114521	0.294349	0.697227	-0.462402	0.691444	1.12134	0.629769	1.9966
CERS5	finngen_R10_C3_NSCLC_ADENO_EXALLC	Non-small cell lung cancer, adenocarcinoma (controls excluding all cancers) || id:finngen_R10_C3_NSCLC_ADENO_EXALLC	CERS5	Wald ratio	1	0.352336	0.822042	0.668206	-1.25887	1.96354	1.42239	0.283976	7.12449
CES1	finngen_R10_C3_NSCLC_ADENO_EXALLC	Non-small cell lung cancer, adenocarcinoma (controls excluding all cancers) || id:finngen_R10_C3_NSCLC_ADENO_EXALLC	carboxylesterase__liver	Inverse variance weighted	8	0.204335	0.176272	0.246373	-0.141157	0.549827	1.22671	0.868353	1.73295
CES1	ieu-a-965	Lung adenocarcinoma || id:ieu-a-965	carboxylesterase__liver	Inverse variance weighted	4	0.0448386	0.305293	0.883234	-0.553535	0.643212	1.04586	0.574914	1.90258
CES1	ieu-a-984	Lung adenocarcinoma || id:ieu-a-984	carboxylesterase__liver	Inverse variance weighted	5	0.104	0.165492	0.529722	-0.220365	0.428366	1.1096	0.802226	1.53475
CETN2	finngen_R10_C3_NSCLC_ADENO_EXALLC	Non-small cell lung cancer, adenocarcinoma (controls excluding all cancers) || id:finngen_R10_C3_NSCLC_ADENO_EXALLC	CETN2	Inverse variance weighted	4	-0.228516	0.318913	0.473654	-0.853587	0.396554	0.795713	0.425885	1.48669
CETN2	ieu-a-965	Lung adenocarcinoma || id:ieu-a-965	CETN2	Inverse variance weighted	2	0.384338	0.473438	0.416905	-0.5436	1.31228	1.46864	0.580654	3.71462
CETN2	ieu-a-984	Lung adenocarcinoma || id:ieu-a-984	CETN2	Inverse variance weighted	2	0.0677056	0.363766	0.852348	-0.645276	0.780687	1.07005	0.524518	2.18297
CETN3	ieu-a-984	Lung adenocarcinoma || id:ieu-a-984	CETN3	Inverse variance weighted	5	0.0128744	0.116885	0.912294	-0.21622	0.241968	1.01296	0.805558	1.27375
CFAP45	ieu-a-965	Lung adenocarcinoma || id:ieu-a-965	CCD19	Inverse variance weighted	2	0.413446	0.339936	0.223891	-0.252829	1.07972	1.51202	0.776601	2.94386
CFAP45	ieu-a-984	Lung adenocarcinoma || id:ieu-a-984	CCD19	Inverse variance weighted	2	0.183048	0.194661	0.34704	-0.198486	0.564583	1.20087	0.819971	1.75871
CFB	finngen_R10_C3_NSCLC_ADENO_EXALLC	Non-small cell lung cancer, adenocarcinoma (controls excluding all cancers) || id:finngen_R10_C3_NSCLC_ADENO_EXALLC	Factor_B	Inverse variance weighted	13	0.0382287	0.127794	0.764831	-0.212248	0.288705	1.03897	0.808764	1.3347
CFB	ieu-a-965	Lung adenocarcinoma || id:ieu-a-965	Factor_B	Inverse variance weighted	10	-0.23972	0.136771	0.0796525	-0.507792	0.0283519	0.786848	0.601823	1.02876
CFC1	finngen_R10_C3_NSCLC_ADENO_EXALLC	Non-small cell lung cancer, adenocarcinoma (controls excluding all cancers) || id:finngen_R10_C3_NSCLC_ADENO_EXALLC	CFC1	Wald ratio	1	-0.972919	0.756552	0.198446	-2.45576	0.509923	0.377978	0.0857979	1.66516
CFC1	ieu-a-965	Lung adenocarcinoma || id:ieu-a-965	CFC1	Wald ratio	1	0.335042	0.615771	0.586372	-0.871869	1.54195	1.398	0.418169	4.67371
CFC1	ieu-a-984	Lung adenocarcinoma || id:ieu-a-984	CFC1	Wald ratio	1	-0.110145	0.357854	0.75824	-0.811539	0.591249	0.895704	0.444174	1.80624
CFD	ieu-a-965	Lung adenocarcinoma || id:ieu-a-965	Factor_D	Inverse variance weighted	9	0.227301	0.106924	0.0335195	0.0177287	0.436873	1.25521	1.01789	1.54786
CFH	finngen_R10_C3_NSCLC_ADENO_EXALLC	Non-small cell lung cancer, adenocarcinoma (controls excluding all cancers) || id:finngen_R10_C3_NSCLC_ADENO_EXALLC	Factor_H	Inverse variance weighted	3	0.0815107	0.177565	0.646199	-0.266516	0.429537	1.08492	0.766044	1.53655
CFH	ieu-a-965	Lung adenocarcinoma || id:ieu-a-965	Factor_H	Wald ratio	1	0.0342158	0.128358	0.789803	-0.217365	0.285797	1.03481	0.804636	1.33082
CFHR1	finngen_R10_C3_NSCLC_ADENO_EXALLC	Non-small cell lung cancer, adenocarcinoma (controls excluding all cancers) || id:finngen_R10_C3_NSCLC_ADENO_EXALLC	FHR1	Inverse variance weighted	15	-0.118244	0.071833	0.0997434	-0.259037	0.0225485	0.888479	0.771795	1.0228
CFHR1	ieu-a-965	Lung adenocarcinoma || id:ieu-a-965	FHR1	Inverse variance weighted	9	0.0792021	0.0559771	0.157098	-0.0305131	0.188917	1.08242	0.969948	1.20794
CFHR1	ieu-a-984	Lung adenocarcinoma || id:ieu-a-984	FHR1	Inverse variance weighted	13	0.0462191	0.0281629	0.10077	-0.00898021	0.101418	1.0473	0.99106	1.10674
CFHR2	ieu-a-965	Lung adenocarcinoma || id:ieu-a-965	FHR2	Inverse variance weighted	11	0.105186	0.107803	0.329198	-0.106107	0.316479	1.11092	0.899329	1.37229
CFHR3	finngen_R10_C3_NSCLC_ADENO_EXALLC	Non-small cell lung cancer, adenocarcinoma (controls excluding all cancers) || id:finngen_R10_C3_NSCLC_ADENO_EXALLC	FHR3	Inverse variance weighted	2	0.124543	0.437272	0.775783	-0.73251	0.981597	1.13263	0.480701	2.66872
CFHR3	ieu-a-965	Lung adenocarcinoma || id:ieu-a-965	FHR3	Wald ratio	1	0.353499	0.272417	0.194411	-0.180438	0.887436	1.42404	0.834905	2.42889
CFHR3	ieu-a-984	Lung adenocarcinoma || id:ieu-a-984	FHR3	Wald ratio	1	0.0602296	0.154806	0.697227	-0.243189	0.363649	1.06208	0.784123	1.43857
CFHR4	ieu-a-984	Lung adenocarcinoma || id:ieu-a-984	FHR4	Inverse variance weighted	20	0.012177	0.0245338	0.619657	-0.0359092	0.0602632	1.01225	0.964728	1.06212
CFHR5	finngen_R10_C3_NSCLC_ADENO_EXALLC	Non-small cell lung cancer, adenocarcinoma (controls excluding all cancers) || id:finngen_R10_C3_NSCLC_ADENO_EXALLC	complement_factor_H_related_5	Inverse variance weighted (multiplicative random effects)	13	0.00649801	0.0888269	0.941684	-0.167603	0.180599	1.00652	0.84569	1.19793
CFHR5	ieu-a-965	Lung adenocarcinoma || id:ieu-a-965	complement_factor_H_related_5	Inverse variance weighted	5	-0.128158	0.0955223	0.179707	-0.315382	0.0590654	0.879714	0.72951	1.06084
CFHR5	ieu-a-984	Lung adenocarcinoma || id:ieu-a-984	complement_factor_H_related_5	Inverse variance weighted	9	-0.0785541	0.0602878	0.19258	-0.196718	0.0396101	0.924452	0.821422	1.0404
CFI	ieu-a-965	Lung adenocarcinoma || id:ieu-a-965	Factor_I	Inverse variance weighted	2	0.301041	0.32845	0.359378	-0.342721	0.944803	1.35127	0.709837	2.57231
CFL2	finngen_R10_C3_NSCLC_ADENO_EXALLC	Non-small cell lung cancer, adenocarcinoma (controls excluding all cancers) || id:finngen_R10_C3_NSCLC_ADENO_EXALLC	COF2	Wald ratio	1	-0.405276	0.349554	0.246289	-1.0904	0.279849	0.666793	0.336081	1.32293
CFL2	ieu-a-965	Lung adenocarcinoma || id:ieu-a-965	COF2	Wald ratio	1	0.0893505	0.248628	0.719315	-0.397961	0.576662	1.09346	0.671688	1.78009
CFL2	ieu-a-984	Lung adenocarcinoma || id:ieu-a-984	COF2	Wald ratio	1	0.0121603	0.146645	0.933913	-0.275264	0.299584	1.01223	0.759372	1.3493
CFLAR	ieu-a-965	Lung adenocarcinoma || id:ieu-a-965	FLIP	Wald ratio	1	0.844952	0.799535	0.290601	-0.722137	2.41204	2.32787	0.485713	11.1567
CFLAR	ieu-a-984	Lung adenocarcinoma || id:ieu-a-984	FLIP	Wald ratio	1	-0.170977	0.335864	0.610706	-0.82927	0.487316	0.842841	0.436368	1.62794
CFP	finngen_R10_C3_NSCLC_ADENO_EXALLC	Non-small cell lung cancer, adenocarcinoma (controls excluding all cancers) || id:finngen_R10_C3_NSCLC_ADENO_EXALLC	Properdin	Inverse variance weighted	5	0.195984	0.198265	0.322909	-0.192615	0.584584	1.21651	0.824799	1.79424
CFP	ieu-a-984	Lung adenocarcinoma || id:ieu-a-984	Properdin	Inverse variance weighted	5	-0.171665	0.0983564	0.0809256	-0.364444	0.0211131	0.842261	0.694583	1.02134
CGA	finngen_R10_C3_NSCLC_ADENO_EXALLC	Non-small cell lung cancer, adenocarcinoma (controls excluding all cancers) || id:finngen_R10_C3_NSCLC_ADENO_EXALLC	Glycoprotein_hormones_a_chain	Inverse variance weighted	3	0.500983	0.347805	0.14975	-0.180715	1.18268	1.65034	0.834674	3.26311
CGA	ieu-a-965	Lung adenocarcinoma || id:ieu-a-965	Glycoprotein_hormones_a_chain	Inverse variance weighted	2	0.554058	0.363484	0.127434	-0.15837	1.26649	1.7403	0.853534	3.54836
CGA	ieu-a-984	Lung adenocarcinoma || id:ieu-a-984	Glycoprotein_hormones_a_chain	Inverse variance weighted	2	0.290797	0.382335	0.446907	-0.458579	1.04017	1.33749	0.632181	2.82971
CGB2	ieu-a-984	Lung adenocarcinoma || id:ieu-a-984	CGB2	Inverse variance weighted	5	-0.237111	0.175105	0.175704	-0.580318	0.106096	0.788904	0.559721	1.11193
CGREF1	ieu-a-984	Lung adenocarcinoma || id:ieu-a-984	CGRE1	Inverse variance weighted	13	-0.00333211	0.0671123	0.960402	-0.134872	0.128208	0.996673	0.873828	1.13679
CHAD	finngen_R10_C3_NSCLC_ADENO_EXALLC	Non-small cell lung cancer, adenocarcinoma (controls excluding all cancers) || id:finngen_R10_C3_NSCLC_ADENO_EXALLC	CHAD	Inverse variance weighted	11	-0.300483	0.188059	0.110084	-0.669078	0.0681123	0.740461	0.512181	1.07049
CHCHD10	ieu-a-965	Lung adenocarcinoma || id:ieu-a-965	CHC10	Wald ratio	1	0.712758	0.439102	0.104543	-0.147882	1.5734	2.03961	0.862533	4.82301
CHCHD10	ieu-a-984	Lung adenocarcinoma || id:ieu-a-984	CHC10	Wald ratio	1	0.44961	0.248919	0.0708794	-0.0382715	0.937492	1.5677	0.962452	2.55357
CHD7	finngen_R10_C3_NSCLC_ADENO_EXALLC	Non-small cell lung cancer, adenocarcinoma (controls excluding all cancers) || id:finngen_R10_C3_NSCLC_ADENO_EXALLC	CHD7	Wald ratio	1	-0.212868	0.528833	0.687298	-1.24938	0.823645	0.808262	0.286682	2.27879
CHD7	ieu-a-965	Lung adenocarcinoma || id:ieu-a-965	CHD7	Wald ratio	1	0.558156	0.430132	0.194411	-0.284901	1.40121	1.74745	0.752088	4.06013
CHD7	ieu-a-984	Lung adenocarcinoma || id:ieu-a-984	CHD7	Wald ratio	1	0.0950994	0.24443	0.697227	-0.383983	0.574182	1.09977	0.681143	1.77568
CHEK1	ieu-a-965	Lung adenocarcinoma || id:ieu-a-965	CHK1	Inverse variance weighted	3	0.242231	0.130211	0.0628434	-0.0129823	0.497444	1.27409	0.987102	1.64451
CHGA	ieu-a-984	Lung adenocarcinoma || id:ieu-a-984	CgA	Inverse variance weighted	10	0.0343491	0.0595339	0.563962	-0.0823374	0.151036	1.03495	0.920961	1.16304
CHGB	ieu-a-965	Lung adenocarcinoma || id:ieu-a-965	SCG1	Inverse variance weighted	6	-0.0246493	0.221707	0.911474	-0.459194	0.409896	0.975652	0.631792	1.50666
CHI3L1	ieu-a-965	Lung adenocarcinoma || id:ieu-a-965	YKL_40	Inverse variance weighted	10	-0.0655913	0.0559442	0.24102	-0.175242	0.0440594	0.936513	0.839254	1.04504
CHI3L2	ieu-a-965	Lung adenocarcinoma || id:ieu-a-965	CH3L2	Inverse variance weighted	6	0.084283	0.134646	0.531342	-0.179623	0.348189	1.08794	0.835585	1.4165
CHI3L2	ieu-a-984	Lung adenocarcinoma || id:ieu-a-984	CH3L2	Inverse variance weighted	7	0.0882386	0.0632656	0.163096	-0.0357619	0.212239	1.09225	0.96487	1.23644
CHIT1	ieu-a-965	Lung adenocarcinoma || id:ieu-a-965	Chitotriosidase_1	Inverse variance weighted	6	0.0572378	0.0504643	0.256701	-0.0416722	0.156148	1.05891	0.959184	1.169
CHIT1	ieu-a-984	Lung adenocarcinoma || id:ieu-a-984	Chitotriosidase_1	Inverse variance weighted	8	0.058469	0.027157	0.0313188	0.00524125	0.111697	1.06021	1.00526	1.11817
CHKB	finngen_R10_C3_NSCLC_ADENO_EXALLC	Non-small cell lung cancer, adenocarcinoma (controls excluding all cancers) || id:finngen_R10_C3_NSCLC_ADENO_EXALLC	CHKB	Inverse variance weighted	5	-0.314057	0.292526	0.283	-0.887407	0.259294	0.730478	0.411722	1.29601
CHL1	finngen_R10_C3_NSCLC_ADENO_EXALLC	Non-small cell lung cancer, adenocarcinoma (controls excluding all cancers) || id:finngen_R10_C3_NSCLC_ADENO_EXALLC	CHL1	Inverse variance weighted	10	0.0949324	0.11623	0.414064	-0.132879	0.322744	1.09958	0.875571	1.38091
CHL1	ieu-a-965	Lung adenocarcinoma || id:ieu-a-965	CHL1	Inverse variance weighted (multiplicative random effects)	9	-0.10494	0.1807	0.561414	-0.459113	0.249232	0.900378	0.631844	1.28304
CHL1	ieu-a-984	Lung adenocarcinoma || id:ieu-a-984	CHL1	Inverse variance weighted (multiplicative random effects)	11	-0.0831713	0.0931525	0.371937	-0.26575	0.0994077	0.920194	0.766631	1.10452
CHMP2A	finngen_R10_C3_NSCLC_ADENO_EXALLC	Non-small cell lung cancer, adenocarcinoma (controls excluding all cancers) || id:finngen_R10_C3_NSCLC_ADENO_EXALLC	CHM2A	Wald ratio	1	-0.407956	0.717776	0.56979	-1.8148	0.998885	0.665008	0.162871	2.71525
CHMP2A	ieu-a-965	Lung adenocarcinoma || id:ieu-a-965	CHM2A	Wald ratio	1	0.249615	0.507945	0.623129	-0.745959	1.24519	1.28353	0.474279	3.47359
CHMP2A	ieu-a-984	Lung adenocarcinoma || id:ieu-a-984	CHM2A	Wald ratio	1	0.10578	0.303364	0.727322	-0.488813	0.700373	1.11158	0.613354	2.0145
CHMP2B	ieu-a-965	Lung adenocarcinoma || id:ieu-a-965	CHM2B	Inverse variance weighted	3	-0.155056	0.104957	0.139589	-0.360773	0.0506604	0.856367	0.697137	1.05197
CHMP2B	ieu-a-984	Lung adenocarcinoma || id:ieu-a-984	CHM2B	Inverse variance weighted	4	-0.0790097	0.0640493	0.217361	-0.204546	0.0465269	0.924031	0.815017	1.04763
CHP1	finngen_R10_C3_NSCLC_ADENO_EXALLC	Non-small cell lung cancer, adenocarcinoma (controls excluding all cancers) || id:finngen_R10_C3_NSCLC_ADENO_EXALLC	CHP1	Wald ratio	1	0.227234	0.30465	0.455737	-0.369881	0.824348	1.25512	0.690817	2.28039
CHP1	ieu-a-965	Lung adenocarcinoma || id:ieu-a-965	CHP1	Wald ratio	1	0.169238	0.224854	0.451655	-0.271476	0.609953	1.1844	0.762254	1.84034
CHP1	ieu-a-984	Lung adenocarcinoma || id:ieu-a-984	CHP1	Wald ratio	1	0.239719	0.13115	0.0675773	-0.017336	0.496773	1.27089	0.982813	1.64341
CHRD	ieu-a-965	Lung adenocarcinoma || id:ieu-a-965	CHRD	Inverse variance weighted	2	0.668625	0.354884	0.0595559	-0.0269475	1.3642	1.95155	0.973412	3.91258
CHRD	ieu-a-984	Lung adenocarcinoma || id:ieu-a-984	CHRD	Inverse variance weighted	2	0.121408	0.338818	0.720098	-0.542676	0.785492	1.12909	0.581191	2.19349
CHRDL1	finngen_R10_C3_NSCLC_ADENO_EXALLC	Non-small cell lung cancer, adenocarcinoma (controls excluding all cancers) || id:finngen_R10_C3_NSCLC_ADENO_EXALLC	CRDL1	Inverse variance weighted	7	-0.561456	0.263629	0.033195	-1.07817	-0.0447423	0.570378	0.340218	0.956244
CHST1	finngen_R10_C3_NSCLC_ADENO_EXALLC	Non-small cell lung cancer, adenocarcinoma (controls excluding all cancers) || id:finngen_R10_C3_NSCLC_ADENO_EXALLC	CHST1	Wald ratio	1	-0.409152	0.733555	0.577004	-1.84692	1.02862	0.664213	0.157722	2.79719
CHST1	ieu-a-965	Lung adenocarcinoma || id:ieu-a-965	CHST1	Wald ratio	1	0.902277	0.555857	0.104543	-0.187203	1.99176	2.46521	0.829275	7.32841
CHST1	ieu-a-984	Lung adenocarcinoma || id:ieu-a-984	CHST1	Wald ratio	1	0.56916	0.315106	0.0708794	-0.0484478	1.18677	1.76678	0.952707	3.27647
CHST11	ieu-a-965	Lung adenocarcinoma || id:ieu-a-965	CHSTB	Inverse variance weighted	8	0.173988	0.0828856	0.0358054	0.0115319	0.336444	1.19004	1.0116	1.39996
CHST11	ieu-a-984	Lung adenocarcinoma || id:ieu-a-984	CHSTB	Inverse variance weighted	9	0.0724905	0.0484313	0.134453	-0.0224349	0.167416	1.07518	0.977815	1.18225
CHST12	finngen_R10_C3_NSCLC_ADENO_EXALLC	Non-small cell lung cancer, adenocarcinoma (controls excluding all cancers) || id:finngen_R10_C3_NSCLC_ADENO_EXALLC	CHSTC	Inverse variance weighted	9	0.0354532	0.133512	0.790591	-0.22623	0.297137	1.03609	0.797534	1.346
CHST12	ieu-a-984	Lung adenocarcinoma || id:ieu-a-984	CHSTC	Inverse variance weighted	8	-0.211712	0.0562107	0.000165624	-0.321885	-0.101539	0.809198	0.724782	0.903446
CHST14	finngen_R10_C3_NSCLC_ADENO_EXALLC	Non-small cell lung cancer, adenocarcinoma (controls excluding all cancers) || id:finngen_R10_C3_NSCLC_ADENO_EXALLC	CHSTE	Inverse variance weighted	2	0.607849	0.544317	0.264115	-0.459012	1.67471	1.83648	0.631907	5.33725
CHST14	ieu-a-965	Lung adenocarcinoma || id:ieu-a-965	CHSTE	Inverse variance weighted	2	0.177256	0.628723	0.777997	-1.05504	1.40955	1.19394	0.348178	4.09412
CHST14	ieu-a-984	Lung adenocarcinoma || id:ieu-a-984	CHSTE	Inverse variance weighted	2	-0.153335	0.417505	0.713421	-0.971644	0.664974	0.857842	0.37846	1.94444
CHST15	finngen_R10_C3_NSCLC_ADENO_EXALLC	Non-small cell lung cancer, adenocarcinoma (controls excluding all cancers) || id:finngen_R10_C3_NSCLC_ADENO_EXALLC	ST4S6	Inverse variance weighted	10	-0.0179136	0.100547	0.858596	-0.214985	0.179158	0.982246	0.806554	1.19621
CHST15	ieu-a-984	Lung adenocarcinoma || id:ieu-a-984	ST4S6	Inverse variance weighted	11	0.0665214	0.0422179	0.115103	-0.0162257	0.149269	1.06878	0.983905	1.16098
CHST2	ieu-a-965	Lung adenocarcinoma || id:ieu-a-965	CHST2	Inverse variance weighted	2	0.768343	0.403506	0.0568883	-0.0225285	1.55921	2.15619	0.977723	4.75508
CHST2	ieu-a-984	Lung adenocarcinoma || id:ieu-a-984	CHST2	Inverse variance weighted	2	0.424825	0.22816	0.0626083	-0.022368	0.872017	1.52932	0.97788	2.39173
CHST3	finngen_R10_C3_NSCLC_ADENO_EXALLC	Non-small cell lung cancer, adenocarcinoma (controls excluding all cancers) || id:finngen_R10_C3_NSCLC_ADENO_EXALLC	CHST3	Inverse variance weighted	3	0.271941	0.281851	0.334624	-0.280486	0.824369	1.31251	0.755417	2.28044
CHST3	ieu-a-965	Lung adenocarcinoma || id:ieu-a-965	CHST3	Wald ratio	1	0.667775	0.448995	0.136945	-0.212255	1.5478	1.94989	0.808758	4.70114
CHST3	ieu-a-984	Lung adenocarcinoma || id:ieu-a-984	CHST3	Wald ratio	1	0.36649	0.256972	0.153815	-0.137175	0.870155	1.44266	0.871817	2.38728
CHST4	finngen_R10_C3_NSCLC_ADENO_EXALLC	Non-small cell lung cancer, adenocarcinoma (controls excluding all cancers) || id:finngen_R10_C3_NSCLC_ADENO_EXALLC	CHST4	Inverse variance weighted	4	0.15182	0.287927	0.597995	-0.412518	0.716158	1.16395	0.661982	2.04656
CHST4	ieu-a-965	Lung adenocarcinoma || id:ieu-a-965	CHST4	Inverse variance weighted	2	0.574774	0.290626	0.0479611	0.00514777	1.1444	1.77673	1.00516	3.14056
CHST4	ieu-a-984	Lung adenocarcinoma || id:ieu-a-984	CHST4	Inverse variance weighted	2	0.146992	0.166351	0.376899	-0.179056	0.473039	1.15834	0.836059	1.60486
CHST5	finngen_R10_C3_NSCLC_ADENO_EXALLC	Non-small cell lung cancer, adenocarcinoma (controls excluding all cancers) || id:finngen_R10_C3_NSCLC_ADENO_EXALLC	CHST5	Wald ratio	1	-0.425428	0.841151	0.613019	-2.07408	1.22323	0.65349	0.125671	3.39814
CHST6	finngen_R10_C3_NSCLC_ADENO_EXALLC	Non-small cell lung cancer, adenocarcinoma (controls excluding all cancers) || id:finngen_R10_C3_NSCLC_ADENO_EXALLC	CHST6	Wald ratio	1	0.593157	0.576297	0.303359	-0.536384	1.7227	1.80969	0.584859	5.59962
CHST6	ieu-a-965	Lung adenocarcinoma || id:ieu-a-965	CHST6	Wald ratio	1	0.674091	0.564903	0.232757	-0.433118	1.7813	1.96225	0.648484	5.93757
CHST6	ieu-a-984	Lung adenocarcinoma || id:ieu-a-984	CHST6	Wald ratio	1	0.177238	0.315007	0.573675	-0.440176	0.794653	1.19392	0.643923	2.21367
CHST9	finngen_R10_C3_NSCLC_ADENO_EXALLC	Non-small cell lung cancer, adenocarcinoma (controls excluding all cancers) || id:finngen_R10_C3_NSCLC_ADENO_EXALLC	Carbohydrate_sulfotransferase_9	Inverse variance weighted	14	-0.0939326	0.118451	0.427773	-0.326096	0.138231	0.910344	0.721736	1.14824
CHST9	ieu-a-984	Lung adenocarcinoma || id:ieu-a-984	Carbohydrate_sulfotransferase_9	Inverse variance weighted	14	0.00197598	0.0605729	0.973976	-0.116747	0.120699	1.00198	0.88981	1.12829
CILP	finngen_R10_C3_NSCLC_ADENO_EXALLC	Non-small cell lung cancer, adenocarcinoma (controls excluding all cancers) || id:finngen_R10_C3_NSCLC_ADENO_EXALLC	CILP	Inverse variance weighted	2	-0.251428	0.736857	0.73294	-1.69567	1.19281	0.777689	0.183477	3.29634
CILP	ieu-a-965	Lung adenocarcinoma || id:ieu-a-965	CILP	Wald ratio	1	0.29716	0.604697	0.623129	-0.888046	1.48237	1.34603	0.411459	4.40335
CILP	ieu-a-984	Lung adenocarcinoma || id:ieu-a-984	CILP	Wald ratio	1	0.125928	0.361147	0.727322	-0.58192	0.833777	1.1342	0.558824	2.302
CILP2	finngen_R10_C3_NSCLC_ADENO_EXALLC	Non-small cell lung cancer, adenocarcinoma (controls excluding all cancers) || id:finngen_R10_C3_NSCLC_ADENO_EXALLC	CILP2	Inverse variance weighted	5	-0.122202	0.295799	0.679516	-0.701967	0.457564	0.88497	0.495609	1.58022
CILP2	ieu-a-965	Lung adenocarcinoma || id:ieu-a-965	CILP2	Inverse variance weighted	3	-0.082049	0.2593	0.75168	-0.590276	0.426178	0.921227	0.554174	1.53139
CILP2	ieu-a-984	Lung adenocarcinoma || id:ieu-a-984	CILP2	Inverse variance weighted	4	0.0163546	0.13824	0.905826	-0.254596	0.287306	1.01649	0.775229	1.33283
CINP	ieu-a-984	Lung adenocarcinoma || id:ieu-a-984	CINP	Inverse variance weighted	3	-0.0412021	0.186875	0.825497	-0.407476	0.325072	0.959635	0.665327	1.38413
CIRBP	finngen_R10_C3_NSCLC_ADENO_EXALLC	Non-small cell lung cancer, adenocarcinoma (controls excluding all cancers) || id:finngen_R10_C3_NSCLC_ADENO_EXALLC	CIRBP	Inverse variance weighted	4	-0.204758	0.268511	0.445722	-0.73104	0.321525	0.814845	0.481408	1.37923
CISD1	ieu-a-965	Lung adenocarcinoma || id:ieu-a-965	ZCD1	Inverse variance weighted	2	0.421676	0.229099	0.0656818	-0.0273569	0.87071	1.52452	0.973014	2.38861
CISD1	ieu-a-984	Lung adenocarcinoma || id:ieu-a-984	ZCD1	Inverse variance weighted	2	0.164536	0.168076	0.327609	-0.164892	0.493965	1.17885	0.847985	1.6388
CISD2	finngen_R10_C3_NSCLC_ADENO_EXALLC	Non-small cell lung cancer, adenocarcinoma (controls excluding all cancers) || id:finngen_R10_C3_NSCLC_ADENO_EXALLC	CISD2	Inverse variance weighted	2	0.249331	0.498575	0.617013	-0.727876	1.22654	1.28317	0.482934	3.40941
CISD2	ieu-a-965	Lung adenocarcinoma || id:ieu-a-965	CISD2	Wald ratio	1	0.45707	0.376082	0.224233	-0.28005	1.19419	1.57944	0.755746	3.30089
CISD2	ieu-a-984	Lung adenocarcinoma || id:ieu-a-984	CISD2	Wald ratio	1	0.0401164	0.214315	0.851516	-0.379941	0.460174	1.04093	0.683902	1.58435
CKAP2	finngen_R10_C3_NSCLC_ADENO_EXALLC	Non-small cell lung cancer, adenocarcinoma (controls excluding all cancers) || id:finngen_R10_C3_NSCLC_ADENO_EXALLC	CKAP2	Inverse variance weighted	15	-0.247	0.127202	0.0521611	-0.496316	0.0023148	0.78114	0.608769	1.00232
CKAP2	ieu-a-984	Lung adenocarcinoma || id:ieu-a-984	CKAP2	Inverse variance weighted	12	0.125467	0.0667839	0.0602848	-0.00542923	0.256364	1.13368	0.994585	1.29222
CKAP4	ieu-a-965	Lung adenocarcinoma || id:ieu-a-965	CKAP4	Inverse variance weighted	2	0.319	0.180041	0.0764245	-0.0338802	0.671881	1.37575	0.966687	1.95792
CKAP4	ieu-a-984	Lung adenocarcinoma || id:ieu-a-984	CKAP4	Inverse variance weighted	2	0.0929312	0.119532	0.43689	-0.141352	0.327215	1.09739	0.868183	1.3871
CKB	finngen_R10_C3_NSCLC_ADENO_EXALLC	Non-small cell lung cancer, adenocarcinoma (controls excluding all cancers) || id:finngen_R10_C3_NSCLC_ADENO_EXALLC	CK_BB	Wald ratio	1	-0.282174	0.701012	0.687298	-1.65616	1.09181	0.754142	0.190871	2.97966
CKB	ieu-a-965	Lung adenocarcinoma || id:ieu-a-965	CK_BB	Wald ratio	1	0.739882	0.570174	0.194411	-0.37766	1.85742	2.09569	0.685463	6.40721
CKB	ieu-a-984	Lung adenocarcinoma || id:ieu-a-984	CK_BB	Wald ratio	1	0.126062	0.324012	0.697227	-0.509001	0.761125	1.13435	0.601096	2.14068
CKMT1A	finngen_R10_C3_NSCLC_ADENO_EXALLC	Non-small cell lung cancer, adenocarcinoma (controls excluding all cancers) || id:finngen_R10_C3_NSCLC_ADENO_EXALLC	KCRU	Inverse variance weighted	15	-0.116026	0.175847	0.509374	-0.460686	0.228634	0.890452	0.630851	1.25688
CKS1B	finngen_R10_C3_NSCLC_ADENO_EXALLC	Non-small cell lung cancer, adenocarcinoma (controls excluding all cancers) || id:finngen_R10_C3_NSCLC_ADENO_EXALLC	CKS_1	Inverse variance weighted	4	0.108995	0.197468	0.580976	-0.278043	0.496032	1.11516	0.757264	1.64219
CKS1B	ieu-a-965	Lung adenocarcinoma || id:ieu-a-965	CKS_1	Inverse variance weighted	4	0.228369	0.119357	0.0557061	-0.00557063	0.462308	1.25655	0.994445	1.58773
CKS1B	ieu-a-984	Lung adenocarcinoma || id:ieu-a-984	CKS_1	Inverse variance weighted	5	-0.10127	0.060351	0.0933431	-0.219558	0.0170177	0.903689	0.802874	1.01716
CLC	ieu-a-965	Lung adenocarcinoma || id:ieu-a-965	LPPL	Wald ratio	1	0.363946	0.280467	0.194411	-0.18577	0.913661	1.439	0.830465	2.49343
CLC	ieu-a-984	Lung adenocarcinoma || id:ieu-a-984	LPPL	Wald ratio	1	0.0620095	0.15938	0.697227	-0.250376	0.374395	1.06397	0.778508	1.45411
CLCA1	finngen_R10_C3_NSCLC_ADENO_EXALLC	Non-small cell lung cancer, adenocarcinoma (controls excluding all cancers) || id:finngen_R10_C3_NSCLC_ADENO_EXALLC	CaCC	Inverse variance weighted	2	-0.234833	0.588448	0.68984	-1.38819	0.918524	0.790703	0.249526	2.50559
CLCA1	ieu-a-965	Lung adenocarcinoma || id:ieu-a-965	CaCC	Inverse variance weighted	2	0.990817	0.422952	0.0191487	0.161831	1.8198	2.69343	1.17566	6.17064
CLCA1	ieu-a-984	Lung adenocarcinoma || id:ieu-a-984	CaCC	Inverse variance weighted	2	0.412442	0.249249	0.0979768	-0.0760851	0.90097	1.5105	0.926737	2.46199
CLCA2	finngen_R10_C3_NSCLC_ADENO_EXALLC	Non-small cell lung cancer, adenocarcinoma (controls excluding all cancers) || id:finngen_R10_C3_NSCLC_ADENO_EXALLC	CLCA2	Inverse variance weighted	6	0.126776	0.166517	0.446455	-0.199597	0.453149	1.13516	0.81906	1.57326
CLCA2	ieu-a-965	Lung adenocarcinoma || id:ieu-a-965	CLCA2	Inverse variance weighted	5	-0.0141079	0.194334	0.942127	-0.395002	0.366787	0.985991	0.673678	1.44309
CLCNKB	finngen_R10_C3_NSCLC_ADENO_EXALLC	Non-small cell lung cancer, adenocarcinoma (controls excluding all cancers) || id:finngen_R10_C3_NSCLC_ADENO_EXALLC	CLCKB	Wald ratio	1	0.563562	0.801723	0.482094	-1.00782	2.13494	1.75692	0.365016	8.45653
CLCNKB	ieu-a-965	Lung adenocarcinoma || id:ieu-a-965	CLCKB	Wald ratio	1	-0.258761	0.602542	0.667596	-1.43974	0.922221	0.772007	0.236989	2.51487
CLCNKB	ieu-a-984	Lung adenocarcinoma || id:ieu-a-984	CLCKB	Wald ratio	1	-0.60013	0.364511	0.0996817	-1.31457	0.114311	0.54874	0.268589	1.1211
CLEC10A	ieu-a-965	Lung adenocarcinoma || id:ieu-a-965	CLC10	Inverse variance weighted	2	0.460489	0.25049	0.0660106	-0.0304717	0.95145	1.58485	0.969988	2.58946
CLEC10A	ieu-a-984	Lung adenocarcinoma || id:ieu-a-984	CLC10	Inverse variance weighted	2	0.17906	0.184573	0.331981	-0.182703	0.540823	1.19609	0.833016	1.71742
CLEC11A	finngen_R10_C3_NSCLC_ADENO_EXALLC	Non-small cell lung cancer, adenocarcinoma (controls excluding all cancers) || id:finngen_R10_C3_NSCLC_ADENO_EXALLC	SCGF_alpha	Inverse variance weighted	32	0.118042	0.0915421	0.19723	-0.0613804	0.297465	1.12529	0.940465	1.34644
CLEC12A	finngen_R10_C3_NSCLC_ADENO_EXALLC	Non-small cell lung cancer, adenocarcinoma (controls excluding all cancers) || id:finngen_R10_C3_NSCLC_ADENO_EXALLC	CL12A	Inverse variance weighted	12	0.039172	0.0828288	0.636265	-0.123172	0.201516	1.03995	0.884111	1.22326
CLEC12A	ieu-a-965	Lung adenocarcinoma || id:ieu-a-965	CL12A	Inverse variance weighted	5	0.12137	0.0679418	0.0740377	-0.0117961	0.254536	1.12904	0.988273	1.28986
CLEC1B	finngen_R10_C3_NSCLC_ADENO_EXALLC	Non-small cell lung cancer, adenocarcinoma (controls excluding all cancers) || id:finngen_R10_C3_NSCLC_ADENO_EXALLC	CLC1B	Inverse variance weighted	5	0.06427	0.199153	0.746909	-0.326069	0.454609	1.06638	0.721755	1.57556
CLEC1B	ieu-a-965	Lung adenocarcinoma || id:ieu-a-965	CLC1B	Inverse variance weighted	5	-0.150434	0.143616	0.294881	-0.431922	0.131054	0.860334	0.64926	1.14003
CLEC1B	ieu-a-984	Lung adenocarcinoma || id:ieu-a-984	CLC1B	Inverse variance weighted	5	-0.136326	0.0878826	0.120846	-0.308576	0.0359237	0.872558	0.734492	1.03658
CLEC2A	finngen_R10_C3_NSCLC_ADENO_EXALLC	Non-small cell lung cancer, adenocarcinoma (controls excluding all cancers) || id:finngen_R10_C3_NSCLC_ADENO_EXALLC	CLC2A	Inverse variance weighted	6	0.0393535	0.152345	0.796161	-0.259243	0.33795	1.04014	0.771635	1.40207
CLEC2A	ieu-a-984	Lung adenocarcinoma || id:ieu-a-984	CLC2A	Inverse variance weighted	7	-0.0260779	0.0618876	0.673482	-0.147378	0.0952219	0.974259	0.862968	1.0999
CLEC2D	finngen_R10_C3_NSCLC_ADENO_EXALLC	Non-small cell lung cancer, adenocarcinoma (controls excluding all cancers) || id:finngen_R10_C3_NSCLC_ADENO_EXALLC	CLC2D	Inverse variance weighted	4	-0.025646	0.194756	0.895235	-0.407368	0.356076	0.97468	0.665399	1.42772
CLEC2D	ieu-a-965	Lung adenocarcinoma || id:ieu-a-965	CLC2D	Inverse variance weighted	2	0.314242	0.176973	0.0757909	-0.0326252	0.661109	1.36922	0.967901	1.93694
CLEC2D	ieu-a-984	Lung adenocarcinoma || id:ieu-a-984	CLC2D	Inverse variance weighted	2	0.112027	0.142831	0.432845	-0.167922	0.391976	1.11854	0.84542	1.4799
CLEC2L	finngen_R10_C3_NSCLC_ADENO_EXALLC	Non-small cell lung cancer, adenocarcinoma (controls excluding all cancers) || id:finngen_R10_C3_NSCLC_ADENO_EXALLC	CLC2L	Wald ratio	1	-0.277866	0.690309	0.687298	-1.63087	1.07514	0.757398	0.195759	2.9304
CLEC2L	ieu-a-965	Lung adenocarcinoma || id:ieu-a-965	CLC2L	Wald ratio	1	0.728586	0.561469	0.194411	-0.371894	1.82907	2.07215	0.689427	6.22807
CLEC2L	ieu-a-984	Lung adenocarcinoma || id:ieu-a-984	CLC2L	Wald ratio	1	0.124137	0.319065	0.697227	-0.50123	0.749505	1.13217	0.605785	2.11595
CLEC4A	ieu-a-965	Lung adenocarcinoma || id:ieu-a-965	CLC4A	Inverse variance weighted	4	0.170325	0.163502	0.297537	-0.150139	0.49079	1.18569	0.860588	1.63361
CLEC4A	ieu-a-984	Lung adenocarcinoma || id:ieu-a-984	CLC4A	Inverse variance weighted	5	0.071594	0.121133	0.554496	-0.165827	0.309015	1.07422	0.847193	1.36208
CLEC4C	finngen_R10_C3_NSCLC_ADENO_EXALLC	Non-small cell lung cancer, adenocarcinoma (controls excluding all cancers) || id:finngen_R10_C3_NSCLC_ADENO_EXALLC	CLC4C	Inverse variance weighted	28	0.0354007	0.115615	0.759456	-0.191205	0.262006	1.03603	0.825963	1.29953
CLEC4D	ieu-a-965	Lung adenocarcinoma || id:ieu-a-965	CLC4D	Inverse variance weighted	4	0.173262	0.129102	0.179578	-0.0797779	0.426302	1.18918	0.923321	1.53158
CLEC4D	ieu-a-984	Lung adenocarcinoma || id:ieu-a-984	CLC4D	Inverse variance weighted (multiplicative random effects)	4	0.055701	0.152105	0.714216	-0.242426	0.353828	1.05728	0.784722	1.42451
CLEC4G	finngen_R10_C3_NSCLC_ADENO_EXALLC	Non-small cell lung cancer, adenocarcinoma (controls excluding all cancers) || id:finngen_R10_C3_NSCLC_ADENO_EXALLC	CLC4G	Inverse variance weighted	4	0.147349	0.161068	0.360283	-0.168344	0.463042	1.15876	0.845063	1.5889
CLEC4G	ieu-a-965	Lung adenocarcinoma || id:ieu-a-965	CLC4G	Inverse variance weighted	4	0.0734769	0.107833	0.495621	-0.137876	0.28483	1.07624	0.871207	1.32954
CLEC4M	finngen_R10_C3_NSCLC_ADENO_EXALLC	Non-small cell lung cancer, adenocarcinoma (controls excluding all cancers) || id:finngen_R10_C3_NSCLC_ADENO_EXALLC	DC_SIGNR	Inverse variance weighted	5	0.281075	0.216614	0.194431	-0.143489	0.705639	1.32455	0.86633	2.02514
CLEC4M	ieu-a-984	Lung adenocarcinoma || id:ieu-a-984	DC_SIGNR	Inverse variance weighted (multiplicative random effects)	3	0.112599	0.279312	0.686853	-0.434852	0.660049	1.11918	0.64736	1.93489
CLEC6A	ieu-a-984	Lung adenocarcinoma || id:ieu-a-984	CLC6A	Wald ratio	1	-0.28888	0.406258	0.477038	-1.08515	0.507386	0.749102	0.337853	1.66094
CLEC7A	finngen_R10_C3_NSCLC_ADENO_EXALLC	Non-small cell lung cancer, adenocarcinoma (controls excluding all cancers) || id:finngen_R10_C3_NSCLC_ADENO_EXALLC	CLC7A	Inverse variance weighted	2	0.19145	0.257029	0.456358	-0.312327	0.695228	1.211	0.731742	2.00417
CLEC7A	ieu-a-965	Lung adenocarcinoma || id:ieu-a-965	CLC7A	Inverse variance weighted	2	0.42252	0.243954	0.0832791	-0.055629	0.900669	1.5258	0.94589	2.46125
CLEC7A	ieu-a-984	Lung adenocarcinoma || id:ieu-a-984	CLC7A	Inverse variance weighted	2	0.0864916	0.136541	0.526441	-0.181129	0.354112	1.09034	0.834328	1.42491
CLIC1	finngen_R10_C3_NSCLC_ADENO_EXALLC	Non-small cell lung cancer, adenocarcinoma (controls excluding all cancers) || id:finngen_R10_C3_NSCLC_ADENO_EXALLC	NCC27	Inverse variance weighted	3	-0.52766	0.404413	0.191976	-1.32031	0.26499	0.589984	0.267052	1.30342
CLIC1	ieu-a-965	Lung adenocarcinoma || id:ieu-a-965	NCC27	Inverse variance weighted	3	0.577258	0.302487	0.056343	-0.0156165	1.17013	1.78115	0.984505	3.22242
CLIC1	ieu-a-984	Lung adenocarcinoma || id:ieu-a-984	NCC27	Inverse variance weighted	3	0.270427	0.176089	0.124601	-0.0747067	0.615562	1.31052	0.928016	1.8507
CLIC2	ieu-a-984	Lung adenocarcinoma || id:ieu-a-984	CLIC2	Inverse variance weighted	4	-0.0688604	0.165869	0.678033	-0.393964	0.256243	0.933457	0.674379	1.29207
CLIC4	finngen_R10_C3_NSCLC_ADENO_EXALLC	Non-small cell lung cancer, adenocarcinoma (controls excluding all cancers) || id:finngen_R10_C3_NSCLC_ADENO_EXALLC	CLIC4	Wald ratio	1	-0.404281	0.71131	0.56979	-1.79845	0.989886	0.667456	0.165556	2.69093
CLIC4	ieu-a-965	Lung adenocarcinoma || id:ieu-a-965	CLIC4	Wald ratio	1	0.247366	0.503369	0.623129	-0.739238	1.23397	1.28065	0.477478	3.43484
CLIC4	ieu-a-984	Lung adenocarcinoma || id:ieu-a-984	CLIC4	Wald ratio	1	0.104827	0.300631	0.727322	-0.484409	0.694063	1.11052	0.616061	2.00183
CLINT1	finngen_R10_C3_NSCLC_ADENO_EXALLC	Non-small cell lung cancer, adenocarcinoma (controls excluding all cancers) || id:finngen_R10_C3_NSCLC_ADENO_EXALLC	EPN4	Inverse variance weighted	4	-0.141011	0.366343	0.7003	-0.859042	0.577021	0.86848	0.423568	1.78072
CLK2	ieu-a-965	Lung adenocarcinoma || id:ieu-a-965	CLK2	Inverse variance weighted	6	0.0419325	0.0847483	0.62075	-0.124174	0.208039	1.04282	0.883226	1.23126
CLK2	ieu-a-984	Lung adenocarcinoma || id:ieu-a-984	CLK2	Inverse variance weighted (multiplicative random effects)	7	0.0325877	0.0707687	0.64517	-0.106119	0.171294	1.03312	0.899318	1.18684
CLN5	finngen_R10_C3_NSCLC_ADENO_EXALLC	Non-small cell lung cancer, adenocarcinoma (controls excluding all cancers) || id:finngen_R10_C3_NSCLC_ADENO_EXALLC	CLN5	Inverse variance weighted	3	-0.113386	0.255229	0.656861	-0.613634	0.386863	0.892806	0.54138	1.47235
CLN5	ieu-a-965	Lung adenocarcinoma || id:ieu-a-965	CLN5	Inverse variance weighted	3	0.395487	0.209715	0.0593179	-0.0155546	0.806528	1.48511	0.984566	2.24012
CLPP	finngen_R10_C3_NSCLC_ADENO_EXALLC	Non-small cell lung cancer, adenocarcinoma (controls excluding all cancers) || id:finngen_R10_C3_NSCLC_ADENO_EXALLC	ClpP_endopeptidase	Inverse variance weighted	2	-0.282402	0.414484	0.49566	-1.09479	0.529987	0.75397	0.334609	1.69891
CLPP	ieu-a-965	Lung adenocarcinoma || id:ieu-a-965	ClpP_endopeptidase	Inverse variance weighted	3	0.683453	0.270165	0.0114141	0.153929	1.21298	1.9807	1.16641	3.36348
CLPS	finngen_R10_C3_NSCLC_ADENO_EXALLC	Non-small cell lung cancer, adenocarcinoma (controls excluding all cancers) || id:finngen_R10_C3_NSCLC_ADENO_EXALLC	COL	Inverse variance weighted	12	-0.133577	0.0793752	0.0924023	-0.289153	0.0219981	0.87496	0.748898	1.02224
CLPS	ieu-a-984	Lung adenocarcinoma || id:ieu-a-984	COL	Inverse variance weighted (multiplicative random effects)	11	0.0241616	0.0508395	0.634607	-0.0754838	0.123807	1.02446	0.927295	1.1318
CLPSL1	finngen_R10_C3_NSCLC_ADENO_EXALLC	Non-small cell lung cancer, adenocarcinoma (controls excluding all cancers) || id:finngen_R10_C3_NSCLC_ADENO_EXALLC	COLL1	Inverse variance weighted	9	0.030037	0.0632972	0.635115	-0.0940256	0.1541	1.03049	0.910259	1.16661
CLPSL1	ieu-a-965	Lung adenocarcinoma || id:ieu-a-965	COLL1	Inverse variance weighted	8	-0.0025511	0.0713717	0.971487	-0.14244	0.137337	0.997452	0.86724	1.14722
CLPSL1	ieu-a-984	Lung adenocarcinoma || id:ieu-a-984	COLL1	Inverse variance weighted	8	0.00884896	0.0546953	0.871474	-0.0983538	0.116052	1.00889	0.906328	1.12305
CLPSL2	ieu-a-965	Lung adenocarcinoma || id:ieu-a-965	CF126	Inverse variance weighted	3	0.222603	0.165736	0.179234	-0.10224	0.547446	1.24932	0.902813	1.72883
CLPSL2	ieu-a-984	Lung adenocarcinoma || id:ieu-a-984	CF126	Inverse variance weighted (multiplicative random effects)	3	0.0772516	0.170841	0.651136	-0.257596	0.412099	1.08031	0.772907	1.50998
CLSTN1	ieu-a-984	Lung adenocarcinoma || id:ieu-a-984	Alcadein_alpha_1	Inverse variance weighted	10	0.0657918	0.0378432	0.0821165	-0.00838093	0.139965	1.068	0.991654	1.15023
CLSTN2	finngen_R10_C3_NSCLC_ADENO_EXALLC	Non-small cell lung cancer, adenocarcinoma (controls excluding all cancers) || id:finngen_R10_C3_NSCLC_ADENO_EXALLC	CSTN2	Inverse variance weighted	14	0.0111485	0.142971	0.937846	-0.269074	0.291371	1.01121	0.764087	1.33826
CLSTN3	finngen_R10_C3_NSCLC_ADENO_EXALLC	Non-small cell lung cancer, adenocarcinoma (controls excluding all cancers) || id:finngen_R10_C3_NSCLC_ADENO_EXALLC	Alcadein_beta	Inverse variance weighted	3	-0.163841	0.414887	0.692913	-0.977019	0.649337	0.848877	0.376432	1.91427
CLSTN3	ieu-a-965	Lung adenocarcinoma || id:ieu-a-965	Alcadein_beta	Inverse variance weighted	2	-0.711082	0.974791	0.465713	-2.62167	1.19951	0.491113	0.0726813	3.31848
CLSTN3	ieu-a-984	Lung adenocarcinoma || id:ieu-a-984	Alcadein_beta	Inverse variance weighted	2	-0.314987	0.308041	0.306522	-0.918747	0.288774	0.729799	0.399019	1.33479
CLTA	finngen_R10_C3_NSCLC_ADENO_EXALLC	Non-small cell lung cancer, adenocarcinoma (controls excluding all cancers) || id:finngen_R10_C3_NSCLC_ADENO_EXALLC	CLCA	Wald ratio	1	-0.688572	0.402593	0.0872026	-1.47765	0.100511	0.502293	0.228172	1.10574
CLTA	ieu-a-965	Lung adenocarcinoma || id:ieu-a-965	CLCA	Wald ratio	1	-0.0738448	0.311371	0.812532	-0.684132	0.536442	0.928816	0.504528	1.70991
CLTA	ieu-a-984	Lung adenocarcinoma || id:ieu-a-984	CLCA	Wald ratio	1	-0.187632	0.185409	0.311543	-0.551034	0.17577	0.828919	0.576353	1.19216
CLTC	finngen_R10_C3_NSCLC_ADENO_EXALLC	Non-small cell lung cancer, adenocarcinoma (controls excluding all cancers) || id:finngen_R10_C3_NSCLC_ADENO_EXALLC	CLH1	Inverse variance weighted	3	-0.102314	0.223664	0.647351	-0.540695	0.336067	0.902746	0.582343	1.39943
CLTC	ieu-a-965	Lung adenocarcinoma || id:ieu-a-965	CLH1	Inverse variance weighted	2	0.341228	0.187488	0.0687597	-0.0262492	0.708706	1.40667	0.974092	2.03136
CLTC	ieu-a-984	Lung adenocarcinoma || id:ieu-a-984	CLH1	Inverse variance weighted	2	0.129135	0.142653	0.36534	-0.150465	0.408734	1.13784	0.860308	1.50491
CMA1	ieu-a-965	Lung adenocarcinoma || id:ieu-a-965	Chymase	Inverse variance weighted	3	0.25813	0.231616	0.265076	-0.195837	0.712096	1.29451	0.822146	2.03826
CMA1	ieu-a-984	Lung adenocarcinoma || id:ieu-a-984	Chymase	Inverse variance weighted (multiplicative random effects)	3	0.0444545	0.228337	0.845637	-0.403085	0.491994	1.04546	0.668255	1.63557
CMBL	finngen_R10_C3_NSCLC_ADENO_EXALLC	Non-small cell lung cancer, adenocarcinoma (controls excluding all cancers) || id:finngen_R10_C3_NSCLC_ADENO_EXALLC	CMBL	Wald ratio	1	-0.646359	0.57575	0.26159	-1.77483	0.48211	0.52395	0.169512	1.61949
CMBL	ieu-a-984	Lung adenocarcinoma || id:ieu-a-984	CMBL	Wald ratio	1	0.23586	0.333257	0.479104	-0.417323	0.889043	1.266	0.658808	2.4328
CMPK1	finngen_R10_C3_NSCLC_ADENO_EXALLC	Non-small cell lung cancer, adenocarcinoma (controls excluding all cancers) || id:finngen_R10_C3_NSCLC_ADENO_EXALLC	Cytidylate_kinase	Inverse variance weighted	3	-0.446708	0.348079	0.199368	-1.12894	0.235526	0.63973	0.323375	1.26557
CMPK1	ieu-a-984	Lung adenocarcinoma || id:ieu-a-984	Cytidylate_kinase	Inverse variance weighted	3	0.134534	0.172958	0.436663	-0.204464	0.473531	1.144	0.815084	1.60565
CNDP1	finngen_R10_C3_NSCLC_ADENO_EXALLC	Non-small cell lung cancer, adenocarcinoma (controls excluding all cancers) || id:finngen_R10_C3_NSCLC_ADENO_EXALLC	CNDP1	Inverse variance weighted	12	0.0641412	0.0785448	0.414146	-0.0898066	0.218089	1.06624	0.914108	1.2437
CNDP1	ieu-a-984	Lung adenocarcinoma || id:ieu-a-984	CNDP1	Inverse variance weighted	12	0.0601518	0.0395585	0.128366	-0.0173829	0.137686	1.062	0.982767	1.14762
CNDP2	ieu-a-965	Lung adenocarcinoma || id:ieu-a-965	Glutamate_carboxypeptidase	Inverse variance weighted	3	0.174299	0.142559	0.221462	-0.105116	0.453715	1.19041	0.90022	1.57415
CNDP2	ieu-a-984	Lung adenocarcinoma || id:ieu-a-984	Glutamate_carboxypeptidase	Inverse variance weighted (multiplicative random effects)	3	0.049572	0.180599	0.78371	-0.304401	0.403545	1.05082	0.737565	1.49712
CNEP1R1	finngen_R10_C3_NSCLC_ADENO_EXALLC	Non-small cell lung cancer, adenocarcinoma (controls excluding all cancers) || id:finngen_R10_C3_NSCLC_ADENO_EXALLC	NEPR1	Inverse variance weighted	2	-0.271669	0.421785	0.519515	-1.09837	0.55503	0.762107	0.333415	1.74199
CNEP1R1	ieu-a-965	Lung adenocarcinoma || id:ieu-a-965	NEPR1	Inverse variance weighted	2	0.670437	0.335325	0.0455689	0.0132	1.32767	1.95509	1.01329	3.77226
CNEP1R1	ieu-a-984	Lung adenocarcinoma || id:ieu-a-984	NEPR1	Inverse variance weighted	2	0.260424	0.236511	0.27085	-0.203137	0.723985	1.29748	0.816166	2.06264
CNGA2	finngen_R10_C3_NSCLC_ADENO_EXALLC	Non-small cell lung cancer, adenocarcinoma (controls excluding all cancers) || id:finngen_R10_C3_NSCLC_ADENO_EXALLC	CNGA2	Wald ratio	1	0.0329801	0.854301	0.969205	-1.64145	1.70741	1.03353	0.193699	5.51466
CNGA2	ieu-a-965	Lung adenocarcinoma || id:ieu-a-965	CNGA2	Wald ratio	1	-0.7865	0.624252	0.207703	-2.01003	0.437034	0.455436	0.133984	1.54811
CNGA2	ieu-a-984	Lung adenocarcinoma || id:ieu-a-984	CNGA2	Wald ratio	1	-0.613444	0.397991	0.123231	-1.39351	0.166619	0.541483	0.248203	1.1813
CNN1	finngen_R10_C3_NSCLC_ADENO_EXALLC	Non-small cell lung cancer, adenocarcinoma (controls excluding all cancers) || id:finngen_R10_C3_NSCLC_ADENO_EXALLC	Calponin_1	Inverse variance weighted	19	0.110299	0.107103	0.303085	-0.099623	0.320221	1.11661	0.905179	1.37743
CNN1	ieu-a-984	Lung adenocarcinoma || id:ieu-a-984	Calponin_1	Inverse variance weighted	18	0.0896441	0.0500933	0.0735276	-0.00853881	0.187827	1.09378	0.991498	1.20662
CNN2	finngen_R10_C3_NSCLC_ADENO_EXALLC	Non-small cell lung cancer, adenocarcinoma (controls excluding all cancers) || id:finngen_R10_C3_NSCLC_ADENO_EXALLC	CNN2	Wald ratio	1	-0.239987	0.292964	0.41269	-0.814197	0.334222	0.786638	0.442995	1.39685
CNN2	ieu-a-965	Lung adenocarcinoma || id:ieu-a-965	CNN2	Wald ratio	1	-0.0622433	0.228781	0.785572	-0.510655	0.386168	0.939654	0.600103	1.47133
CNN2	ieu-a-984	Lung adenocarcinoma || id:ieu-a-984	CNN2	Wald ratio	1	0.0430117	0.135287	0.750539	-0.222151	0.308175	1.04395	0.800794	1.36094
CNOT1	finngen_R10_C3_NSCLC_ADENO_EXALLC	Non-small cell lung cancer, adenocarcinoma (controls excluding all cancers) || id:finngen_R10_C3_NSCLC_ADENO_EXALLC	CNOT1	Inverse variance weighted	3	-0.495706	0.451277	0.272007	-1.38021	0.388797	0.60914	0.251526	1.47521
CNOT1	ieu-a-965	Lung adenocarcinoma || id:ieu-a-965	CNOT1	Inverse variance weighted	3	0.677591	0.334575	0.0428442	0.0218228	1.33336	1.96913	1.02206	3.79376
CNP	finngen_R10_C3_NSCLC_ADENO_EXALLC	Non-small cell lung cancer, adenocarcinoma (controls excluding all cancers) || id:finngen_R10_C3_NSCLC_ADENO_EXALLC	CN37	Inverse variance weighted	3	-0.617695	0.380733	0.104721	-1.36393	0.128542	0.539186	0.255653	1.13717
CNP	ieu-a-965	Lung adenocarcinoma || id:ieu-a-965	CN37	Inverse variance weighted	2	-0.0372216	0.329714	0.910117	-0.683462	0.609019	0.963463	0.504866	1.83863
CNP	ieu-a-984	Lung adenocarcinoma || id:ieu-a-984	CN37	Inverse variance weighted	2	0.00101676	0.192843	0.995793	-0.376955	0.378988	1.00102	0.685947	1.46081
CNPY3	finngen_R10_C3_NSCLC_ADENO_EXALLC	Non-small cell lung cancer, adenocarcinoma (controls excluding all cancers) || id:finngen_R10_C3_NSCLC_ADENO_EXALLC	CNPY3	Inverse variance weighted	5	0.107966	0.155584	0.487721	-0.196979	0.41291	1.11401	0.821208	1.51121
CNPY3	ieu-a-965	Lung adenocarcinoma || id:ieu-a-965	CNPY3	Inverse variance weighted	5	0.190614	0.140544	0.175019	-0.0848533	0.46608	1.20999	0.918647	1.59374
CNPY3	ieu-a-984	Lung adenocarcinoma || id:ieu-a-984	CNPY3	Inverse variance weighted	5	0.0245708	0.0695057	0.723708	-0.11166	0.160802	1.02488	0.894348	1.17445
CNPY4	finngen_R10_C3_NSCLC_ADENO_EXALLC	Non-small cell lung cancer, adenocarcinoma (controls excluding all cancers) || id:finngen_R10_C3_NSCLC_ADENO_EXALLC	CNPY4	Wald ratio	1	-0.247788	0.515467	0.630726	-1.2581	0.762528	0.780525	0.284192	2.14369
CNPY4	ieu-a-965	Lung adenocarcinoma || id:ieu-a-965	CNPY4	Wald ratio	1	-0.0432405	0.405134	0.915002	-0.837303	0.750822	0.957681	0.432876	2.11874
CNPY4	ieu-a-984	Lung adenocarcinoma || id:ieu-a-984	CNPY4	Wald ratio	1	0.160784	0.244074	0.510055	-0.317601	0.639169	1.17443	0.727893	1.89491
CNRIP1	finngen_R10_C3_NSCLC_ADENO_EXALLC	Non-small cell lung cancer, adenocarcinoma (controls excluding all cancers) || id:finngen_R10_C3_NSCLC_ADENO_EXALLC	CB032	Inverse variance weighted	12	0.0399538	0.0865257	0.644256	-0.129637	0.209544	1.04076	0.878415	1.23312
CNRIP1	ieu-a-965	Lung adenocarcinoma || id:ieu-a-965	CB032	Inverse variance weighted (multiplicative random effects)	9	-0.0201979	0.117862	0.863934	-0.251208	0.210812	0.980005	0.777861	1.23468
CNRIP1	ieu-a-984	Lung adenocarcinoma || id:ieu-a-984	CB032	Inverse variance weighted	12	-0.0477387	0.050775	0.347115	-0.147258	0.0517803	0.953383	0.863072	1.05314
CNTF	ieu-a-965	Lung adenocarcinoma || id:ieu-a-965	CNTF	Inverse variance weighted	2	0.445272	0.24138	0.0650818	-0.0278321	0.918376	1.56091	0.972552	2.50522
CNTFR	ieu-a-965	Lung adenocarcinoma || id:ieu-a-965	CNTFR_alpha	Inverse variance weighted	11	0.100765	0.114112	0.377214	-0.122894	0.324424	1.10602	0.884358	1.38323
CNTN1	ieu-a-965	Lung adenocarcinoma || id:ieu-a-965	contactin_1	Inverse variance weighted	6	-0.0720898	0.0738713	0.329122	-0.216877	0.0726978	0.930447	0.805029	1.07541
CNTN1	ieu-a-984	Lung adenocarcinoma || id:ieu-a-984	contactin_1	Inverse variance weighted	8	-0.00941315	0.0433094	0.827938	-0.0942996	0.0754733	0.990631	0.91001	1.07839
CNTN2	ieu-a-965	Lung adenocarcinoma || id:ieu-a-965	CNTN2	Inverse variance weighted	14	0.0487485	0.0459415	0.288644	-0.0412968	0.138794	1.04996	0.959544	1.14889
CNTN5	finngen_R10_C3_NSCLC_ADENO_EXALLC	Non-small cell lung cancer, adenocarcinoma (controls excluding all cancers) || id:finngen_R10_C3_NSCLC_ADENO_EXALLC	Contactin_5	Inverse variance weighted	5	-0.148279	0.117308	0.206225	-0.378203	0.081645	0.86219	0.685091	1.08507
CNTN5	ieu-a-965	Lung adenocarcinoma || id:ieu-a-965	Contactin_5	Inverse variance weighted	5	-0.0479447	0.142977	0.737375	-0.328179	0.232289	0.953187	0.720234	1.26148
CNTN5	ieu-a-984	Lung adenocarcinoma || id:ieu-a-984	Contactin_5	Inverse variance weighted	5	0.0425818	0.0622053	0.493637	-0.0793407	0.164504	1.0435	0.923725	1.17881
CNTNAP2	finngen_R10_C3_NSCLC_ADENO_EXALLC	Non-small cell lung cancer, adenocarcinoma (controls excluding all cancers) || id:finngen_R10_C3_NSCLC_ADENO_EXALLC	CNTP2	Inverse variance weighted	14	-0.108101	0.100564	0.282399	-0.305206	0.0890044	0.897537	0.736972	1.09309
CNTNAP5	ieu-a-965	Lung adenocarcinoma || id:ieu-a-965	CNTP5	Inverse variance weighted	3	0.217723	0.188978	0.249276	-0.152673	0.58812	1.24324	0.85841	1.8006
CNTNAP5	ieu-a-984	Lung adenocarcinoma || id:ieu-a-984	CNTP5	Inverse variance weighted	3	0.10946	0.138306	0.428691	-0.16162	0.380539	1.11568	0.850765	1.46307
COA3	ieu-a-965	Lung adenocarcinoma || id:ieu-a-965	CCD56	Inverse variance weighted	4	0.16455	0.123501	0.182734	-0.0775109	0.406611	1.17886	0.925417	1.50172
COA3	ieu-a-984	Lung adenocarcinoma || id:ieu-a-984	CCD56	Inverse variance weighted (multiplicative random effects)	4	0.044602	0.141257	0.752192	-0.232262	0.321466	1.04561	0.792738	1.37915
COCH	finngen_R10_C3_NSCLC_ADENO_EXALLC	Non-small cell lung cancer, adenocarcinoma (controls excluding all cancers) || id:finngen_R10_C3_NSCLC_ADENO_EXALLC	COCH	Inverse variance weighted	28	0.00782145	0.073498	0.915251	-0.136235	0.151878	1.00785	0.872638	1.16402
COCH	ieu-a-965	Lung adenocarcinoma || id:ieu-a-965	COCH	Inverse variance weighted	24	-0.0970721	0.0617923	0.116196	-0.218185	0.0240408	0.907491	0.803977	1.02433
COCH	ieu-a-984	Lung adenocarcinoma || id:ieu-a-984	COCH	Inverse variance weighted	28	-0.0125339	0.0345882	0.717072	-0.0803267	0.055259	0.987544	0.922815	1.05681
COG8	finngen_R10_C3_NSCLC_ADENO_EXALLC	Non-small cell lung cancer, adenocarcinoma (controls excluding all cancers) || id:finngen_R10_C3_NSCLC_ADENO_EXALLC	COG8	Inverse variance weighted	2	-0.00698176	0.619536	0.991009	-1.22127	1.20731	0.993043	0.294855	3.34447
COG8	ieu-a-965	Lung adenocarcinoma || id:ieu-a-965	COG8	Inverse variance weighted	2	0.18762	0.668292	0.778906	-1.12223	1.49747	1.20637	0.325552	4.47037
COG8	ieu-a-984	Lung adenocarcinoma || id:ieu-a-984	COG8	Inverse variance weighted	2	-0.209654	0.38254	0.583652	-0.959432	0.540124	0.810865	0.38311	1.71622
COL10A1	finngen_R10_C3_NSCLC_ADENO_EXALLC	Non-small cell lung cancer, adenocarcinoma (controls excluding all cancers) || id:finngen_R10_C3_NSCLC_ADENO_EXALLC	COAA1	Inverse variance weighted	8	0.105929	0.150884	0.482641	-0.189803	0.401662	1.11174	0.827122	1.49431
COL10A1	ieu-a-965	Lung adenocarcinoma || id:ieu-a-965	COAA1	Inverse variance weighted	6	-0.102346	0.134054	0.445186	-0.365093	0.160401	0.902717	0.694132	1.17398
COL10A1	ieu-a-984	Lung adenocarcinoma || id:ieu-a-984	COAA1	Inverse variance weighted	8	-0.158283	0.0724752	0.0289652	-0.300334	-0.0162316	0.853608	0.740571	0.983899
COL11A2	finngen_R10_C3_NSCLC_ADENO_EXALLC	Non-small cell lung cancer, adenocarcinoma (controls excluding all cancers) || id:finngen_R10_C3_NSCLC_ADENO_EXALLC	COL11A2	Inverse variance weighted	10	-0.00540259	0.135121	0.968106	-0.27024	0.259435	0.994612	0.763196	1.2962
COL11A2	ieu-a-984	Lung adenocarcinoma || id:ieu-a-984	COL11A2	Inverse variance weighted	10	-0.0822697	0.0690495	0.233473	-0.217607	0.0530673	0.921023	0.804442	1.0545
COL15A1	finngen_R10_C3_NSCLC_ADENO_EXALLC	Non-small cell lung cancer, adenocarcinoma (controls excluding all cancers) || id:finngen_R10_C3_NSCLC_ADENO_EXALLC	COFA1	Inverse variance weighted	9	-0.16003	0.147928	0.279336	-0.449968	0.129908	0.852118	0.637648	1.13872
COL15A1	ieu-a-984	Lung adenocarcinoma || id:ieu-a-984	COFA1	Inverse variance weighted	9	-0.05517	0.0628056	0.379713	-0.178269	0.0679289	0.946324	0.836717	1.07029
COL18A1	finngen_R10_C3_NSCLC_ADENO_EXALLC	Non-small cell lung cancer, adenocarcinoma (controls excluding all cancers) || id:finngen_R10_C3_NSCLC_ADENO_EXALLC	Endostatin	Inverse variance weighted	6	0.104198	0.271875	0.701529	-0.428677	0.637073	1.10982	0.651371	1.89094
COL18A1	ieu-a-965	Lung adenocarcinoma || id:ieu-a-965	Endostatin	Inverse variance weighted	5	-0.0565308	0.154173	0.713865	-0.358711	0.245649	0.945037	0.698577	1.27845
COL1A1	ieu-a-965	Lung adenocarcinoma || id:ieu-a-965	CO1A1	Inverse variance weighted	11	-0.00164787	0.146135	0.991003	-0.288072	0.284776	0.998353	0.749708	1.32946
COL20A1	finngen_R10_C3_NSCLC_ADENO_EXALLC	Non-small cell lung cancer, adenocarcinoma (controls excluding all cancers) || id:finngen_R10_C3_NSCLC_ADENO_EXALLC	COKA1	Inverse variance weighted	2	-0.122479	0.363853	0.736405	-0.835631	0.590673	0.884724	0.433601	1.8052
COL20A1	ieu-a-965	Lung adenocarcinoma || id:ieu-a-965	COKA1	Wald ratio	1	0.690378	0.532025	0.194411	-0.352392	1.73315	1.99447	0.703005	5.65844
COL20A1	ieu-a-984	Lung adenocarcinoma || id:ieu-a-984	COKA1	Inverse variance weighted	2	0.210447	0.185144	0.255678	-0.152436	0.57333	1.23423	0.858614	1.77417
COL23A1	ieu-a-965	Lung adenocarcinoma || id:ieu-a-965	CONA1	Inverse variance weighted	2	0.271297	0.459442	0.554861	-0.629209	1.1718	1.31166	0.533013	3.22781
COL23A1	ieu-a-984	Lung adenocarcinoma || id:ieu-a-984	CONA1	Inverse variance weighted	2	-0.189054	0.473952	0.689975	-1.118	0.739892	0.827742	0.326933	2.09571
COL25A1	finngen_R10_C3_NSCLC_ADENO_EXALLC	Non-small cell lung cancer, adenocarcinoma (controls excluding all cancers) || id:finngen_R10_C3_NSCLC_ADENO_EXALLC	COPA1	Inverse variance weighted	2	-0.0667737	0.327348	0.838366	-0.708376	0.574829	0.935407	0.492443	1.77683
COL25A1	ieu-a-965	Lung adenocarcinoma || id:ieu-a-965	COPA1	Wald ratio	1	0.385635	0.297182	0.194411	-0.196841	0.968112	1.47055	0.821321	2.63297
COL25A1	ieu-a-984	Lung adenocarcinoma || id:ieu-a-984	COPA1	Wald ratio	1	0.0657051	0.168879	0.697227	-0.265297	0.396707	1.06791	0.766978	1.48692
COL28A1	finngen_R10_C3_NSCLC_ADENO_EXALLC	Non-small cell lung cancer, adenocarcinoma (controls excluding all cancers) || id:finngen_R10_C3_NSCLC_ADENO_EXALLC	COSA1	Inverse variance weighted	5	0.276322	0.382971	0.470587	-0.4743	1.02694	1.31827	0.622321	2.79252
COL28A1	ieu-a-965	Lung adenocarcinoma || id:ieu-a-965	COSA1	Inverse variance weighted	5	0.578493	0.305154	0.0579948	-0.0196101	1.1766	1.78335	0.980581	3.24331
COL28A1	ieu-a-984	Lung adenocarcinoma || id:ieu-a-984	COSA1	Inverse variance weighted	5	0.302909	0.156266	0.0525721	-0.00337234	0.60919	1.35379	0.996633	1.83894
COL2A1	finngen_R10_C3_NSCLC_ADENO_EXALLC	Non-small cell lung cancer, adenocarcinoma (controls excluding all cancers) || id:finngen_R10_C3_NSCLC_ADENO_EXALLC	Collagen_II	Inverse variance weighted	28	-0.0161957	0.0608362	0.790071	-0.135435	0.103043	0.983935	0.873336	1.10854
COL2A1	ieu-a-965	Lung adenocarcinoma || id:ieu-a-965	Chondrocalcin	Inverse variance weighted	18	-0.060536	0.0565138	0.284092	-0.171303	0.050231	0.94126	0.842566	1.05151
COL2A1	ieu-a-984	Lung adenocarcinoma || id:ieu-a-984	Collagen_II	Inverse variance weighted	28	-0.0339946	0.0290897	0.242559	-0.0910103	0.0230212	0.966577	0.913008	1.02329
COL3A1	finngen_R10_C3_NSCLC_ADENO_EXALLC	Non-small cell lung cancer, adenocarcinoma (controls excluding all cancers) || id:finngen_R10_C3_NSCLC_ADENO_EXALLC	Collagen_Type_III	Inverse variance weighted	13	0.185616	0.112548	0.0991028	-0.0349777	0.40621	1.20396	0.965627	1.50112
COL3A1	ieu-a-965	Lung adenocarcinoma || id:ieu-a-965	Collagen_Type_III	Inverse variance weighted	10	-0.14551	0.159511	0.36165	-0.458151	0.167131	0.864581	0.632452	1.18191
COL4A3BP	ieu-a-984	Lung adenocarcinoma || id:ieu-a-984	C43BP	Inverse variance weighted	4	0.104433	0.175293	0.551332	-0.239141	0.448007	1.11008	0.787304	1.56519
COL6A1	finngen_R10_C3_NSCLC_ADENO_EXALLC	Non-small cell lung cancer, adenocarcinoma (controls excluding all cancers) || id:finngen_R10_C3_NSCLC_ADENO_EXALLC	Collagen_a1_VI	Inverse variance weighted	20	0.0342598	0.0640832	0.592916	-0.0913431	0.159863	1.03485	0.912704	1.17335
COL6A1	ieu-a-984	Lung adenocarcinoma || id:ieu-a-984	Collagen_a1_VI	Inverse variance weighted	13	-0.0581184	0.0299939	0.052663	-0.116907	0.000669641	0.943538	0.889668	1.00067
COL6A2	ieu-a-984	Lung adenocarcinoma || id:ieu-a-984	CO6A2	Inverse variance weighted	8	0.0961414	0.0789973	0.223596	-0.0586934	0.250976	1.10091	0.942996	1.28528
COL6A5	ieu-a-965	Lung adenocarcinoma || id:ieu-a-965	CO6A5	Inverse variance weighted	2	0.286227	0.549902	0.602712	-0.791582	1.36403	1.33139	0.453128	3.91195
COL8A1	finngen_R10_C3_NSCLC_ADENO_EXALLC	Non-small cell lung cancer, adenocarcinoma (controls excluding all cancers) || id:finngen_R10_C3_NSCLC_ADENO_EXALLC	CO8A1	Wald ratio	1	-0.144705	0.892275	0.871168	-1.89356	1.60415	0.865277	0.150534	4.97365
COL8A1	ieu-a-984	Lung adenocarcinoma || id:ieu-a-984	CO8A1	Inverse variance weighted	2	-0.212467	0.350568	0.544472	-0.89958	0.474646	0.808587	0.406741	1.60745
COLEC10	finngen_R10_C3_NSCLC_ADENO_EXALLC	Non-small cell lung cancer, adenocarcinoma (controls excluding all cancers) || id:finngen_R10_C3_NSCLC_ADENO_EXALLC	COL10	Inverse variance weighted	9	-0.117748	0.142619	0.409023	-0.397282	0.161785	0.88892	0.672145	1.17561
COLEC10	ieu-a-965	Lung adenocarcinoma || id:ieu-a-965	COL10	Inverse variance weighted (multiplicative random effects)	6	0.244812	0.178477	0.170165	-0.105002	0.594627	1.27738	0.900322	1.81235
COLEC11	finngen_R10_C3_NSCLC_ADENO_EXALLC	Non-small cell lung cancer, adenocarcinoma (controls excluding all cancers) || id:finngen_R10_C3_NSCLC_ADENO_EXALLC	Collectin_Kidney_1	Inverse variance weighted	13	0.0547762	0.0435725	0.208707	-0.0306259	0.140178	1.0563	0.969838	1.15048
COLEC11	ieu-a-965	Lung adenocarcinoma || id:ieu-a-965	Collectin_Kidney_1	Inverse variance weighted	9	0.0681787	0.0573481	0.234496	-0.0442236	0.180581	1.07056	0.95674	1.19791
COLEC11	ieu-a-984	Lung adenocarcinoma || id:ieu-a-984	Collectin_Kidney_1	Inverse variance weighted	13	0.00584043	0.0253293	0.817641	-0.0438049	0.0554858	1.00586	0.957141	1.05705
COLEC12	finngen_R10_C3_NSCLC_ADENO_EXALLC	Non-small cell lung cancer, adenocarcinoma (controls excluding all cancers) || id:finngen_R10_C3_NSCLC_ADENO_EXALLC	COLEC12	Inverse variance weighted	18	-0.051505	0.0785252	0.511886	-0.205414	0.102404	0.949799	0.81431	1.10783
COLGALT1	finngen_R10_C3_NSCLC_ADENO_EXALLC	Non-small cell lung cancer, adenocarcinoma (controls excluding all cancers) || id:finngen_R10_C3_NSCLC_ADENO_EXALLC	GT251	Inverse variance weighted	10	0.136271	0.122	0.264004	-0.102849	0.375391	1.14599	0.902264	1.45556
COLGALT2	ieu-a-965	Lung adenocarcinoma || id:ieu-a-965	GT252	Inverse variance weighted	2	0.479333	0.278906	0.0856841	-0.0673232	1.02599	1.615	0.934893	2.78986
COLGALT2	ieu-a-984	Lung adenocarcinoma || id:ieu-a-984	GT252	Inverse variance weighted	2	0.0976913	0.157748	0.535728	-0.211495	0.406878	1.10262	0.809373	1.50212
COMMD1	finngen_R10_C3_NSCLC_ADENO_EXALLC	Non-small cell lung cancer, adenocarcinoma (controls excluding all cancers) || id:finngen_R10_C3_NSCLC_ADENO_EXALLC	COMD1	Inverse variance weighted	3	1.03027	0.332498	0.00194445	0.378578	1.68197	2.80184	1.46021	5.37614
COMMD1	ieu-a-965	Lung adenocarcinoma || id:ieu-a-965	COMD1	Wald ratio	1	-0.122344	0.53321	0.818521	-1.16744	0.922748	0.884844	0.311164	2.5162
COMMD1	ieu-a-984	Lung adenocarcinoma || id:ieu-a-984	COMD1	Wald ratio	1	0.253149	0.320586	0.429735	-0.375199	0.881498	1.28808	0.687152	2.41451
COMMD7	ieu-a-984	Lung adenocarcinoma || id:ieu-a-984	COMMD7	Inverse variance weighted	5	0.0996782	0.108699	0.359137	-0.113372	0.312729	1.10482	0.892818	1.36715
COMMD9	finngen_R10_C3_NSCLC_ADENO_EXALLC	Non-small cell lung cancer, adenocarcinoma (controls excluding all cancers) || id:finngen_R10_C3_NSCLC_ADENO_EXALLC	COMD9	Inverse variance weighted	2	-0.305072	0.335652	0.363406	-0.962949	0.352806	0.73707	0.381765	1.42305
COMMD9	ieu-a-965	Lung adenocarcinoma || id:ieu-a-965	COMD9	Inverse variance weighted	2	0.483265	0.25295	0.0560662	-0.0125158	0.979046	1.62136	0.987562	2.66192
COMMD9	ieu-a-984	Lung adenocarcinoma || id:ieu-a-984	COMD9	Inverse variance weighted	2	0.0805307	0.154615	0.602473	-0.222514	0.383576	1.08386	0.800504	1.46752
COMP	ieu-a-965	Lung adenocarcinoma || id:ieu-a-965	COMP	Inverse variance weighted	7	0.121418	0.141954	0.392366	-0.156811	0.399647	1.1291	0.854865	1.4913
COMP	ieu-a-984	Lung adenocarcinoma || id:ieu-a-984	COMP	Inverse variance weighted	9	0.0450242	0.0739816	0.542799	-0.0999798	0.190028	1.04605	0.904856	1.20928
COMT	ieu-a-965	Lung adenocarcinoma || id:ieu-a-965	Catechol_O_methyltransferase	Inverse variance weighted	2	0.00179292	0.289015	0.99505	-0.564677	0.568263	1.00179	0.568544	1.7652
COMT	ieu-a-984	Lung adenocarcinoma || id:ieu-a-984	Catechol_O_methyltransferase	Inverse variance weighted	2	0.0273667	0.320116	0.931872	-0.600062	0.654795	1.02774	0.548778	1.92475
COPE	ieu-a-965	Lung adenocarcinoma || id:ieu-a-965	COPE	Inverse variance weighted	6	0.196317	0.112249	0.0803004	-0.0236906	0.416325	1.21691	0.976588	1.51638
COPE	ieu-a-984	Lung adenocarcinoma || id:ieu-a-984	COPE	Inverse variance weighted	6	0.104682	0.0690665	0.129603	-0.0306884	0.240052	1.11036	0.969778	1.27132
COPS2	finngen_R10_C3_NSCLC_ADENO_EXALLC	Non-small cell lung cancer, adenocarcinoma (controls excluding all cancers) || id:finngen_R10_C3_NSCLC_ADENO_EXALLC	CSN2	Inverse variance weighted	8	0.0832584	0.142842	0.559981	-0.196712	0.363229	1.08682	0.821427	1.43797
COPS2	ieu-a-965	Lung adenocarcinoma || id:ieu-a-965	CSN2	Inverse variance weighted	8	-0.0474116	0.110366	0.667496	-0.263728	0.168905	0.953695	0.768182	1.18401
COPS7B	finngen_R10_C3_NSCLC_ADENO_EXALLC	Non-small cell lung cancer, adenocarcinoma (controls excluding all cancers) || id:finngen_R10_C3_NSCLC_ADENO_EXALLC	CSN7B	Inverse variance weighted	24	-0.0198548	0.0350771	0.571373	-0.088606	0.0488965	0.980341	0.915206	1.05011
COPS7B	ieu-a-965	Lung adenocarcinoma || id:ieu-a-965	CSN7B	Inverse variance weighted	16	0.032777	0.0364717	0.368815	-0.0387076	0.104262	1.03332	0.962032	1.10989
COPS7B	ieu-a-984	Lung adenocarcinoma || id:ieu-a-984	CSN7B	Inverse variance weighted	21	-0.00228037	0.0178035	0.898081	-0.0371752	0.0326145	0.997722	0.963507	1.03315
COTL1	ieu-a-965	Lung adenocarcinoma || id:ieu-a-965	Coactosin_like_protein	Inverse variance weighted	4	0.16357	0.235299	0.486956	-0.297616	0.624757	1.17771	0.742586	1.86779
COTL1	ieu-a-984	Lung adenocarcinoma || id:ieu-a-984	Coactosin_like_protein	Inverse variance weighted	5	0.13423	0.111451	0.228442	-0.0842145	0.352674	1.14366	0.919234	1.42287
COX4I2	ieu-a-965	Lung adenocarcinoma || id:ieu-a-965	COX42	Inverse variance weighted	6	0.103676	0.115651	0.370009	-0.123	0.330351	1.10924	0.884264	1.39146
COX4I2	ieu-a-984	Lung adenocarcinoma || id:ieu-a-984	COX42	Inverse variance weighted (multiplicative random effects)	8	0.0415285	0.0964539	0.666794	-0.147521	0.230578	1.0424	0.862844	1.25933
COX5A	finngen_R10_C3_NSCLC_ADENO_EXALLC	Non-small cell lung cancer, adenocarcinoma (controls excluding all cancers) || id:finngen_R10_C3_NSCLC_ADENO_EXALLC	COX5A	Wald ratio	1	0.820292	0.652265	0.208535	-0.458148	2.09873	2.27116	0.632454	8.15583
COX5A	ieu-a-965	Lung adenocarcinoma || id:ieu-a-965	COX5A	Wald ratio	1	-0.634403	0.450167	0.158758	-1.51673	0.247924	0.530252	0.219428	1.28136
COX5A	ieu-a-984	Lung adenocarcinoma || id:ieu-a-984	COX5A	Wald ratio	1	-0.487805	0.283308	0.085102	-1.04309	0.0674779	0.613973	0.352365	1.06981
COX5B	finngen_R10_C3_NSCLC_ADENO_EXALLC	Non-small cell lung cancer, adenocarcinoma (controls excluding all cancers) || id:finngen_R10_C3_NSCLC_ADENO_EXALLC	COX5B	Wald ratio	1	-0.28622	0.678811	0.673282	-1.61669	1.04425	0.751098	0.198555	2.84126
COX5B	ieu-a-965	Lung adenocarcinoma || id:ieu-a-965	COX5B	Wald ratio	1	0.708587	0.555591	0.202176	-0.380371	1.79755	2.03112	0.683608	6.03482
COX5B	ieu-a-984	Lung adenocarcinoma || id:ieu-a-984	COX5B	Wald ratio	1	0.0381039	0.31454	0.903579	-0.578395	0.654603	1.03884	0.560798	1.92438
COX6A2	finngen_R10_C3_NSCLC_ADENO_EXALLC	Non-small cell lung cancer, adenocarcinoma (controls excluding all cancers) || id:finngen_R10_C3_NSCLC_ADENO_EXALLC	CX6A2	Inverse variance weighted	2	-0.427692	0.370802	0.248736	-1.15446	0.29908	0.652012	0.315227	1.34862
COX6A2	ieu-a-965	Lung adenocarcinoma || id:ieu-a-965	CX6A2	Wald ratio	1	0.431389	0.332441	0.194411	-0.220195	1.08297	1.53939	0.802362	2.95345
COX6A2	ieu-a-984	Lung adenocarcinoma || id:ieu-a-984	CX6A2	Inverse variance weighted	2	0.00484296	0.1469	0.9737	-0.283082	0.292768	1.00485	0.753458	1.34013
COX6C	finngen_R10_C3_NSCLC_ADENO_EXALLC	Non-small cell lung cancer, adenocarcinoma (controls excluding all cancers) || id:finngen_R10_C3_NSCLC_ADENO_EXALLC	COX6C	Inverse variance weighted	12	0.0491622	0.109113	0.652305	-0.164699	0.263024	1.05039	0.848149	1.30086
COX6C	ieu-a-965	Lung adenocarcinoma || id:ieu-a-965	COX6C	Inverse variance weighted	9	0.0989617	0.0927684	0.28608	-0.0828644	0.280788	1.10402	0.920476	1.32417
COX6C	ieu-a-984	Lung adenocarcinoma || id:ieu-a-984	COX6C	Inverse variance weighted	12	-0.0237119	0.0485994	0.625618	-0.118967	0.071543	0.976567	0.887837	1.07416
COX7A1	ieu-a-984	Lung adenocarcinoma || id:ieu-a-984	CX7A1	Inverse variance weighted	5	-0.0517011	0.110564	0.640063	-0.268407	0.165005	0.949613	0.764596	1.1794
COX7A2L	finngen_R10_C3_NSCLC_ADENO_EXALLC	Non-small cell lung cancer, adenocarcinoma (controls excluding all cancers) || id:finngen_R10_C3_NSCLC_ADENO_EXALLC	COX7R	Inverse variance weighted	2	-0.559114	0.282453	0.0477601	-1.11272	-0.00550684	0.571715	0.328663	0.994508
COX7A2L	ieu-a-965	Lung adenocarcinoma || id:ieu-a-965	COX7R	Wald ratio	1	0.45014	0.425959	0.290618	-0.38474	1.28502	1.56853	0.680628	3.61474
COX7A2L	ieu-a-984	Lung adenocarcinoma || id:ieu-a-984	COX7R	Inverse variance weighted	2	0.047237	0.21273	0.824274	-0.369713	0.464187	1.04837	0.690932	1.59072
CP	ieu-a-965	Lung adenocarcinoma || id:ieu-a-965	Ceruloplasmin	Inverse variance weighted	7	0.0352505	0.089681	0.694271	-0.140524	0.211025	1.03588	0.868903	1.23494
CPA2	ieu-a-965	Lung adenocarcinoma || id:ieu-a-965	CBPA2	Inverse variance weighted	6	0.0687782	0.165947	0.678538	-0.256477	0.394034	1.0712	0.773773	1.48295
CPA4	finngen_R10_C3_NSCLC_ADENO_EXALLC	Non-small cell lung cancer, adenocarcinoma (controls excluding all cancers) || id:finngen_R10_C3_NSCLC_ADENO_EXALLC	CBPA4	Inverse variance weighted	22	0.0232071	0.0398337	0.560163	-0.054867	0.101281	1.02348	0.946611	1.10659
CPA4	ieu-a-965	Lung adenocarcinoma || id:ieu-a-965	CBPA4	Inverse variance weighted	14	-0.00127341	0.0388887	0.973878	-0.0774952	0.0749484	0.998727	0.925431	1.07783
CPA4	ieu-a-984	Lung adenocarcinoma || id:ieu-a-984	CBPA4	Inverse variance weighted	19	0.0384489	0.0208294	0.0649078	-0.0023768	0.0792746	1.0392	0.997626	1.0825
CPB1	ieu-a-984	Lung adenocarcinoma || id:ieu-a-984	Carboxypeptidase_B1	Inverse variance weighted	23	0.0174764	0.0478604	0.714997	-0.07633	0.111283	1.01763	0.92651	1.11771
CPB2	ieu-a-965	Lung adenocarcinoma || id:ieu-a-965	TAFI	Inverse variance weighted	8	-0.044389	0.0670951	0.508238	-0.175895	0.0871174	0.956582	0.838706	1.09102
CPB2	ieu-a-984	Lung adenocarcinoma || id:ieu-a-984	TAFI	Inverse variance weighted	9	-0.0527531	0.0404379	0.192048	-0.132011	0.0265052	0.948614	0.876331	1.02686
CPD	ieu-a-965	Lung adenocarcinoma || id:ieu-a-965	CBPD	Inverse variance weighted	2	0.306316	0.179874	0.0885772	-0.0462363	0.658869	1.35841	0.954816	1.93261
CPD	ieu-a-984	Lung adenocarcinoma || id:ieu-a-984	CBPD	Inverse variance weighted	2	0.162061	0.170164	0.340902	-0.171459	0.495582	1.17593	0.842434	1.64145
CPE	ieu-a-965	Lung adenocarcinoma || id:ieu-a-965	CBPE	Inverse variance weighted	4	0.159122	0.135805	0.24132	-0.107056	0.4253	1.17248	0.898475	1.53005
CPE	ieu-a-984	Lung adenocarcinoma || id:ieu-a-984	CBPE	Inverse variance weighted (multiplicative random effects)	4	0.0289626	0.160326	0.856644	-0.285277	0.343202	1.02939	0.751806	1.40945
CPLX1	finngen_R10_C3_NSCLC_ADENO_EXALLC	Non-small cell lung cancer, adenocarcinoma (controls excluding all cancers) || id:finngen_R10_C3_NSCLC_ADENO_EXALLC	CPLX1	Inverse variance weighted	4	-0.279804	0.310568	0.367619	-0.888517	0.328909	0.755932	0.411265	1.38945
CPLX1	ieu-a-965	Lung adenocarcinoma || id:ieu-a-965	CPLX1	Inverse variance weighted	4	0.470557	0.228428	0.0394008	0.0228374	0.918277	1.60089	1.0231	2.50497
CPLX2	finngen_R10_C3_NSCLC_ADENO_EXALLC	Non-small cell lung cancer, adenocarcinoma (controls excluding all cancers) || id:finngen_R10_C3_NSCLC_ADENO_EXALLC	CPLX2	Inverse variance weighted	2	-1.06881	0.509121	0.0357881	-2.06669	-0.070934	0.343417	0.126604	0.931523
CPLX2	ieu-a-965	Lung adenocarcinoma || id:ieu-a-965	CPLX2	Inverse variance weighted	2	0.326234	0.414763	0.431543	-0.486702	1.13917	1.38574	0.61465	3.12417
CPLX2	ieu-a-984	Lung adenocarcinoma || id:ieu-a-984	CPLX2	Inverse variance weighted	2	-0.0176498	0.248005	0.943265	-0.503739	0.468439	0.982505	0.604267	1.5975
CPM	finngen_R10_C3_NSCLC_ADENO_EXALLC	Non-small cell lung cancer, adenocarcinoma (controls excluding all cancers) || id:finngen_R10_C3_NSCLC_ADENO_EXALLC	CBPM	Inverse variance weighted	14	-0.210363	0.144578	0.145667	-0.493736	0.073011	0.81029	0.610342	1.07574
CPM	ieu-a-965	Lung adenocarcinoma || id:ieu-a-965	CBPM	Inverse variance weighted	13	0.00671344	0.115441	0.953625	-0.21955	0.232977	1.00674	0.80288	1.26235
CPN1	ieu-a-965	Lung adenocarcinoma || id:ieu-a-965	CBPN	Inverse variance weighted	3	0.295827	0.156366	0.0585054	-0.0106498	0.602305	1.34424	0.989407	1.82632
CPN2	ieu-a-965	Lung adenocarcinoma || id:ieu-a-965	CPN2	Inverse variance weighted	15	0.0617628	0.0471406	0.190134	-0.0306328	0.154158	1.06371	0.969832	1.16668
CPN2	ieu-a-984	Lung adenocarcinoma || id:ieu-a-984	CPN2	Inverse variance weighted	19	0.0386978	0.0284584	0.173892	-0.0170806	0.0944763	1.03946	0.983064	1.09908
CPNE1	ieu-a-965	Lung adenocarcinoma || id:ieu-a-965	CPNE1	Inverse variance weighted	10	-0.000468703	0.0524227	0.992866	-0.103217	0.10228	0.999531	0.901931	1.10769
CPOX	finngen_R10_C3_NSCLC_ADENO_EXALLC	Non-small cell lung cancer, adenocarcinoma (controls excluding all cancers) || id:finngen_R10_C3_NSCLC_ADENO_EXALLC	HEM6	Inverse variance weighted	16	-0.190937	0.130176	0.142441	-0.446082	0.0642081	0.826185	0.640131	1.06631
CPOX	ieu-a-965	Lung adenocarcinoma || id:ieu-a-965	HEM6	Inverse variance weighted	14	-0.134453	0.103294	0.193034	-0.336908	0.0680028	0.874194	0.713974	1.07037
CPQ	ieu-a-965	Lung adenocarcinoma || id:ieu-a-965	Aminopeptidase	Inverse variance weighted (multiplicative random effects)	17	0.00613826	0.070945	0.931052	-0.132914	0.14519	1.00616	0.87554	1.15626
CPT1B	finngen_R10_C3_NSCLC_ADENO_EXALLC	Non-small cell lung cancer, adenocarcinoma (controls excluding all cancers) || id:finngen_R10_C3_NSCLC_ADENO_EXALLC	CPT1B	Inverse variance weighted	22	-0.0289726	0.084541	0.731821	-0.194673	0.136728	0.971443	0.823104	1.14652
CPT1B	ieu-a-965	Lung adenocarcinoma || id:ieu-a-965	CPT1B	Inverse variance weighted	14	0.125705	0.0834141	0.13181	-0.0377865	0.289197	1.13395	0.962918	1.33535
CPT1B	ieu-a-984	Lung adenocarcinoma || id:ieu-a-984	CPT1B	Inverse variance weighted	19	0.0566928	0.0398357	0.154688	-0.0213852	0.134771	1.05833	0.978842	1.14427
CPVL	finngen_R10_C3_NSCLC_ADENO_EXALLC	Non-small cell lung cancer, adenocarcinoma (controls excluding all cancers) || id:finngen_R10_C3_NSCLC_ADENO_EXALLC	CPVL	Wald ratio	1	-0.556561	0.616557	0.36669	-1.76501	0.651892	0.573177	0.171185	1.91917
CPVL	ieu-a-965	Lung adenocarcinoma || id:ieu-a-965	CPVL	Wald ratio	1	-0.191642	0.496667	0.699603	-1.16511	0.781825	0.825603	0.311889	2.18546
CPVL	ieu-a-984	Lung adenocarcinoma || id:ieu-a-984	CPVL	Wald ratio	1	-0.433101	0.286136	0.130122	-0.993928	0.127725	0.648495	0.37012	1.13624
CPXM1	finngen_R10_C3_NSCLC_ADENO_EXALLC	Non-small cell lung cancer, adenocarcinoma (controls excluding all cancers) || id:finngen_R10_C3_NSCLC_ADENO_EXALLC	CPXM1	Inverse variance weighted	12	0.120328	0.0879631	0.171332	-0.0520798	0.292736	1.12787	0.949253	1.34009
CPXM1	ieu-a-965	Lung adenocarcinoma || id:ieu-a-965	CPXM1	Inverse variance weighted (multiplicative random effects)	7	-0.0492279	0.122336	0.68739	-0.289007	0.190551	0.951964	0.749007	1.20992
CPXM1	ieu-a-984	Lung adenocarcinoma || id:ieu-a-984	CPXM1	Inverse variance weighted	11	-0.00506214	0.0444514	0.909333	-0.0921869	0.0820626	0.994951	0.911935	1.08552
CPZ	finngen_R10_C3_NSCLC_ADENO_EXALLC	Non-small cell lung cancer, adenocarcinoma (controls excluding all cancers) || id:finngen_R10_C3_NSCLC_ADENO_EXALLC	CBPZ	Inverse variance weighted	3	-0.365172	0.3563	0.305409	-1.06352	0.333175	0.694077	0.345239	1.39539
CPZ	ieu-a-965	Lung adenocarcinoma || id:ieu-a-965	CBPZ	Inverse variance weighted	2	0.673278	0.317938	0.0342056	0.0501195	1.29644	1.96065	1.0514	3.65625
CPZ	ieu-a-984	Lung adenocarcinoma || id:ieu-a-984	CBPZ	Inverse variance weighted	2	-0.000931837	0.184378	0.995968	-0.362313	0.360449	0.999069	0.696065	1.43397
CR1	finngen_R10_C3_NSCLC_ADENO_EXALLC	Non-small cell lung cancer, adenocarcinoma (controls excluding all cancers) || id:finngen_R10_C3_NSCLC_ADENO_EXALLC	Complement_receptor_type_1	Inverse variance weighted	22	0.114346	0.0678963	0.0921572	-0.0187308	0.247423	1.12114	0.981444	1.28072
CR1	ieu-a-984	Lung adenocarcinoma || id:ieu-a-984	Complement_receptor_type_1	Inverse variance weighted	17	0.00734136	0.0331532	0.824752	-0.0576389	0.0723216	1.00737	0.943991	1.075
CR2	finngen_R10_C3_NSCLC_ADENO_EXALLC	Non-small cell lung cancer, adenocarcinoma (controls excluding all cancers) || id:finngen_R10_C3_NSCLC_ADENO_EXALLC	Complement_receptor_type_2	Inverse variance weighted (multiplicative random effects)	30	0.0420357	0.131986	0.750117	-0.216657	0.300729	1.04293	0.805206	1.35084
CR2	ieu-a-965	Lung adenocarcinoma || id:ieu-a-965	Complement_receptor_type_2	Inverse variance weighted	24	-0.117635	0.101967	0.248642	-0.31749	0.0822208	0.889021	0.727974	1.0857
CR2	ieu-a-984	Lung adenocarcinoma || id:ieu-a-984	Complement_receptor_type_2	Inverse variance weighted (multiplicative random effects)	26	0.0313836	0.0730639	0.667533	-0.111822	0.174589	1.03188	0.894204	1.19076
CRABP1	ieu-a-965	Lung adenocarcinoma || id:ieu-a-965	RABP1	Inverse variance weighted	6	0.140378	0.120605	0.244445	-0.096008	0.376765	1.15071	0.908457	1.45756
CRABP1	ieu-a-984	Lung adenocarcinoma || id:ieu-a-984	RABP1	Inverse variance weighted (multiplicative random effects)	7	0.0651626	0.0972017	0.502612	-0.125353	0.255678	1.06733	0.882186	1.29134
CRABP2	finngen_R10_C3_NSCLC_ADENO_EXALLC	Non-small cell lung cancer, adenocarcinoma (controls excluding all cancers) || id:finngen_R10_C3_NSCLC_ADENO_EXALLC	RABP2	Inverse variance weighted	5	0.0345564	0.123404	0.779457	-0.207316	0.276429	1.03516	0.812763	1.31841
CRABP2	ieu-a-965	Lung adenocarcinoma || id:ieu-a-965	RABP2	Inverse variance weighted (multiplicative random effects)	4	0.0652412	0.166603	0.695357	-0.261301	0.391784	1.06742	0.770049	1.47962
CRABP2	ieu-a-984	Lung adenocarcinoma || id:ieu-a-984	RABP2	Inverse variance weighted	5	0.0234739	0.0591254	0.691353	-0.0924119	0.13936	1.02375	0.91173	1.14954
CRADD	ieu-a-965	Lung adenocarcinoma || id:ieu-a-965	CRADD	Inverse variance weighted	2	-1.12793	0.422328	0.00756809	-1.9557	-0.300172	0.323701	0.141466	0.740691
CRAT	ieu-a-965	Lung adenocarcinoma || id:ieu-a-965	CACP	Inverse variance weighted	2	0.202098	0.279179	0.469127	-0.345093	0.74929	1.22397	0.708154	2.1155
CRAT	ieu-a-984	Lung adenocarcinoma || id:ieu-a-984	CACP	Inverse variance weighted	2	-0.437832	0.191653	0.0223418	-0.813471	-0.0621924	0.645434	0.443317	0.939702
CRCP	finngen_R10_C3_NSCLC_ADENO_EXALLC	Non-small cell lung cancer, adenocarcinoma (controls excluding all cancers) || id:finngen_R10_C3_NSCLC_ADENO_EXALLC	RPC9	Inverse variance weighted	4	0.526829	0.233593	0.0241128	0.0689862	0.984671	1.69355	1.07142	2.67693
CRCP	ieu-a-984	Lung adenocarcinoma || id:ieu-a-984	RPC9	Inverse variance weighted (multiplicative random effects)	3	0.0427401	0.327594	0.896197	-0.599345	0.684825	1.04367	0.549171	1.98342
CREB3L1	ieu-a-965	Lung adenocarcinoma || id:ieu-a-965	CR3L1	Inverse variance weighted	2	0.477421	0.247845	0.0540687	-0.00835585	0.963198	1.61191	0.991679	2.62006
CREB3L1	ieu-a-984	Lung adenocarcinoma || id:ieu-a-984	CR3L1	Inverse variance weighted	2	0.172456	0.194679	0.3757	-0.209115	0.554027	1.18822	0.811302	1.74025
CREB3L2	finngen_R10_C3_NSCLC_ADENO_EXALLC	Non-small cell lung cancer, adenocarcinoma (controls excluding all cancers) || id:finngen_R10_C3_NSCLC_ADENO_EXALLC	CR3L2	Wald ratio	1	-0.325732	0.809221	0.687298	-1.91181	1.26034	0.721999	0.147813	3.52663
CREB3L2	ieu-a-965	Lung adenocarcinoma || id:ieu-a-965	CR3L2	Wald ratio	1	0.854092	0.658188	0.194411	-0.435957	2.14414	2.34924	0.646646	8.5347
CREB3L2	ieu-a-984	Lung adenocarcinoma || id:ieu-a-984	CR3L2	Wald ratio	1	0.145521	0.374027	0.697227	-0.587571	0.878614	1.15664	0.555675	2.40756
CREB3L4	finngen_R10_C3_NSCLC_ADENO_EXALLC	Non-small cell lung cancer, adenocarcinoma (controls excluding all cancers) || id:finngen_R10_C3_NSCLC_ADENO_EXALLC	CR3L4	Inverse variance weighted	15	0.104976	0.0547299	0.0551011	-0.00229436	0.212247	1.11068	0.997708	1.23645
CREB3L4	ieu-a-965	Lung adenocarcinoma || id:ieu-a-965	CR3L4	Inverse variance weighted	9	-0.0307727	0.0614115	0.616308	-0.151139	0.0895938	0.969696	0.859728	1.09373
CREB3L4	ieu-a-984	Lung adenocarcinoma || id:ieu-a-984	CR3L4	Inverse variance weighted	11	-0.000596817	0.0359084	0.986739	-0.0709772	0.0697836	0.999403	0.931483	1.07228
CREBBP	finngen_R10_C3_NSCLC_ADENO_EXALLC	Non-small cell lung cancer, adenocarcinoma (controls excluding all cancers) || id:finngen_R10_C3_NSCLC_ADENO_EXALLC	CREB_binding_protein	Inverse variance weighted	12	0.0186563	0.110386	0.865789	-0.1977	0.235013	1.01883	0.820616	1.26492
CREBBP	ieu-a-965	Lung adenocarcinoma || id:ieu-a-965	CREB_binding_protein	Inverse variance weighted	12	0.0863336	0.106452	0.417361	-0.122313	0.29498	1.09017	0.884872	1.3431
CREG1	ieu-a-965	Lung adenocarcinoma || id:ieu-a-965	CREG1	Inverse variance weighted	9	0.042042	0.0742423	0.571203	-0.103473	0.187557	1.04294	0.901701	1.2063
CREG1	ieu-a-984	Lung adenocarcinoma || id:ieu-a-984	CREG1	Inverse variance weighted	12	0.0578475	0.0358677	0.106788	-0.0124533	0.128148	1.05955	0.987624	1.13672
CRELD1	finngen_R10_C3_NSCLC_ADENO_EXALLC	Non-small cell lung cancer, adenocarcinoma (controls excluding all cancers) || id:finngen_R10_C3_NSCLC_ADENO_EXALLC	CREL1	Inverse variance weighted	14	0.0907306	0.071315	0.203284	-0.0490467	0.230508	1.09497	0.952137	1.25924
CRELD1	ieu-a-984	Lung adenocarcinoma || id:ieu-a-984	CREL1	Inverse variance weighted	14	-0.0273796	0.0312076	0.380303	-0.0885465	0.0337873	0.972992	0.915261	1.03436
CRH	ieu-a-965	Lung adenocarcinoma || id:ieu-a-965	CRH	Inverse variance weighted	5	-0.151814	0.294737	0.606496	-0.729499	0.425871	0.859148	0.48215	1.53092
CRHBP	ieu-a-965	Lung adenocarcinoma || id:ieu-a-965	CRHBP	Inverse variance weighted	8	0.0115305	0.0659677	0.861245	-0.117766	0.140827	1.0116	0.888904	1.15123
CRHBP	ieu-a-984	Lung adenocarcinoma || id:ieu-a-984	CRHBP	Inverse variance weighted	10	0.0794742	0.0365097	0.0294957	0.0079152	0.151033	1.08272	1.00795	1.16304
CRIP1	ieu-a-965	Lung adenocarcinoma || id:ieu-a-965	CRIP1	Inverse variance weighted	14	-0.0937475	0.0720717	0.193343	-0.235008	0.047513	0.910513	0.790564	1.04866
CRIP1	ieu-a-984	Lung adenocarcinoma || id:ieu-a-984	CRIP1	Inverse variance weighted	15	-0.0479615	0.037052	0.195514	-0.120583	0.0246604	0.95317	0.886403	1.02497
CRIP2	finngen_R10_C3_NSCLC_ADENO_EXALLC	Non-small cell lung cancer, adenocarcinoma (controls excluding all cancers) || id:finngen_R10_C3_NSCLC_ADENO_EXALLC	CRIP2	Inverse variance weighted	3	-0.563369	0.246494	0.0222817	-1.0465	-0.0802413	0.569288	0.351166	0.922894
CRIPT	ieu-a-965	Lung adenocarcinoma || id:ieu-a-965	CRIPT	Inverse variance weighted	4	0.153497	0.100119	0.125241	-0.0427366	0.34973	1.1659	0.958164	1.41869
CRIPT	ieu-a-984	Lung adenocarcinoma || id:ieu-a-984	CRIPT	Inverse variance weighted (multiplicative random effects)	5	0.0442659	0.0909158	0.626337	-0.133929	0.222461	1.04526	0.874652	1.24915
CRISP2	finngen_R10_C3_NSCLC_ADENO_EXALLC	Non-small cell lung cancer, adenocarcinoma (controls excluding all cancers) || id:finngen_R10_C3_NSCLC_ADENO_EXALLC	CRIS2	Inverse variance weighted (multiplicative random effects)	35	0.133495	0.0754179	0.0767149	-0.0143239	0.281314	1.14282	0.985778	1.32487
CRISP3	finngen_R10_C3_NSCLC_ADENO_EXALLC	Non-small cell lung cancer, adenocarcinoma (controls excluding all cancers) || id:finngen_R10_C3_NSCLC_ADENO_EXALLC	CRIS3	Wald ratio	1	-0.177998	0.442203	0.687298	-1.04472	0.68872	0.836944	0.351792	1.99117
CRISP3	ieu-a-965	Lung adenocarcinoma || id:ieu-a-965	CRIS3	Wald ratio	1	0.466722	0.35967	0.194411	-0.238231	1.17168	1.59476	0.788021	3.2274
CRISP3	ieu-a-984	Lung adenocarcinoma || id:ieu-a-984	CRIS3	Wald ratio	1	0.0795208	0.204389	0.697227	-0.321081	0.480123	1.08277	0.725364	1.61627
CRISPLD2	finngen_R10_C3_NSCLC_ADENO_EXALLC	Non-small cell lung cancer, adenocarcinoma (controls excluding all cancers) || id:finngen_R10_C3_NSCLC_ADENO_EXALLC	CRLD2	Inverse variance weighted	14	-0.00218799	0.0989801	0.982364	-0.196189	0.191813	0.997814	0.821857	1.21144
CRKL	finngen_R10_C3_NSCLC_ADENO_EXALLC	Non-small cell lung cancer, adenocarcinoma (controls excluding all cancers) || id:finngen_R10_C3_NSCLC_ADENO_EXALLC	CRKL	Inverse variance weighted	2	-0.727993	0.554266	0.189036	-1.81435	0.358367	0.482877	0.162943	1.43099
CRKL	ieu-a-965	Lung adenocarcinoma || id:ieu-a-965	CRKL	Inverse variance weighted	2	0.212006	0.426982	0.619527	-0.624879	1.04889	1.23615	0.535326	2.85448
CRKL	ieu-a-984	Lung adenocarcinoma || id:ieu-a-984	CRKL	Inverse variance weighted	2	-0.10032	0.247251	0.684934	-0.584932	0.384293	0.904548	0.557144	1.46857
CRLF2	finngen_R10_C3_NSCLC_ADENO_EXALLC	Non-small cell lung cancer, adenocarcinoma (controls excluding all cancers) || id:finngen_R10_C3_NSCLC_ADENO_EXALLC	TSLP_R	Wald ratio	1	-0.27681	0.687684	0.687298	-1.62467	1.07105	0.758199	0.196976	2.91845
[truncated: 8,057 more rows]
